# Supplementary material for: Single-cell resolution characterization of myeloid-derived cell states with implication in cancer outcome
Source: Nat Commun. 2024 Jul 7;15:5694. doi: 10.1038/s41467-024-49916-4 (PMC11228020; doi:10.1038/s41467-024-49916-4)
Supplement: Supplementary file 4 — Dataset 1 [file 41467_2024_49916_MOESM4_ESM.xlsx]

## Sheet: Supplementary Data 1
Supplementary Data 1: Summary of datasets included in the discovery cohort of the pan-cancer myeloid atlas
Study	Link to Download	Paper	Tissue	Sample Type	Number of patients	Technology	total cells*
Azizi et. al 2018	GSE114727	https://doi.org/10.1016/j.cell.2018.05.060	Lung and PBMC	Normal/Tumor/Lymph node/PBMC	8	InDrop	45054
Durante et al	GSE139829	https://doi.org/10.1038/s41467-019-14256-1	Uveal Melanoma	Tumor	11	10x	56759
Geistlinger et al., 2020	GSE154600	https://doi.org/10.1158/0008-5472.can-20-0521	Ovary	Tumor	5	10x	42293
Human Lung Cell Atlas	https://www.synapse.org/#!Synapse:syn21560407	https://hlca.ds.czbiohub.org/	Lung and PBMC	PBMC, normal and tumor	3	10x	55640
Jerby-Arnon et al. 2018	GSE115979	https://doi.org/10.1016/j.cell.2018.09.006	Melanoma	Tumor	16	Smart-seq	2637
Karaayvaz et al 2018	GSE118390	https://doi.org/10.1038/s41467-018-06052-0	Breast	Tumor	6	Smart-seq	1168
Ma et al 2019	GSE125449	https://doi.org/10.1016/j.ccell.2019.08.007	Liver	Tumor	19	10x	7871
Nieto et al. 2020	GSE158803	https://doi.org/10.1101/2020.10.26.354829	NSCLC metastasis/ uveal melanoma metastasis/uveal melanoma	Tumor	7	10x	2274
Qian et. al 2020	blueprint.lambrechtslab.org/	https://doi.org/10.1038/s41422-020-0355-0	Ovary/Lung/Colorectal/Breast	Normal/Tumor**	34	10x	155819
Solé-Boldo et. al 2020	GSE130973	https://doi.org/10.1038/s42003-020-0922-4	Skin	Normal	5	10x	14754
Tirosh et al, 2018	GSE115978	https://doi.org/10.1126/science.aad0501	Melanoma	Tumor	16	Smart-seq	4231
Zheng et al	https://support.10xgenomics.com/single-cell-gene-expression/datasets/1.1.0/pbmc3k?	https://doi.org/10.1038/ncomms14049	PBMC	PBMC	1	10x	2661
Zilionis et al 2019	GSE127465	https://doi.org/10.1016/j.immuni.2019.03.009	Lung	Tumor	7	InDrop	52577
13 studies			8 sites	4 conditions	138	3 technologies	452.321 cells
*after quality control
**except for breast - only tumor cells
