# Supplementary material for: Single-cell resolution characterization of myeloid-derived cell states with implication in cancer outcome
Source: Nat Commun. 2024 Jul 7;15:5694. doi: 10.1038/s41467-024-49916-4 (PMC11228020; doi:10.1038/s41467-024-49916-4)
Supplement: Supplementary file 5 — Dataset 2 [file 41467_2024_49916_MOESM5_ESM.xlsx]

## Sheet: Discovery Cohort
Supplementary Data 2: Clinical information of patients and donors involved in this study
Study	Patient	Gender	Age Range	Sample Type	Histologycal Subtype	Grade/Stage	Treatment	Single cell technology	Total cells*
Azizi et al. 2018	BC1	F	31-40	PBMC, normal and tumor	Breast Ductal	I	Naïve	InDrop	47,016 CD45+
	BC2		51-60	Lymph node and normal		II
	BC3		41-50	normal and normal		III
	BC4		51-60	PBMC and tumor		I
	BC5		71-80	Tumor		III
	BC6		51-60	Tumor		II
	BC7		61-70	Normal and tumor		II
	BC8		71-80	Normal and tumor		III
Durante et al. 2020	UMM059	F	81-90	Tumor	Primary Uveal melanoma	II	N/A	10X-Chromium	59915
	UMM061	F	71-80	Tumor	Primary Uveal melanoma	II
	UMM062	M	61-70	Tumor	Primary Uveal melanoma	IA
	UMM063	M	61-70	Tumor	Primary Uveal melanoma	II
	UMM064	M	71-80	Tumor	Primary Uveal melanoma	II
	UMM065	F	41-50	Tumor	Primary Uveal melanoma	IA
	UMM066	M	51-60	Tumor	Primary Uveal melanoma	II
	UMM069	F	71-80	Tumor	Primary Uveal melanoma	II
	BSSR0022	F	71-80	Tumor-liver interface	Uveal melanoma (Metastasis)	IB
	UMM067L	M	71-80	Tumor-liver interface	Uveal melanoma (Metastasis)	II
	UMM041L	F	61-70	Tumor-liver interface	Uveal melanoma (Metastasis)	II
Geistlinger et al. 2020	Tumor59	F	N/A	Omentum	HGSOC	III	After chemotherapy	10X-Chromium	42293
	Tumor76
	Tmor77
	Tumor89
	Tumor90
Human Lung Cell Atlas (2020)	Patient 1	M	71-80	PBMC, normal and tumor	Lung	N/A	N/A	Smart-seq2/10X- Chromium	9404/ 65662
	Patient 2	F	41-50	normal and tumor
	Patient 3	F	51-60	PBMC, normal and tumor
Jerby-Arnon et al. 2018	Mel126	M	61-70	Soft tissue	Melanoma (metastasis)	N/A	Ipilimumab, nivolumab	Smart-seq	2987
	Mel04.3	M	81-90	Skin	Melanoma (metastasis)		Ipilimumab
	Mel110	M	71-80	R adrenal metastasis	Melanoma (metastasis)		angiopoietin 2 inhibitor, Temezlolamide,
	Mel121.1	M	71-80	Skin	Melanoma (metastasis)		Pembrolizumab S/p Pembrolizumab
	Mel106	M	61-70	Necrotic L axillary lymph nodes	Melanoma (metastasis)		Prior treatment: nivolumab + ipilimumab
	Mel75	M	81-90	Soft tissue	Melanoma (metastasis)		WDVAX, Pembrolizumab
	Mel98	F	41-50	L thigh soft tissue metastasis	Melanoma (metastasis)		S/p IFN, s/p ipilimumab+GMCSF
	Mel102	F	61-70	Fragmented pieces of (R) adrenal gland metastasis	Melanoma (metastasis)		S/p nivolumab + ipilimumab
	Mel129	M	61-70	Skin	Melanoma (primary)		Naïve
	Mel129	M	61-70	Skin	Melanoma (primary)		Naïve
	Mel116	M	81-90	Lymph node	Melanoma (metastasis)		Naïve
	Mel103	M	51-60	Lymph node	Melanoma (metastasis)		Naïve
	Mel105	M	71-80	Skin	Melanoma (primary)		Naïve
	Mel112	M	71-80	Bulky (L) axillary metastasis	Melanoma (metastasis)		Nivolumab + lirilumab (anti-kit), Nivolumab
	Mel194	M	61-70	L anterior shoulder subcutaneous	Melanoma (metastasis)		Ipilimumab, Pan-RAFinhibitor, Pembrolizumab
	Mel478	F	51-60	Transanal rectal mass	Melanoma (metastasis)		Naïve
	Mel128	M	31-40	Lymph node	Melanoma (metastasis)		Naïve
Tirosh et al. 2016	Mel53	F	71-80	Subcutaneous back lesion	Melanoma (metastasis)	N/A	Naïve	Smart-seq	4199
	Mel58	M	81-90	Subcutaneous leg lesion	Melanoma (metastasis)		Ipilimumab
	Mel60	M	51-60	Spleen	Melanoma (metastasis)		Trametinib, ipilimumab
	Mel71	M	71-80	Transverse colon	Melanoma (metastasis)		Naïve
	Mel72	F	51-60	External iliac lymph node	Melanoma (metastasis)		IL-2, nivolumab
	Mel74	M	61-70	Terminal Ileum	Melanoma (metastasis)		Nivolumab
	Mel75	M	71-80	Subcutaneous leg lesion	Melanoma (metastasis)		Ipilimumab + nivolumab, WDVAX
	Mel78	M	71-80	Small bowel	Melanoma (primary)		WDVAX, ipilimumab + nivolumab
	Mel79	M	71-80	Axillary lymph node	Melanoma (primary)		Naïve
	Mel80	F	81-90	Axillary lymph node	Melanoma (primary)		Naïve
	Mel81	F	41-50	Axillary lymph node	Melanoma (primary)		Naïve
	Mel82	F	71-80	Axillary lymph node	Melanoma (primary)		Naïve
	Mel84	M	61-70	Acral primary	Melanoma (primary)		Naïve
	Mel88	F	51-60	Cutanoues met	Melanoma (primary)		Tremelimumab + MEDI3617
	Mel89	M	61-70	Axillary lymph node	Melanoma (metastasis)		None
	Mel94	F	51-60	Iliac lymph node	Melanoma (metastasis)		IFN, ipilimumab + nivolumab
Karaayvaz et al 2018	39	F	61-70	Tumor	Non-metastatic TNBC invasive ductal	III	Naïve	Smart-seq	1168
	58		41-50			III
	81		41-50			III
	84		51-60			III
	89		41-50			II
	124		41-50			III
Ma et al 2019	H18	M	61-70	Tumor	Liver	IV	durvalumab/tremelimumab	10X-Chromium	7871
	H21	M	71-80			III	resection
	H23	F	41-50			III	durvalumab/tremelimumab
	C25	F	41-50			IV	durvalumab/tremelimumab
	C26	M	61-70			IV	durvalumab/tremelimumab
	H28	F	61-70			III	durvalumab/tremelimumab
	C29	M	61-70			IV	durvalumab/tremelimumab
	H30	M	61-70			IV	durvalumab/tremelimumab
	C35	F	61-70			IV	pembrolizumab
	H37	M	61-70			IV	durvalumab/tremelimumab
	H38	M	71-80			I	resection
	C39	M	61-70			IV	pembrolizumab
	H34	M	61-70			IV	durvalumab/tremelimumab
	C42	M	61-70			IV	pembrolizumab
	C46	M	61-70			IV	pembrolizumab
	C56	F	51-60			IV	durvalumab/tremelimumab
	C60	F	71-80			III	resection
	H65	F	61-70			IV	durvalumab/tremelimumab
	C66	F	71-80			IV	pembrolizumab
Nieto et al. 2020*	P1	N/A	N/A	Metastasis	Uveal Melanoma	N/A	N/A	10X-Chromium	2274
	P2
	P3
	P4
	P5
	P6
	P7
Qian et al. 2020	LC_1	F	71-80	Tumor	Squamous cell carcinoma	IIA	Naïve	10X-Chromium	155819
	LC_2	M	81-90		Squamous cell carcinoma	IB
	LC_3	M	61-70		Adenocarcinoma	IIIB
	LC_4	F	61-70		Adenocarcinoma	IIB
	LC_5	M	61-70		Large cell carcinoma	IA3
	LC_6	M	61-70		Adenocarcinoma	IIIA
	LC_7	M	61-70		Squamous cell carcinoma	IB
	LC_8	F	51-60		Pleiomorphic carcinoma	IIB
	OvC_1	F	71-80		HGSOC	IIIC
	OvC_2	F	51-60		HGSOC	IVB
	OvC_3	F	61-70		HGSOC	IVB
	OvC_4	F	81-90		HGSOC + clear cell carcinoma (mix)	IVB
	OvC_5	F	61-70		HGSOC	IA
	CRC_1	F	81-90		Right caecum, global moderately differentiated adenocarcinoma with mixed glandulair, mucinous growth pattern, moderate budding	IIB
	CRC_2	F	86-90		Left rectosigmoid, moderately differentiated adenocarcinoma NST	IIIB
	CRC_3	F	51-60		Left sigmoid, moderately differentiated adenocarcinoma	IVA
	CRC_4	M	81-90		Left sigmoid, moderately differentiated adenocarcinoma	I
	CRC_5	M	51-60		Left sigmoid, moderately differentiated adenocarcinoma	IIA
	CRC_6	F	71-80		Right caecum,moderately differentiated adenocarcinoma NOS	IIIB
	CRC_7	M	81-90		Right ascending, moderately differentiated adenocarcinoma	IIA
	BC_1	F	41-50		Invasive ductal carcinoma	III
	BC_2	F	51-60		Invasive ductal carcinoma	III
	BC_3	F	51-60		Invasive ductal carcinoma	III
	BC_4	F	81-90		Invasive ductal carcinoma	III
	BC_5	F	61-70		Invasive apocrine carcinoma	III
	BC_6	F	71-80		Invasive ductal carcinoma	III
	BC_7	F	81-90		Metaplastic carcinoma	III
	BC_8	F	61-70		Invasive ductal carcinoma	III
	BC_9	F	41-50		Invasive ductal carcinoma	III
	BC_10	F	51-60		Invasive ductal carcinoma	III
	BC_11	F	41-50		Invasive ductal carcinoma	III
	BC_12	F	71-80		Invasive ductal carcinoma	III
	BC_13	F	61-70		Invasive ductal carcinoma	III
	BC_14	F	41-50		Invasive ductal carcinoma	II
	BC_15	F	61-70		Invasive ductal carcinoma	III
	BC_16	F	61-70		Invasive ductal carcinoma	III
Solé-Boldo et. al 2020	Donor 1	M	21-30	Normal	Skin	N/A	N/A	10X-Chromium	14754
	Donor 2		21-30
	Donor 3		51-60
	Donor 4		61-70
	Donor 5		61-70
Zheng et al	Donor A	N/A	N/A	Normal	PBMC	N/A	N/A	10X-Chromium	2661
Zilionis et al 2019	NSC004	M	71-80	Tumor and PBMC	Lung (Squamous)	N/A	Naïve	inDrop	52577
	NSC009	F	71-80	Tumor and PBMC	Lung (Squamous)		Chemo and XRT
	NSC016	F	61-70	Tumor and PBMC	Lung (Adeno)		Naïve
	NSC018	M	71-80	Tumor and PBMC	Lung (Adeno)		Naïve
	NSC019	F	71-80	Tumor	Lung (Adeno)		Naïve
	NSC020	M	71-80	Tumor and PBMC	Lung (Adeno)		Naïve
	NSC021	F	61-70	Tumor and PBMC	Lung (Adeno)		Naïve
*Download in 2021/03

## Sheet: Validation Cohort
Supplementary Data 2: Clinical information of patients and donors involved in this study
Study	Patient	Gender	Age Range	Sample Type	Histologycal Subtype	Grade/Stag	Treatment	Single cell technology	Total myeloid cells
Choi Ji-Hye et al. 2023	P6	NA	NA	Normal, Tumor	normal and primary cancer	T2N1			439
	P7			Tumor	primary cancer	T2N0			142
	P8			Normal, Tumor	normal and primary cancer	T1N0			198
	P9			Normal, Tumor	normal and primary cancer	T2N0			134
	P15			Normal, Tumor	normal and primary cancer	T1N0			474
	P21			Normal, Tumor	normal and primary cancer	T4aN1			300
	P22			Normal, Tumor	normal, primary cancer andmetastasized lymph nodes	T2N2			207
	P26			Tumor	primary cancer	T2N0			396
	P30			Tumor	primary cancer	T2N0			55
	P31			Tumor	primary cancer	T2N2			38
	P38			Normal, Tumor	normal, primary cancer andmetastasized lymph nodes	T4aN3b			249
	P43			Normal, Tumor	normal and primary cancer	T3N0			194
	P46			Normal, Tumor	normal, primary cancer andmetastasized lymph nodes	T2N1			93
	P51			Tumor	primary cancer	T2N1			320
	P57			Tumor	primary cancer	T1N0			117
	P59			Tumor	primary cancer andmetastasized lymph nodes	T3N2b			109
	P60			Tumor	primary cancer	T4aN0			179
	P84			Tumor	primary cancer	T2N1			43
	P86			Tumor	primary cancer	T2N0			22
Zhang et al. 2021	SCS_2005	M	71-80	Tumor	Clear Cell RCC	NA	NA	10X-Chromium	492
	SCS_2006	M	61-70	Tumor, Normal	Clear Cell RCC				574
	SS_2007	M	61-70	Tumor, Normal	Clear Cell RCC				466
	SS_2014	F	61-70	Normal					57
	SS_2016	F	41-50	Tumor	Chromophobe RCC				129
	SS_2017	M	71-80	Tumor, Normal					1162
	SS_2022	M	71-80	Tumor, Normal	Clear Cell RCC				769
	SS_2023	M	61-70	Tumor	Clear Cell RCC				284
	SS_2026	M	71-80	Tumor	Clear Cell RCC				564
Werba et al 2023	P01	NA	NA	Tumor	liver metastases	NA	Naïve	10X-Chromium	1328
	P02				liver metastases		Naïve		187
	P03				primary pancreatic		Folfirinox		4654
	P04				primary pancreatic		Naïve		121
	P05				primary pancreatic		Naïve		635
	P06				primary pancreatic		Folfirinox, Gemcitabine/Abraxane		483
	P07				primary pancreatic		Naïve		666
	P08				primary pancreatic		Gemcitabine/Abraxane		67
	P09				primary pancreatic		Naïve		106
	P10				primary pancreatic		Folfirinox, Sterotactic body radiation therapy		354
	P11				liver metastases		Folfirinox		403
	P12				primary pancreatic		Folfirinox , Gemcitabine/Abraxane		253
	P13				primary pancreatic		Naïve		160
	P14				primary pancreatic		Naïve		924
	P15				primary pancreatic		Naïve		867
	P16				liver metastases		Naïve		241
	P17				liver metastases		Folfirinox		562
	P18				liver metastases		Naïve		2910
	P19				primary pancreatic		Naïve		3311
	P20				primary pancreatic		Naïve		1754
	P21				liver metastases		Naïve		184
	P22				primary pancreatic		Naïve		823
	P23				primary pancreatic		Naïve		1699
	P24				liver metastases		Naïve		117
	P25				liver metastases		Naïve		1126
	P26				primary pancreatic		Naïve		1545
	P27				liver metastases		Naïve		610
Wong et al. 2022	ICC1	NA	NA	Tumor and Normal	This study did not distinguish between small and large cribriform patterns	NA	Naïve	10X-Chromium	394
	ICC2								380
	ICC3								431
	ICC4								921
	ICC5								699
	ICC6								437
	ICC7								591
Jiang et al. 2022	Patient 1	F	51-60	Tumor	Intestinal	NA	NA	10X-Chromium	109
	Patient 2	F	71-80	Tumor	Intestinal				605
	Patient 3	F	31-40	Tumor	Mixed				77
	NT	M	51-60	Normal	Intestinal				28
Lee et al 2020	KUL01	F	81-90	Tumor and normal	Colorectal cancer	IIB	NA	10X-Chromium	1134
	KUL19	F	81-90	Tumor and normal	Colorectal cancer	IIIB			636
	KUL21	F	41-50	Tumor and normal	Colorectal cancer	IVA			615
	KUL28	M	51-60	Tumor and normal	Colorectal cancer	IIA			95
	KUL30	M	81-90	Tumor and normal	Colorectal cancer	IIA			84
	KUL31	M	81-90	Tumor and normal	Colorectal cancer	I			121
	NA	NA	NA	NA	NA	NA			1186
Bassez et al. 2021	1	F	41-50	Tumor	ER-/PR- /HER2+	pT1cN0	Naïve	10X-Chromium	122
	2		41-50		TNBC	pT2N0			122
	3		51-60		TNBC	pT3N0			122
	4		81-90		TNBC	pT1cN0			122
	5		61-70		TNBC	pT2N1			122
	6		71-80		ER-/PR- /HER2+	pT2N0			122
	7		71-80		TNBC	pT3N0			122
	8		61-70		ER-/PR- /HER2+	pT3N0			122
	9		41-50		ER+/PR+/ HER2+	pT2N1			122
	10		41-50		TNBC	pT1cN0			122
	11		71-80		TNBC	rpT2Nx			122
	12		61-70		ER+/PR+/ HER2-	pT2N1			122
	13		41-50		ER+/PR+/ HER2-	pT2N1			122
	14		61-70		ER+/PR+/ HER2-	pT2N0			122
	15		31-40		TNBC	pT2N1			122
	16		61-70		TNBC	pT1cN0			122
	17		51-60		ER+/PR+/ HER2-	pT2N1			122
	18		51-60		ER+/PR+/ HER2-	pT1cN0			122
	19		61-70		TNBC	pT2N0			122
	20		41-50		ER+/PR+/ HER2-	pT3N1			122
	21		51-60		ER+/PR+/ HER2-	pT2N0			122
	22		41-50		ER+/PR+/ HER2-	pT2N0			122
	23		41-50		TNBC	pT1cN0(sn)			122
	24		71-80		ER+/PR+/ HER2-	pT3N3a			122
Wu et al 2021	3586	F	41-50	Tumor	HER2+/ER+	3	Naïve		134
	3838		41-50		HER2+	3	Naïve		30
	3921		51-60		HER2+	3	Naïve		286
	3941		41-50		ER+	2	Naïve		35
	3946		51-60		TNBC	3	Naïve		141
	3948		81-90		ER+	3	Naïve		100
	3963		61-70		ER+	3	AC, Paclitaxel, Herceptin		426
	4040		51-60		ER+	3	Naïve		17
	4066		41-50		HER2+/ER+	2	Neoadjuvant AC		181
	4067		81-90		ER+	2	Naïve		251
	4290A		81-90		ER+	2	Naïve		336
	4398		51-60		ER+	3	Neoadjuvant FEC-D		165
	4404-01-01		31-40		TNBC	3	Naïve		81
	4461		51-60		ER+	2	Naïve		194
	4463		51-60		ER+	2	Naïve		39
	4465		51-60		TNBC	3	Naïve		88
	4471		51-60		ER+	2	Naïve		152
	4495		61-70		TNBC	3	Naïve		200
	4497-01-01		41-50		TNBC	3	Naïve		499
	4499-01-01		41-50		TNBC	3	Naïve		164
	4513		71-80		TNBC	3	Neoadjuvant AC (4x), Paclitaxel (3x)		638
	4515		61-70		TNBC	3	Naïve		2639
	4517-01-01		51-60		HER2+	3	Naïve		161
	4523		51-60		TNBC	3	Neoadjuvant AC (4x), Paclitaxel (1x)		488
	4530M		41-50		ER+	2	Naïve		220
	4535		41-50		ER+	2	Naïve		69
Pal et al. 2021	N-0092	F	11-20	Normal and BRCA1+/– preneoplastic breast tissue			Naïve	10X-Chromium	47
	N-0019		21-30						89
	N-0093		21-30						14
	N-1105		21-30						475
	N-0230.17		21-30						17
	N-0233		21-30						180
	N-0169		21-30						368
	N-0342		21-30						105
	N-0372		41-50						110
	B1-0023		11-20						57
	TN-0126­­­		31-40						435
	TN-0135		31-40						600
	TN-0106		41-50						239
	TN-0114-T2		51-60						214
	TN-B1-4031		61-70						60
	TN-B1-0131		41-50						43
	TN-B1-0554		41-50						1174
	TN-B1-0177		41-50						2402
	HER2-0308		21-30						345
	HER2-0337		31-40						1376
	HER2-0069		41-50						51
	HER2-0161		41-50						98
	HER2-0176		61-70	Tumor	TNBC	3			808
	ER-0319		61-70		TNBC	3			430
	ER-0001		61-70		TNBC	3			391
	ER-0360		81-90		TNBC	3			159
	ER-0114-T3		21-30		TNBC (BRCA1)	3			170
	ER-0032		81-90		TNBC (BRCA1)	3			96
	ER-0042		21-30		TNBC (BRCA1)	3			1906
	ER-0025		21-30		TNBC (BRCA1)	3			497
	ER-0151		31-40		HER2 amplified	3			213
	ER-0163		61-70		HER2 amplified	3			358
	ER-0029-7C		41-50		HER2 amplified	3			391
	ER-0029-9C		71-80		HER2 amplified	3			475
	ER-0040-T		71-80		HER2 amplified	3			336
	ER-0043-T		51-60		HER2 amplified	3			1380
	ER-0056-LN		51-60		PR+	3			18
	ER-0064-LN		51-60		ER+	3			139
	ER-0167-T		41-50		ER+	2			233
	ER-0173-T		61-70		ER+	2			937
Hornburg et al 2021	des1	F	NA	Tumor	Serous	IVA	Naïve	10X-Chromium	38
	des2				Serous	IIIA	Naïve		2293
	des3				Serous	IIIB	Naïve		5155
	des4				Mixed Mullerian (Epithelial = Serous)	IIIC	Naïve		49
	des5				Serous	IIIC	Taxol/Carboplatin		360
	exc1				Serous	IIIC	Taxol/Carboplatin		257
	exc2				Serous	IIIC	Naïve		1171
	exc3				Serous	IVB	Naïve		141
	exc4				90% Serous, 10% Clear Cell	IIIC	Naïve		444
	exc5				Serous	IVB	Taxol/Carboplatin		167
	inf1				Serous	IC	Naïve		84
	inf2				Serous	IIIC	Naïve		1295
	inf5				Serous	IIIA2	Naïve		177
Schelker et al.2017	1	F	NA	Ascite	Ovarian cancer	NA	NA	10X-Chromium
	2
	3
	4
Slyper et al. 2020	HTAPP-624-SMP-3212	F	NA	Tumor	NA	NA	NA	10X-Chromium	979
Olalekan et al 2021	PT-1	F	61-70	undetermined	serous	ypT3a Nx M1/IVb	Taxol/Carboplatin	DropSeq	104
	PT-2		51-60	left ovary	high grade serous carcinoma	pT3c Nx Mx/IIIc	Naïve		222
	PT-3		61-70	left fallopian (STIC)	high grade serous carcinoma	ypT3c N1a/IIIc	Taxol/Carboplatin		171
	PT-4		41-50	left fallopian (STIC)	high grade serous carcinoma	pT3c Nx/IIIc	Naïve		102
	PT-6		61-70	fallopian	malignant mixed Mullerian tumor	ypT3c Nx/IIIc	Taxol/Carboplatin		20
Yu et al. 2023
Chen et al. 2023	GSM7990051	F	NA	Tumor	Endometrial	NA	Anti-PD1	10X-Chromium	485
	GSM7990052								239
	Total: 88 patients
