# Supplementary material for: Single-cell resolution characterization of myeloid-derived cell states with implication in cancer outcome
Source: Nat Commun. 2024 Jul 7;15:5694. doi: 10.1038/s41467-024-49916-4 (PMC11228020; doi:10.1038/s41467-024-49916-4)
Supplement: Supplementary file 6 — Dataset 3 [file 41467_2024_49916_MOESM6_ESM.xlsx]

## Sheet: Broad cell types annotation
Supplementary Data 3: Canonical gene markers used to identify cell types
Cell Type	Gene Markers	Reference
T lymphocytes and Natural Killer	CD3E, CD4 or CD8A, and NKG7	(Solé-Boldo et al. 2020) (Qian et al. 2020) (Schelker et al. 2017)
Mononuclear phagocytes	LYZ, AIF1, and CD68	(Solé-Boldo et al. 2020) (Tirosh et al. 2016)
Neutrophils	CXCR2 and FCGR3B	(Schupp et al. 2020) (Salcher et al. 2022)
Mast cells	TPSAB1 and CPA3	(Gentles et al. 2020) (Chen et al. 2020)
Megakaryocytes	PPBP	(Kammers et al. 2021)
B lymphocytes	MS4A1 and MZB1	(Izar et al. 2020) (Schelker et al. 2017)
Endothelial cells	VWF and CCL21	(Solé-Boldo et al. 2020)
Fibroblasts	COL1A1 and COL1A2	(Muhl et al. 2020)
Plasmacytoid dendritic cells	LILRA4 and IRF7	(Qian et al. 2020) (Schelker et al. 2017)
Normal and malignant cells	EPCAM and CDH1	(Qian et al. 2020) (Izar et al. 2020) (Schelker et al. 2017)

## Sheet: Subpopulations annotation
Supplementary Data 3: Canonical gene markers used to identify cell types
Cell Type	Possible phenotype	Gene Markers	Reference
Neutrophil_TAGLN2	Neutrophils, proinflammatory	TAGLN2
Neutrophil_MMP9	Neutroplhils, anti-tumoral	MMP9	(Sebastian et al. 2022; Hong et al. 2022)
Neutrophil_CXCL8	Neutroplhils, anti-inflammatory	CXCL8	(Hong et al. 2022)
cDC1_CLEC9A	cDC type 1, proinflammatory	CLEC9A and CADM1	(Villani et al. 2017; Ginhoux, Guilliams e Merad, 2022)
cDC2_AREG	cDC type 2A, anti-inflammatory	CD1C, CLEC10A, AREG	(Brown et al. 2019; Shin et al. 2020)
cDC2_FCER1A	cDC type 2B, proinflammatory	CD1C, CLEC10A, FCER1A	(Brown et al. 2019;Shin et al. 2020)
cDC3_CD14	cDC type 2, proinflammatory	CD1C and CD14	(Villani et al. 2017; Cabeza-Cabrerizo et al. 2021)
cDC4_FCGR3A	cDC type 2, immunosuppressive process	CD1C and FCGR3A	(Villani et al. 2017; Cabeza-Cabrerizo et al. 2021)
cDC_CXCL8	cDC type 2, proinflammatory	G0S2, RIT1, SELK, INSIG1, and CXCL8	(Bourdely et al. 2019)
cDC2_CD207	cDC type 2, anti- and pro-inflammatory	CD1A and CD207	(Collin et al. 2017)
cDC_LAMP3	cDC type 2, proinflammatory	LAMP3 and CCR7	(Lavin et al. 2017; Zhang, et al. 2019)
Mono_FCGR3A	Nonclassical monocyte	FCGR3A, S100A6, and CXCR4	(Villani et al. 2017)
Mono_CD14_FOS-	Classical monocyte	CD14, SELL, and FCN1	(Villani et al. 2017;McEvoy et al. 2021)
Mono_CD14_FOS+	Classical monocyte	CD14, SELL, FCN1 and FOS	(Villani et al. 2017;McEvoy et al. 2021)
Mono_IL1B	Monocytes, proinflammatory	IL1B, CXCL2, and NFKBIA	(Zhang et al. 2018)
MonoInter_CXCL10	Intermediate monocyte	CD16, CD14, CXCL10	(Villani et al. 2017; Metcalf et al. 2017; Rizzo et al. 2020)
MonoInter_CLEC10A	Intermediate monocyte	CD16, CD14 and CLEC10A	(Villani et al. 2017; Rizzo et al 2020)
NK_rest	Natural killer, resting	XCL1 and AREG	(Qian et al. 2020)
NK_cyto	Natural killer, cytotoxic	GZMB, FGFBP2, and FCGR3A	(Qian et al. 2020)
NKT	Natural killer T	CD8A, CD8B, and FGFBP2	(Zhou et al. 2020; Shen et al. 2020)
TCD4_naive	CD4, naïve	CD4, CCR7, LEF1, SELL and TCF7	(Cano-Gamez et al. 2020; Zhao et al. 2020)
TCD8_naive	CD8, naïve	CD8, IL7R and ANXA1	(Zheng et al. 2017)
TCD4_em	T CD4, memory effector	CD4, L7R, CD40LG and ANXA1	(Cano-Gamez et al. 2020;Li et al. 2019; Szabo et al. 2019)
TCD8_em	T CD8, memory effector	CD8, GZMK, EMOS, and ITM2C	(Andreatta et al. 2021;McLane et al. 2013)
TCD4_ex	T CD4, exhausted	CD4, CTLA4, PDCD1, and CD200	(Miggelbrink et al. 2021)
TCD8_ex	T CD4, exhausted	CD8, LAG3 and GZMB	(Andreatta et al. 2021)
TCD4_reg	T regulatory	CD4, FOXP3 and CTLA4	(Cano-Gamez et al. 2020;Li et al. 2019; Szabo et al. 2019)
TGD	γδ T lymphocytes	TRDV1, TRDV2, and TRGV9	(Wang et al.2021)

## Sheet: Macrophages subpopulations anno
Supplementary Data 3: Canonical gene markers used to identify cell types
Macrophage subpopulations	Samples	Markers	Enriched Pathways	Gene Marker (used in our study)	Reference
Mac_Alv_like	Lung cancer	FABP4	Inflammatory response	FABP4, CRIP1, MCEMP1	Zhou et al. 2020
	Lung cancer	MARCO, FABP4, MCEMP1	Inflammatory response		Kim et al. 2020
Mac_Angio	Colorectal cancer	EREG, AREG, VEGFA	Angiogenis, VEGF signaling	VCAN, TIMP1 and EREG	Che et al. 2021
	Colorectal cancer	VEGFA, VCAN	Angiogenis, VEGF signaling		Zhang et al. 2020
	Ependymal tumor	VEGFA, CD44	Angiogenis		Zhang et al 2021
	Hepatocellular carcinoma	VEGFA	VEGF signaling, Notch signaling		Sharma et al. 2020
	Gastric Tumor	FLT1, LRP1, VEGFB	Angiogenis, VEGF signaling, Notch signaling		Shate et al. 2020
Mac_Hypo	Breast cancer	SLC2A1	-	GOS2, SPP1, C15orf48, CSTB and MMP9	Bassez et al. 2021
	Glioblastoma	MIF, SLC2A1	-		Pombo et al. 2021
Mac_ES	Lung, colorectal, ovary	POLE3, RFX2, JUND,CPSF4, TBPTFEC, STAT2, STAT1, NFYB	Early stage macrophage (immature)	AREG, FCN1 and BTG1	Qian et al 2020
	Alveolar bone remodeling	CCR2, CCL2, S100a4, FN1	-		Xu et al. 2022
	Kidney disease	C1qa, CCR2	-		Conway et al. 2020
	Breast tumor	CD32, CD4, HLA-DR,CD197, CD192	Early immigrant		Wagner et al. 2019
Mac_IFN	Osteosarcoma	CCL2, CCL3, CCL4, CXCL2, CXCL3	M1-TAMs associated with inflammatory factors	CCL2, CXCL10, CCL7 and CCL8	Zhou et al. 2020
	Spinal ependymomas	ISG15 and IFIT3, IRF7, HSF1, HDAC1, THAP11, IRF2, CENPB	Interferon-activated TAMs		Zhang et al. 2021
	Gastric Cancer	CXCL10, CXCL9, TNF, BCL2A1, BIRC3	Neutrophil activation and antigen presentation functions		Yin et al. 2021
	Liver, lung, and colon, kidney	CXCL9, CXCL10, CXCL11, IDO1, IL4I1, LAMP3	-		Mulder et al. 2021
	MCA-induced sarcoma line	CXCL2,CD9,SGK1,CLEC4E, IFG1	Hallmark Interferon Gamma Response		Gubin et al. 2018
	Breast cancer	CXCL9, CXCL10, PD-L1, PD-L2	-		Wu et al. 2021
	Glioblastomas	CXCL10, CXCL11, CXCL9, GBP1, STAT1, GBP4, ISG15, RSADA2, IFIT2, ISG20, IFIT3, APOBEC3A	IFN-induced signature		Pombo et al. 2021
	Lung cancer	CXCL9, CXCL10, CXCL11, GBP1	-		Zilionis et al. 2019
	Lung cancer	CXCL10, GBP1, STAT1, IFITM3, PARP14, MT2A, MT1X, MT1F	Response to interferon-gamma		Che et al. 2021
Mac_LA	Glioblastomas	GPNMB, LGALS3, FABP5	Phagocytosis and lipid metabolism	SPP1, CSTB and MMP9	Pombo et al. 2021
	Breast	HCAR2, CD247, IL7R, ISG15, IFIT3	Fatty acid metabolic		Wu et al. 2021
	Liver, lung, and colon, kidney	TREM2, APOC1, APOE, SPP1, FABP5, CD63, CD9, LIPA	-		Mulder et al. 2021
	Lung cancer	MMP7, TIMP3 CHI3L1, FABP5	-		Zilionis et al. 2019
	Lung cancer	APOC1, APOE, LPL, MMP7, MMP9, SPRAC, TREM2, LGALS3	Lipid-associated pathway		Che et al. 2021
	Esophageal squamous cell carcinoma	TREM2, C1QC, C1QB, C1QA, SPP1, APOE	Lipid-associated macrophage signature		Li et al. 2023
	Breast cancer	C2, C1QB, CMKLR1, C1QA, MERTK, APOE, TREM2, A2M, NRP1, TLR7, CTSL, MSR1, EPHB2, TNFSF12, CXCL3, CCL18, SIGLEC1, CD163, CD84, C3AR1, TGFBR1, CD81, CCL3, CXCL2, FCGR1A, CD4, SPP1, LY96, CCR1, CD180, CD68, TLR4, FN1, HLA-G, VEGFB	-		Azizi et al. 2018
Mac_AgPres	Colorectal cancer	CD274, CCL2, IL10, TGFB2	Upregulation of immune-suppressive genes	RGS1, C3 and CX3CR1	Che et al. 2021
	Breast, ovary, skin, lung, stomach, colon, pancreas, liver, kidney, bladder cancers, gliomas, lymphomas, melanomas	TREM2, CX3CR1, MCR1	Antigen presentation pathway		Molgora et al. 2020
	Pancreatic ductal adenocarcinoma	ICOSLG, CD47	Immune checkpoint		Steele et al. 2020
Mac_Prolif	Colorectal cancer	STMN1, MKI67, HMGB1, HMGN2, TOP2A	Proliferation		Che et al. 2021
	Spinal ependymomas	MKI67 and TOP2A	Cell cycle		Zhang et al. 2021
	Gastric Tumor	TOP2A, STMN1, HIST1H4C, HMGN2	Cell cycle		Sathe et al. 2020
	Colorectal cancer	MKI67	Proliferation		Wu et al. 2022
	Lung cancer	MKI67, TOP2A, STMN1, CDK1	Cell cycle		Kim et al. 2020
	Prostate cancer	TUBA1B, HMGB1, HMGN2, STMN1	Proliferation		Tuong et al. 2021
	Ovarian cancer	TOP2A, TUBB, STMN1, RRM2, CCL18	Mitotic pathway		Zhao et al. 2021
RTM_IFN	Sarcoma	NOS2, CXCL2, CD274, CD9	Inflammatory responses	CXCL9, IFI27, STAT1	Gubin et al. 2018
	Osteosarcoma	STAT1, IRF1, IRF7	Inflammatory responses		Zhou et al. 2020
	Spinal ependymomas	ISG15 and IFIT3, IRF7, CXCL10, IFI6	Inflammatory responses		Zhang et al. 2021
	Liver cancer	CCL18, TNF, IL1B, CCL3, CCL4	Inflammatory responses		Wu et al. 2022
	Breast cancer	CXCL10/c9, LAM1, LAM2	Inflammatory responses		Wu et al. 2021
	Colorectal cancer	MMP12 and MMP9	Inflammatory responses		Pelka et al. 2021
RTM_Int	Glioblastoma	SEPP1, SLC40A1, FOLR2, MRC1 and RNASE1		SEPP1,F13A1, SLC40A1, PLTP and FOLR2	Pombo et al. 2021
	Lung, omental, and subcutaneous fat tissues	Lyve1 MHCII			Chakarov et al. 2019
	Lung cancer	CD206, Lyve-1, IL-10			Ma, Black e Qian, 2022; Schyns, J. et al., 2019
	Lung cancer	IL-10, MHCII			Ma, Black e Qian, 2022; Schyns, J. et al., 2019
RTM_LA	Lung cancer	TREM2+, APOE, APOC1, CTSD, PLD3, SPP1 and FOLR2		GPNMB, APOE and LGMN	Ashley Maynard 2020
RTM_like_MT	Glioblastoma	SEPP1, CX3CR1, BIN1 and SCIN	Synapse pruning	LYVE1, MT2A, MT1X and S100A8	Pombo et al. 2021
