# Supplementary material for: Single-cell resolution characterization of myeloid-derived cell states with implication in cancer outcome
Source: Nat Commun. 2024 Jul 7;15:5694. doi: 10.1038/s41467-024-49916-4 (PMC11228020; doi:10.1038/s41467-024-49916-4)
Supplement: Supplementary file 7 — Dataset 4 [file 41467_2024_49916_MOESM7_ESM.xlsx]

## Sheet: Supplementary Data 4
Supplementary Data 4: Summary of hallmark gene signatures
Gene Signature	Gene	Reference
Hallmark Inflammatory Response	ABCA1, ABI1, ACVR1B, ACVR2A, ADM, ADORA2B, ADRM1, AHR, APLNR, AQP9, ATP2A2, ATP2B1, ATP2C1, AXL, BDKRB1, BEST1, BST2, BTG2, C3AR1, C5AR1, CALCRL, CCL17, CCL2, CCL20, CCL22, CCL24, CCL5, CCL7, CCR7, CCRL2, CD14, CD40, CD48, CD55, CD69, CD70, CD82, CDKN1A, CHST2, CLEC5A, CMKLR1, CSF1, CSF3, CSF3R, CX3CL1, CXCL10, CXCL11, CXCL6, CXCL9, CXCR6, CYBB, DCBLD2, EBI3, EDN1, EIF2AK2, EMP3, ADGRE1, EREG, F3…	MsigDB
Angiogenesis	APP, CCND2, CXCL6, ITGAV, JAG1, OLR1, PTK2, SLCO2A1, SPP1, THBD, TIMP1, VAV2, VCAN, VEGFA	MsigDB
Hypoxia	ADM, ADORA2B, AK4, AKAP12, ALDOA, ALDOB, ALDOC, AMPD3, ANGPTL4, ANKZF1, ANXA2, ATF3, ATP7A, B3GALT6, B4GALNT2, BCAN, BCL2, BGN, BHLHE40, BNIP3L, BRS3, BTG1, CA12, CASP6, CAV1, CCNG2, CCRN4L, CDKN1A, CDKN1B, CDKN1C, CHST2, CHST3, CITED2, COL5A1, CP, CSRP2, CTGF, CXCR4, CXCR7, CYR61, DCN, DDIT3, DDIT4, DPYSL4, DTNA, DUSP1, EDN2, EFNA1, EFNA3, EGFR, ENO1, ENO2, ENO3, ERO1L, ERRFI1, ETS1, EXT1, F3, F…	MsigDB
Epithelial-Mesenchymal Transition	ABI3BP, ACTA2, ADAM12, BGN, BMP1, CADM1, CALD1, CAP2, CCN1, CCN2, CDH11, CDH2, CDH6, COMP, CTHRC1, CXCL1, CXCL12, CXCL8, DAB2, DCN, DKK1, DPYSL3, DST, ECM2, EFEMP2, ELN, FAP, FBLN1, FBLN2, FBLN, FBN1, FBN2, FERMT2, FGF2, FMOD, FSTL1, FSTL3, FUCA1, FZD8, GADD4A, GADD4B, GAS1, GEM, GJA1, GLIPR1, GPC1, HTRA1, ID2, IGFBP3, IGFBP4, ITGAV, JUN, LAMA2, LAMA3, LAMC2, LOX, LOXL1, LOXL2, LRP1, LRRC1, LUM, …	MsigDB
Extracellular Matrix Signature in Macrophages	SDC4, PLXDC2, CLEC2D, LGALS3, ANXA1, PLXNA1, SDC1, SFTPA2, SEMA7A, PLXNB2, ANXA7, LGALS9C, PLXNA3, SEMA3C, LGALS8, LGALS1, LGALS9, ANXA11, ANXA6, PLXNC1, CLEC5A, GREM1, ELFN1, CLEC11A, ANXA4, ANXA2, ANXA5, GPC4, PLXND1	Etich et al. 2019
Antigen Presentation	ACTR1A, ACTR1B, AP1B1, AP1M2, AP2B1, AP2M1, CAPZB, CD74, CTSF, CTSH, CTSO, DCTN2, DNM3, DYNC1I1, DYNC1I2, DYNC1LI1, HLA-DMA, HLA-DMB, HLA-DOA, HLA-DOB, HLA-DPA1, HLA-DPB1, HLA-DQA1, HLADQA2, HLA-DQB1, HLA-DQB2, HLA-DRA, HLA-DRB1, HLA-DRB3, HLA-DRB4, HLA-DRB5, KIF26A, KIF2A, KIF3B, KIF3C, KIF4B, KIF5B, KIFAP3, KLC1, KLC4, SAR1B, SEC13, SPTBN2, TUBA1A, TUBA1B, TUBA3C, TUBA3D, TUBA4A, TUBA4B, TUBA8,…	MsigDB
Phagocytosis	AKT3, PLA2G4B, DNM1L, WASF2, VAV3, ARPC1A, CFL2, WASF3, PLA2G4E, CRK, CRKL, DNM1, DNM2, DOCK2, PIKFYVE, AKT1, AKT2, FCGR1A, FCGR2A, FCGR2B, FCGR3A, PIP5K1C, PIK3R5, DNM3, AMPH, PLA2G4D, HCK,, INPP5D, LIMK2, LYN, MARCKS, MYO10, PAK1, ASAP1, PIK3CA, PIK3CB, PIK3CD, PIK3CG, PIK3R1, PIK3R2, PLA2G4A, PLCG1, PLCG2, PLD1, PLD2, PRKCA, PRKCG, MAPK1, MAPK3, SPHK2, PTPRC, RAC1, RAF1, RPS6KB1, NCF1, SYK, VA…	MsigDB
