# Supplementary material for: Single-cell resolution characterization of myeloid-derived cell states with implication in cancer outcome
Source: Nat Commun. 2024 Jul 7;15:5694. doi: 10.1038/s41467-024-49916-4 (PMC11228020; doi:10.1038/s41467-024-49916-4)
Supplement: Supplementary file 8 — Dataset 5 [file 41467_2024_49916_MOESM8_ESM.xlsx]

## Sheet: Broad Celltypes_DEG
Supplementary Data 5: Top 30 differentially expressed genes among clusters
Broad celltypes	avg_log2FC	p-value*	p_value-adj**	gene
Endothelial Cells	4.67048804188839	0	0	CLDN5
	4.65375954240431	0	0	CLEC14A
	4.60087933577182	0	0	RAMP3
	4.42920113761923	0	0	CDH5
	4.32596908387531	0	0	FCN3
	4.29420794259882	0	0	CA4
	4.28065807102341	0	0	RAMP2
	4.1796903548931	0	0	SLCO2A1
	4.1716760450043	0	0	PCAT19
	4.15664939163896	0	0	TMEM100
	4.12896785686338	0	0	VWF
	4.08274476854389	0	0	CALCRL
	3.99885664386955	0	0	ESAM
	3.96592479551314	0	0	FAM107A
	3.86831540758304	0	0	PTPRB
	3.85191560556848	0	0	ADGRL4
	3.83786057707946	0	0	SDPR
	3.69257602473298	0	0	AQP1
	3.69055968225406	0	0	HYAL2
	3.64100912951147	0	0	NOSTRIN
	3.6163675513603	0	0	EGFL7
	3.61470054704152	0	0	BTNL9
	3.59656691899252	0	0	EDN1
	3.5376824170612	0	0	LDB2
	3.51813406297859	0	0	MMRN2
	3.46880239981908	0	0	SLC9A3R2
	3.45747167990925	0	0	FLT1
	3.39321565381909	0	0	CX3CL1
	3.39191989315584	0	0	F2RL3
Epithelial Cells	4.19101310833908	0	0	TYRP1
	4.06978405119654	0	0	PMEL
	3.71051099935757	0	0	MLANA
	2.8009282031519	0	0	AGR3
	2.69301466333346	0	0	SFTPD
	2.61655745805428	0	0	PIGR
	2.48671273262788	0	0	CAPN3
	2.4346723645311	0	0	S100A1
	2.41528601703494	0	0	NAPSA
	2.38659113080936	0	0	FXYD3
	2.2822321020322	0	0	SFTPB
	2.27494228396185	0	0	AGR2
	2.26905501634549	0	0	NSG1
	2.25656822663273	0	0	C16orf89
	2.19607649335878	0	0	EFHD1
	2.14799262154921	0	0	S100A14
	2.14744736219187	0	0	EDNRB
	2.12565735398704	0	0	MLPH
	2.08872632199047	0	0	RAMP1
	2.039349191135	0	0	CEACAM6
	2.01844656658098	0	0	CRNDE
	1.95505397359161	0	0	DMKN
	1.94893291834486	0	0	CDH1
	1.92292988912083	0	0	C19orf33
	1.8845355712403	0	0	KLF5
	1.87882532891672	0	0	CLDN4
	1.85479284896811	0	0	MUC1
	1.83353387836951	0	0	TACSTD2
	1.8248235573455	0	0	MALL
	1.82199809993222	0	0	GPRC5A
Mononuclear Phagocytes	3.85687495393975	0	0	MS4A7
	3.66774108940916	0	0	MS4A6A
	3.59923030139688	0	0	MS4A4A
	3.49879076613738	0	0	OLR1
	3.47128442648246	0	0	CYBB
	3.30358519855765	0	0	MARCO
	3.28921491891841	0	0	AIF1
	3.25437554092564	0	0	FCN1
	3.25402388535542	0	0	SPI1
	3.22428458665068	0	0	CLEC7A
	3.07679911490132	0	0	IGSF6
	3.04774924193689	0	0	RNASE6
	3.04276139122106	0	0	CSTA
	3.04057084689266	0	0	C1QC
	2.95540362989835	0	0	LST1
	2.92461234131542	0	0	MCEMP1
	2.91854886491085	0	0	CD68
	2.91646147545198	0	0	RP11-1143G9.4
	2.88583108575986	0	0	MPEG1
	2.87018609708954	0	0	IFI30
	2.85863738634493	0	0	SLC11A1
	2.85314441992032	0	0	MAFB
	2.84559641478985	0	0	CLEC10A
	2.8167001894043	0	0	C5AR1
	2.80198096311891	0	0	CD14
	2.77983329892712	0	0	LY86
	2.77693090728695	0	0	NCF2
	2.76067921992276	0	0	FCGR2A
	2.75715063815279	0	0	CD300E
	2.72157576904928	0	0	LINC01272
Plasmacytoid Dendritic Cells	4.94847111178796	0	0	LILRA4
	4.58615047681196	0	0	PLD4
	4.26435284977495	0	0	SMPD3
	4.0523396438161	0	0	PTCRA
	3.93996925323743	0	0	TCL1A
	3.83509786274277	0	0	IRF4
	3.78549724394215	0	0	SPIB
	3.6483555173154	0	0	IL3RA
	3.58532158710313	0	0	MPEG1
	3.56978327668406	0	0	FAM129C
	3.56384790717754	0	0	BCL11A
	3.52572613337424	0	0	MYBL2
	3.51262925254569	0	0	LAMP5
	3.50882491642271	0	0	JCHAIN
	3.50511658225525	0	0	DERL3
	3.47611311861665	0	0	IRF8
	3.24437266126752	0	0	P2RY14
	3.22327592769191	0	0	GZMB
	3.20738791456984	0	0	TSPAN13
	3.20067252282136	0	0	DNASE1L3
	3.19711252040198	0	0	MZB1
	3.12980963886913	0	0	SMIM5
	3.12775878574445	0	0	IRF7
	3.02880184115242	0	0	CXCR3
	2.99584352791932	0	0	SIDT1
	2.99226575139309	0	0	PLAC8
	2.85974805829934	0	0	GAPT
	2.80225874901907	0	0	RNASE6
	2.77141037723565	0	0	CLIC3
B Cells	5.23718533264419	0	0	CD79A
	4.82169774936328	0	0	MS4A1
	4.14347061597505	0	0	VPREB3
	4.13816978366495	0	0	BANK1
	3.86143253618135	0	0	TNFRSF13C
	3.82392681135896	0	0	IGHM
	3.60238656183141	0	0	CD19
	3.58537626687483	0	0	POU2AF1
	3.5030011320911	0	0	FCRLA
	3.48411141515624	0	0	BLK
	3.47058226425458	0	0	PAX5
	3.45094875916963	0	0	IGHD
	3.44291079672701	0	0	RP5-887A10.1
	3.37103269797936	0	0	LINC00926
	3.27449031560423	0	0	TCL1A
	3.27011046567412	0	0	HLA-DOB
	3.137644756437	0	0	CD79B
	3.12702309173673	0	0	MZB1
	3.03211631783317	0	0	CXCR5
	2.99426639970896	0	0	FAM30A
	2.99091157680301	0	0	ADAM28
	2.98010013573922	0	0	TNFRSF13B
	2.97631595558284	0	0	CD22
	2.96001087861759	0	0	DERL3
	2.93786474711151	0	0	FCER2
	2.89362307975556	0	0	FCRL5
	2.87162146745661	0	0	IGHG2
	2.8197572320498	0	0	LY9
	2.75553393165325	0	0	P2RX5
	2.70854607364855	0	0	POU2F2
Fibroblasts	3.9837167009112	0	0	MFAP4
	3.56680939292365	0	0	PLAC9
	3.53948921364342	0	0	MEG3
	3.53704914524999	0	0	DCN
	3.52530481921836	0	0	PDGFRB
	3.50472447884553	0	0	COL6A2
	3.49706473161128	0	0	C1S
	3.48089202279149	0	0	CCDC80
	3.47112755900416	0	0	COL6A3
	3.46518896232057	0	0	FBLN1
	3.42452925829414	0	0	COL5A2
	3.41915464739918	0	0	MMP2
	3.41320972482732	0	0	PCOLCE
	3.4075629744288	0	0	THBS2
	3.36059236389475	0	0	LUM
	3.34619679625803	0	0	COL6A1
	3.33543279695093	0	0	ISLR
	3.32062695562797	0	0	C1R
	3.31240703307078	0	0	DPT
	3.30131774215839	0	0	SFRP2
	3.29587019573393	0	0	THY1
	3.24464181991036	0	0	COL5A1
	3.22260232168668	0	0	FBN1
	3.20142404786686	0	0	ADH1B
	3.19321279417323	0	0	PRELP
	3.16976189197311	0	0	IGFBP6
	3.13512616928133	0	0	IGFBP5
	3.10923904703644	0	0	COL14A1
	3.08855062585241	0	0	CXCL12
	3.03792486177436	0	0	BGN
T/NK Cells	4.15570585430461	0	0	CD3E
	4.10440758150202	0	0	CD2
	3.92989988042457	0	0	CD3D
	3.92488325208102	0	0	TRBC1
	3.89026486953372	0	0	CD7
	3.84921534433131	0	0	CD247
	3.77931687042776	0	0	CD3G
	3.77010111850371	0	0	PRF1
	3.73452474575466	0	0	GZMA
	3.69277062442485	0	0	TRBC2
	3.69226248593167	0	0	LCK
	3.589983659531	0	0	KLRB1
	3.45947605035543	0	0	CD8A
	3.40875613546739	0	0	IL2RB
	3.40132244063719	0	0	BCL11B
	3.36163240663667	0	0	CTSW
	3.31571471842655	0	0	GZMM
	3.29706641747244	0	0	GPR171
	3.28809960179633	0	0	NKG7
	3.27347651212773	0	0	GZMH
	3.25847990554184	0	0	CD96
	3.25138500168423	0	0	CD6
	3.19092770109604	0	0	ZAP70
	3.1558789796335	0	0	TIGIT
	3.14012096230415	0	0	GZMK
	3.13821779064991	0	0	KLRD1
	3.11889999532623	0	0	CD8B
	3.07194902595633	0	0	TRAT1
Mast Cells	5.79498219612678	0	0	CPA3
	5.6563022252507	0	0	TPSAB1
	5.55099354790791	0	0	TPSB2
	5.53048245738302	0	0	MS4A2
	5.26068842417693	0	0	SLC18A2
	5.20012830347681	0	0	HPGDS
	5.02394318576543	0	0	RGS13
	4.93403696799556	0	0	HDC
	4.53301650868459	0	0	GATA2
	4.48794141034112	0	0	KIT
	4.45407714875638	0	0	VWA5A
	4.20648799291803	0	0	IL1RL1
	4.1887341198605	0	0	CTSG
	4.12300474071469	0	0	MAOB
	3.83539179406608	0	0	LTC4S
	3.81150796065937	0	0	FCER1A
	3.71326992940049	0	0	PTGS1
	3.54427321069302	0	0	RAB27B
	3.28526533274658	0	0	LIF
	3.22320961507672	0	0	HPGD
	3.14987938633917	0	0	ADCYAP1
	3.09867724025038	0	0	BTK
	3.0786542317907	0	0	P2RX1
	2.82513424085625	0	0	GRAP2
	2.82423357616718	0	0	DHRS9
	2.78650128118011	0	0	ALOX5
	2.69702984606103	0	0	SLC26A2
	2.65462439317896	0	0	PTGS2
	2.62317076758329	0	0	KRT1
Platelets	7.17031290460664	0	0	PPBP
	6.34294681301036	0	0	ITGA2B
	5.74179741623282	0	0	F13A1
	5.73276532326545	0	0	PTCRA
	5.64476794003234	0	0	RGS18
	5.26577318098069	0	0	SH3BGRL2
	5.11269769237902	0	0	C2orf88
	5.00131329071639	0	0	GRAP2
	4.98074634515821	0	0	MTURN
	3.98968723277815	0	0	HEMGN
	4.37646700654702	1.82841302894471e-293	6.09471009648237e-293	HGD
	4.70983750483021	2.860070198159e-287	9.53356732719667e-291	HIST1H2AC
	4.57937379441357	2.77425094107554e-279	9.24750313691847e-283	SDPR
	4.94074382180198	1.09975201638866e-267	3.66584005462887e-271	PTGS1
	4.76104036032529	4.92579230661971e-253	1.64193076887324e-256	MAP3K7CL
	4.52587683519274	3.4705782813114e-212	1.1568594271038e-215	SELP
	4.15703973605366	4.85982352709009e-164	1.6199411756967e-167	HIST1H2BJ
	4.1603861991522	2.11372732245004e-160	7.04575774150013e-164	SMIM5
	4.16427829002453	1.69140729738403e-147	5.63802432461344e-151	RAB27B
	4.0379542523205	1.00679449714007e-132	3.35598165713356e-136	DMTN
	4.1361482107759	3.62532954533945e-132	1.20844318177982e-135	CD226
	4.05145983260191	4.31415847509182e-128	1.43805282503061e-131	P2RX1
	4.12582713428497	6.55419005637319e-124	2.18473001879106e-127	MPP1
	3.96949990251939	6.91180417398499e-115	2.30393472466166e-118	FRMD3
	3.88129149037011	3.41833889776479e-102	1.13944629925493e-105	CDKN2D
	3.88581655803773	3.44931855552928e-93	1.14977285184309e-96	SNN
	3.88069909705093	3.55354573928446e-85	1.18451524642815e-88	SLA2
	3.94350098163739	2.34755271276654e-79	7.82517570922179e-83	CPNE5
	4.03878129031384	2.74105324519207e-66	9.13684415064025e-70	LTBP1
Neutrophils	5.55568031611081	0	0	CXCR2
	4.71363526153194	0	0	CSF3R
	4.53766348989554	0	0	MMP25
	4.47279383344057	0	0	CMTM2
	4.36984152308985	0	0	VNN2
	4.18066562161795	0	0	FFAR2
	4.03652177266869	0	0	CYP4F3
	3.99267929425702	0	0	FPR1
	3.78061768217276	0	0	AQP9
	3.77243128534445	0	0	PROK2
	3.73224488859972	0	0	MXD1
	3.73129204318972	0	0	MME
	3.65491977504334	0	0	S100A8
	3.59254023769329	0	0	S100A12
	3.55962868709956	0	0	MNDA
	3.55013611784861	0	0	MGAM
	3.48231148906419	0	0	BASP1
	3.45959639114979	0	0	DGAT2
	3.42766536505335	0	0	ADGRG3
	3.40376513131213	0	0	TNFRSF10C
	3.36443512109277	0	0	PTAFR
	3.29402203580285	0	0	CSF2RB
	3.29330375086334	0	0	LILRB3
	3.26897878542306	0	0	NCF2
	3.23317235648107	0	0	IL1R2
	3.20130344843864	0	0	S100A9
	3.18454401189106	0	0	SLC25A37
	3.18106691113223	0	0	HCK
	3.17023225688558	0	0	TMEM154
	3.15850903606974	0	0	APOBEC3A
Malignant Cells	3.03616046449517	0	0	PRAME
	2.36477158007449	0	0	PTP4A3
	2.35428326484905	0	0	S100A1
	2.34885725601682	0	0	GDF15
	2.22795114045034	0	0	SLC39A4
	2.13972640998188	0	0	PFN2
	2.11941884889539	0	0	PLP1
	2.11618400783109	0	0	NQO1
	2.06469033550424	0	0	KRT17
	2.02724186924149	0	0	GMPR
	2.02034120607876	0	0	PPP1R16A
	2.00859637607875	0	0	PLPP2
	1.99977889503472	0	0	EPCAM
	1.9969521160445	0	0	GPM6B
	1.98345556052203	0	0	EFHD1
	1.96420278755794	0	0	HES6
	1.96124006388514	0	0	TCEA3
	1.95333867423894	0	0	BNIP3
	1.94935619204689	0	0	STRADB
	1.94685962262764	0	0	CDKN2A
	1.90634239918333	0	0	RAB25
	1.89655195720519	0	0	KRTCAP3
	1.88290321029067	0	0	RAC3
	1.87728186195694	0	0	ELF3
	1.87422380245721	0	0	CAPN3
	1.87019027610019	0	0	CD24
	1.86657442662034	0	0	GALE
	1.86419854405877	0	0	CLDN3
	1.86245822017254	0	0	TYMS
	1.86180830464634	0	0	UCHL1
*Wilcoxon rank-sum test

## Sheet: Macrophages_DEG
Supplementary Data 5: Top 30 differentially expressed genes among clusters
Macrophages Subpopulations	avg_log2FC	p value*	p value adj**	gene
Mac_Alv-like	3.815568882	0	0	FABP4
	3.548564755	0	0	CRIP1
	2.778057745	0	0	MCEMP1
	2.777437982	0	0	CD52
	2.458353176	0	0	HLA-DRB6
	2.291235027	0	0	CES1
	2.197222149	0	0	MARCO
	2.196207681	0	0	GCHFR
	2.15778953	0	0	IFI30
	2.144779513	0	0	ALDH2
	2.042540998	0	0	S100A4
	1.956005486	0	0	S100A6
	1.917402327	0	0	SERPINA1
	1.915073541	0	0	LGALS3
	1.877197426	0	0	RETN
	1.876021654	0	0	STXBP2
	1.750994263	0	0	RGCC
	1.738201486	0	0	PDLIM1
	1.71801028	0	0	ALOX5AP
	1.670229516	0	0	TSPO
	1.623731982	0	0	MGST3
	1.597243685	0	0	GLIPR2
	1.593790655	0	0	TXN
	1.573769801	0	0	FBP1
	1.558917192	0	0	APOC1
	1.558056313	0	0	UBB
	1.539146989	0	0	ATP6V0C
	1.504957304	0	0	GLRX
	1.484110204	0	0	TREM1
	2.364254387	1.00E-252	4.57E-248	CCL20
Mac_Angio	0.915499888	2.82E-253	1.28E-248	VCAN
	1.421228719	8.19E-195	3.73E-190	TIMP1
	0.9418362062	2.74E-179	1.25E-174	EREG
	0.5262325056	6.24E-123	2.84E-118	CLEC5A
	0.6866996082	1.08E-122	4.93E-118	SPP1
	0.3385177661	6.36E-100	2.89E-95	CD300E
	0.8370176846	4.20E-94	1.91E-89	G0S2
	0.3851239244	1.63E-89	7.42E-85	ANGPTL4
	0.5706154911	1.05E-85	4.77E-81	SGK1
	0.432887233	1.51E-81	6.88E-77	DUSP4
	0.3141111787	2.97E-77	1.35E-72	CCL7
	0.4793234258	2.16E-71	9.84E-67	VEGFA
	0.5828985964	3.47E-70	1.58E-65	SLC2A3
	0.3643007678	1.03E-68	4.67E-64	RNF144B
	0.6728949922	3.73E-53	1.70E-48	IL1RN
	0.3465455266	1.22E-48	5.53E-44	SLC25A37
	0.7765069249	3.21E-47	1.46E-42	CCL2
	0.7279975878	1.15E-39	5.25E-35	ANPEP
	0.4270347344	2.46E-39	1.12E-34	BASP1
	0.582801498	3.26E-38	1.48E-33	PPIF
	0.3837419413	8.07E-38	3.67E-33	HSPA1A
	0.6989812686	2.05E-37	9.31E-33	TGFBI
	0.2974855281	6.40E-31	2.91E-26	TSFM
	0.2992478231	4.93E-28	2.24E-23	GAK
	0.3600930995	1.64E-27	7.44E-23	C15orf48
	0.5135132085	1.00E-26	4.57E-22	PRDM1
	0.3018207576	1.75E-19	7.98E-15	UBR5
	0.2980126337	9.32E-17	4.24E-12	SNRNP200
	0.421564369	4.05E-11	1.84E-06	ZNF267
	0.3887150272	9.60E-09	0.0004368796835	CD93
Mac_Hypo	1.864059022	0	0	SPP1
	0.9838300287	0	0	BNIP3
	0.7314779849	0	0	SLC2A1
	1.47267217	8.21E-307	3.74E-302	C15orf48
	0.6685163029	2.03E-302	9.24E-298	SLAMF9
	0.7683239191	6.11E-277	2.78E-272	ERO1A
	0.8146430475	9.44E-230	4.30E-225	NDRG1
	0.9724370653	4.62E-212	2.10E-207	ADM
	1.120309677	5.21E-210	2.37E-205	CSTB
	0.83175302	3.73E-193	1.70E-188	HK2
	0.7198837336	4.84E-178	2.20E-173	HILPDA
	1.199611442	1.02E-149	4.64E-145	MMP9
	0.5791633286	6.08E-138	2.77E-133	ANGPTL4
	0.6736788797	3.23E-102	1.47E-97	SDC2
	1.115762493	1.96E-99	8.92E-95	CXCL8
	1.309667218	1.29E-96	5.87E-92	G0S2
	0.8068503889	1.48E-95	6.74E-91	IL1RN
	0.6676065803	3.55E-95	1.62E-90	SLC2A3
	0.6056262538	8.59E-93	3.91E-88	RALA
	0.8935086442	2.00E-80	9.11E-76	MIF
	0.9269778286	7.46E-67	3.39E-62	LDHA
	0.9915306984	1.31E-60	5.95E-56	PLIN2
	0.5690121451	1.77E-44	8.06E-40	TPI1
	0.9169027685	1.31E-41	5.97E-37	NUPR1
	0.6532662618	2.11E-41	9.60E-37	LGALS1
	1.089807692	4.89E-36	2.23E-31	GAPDH
	0.9216806397	9.24E-35	4.21E-30	HSPA6
	0.7318069333	3.19E-27	1.45E-22	TIMP1
	0.7908782615	2.89E-23	1.32E-18	HSPH1
	0.6762328579	4.33E-17	1.97E-12	HSPB1
Mac_IFN	1.76361706	0	0	ISG15
	0.8993167555	1.19E-302	5.43E-298	RSAD2
	0.8456814197	7.26E-225	3.31E-220	IFIT1
	1.310083381	9.18E-219	4.18E-214	CXCL10
	1.146443761	1.86E-174	8.45E-170	CCL7
	0.6892905938	1.91E-171	8.67E-167	APOBEC3A
	0.638896941	1.11E-167	5.07E-163	ISG20
	0.6257652207	8.78E-157	4.00E-152	SPP1
	1.054497236	1.71E-146	7.80E-142	CCL8
	0.7018701839	2.43E-144	1.11E-139	IFIT2
	0.7598014018	1.40E-141	6.38E-137	MX1
	0.7568289686	7.47E-140	3.40E-135	IFIT3
	0.7742323401	4.04E-136	1.84E-131	C15orf48
	0.4656010658	3.06E-128	1.39E-123	IFI44L
	0.4001061023	1.86E-106	8.46E-102	NT5C3A
	0.8313131846	2.82E-100	1.29E-95	CTSL
	0.6339066579	1.03E-94	4.68E-90	SDS
	0.9135936152	4.36E-93	1.98E-88	IFI6
	0.4021636734	2.22E-92	1.01E-87	MX2
	0.4867399345	8.41E-92	3.83E-87	GBP1
	1.345673127	4.13E-91	1.88E-86	CCL2
	0.9025427764	2.04E-85	9.27E-81	IFITM3
	0.431411097	1.35E-75	6.16E-71	CXCL11
	0.4311552	3.84E-67	1.75E-62	VAMP5
	0.5858569412	1.71E-65	7.77E-61	IFITM1
	0.5143834881	2.02E-65	9.17E-61	TNFSF10
	0.371968264	2.58E-56	1.17E-51	EPSTI1
	0.3595872571	9.58E-54	4.36E-49	PLA2G7
	0.3746542402	1.77E-23	8.06E-19	AC090498.1
	0.5395352139	7.47E-12	3.40E-07	TIMP1
Mac_LA	2.670859584	0	0	TIMP3
	2.667189324	0	0	CHI3L1
	1.930175021	0	0	ACP5
	1.853384257	0	0	CSTB
	1.837690781	0	0	CD36
	1.832783871	0	0	LPL
	2.612147343	6.74E-304	3.07E-299	MMP9
	1.522127945	9.31E-297	4.24E-292	SDC2
	1.36631975	2.83E-274	1.29E-269	SPARC
	1.204916569	1.10E-221	5.02E-217	EMP1
	2.411444085	5.55E-214	2.53E-209	SPP1
	1.544325074	2.82E-203	1.28E-198	FLNA
	1.211257115	1.71E-200	7.78E-196	CHIT1
	1.606382353	6.39E-198	2.91E-193	MGLL
	1.362778857	7.05E-194	3.21E-189	FABP5
	1.804090115	1.20E-146	5.46E-142	LIPA
	1.374932934	4.29E-142	1.95E-137	GM2A
	1.44127129	2.24E-141	1.02E-136	CD9
	1.386322018	1.47E-136	6.67E-132	GNAS
	1.318608561	1.24E-132	5.66E-128	CCL22
	1.412288923	7.15E-131	3.25E-126	CTSK
	1.39393964	1.93E-123	8.76E-119	GPNMB
	1.703826927	7.84E-122	3.57E-117	PLD3
	1.229997832	3.92E-113	1.78E-108	TREM2
	1.405808001	1.31E-110	5.97E-106	MMP7
	1.550943233	3.47E-99	1.58E-94	GSN
	1.393698511	1.99E-94	9.06E-90	IL1RN
	1.244059938	5.28E-69	2.40E-64	CALM3
	1.53158075	1.69E-52	7.67E-48	ITGB2
	1.572041566	1.35E-42	6.13E-38	FN1
Mac_Prolif	2.286376456	0	0	STMN1
	2.058238609	0	0	HIST1H4C
	1.928997287	0	0	HMGB2
	1.722143164	0	0	KIAA0101
	1.658116719	0	0	UBE2C
	1.60487581	0	0	PTTG1
	1.504980208	0	0	TOP2A
	1.391151055	0	0	CKS1B
	1.365130037	0	0	MKI67
	1.306200562	0	0	CDK1
	1.302839062	0	0	NUSAP1
	1.289297264	0	0	CENPF
	1.288439909	0	0	TYMS
	1.192151353	0	0	TK1
	1.183533755	0	0	CCNB1
	1.180421577	0	0	SMC4
	2.274246275	6.98E-298	3.18E-293	H2AFZ
	1.326704522	8.20E-255	3.73E-250	CKS2
	1.264955773	2.49E-251	1.13E-246	KPNA2
	1.989099247	2.75E-248	1.25E-243	HMGN2
	1.505420423	4.15E-248	1.89E-243	SPP1
	1.398631801	5.17E-223	2.35E-218	H2AFV
	1.18202925	4.95E-222	2.25E-217	NUCKS1
	1.293573592	1.09E-218	4.94E-214	RPSA
	1.215029903	1.89E-218	8.61E-214	PTMA
	2.006764671	6.38E-210	2.90E-205	TUBB
	1.70294956	6.89E-175	3.14E-170	HMGB1
	1.236218573	4.02E-165	1.83E-160	RAN
	1.868933903	1.35E-143	6.15E-139	TUBA1B
	1.776406336	6.48E-17	2.95E-12	KCNQ1OT1
Mac_ES	1.480018873	0	0	AREG
	1.399166679	0	0	FCN1
	0.8832564092	0	0	RGS2
	0.775469722	0	0	CLEC10A
	0.7102388271	0	0	GPR183
	0.6018041586	0	0	LGALS2
	0.5645847951	0.00E-02	0.00E-02	FGL2
	0.9500106106	1.15E-270	5.26E-266	VCAN
	0.5092171732	3.64E-260	1.65E-255	CORO1A
	0.5398425571	1.82E-255	8.26E-251	C10orf54
	0.513583458	3.36E-250	1.53E-245	CD300E
	0.4944172573	3.87E-233	1.76E-228	SLC25A37
	0.6979168779	5.13E-216	2.33E-211	EREG
	1.016212925	1.92E-209	8.75E-205	TIMP1
	0.5667096889	4.10E-192	1.87E-187	SOCS3
	0.6729317934	4.74E-192	2.16E-187	CEBPD
	0.5795628085	5.45E-184	2.48E-179	CXCR4
	0.9112889654	3.01E-178	1.37E-173	BTG1
	0.5874673924	3.45E-172	1.57E-167	FAM26F
	0.5531838541	4.83E-143	2.20E-138	PPA1
	0.4927803443	9.05E-141	4.12E-136	APOBEC3A
	0.7974286579	6.71E-124	3.06E-119	C15orf48
	0.5680116134	2.66E-115	1.21E-110	JUNB
	0.5680369645	2.47E-114	1.12E-109	VAMP5
	0.5902132934	8.19E-114	3.73E-109	TYMP
	0.6050996583	1.23E-106	5.61E-102	COTL1
	0.5282207152	2.91E-106	1.33E-101	RP11-1143G9.4
	0.5701474227	1.17E-83	5.32E-79	ZFP36
	0.5317826622	1.64E-50	7.48E-46	S100A8
	0.8126942813	6.87E-33	3.13E-28	CXCL10
Mac_AgPres	1.999115392	0	0	RGS1
	1.939753156	0	0	C3
	0.9362210928	0	0	CX3CR1
	0.7963408068	0	0	GPR34
	0.7479642987	0	0	PLD4
	0.9530208853	8.46E-217	3.85E-212	A2M
	0.7552496506	1.21E-194	5.48E-190	C10orf54
	0.9281756791	2.82E-148	1.28E-143	HLA-DQB1
	1.210081715	1.25E-144	5.70E-140	IER2
	0.7994379769	4.58E-133	2.09E-128	GPR183
	0.8357294082	3.41E-128	1.55E-123	SGK1
	1.811174275	5.16E-121	2.35E-116	EGR1
	0.837099355	6.37E-118	2.90E-113	MS4A6A
	1.058781168	7.05E-94	3.21E-89	HLA-DMB
	0.8639207712	3.12E-83	1.42E-78	HLA-DPB1
	1.261055923	5.52E-80	2.51E-75	CXCL2
	0.9696200269	1.21E-78	5.52E-74	HLA-DPA1
	0.9699370605	1.04E-63	4.73E-59	RASSF4
	2.321312141	2.69E-57	1.22E-52	FOS
	1.032387871	2.73E-56	1.24E-51	CD14
	0.7729454991	1.26E-51	5.72E-47	HLA-DMA
	0.7843333441	2.91E-46	1.32E-41	AKR1B1
	1.545119591	1.44E-33	6.57E-29	FCGR2B
	0.9094791056	6.08E-28	2.77E-23	HLA-DRB1
	1.108704486	6.78E-27	3.08E-22	CD74
	0.826715217	4.93E-15	2.24E-10	DHRS3
	0.7984980522	8.87E-08	0.004038789034	UBC
	1.300763796	1.68E-07	0.007666285198	FOLR2
	0.8686919514	3.42E-07	0.01558411365	DNAJB1
	1.174878969	7.39E-07	0.03361420639	HLA-DRB5
RTM_Int	2.685144313	0	0	SEPP1
	1.709816659	0	0	F13A1
	1.534131424	0	0	SLC40A1
	1.262692778	0	0	PLTP
	1.175151056	0	0	FOLR2
	1.156267979	0	0	STAB1
	1.059934578	0	0	LYVE1
	0.8623944693	0	0	RNASE1
	0.7409843226	0	0	CD209
	0.7220359082	0	0	MAF
	0.6848532827	0	0	LILRB5
	0.9737920871	2.27E-255	1.04E-250	EGR1
	1.018263325	2.21E-229	1.00E-224	FOSB
	1.10227941	4.87E-185	2.22E-180	IER3
	0.9576542316	8.47E-154	3.86E-149	NR4A2
	0.6686344969	1.48E-133	6.73E-129	NR4A1
	0.7703192879	1.38E-117	6.26E-113	NR4A3
	0.7856823231	4.12E-103	1.87E-98	CXCL8
	0.8647832113	2.01E-81	9.15E-77	ICAM1
	0.7682125167	3.10E-70	1.41E-65	DUSP2
	1.012154652	5.02E-62	2.28E-57	TNF
	0.8558248406	3.21E-57	1.46E-52	CXCL2
	0.6839136548	1.01E-47	4.59E-43	ZFP36
	0.7373370047	1.43E-47	6.50E-43	CXCL1
	0.8993454483	1.23E-42	5.59E-38	TNFAIP3
	0.8812309568	1.39E-30	6.34E-26	PLAU
	0.8131334581	2.98E-26	1.36E-21	EGR2
	0.9011985547	2.62E-23	1.19E-18	IL1B
	0.8898535056	4.46E-23	2.03E-18	CD83
	0.7534113792	1.58E-13	7.18E-09	CXCL3
RTM_IFN	2.539666831	0	0	CXCL9
	2.172145415	0	0	CXCL10
	1.985725821	0	0	IFI27
	1.294325432	0	0	VAMP5
	1.163958995	0.00E-02	0.00E-02	IL4I1
	1.294214961	8.18E-308	3.72E-303	TMEM176A
	1.619812546	4.95E-301	2.25E-296	STAT1
	1.294811121	6.99E-301	3.18E-296	TMEM176B
	1.478664089	1.05E-281	4.77E-277	GBP5
	1.210316373	4.42E-275	2.01E-270	FAM26F
	1.186992296	3.58E-246	1.63E-241	LILRB4
	1.200835659	9.52E-244	4.33E-239	C1orf54
	1.282779213	4.22E-228	1.92E-223	FYB
	1.152377019	2.30E-205	1.04E-200	GBP1
	1.294666106	1.37E-195	6.23E-191	APOE
	1.263934862	5.75E-188	2.62E-183	C1QB
	1.454924154	5.89E-186	2.68E-181	C1QC
	1.340561966	4.34E-185	1.98E-180	IFITM3
	2.175721106	1.13E-177	5.16E-173	IGKC
	1.272200602	7.25E-169	3.30E-164	RNASE1
	1.19442027	1.45E-162	6.58E-158	CCL8
	1.414471784	4.09E-149	1.86E-144	AC090498.1
	1.400481345	5.13E-149	2.34E-144	SLC40A1
	1.266701405	1.20E-127	5.45E-123	CCL2
	1.18946205	9.49E-118	4.32E-113	HLA-DQA1
	1.158870298	1.39E-102	6.33E-98	IGLC3
	1.170288971	5.89E-100	2.68E-95	HLA-A
	1.147136271	7.53E-62	3.43E-57	SPP1
	1.124454111	1.34E-55	6.08E-51	GAPDH
	1.263579852	6.45E-46	2.94E-41	CTSB
RTM_LA	1.981105073	0	0	GPNMB
	1.850468282	0	0	APOE
	1.736141432	0	0	LGMN
	1.312736193	0	0	LIPA
	1.237947391	0	0	PLTP
	1.150582179	0	0	APOC1
	1.139044673	0	0	CTSZ
	1.125609141	0	0	PLD3
	0.9984124241	0	0	CPM
	0.9976410602	0	0	FUCA1
	0.9808793156	0	0	TMEM176B
	0.9766550372	0	0	NPL
	0.9335449106	1.09E-306	4.94E-302	PDK4
	1.101086103	1.02E-286	4.62E-282	GM2A
	1.319283096	1.15E-270	5.24E-266	ABCA1
	0.9470966957	6.34E-250	2.88E-245	CCL13
	0.9489057391	1.72E-238	7.84E-234	CD163
	1.232376554	5.25E-206	2.39E-201	CHIT1
	0.9436871663	4.12E-195	1.88E-190	GNS
	1.138377617	4.73E-188	2.15E-183	ASAH1
	1.32192508	3.77E-177	1.72E-172	CTSD
	1.420469887	5.71E-91	2.60E-86	CTSB
	1.682121738	4.74E-65	2.16E-60	HERPUD1
	1.37043177	4.06E-55	1.85E-50	PSAP
	1.029374273	7.57E-35	3.45E-30	PNP
	1.108820148	5.02E-34	2.28E-29	HSP90B1
	1.198041744	1.26E-27	5.73E-23	HSPA1A
	1.65517021	3.14E-27	1.43E-22	EIF4A1
	1.076611065	9.89E-20	4.50E-15	HSPA8
	2.448819047	5.73E-08	0.002609922157	HSPA5
RTM-like_MT	1.121441405	0	0	LYVE1
	1.560914423	6.88E-296	3.13E-291	PDK4
	0.5579825998	1.17E-195	5.34E-191	SEPP1
	1.057012235	8.87E-178	4.04E-173	PLTP
	0.7435163818	1.09E-163	4.96E-159	LYPD2
	0.4204702317	2.36E-153	1.08E-148	MARCO
	0.7921050666	2.93E-149	1.33E-144	CXCL2
	0.5006379668	5.73E-149	2.61E-144	TSPAN13
	0.9734238805	3.80E-145	1.73E-140	FCN1
	0.9603665779	6.08E-140	2.77E-135	VAMP5
	1.164993062	1.21E-135	5.50E-131	HAMP
	1.231206808	2.86E-122	1.30E-117	S100A8
	0.508718328	1.80E-117	8.20E-113	CYP1B1
	0.8863957747	2.49E-112	1.13E-107	CFD
	0.4403853356	4.66E-110	2.12E-105	CLEC10A
	0.5077444928	7.01E-103	3.19E-98	DNAAF1
	0.6013973146	5.12E-99	2.33E-94	RGS2
	1.122770938	5.58E-99	2.54E-94	TIMP1
	0.668745433	1.99E-95	9.07E-91	CXCL3
	0.746927731	8.58E-86	3.90E-81	S100A9
	0.80197599	1.47E-83	6.71E-79	FN1
	0.5754435683	1.63E-81	7.44E-77	CH25H
	0.5283549652	2.82E-63	1.28E-58	SAMSN1
	0.656907244	9.25E-63	4.21E-58	TSC22D1
	0.7749636474	9.75E-62	4.43E-57	ZFAND5
	0.5356878939	4.75E-55	2.16E-50	MAP3K8
	0.5874995397	2.14E-45	9.76E-41	PNRC1
	0.5371625843	7.87E-31	3.58E-26	AIF1
	0.5045252694	6.11E-24	2.78E-19	BTG1
	0.4182525375	3.51E-18	1.60E-13	CST3
*Wilcoxon rank-sum test

## Sheet: Monocytes_DEG 
Supplementary Data 5: Top 30 differentially expressed genes among clusters
Monocytes Subpopulations	avg_log2FC	p value*	p value adj*	gene
Mono_CD14_FOS+	0.2940551711	4.01E-64	1.96E-59	MGST1
	0.2519185438	9.54E-59	4.67E-54	MGP
	1.224117299	1.56E-29	7.65E-25	SFTPC
	0.2569810805	1.68E-28	8.20E-24	FABP4
	0.8089185402	5.40E-28	2.65E-23	IER2
	0.3851905588	4.15E-15	2.03E-10	ARHGEF40
	0.4216526127	1.03E-13	5.04E-09	TMEM71
	0.7981851159	1.65E-10	8.10E-06	HLX
	0.250454159	2.25E-08	0.001102622402	TSEN34
	0.3353312087	3.61E-07	0.01767112338	MARCO
	1.598639442	6.81E-82	3.33E-77	CSF3R
	0.9945402336	1.21E-60	5.90E-56	CD36
	1.015397619	7.46E-59	3.65E-54	ITGAM
	1.221719551	3.53E-58	1.73E-53	MS4A6A
	1.106126092	2.18E-57	1.07E-52	CCR2
	1.189591831	2.18E-57	1.07E-52	MNDA
	1.040064889	1.93E-50	9.47E-46	CRISPLD2
	1.063823674	1.00E-36	4.92E-32	LYZ
	1.038346866	4.61E-33	2.26E-28	GAS7
	1.082539574	1.77E-23	8.67E-19	PRAM1
	1.073508532	4.88E-23	2.39E-18	BAZ2B
	1.189953407	2.03E-19	9.96E-15	RAB11FIP1
	1.022043384	2.08E-18	1.02E-13	AHNAK
	1.103433187	2.61E-17	1.28E-12	ARHGAP26
	1.077073214	2.45E-16	1.20E-11	SIRPB2
	1.087852341	3.22E-16	1.58E-11	JAML
	1.03914674	6.08E-16	2.98E-11	MYO1F
	1.266726222	1.13E-15	5.54E-11	ATG16L2
	1.077217503	7.01E-14	3.43E-09	LRP1
	0.9953766163	7.52E-14	3.68E-09	FES
	1.676825451	9.22E-13	4.51E-08	NLRP1
	1.152063742	5.11E-12	2.50E-07	DDX17
	1.008595883	1.06E-11	5.18E-07	STAT5B
	1.189255478	3.34E-10	1.64E-05	LUC7L3
	1.120677042	1.92E-08	0.0009401499485	SPIDR
	0.9945683226	2.57E-08	0.001257555173	GGA1
	1.379526732	2.73E-08	0.001335650953	STAB1
	1.00829068	5.86E-08	0.002870696164	TNFAIP2
	1.014837652	7.15E-08	0.003499133907	P2RX7
	1.098204214	7.64E-08	0.00374049619	USP15
Mono_FCGR3A	4.022320279	0	0	FCGR3A
	2.473913302	0	0	LYPD2
	3.093488762	1.89E-277	9.24E-273	LINC01272
	2.255683601	2.74E-259	1.34E-254	MS4A7
	2.47595952	4.67E-205	2.29E-200	CYTIP
	2.276523747	2.98E-200	1.46E-195	CSF1R
	2.734292686	8.08E-183	3.96E-178	FAM110A
	2.19495296	9.61E-181	4.71E-176	OAS1
	2.169903262	1.63E-179	7.99E-175	IFITM3
	2.416136705	4.71E-179	2.31E-174	LRRC25
	3.012420197	2.08E-170	1.02E-165	PTPN6
	2.366743216	1.44E-150	7.06E-146	IFITM2
	2.631358553	1.31E-148	6.42E-144	NAAA
	2.148012422	2.07E-137	1.01E-132	CTSC
	2.530372002	1.28E-116	6.28E-112	TPPP3
	2.562520644	2.90E-98	1.42E-93	SELPLG
	2.091495519	4.05E-96	1.98E-91	S1PR4
	2.445452387	7.53E-87	3.69E-82	TUBA1A
	2.270208739	2.90E-75	1.42E-70	CD300A
	2.371505348	1.56E-66	7.64E-62	CXCL16
	2.209668839	1.39E-55	6.83E-51	TSC22D3
	2.318025417	9.83E-52	4.81E-47	ATP5B
	2.455103495	1.55E-51	7.59E-47	C3AR1
	2.095648417	3.19E-51	1.56E-46	CCND3
	2.737989569	1.85E-49	9.06E-45	RNF144B
	2.082657466	7.82E-42	3.83E-37	PTP4A2
	2.236301281	1.66E-25	8.13E-21	ZBTB16
	2.041168187	3.23E-19	1.58E-14	CCNDBP1
	2.146034058	1.48E-15	7.23E-11	ATP5A1
	2.18352	3.46E-07	0.01695342154	ACTB
Mono_IL1B	1.68353703	0.00E-02	0.00E-02	G0S2
	1.761661616	0.00E-02	9.73E-305	PPIF
	4.532290324	9.32E-251	4.56E-246	IL1B
	1.777554721	9.60E-251	4.70E-246	SLC2A3
	3.551034893	3.79E-224	1.86E-219	CXCL8
	3.090653585	5.67E-209	2.78E-204	CXCL2
	1.808668257	6.52E-200	3.19E-195	PFKFB3
	3.121094821	6.50E-187	3.18E-182	OLR1
	1.637161151	1.28E-182	6.29E-178	EREG
	2.241945206	1.94E-162	9.51E-158	C15orf48
	3.019089943	9.29E-159	4.55E-154	CCL20
	1.682084911	6.39E-154	3.13E-149	ACSL1
	2.07551198	2.05E-152	1.00E-147	THBS1
	1.671537416	1.33E-150	6.51E-146	PDE4B
	3.184013733	2.86E-149	1.40E-144	IL1RN
	2.97393373	2.66E-132	1.30E-127	PLAUR
	2.652179849	1.00E-126	4.91E-122	SOD2
	1.73771065	2.88E-125	1.41E-120	CDKN1A
	2.84904504	8.33E-123	4.08E-118	CXCL3
	2.141239393	3.59E-110	1.76E-105	NLRP3
	2.561684785	1.46E-98	7.13E-94	PTGS2
	2.203472769	1.10E-90	5.37E-86	TNFAIP3
	3.105202567	7.13E-73	3.49E-68	SERPINB2
	1.685247243	1.25E-70	6.14E-66	TIMP1
	2.140761551	6.92E-61	3.39E-56	IL1A
	1.700475972	1.70E-48	8.32E-44	NFKBIA
	1.908312315	2.18E-46	1.07E-41	PPP1R15A
	1.732877944	2.39E-34	1.17E-29	EGR1
	2.235221523	7.72E-19	3.78E-14	IFIT2
	1.65470953	5.25E-15	2.57E-10	IL1R2
MonoInter_CLEC10A	0.3360422234	4.36E-116	2.14E-111	CLEC10A
	0.9723771457	4.82E-83	2.36E-78	HLA-DPB1
	0.5022597054	2.61E-74	1.28E-69	HLA-DQA1
	0.589070227	1.44E-60	7.05E-56	HLA-DMA
	0.361585468	1.83E-57	8.96E-53	GPR183
	0.6451313781	4.34E-55	2.12E-50	HLA-DPA1
	0.2906235343	1.65E-50	8.08E-46	HLA-DMB
	0.5765447824	2.43E-29	1.19E-24	HLA-DRA
	0.2963640511	2.62E-25	1.28E-20	HLA-DRB6
	0.3086804112	1.72E-12	8.44E-08	HMGN1
	0.2848154242	1.14E-09	5.58E-05	RP11-1143G9.4
	0.4200811878	8.98E-09	0.0004398943602	ARHGAP18
	0.2954108788	1.67E-08	0.000816386578	XPO6
	0.3231673148	2.90E-08	0.001420377626	CREBL2
MonoInter_CXCL10	1.104754102	3.93E-26	1.92E-21	C1QB
	1.151014653	5.17E-26	2.53E-21	AREG
	0.6639327472	1.60E-25	7.83E-21	HSP90AB1
	0.8494275362	2.03E-24	9.94E-20	PEA15
	0.5745122067	2.29E-23	1.12E-18	NR4A2
	0.8318393331	4.44E-23	2.18E-18	HBEGF
	0.9989805887	4.47E-20	2.19E-15	HLA-DRB5
	0.5434321314	1.30E-19	6.34E-15	CD81
	0.5430424482	3.89E-19	1.91E-14	IGHA1
	1.085775104	6.25E-18	3.06E-13	FN1
	0.5877726052	7.18E-18	3.51E-13	CD74
	0.6494513775	1.56E-16	7.62E-12	SUB1
	0.8927577106	1.88E-15	9.20E-11	ACP5
	0.7075456242	2.11E-15	1.03E-10	NINJ1
	0.6209439726	2.76E-14	1.35E-09	RPS26
	0.7065868807	5.69E-13	2.78E-08	RPSA
	0.7041741118	1.21E-12	5.92E-08	FUS
	0.7451557472	2.51E-12	1.23E-07	CREM
	0.5815261687	2.28E-11	1.12E-06	ICAM1
	0.6103412522	2.29E-11	1.12E-06	STX4
	0.6533454657	3.37E-10	1.65E-05	SRC
	0.6245873409	5.38E-10	2.64E-05	HSPA6
	0.6436466934	8.08E-10	3.95E-05	CD300E
	0.9551466638	8.27E-10	4.05E-05	TRPV2
	0.8178352532	9.67E-10	4.73E-05	TGIF1
	0.724838244	2.22E-09	0.0001085659891	IMP4
	0.9440635483	5.07E-09	0.0002482537675	GSN
	1.683821597	8.26E-09	0.0004045936822	LMNA
	1.08223784	1.17E-07	0.005751205416	AGPAT2
	0.7920109573	2.57E-07	0.01257905864	EIF3I
*Wilcoxon rank-sum test

## Sheet: DCs_DEG
Supplementary Data 5: Top 30 differentially expressed genes among clusters
DCs Subpopulations	avg_log2FC	p value*	p value adj*	gene
DC1_CLEC9A	2.057620903	0	0	CLEC9A
	1.391997258	5.18E-281	2.54E-276	CADM1
	2.127869282	9.22E-275	4.52E-270	XCR1
	1.558456499	2.01E-207	9.83E-203	CPNE3
	1.129804987	4.25E-206	2.08E-201	RUBCNL
	2.156971529	1.92E-185	9.39E-181	C1orf54
	1.029838696	3.06E-181	1.50E-176	RAB7B
	1.806477967	1.33E-152	6.53E-148	IDO1
	2.796332734	1.47E-141	7.19E-137	IRF8
	1.254232298	5.58E-127	2.73E-122	HLA-DOB
	2.022317889	3.60E-105	1.76E-100	CCND1
	1.174702252	6.06E-93	2.97E-88	C1orf21
	2.241105655	5.65E-76	2.77E-71	SNX3
	1.157450725	2.51E-74	1.23E-69	SHTN1
	0.9385724913	3.10E-67	1.52E-62	CAMK2D
	1.209886042	5.71E-67	2.80E-62	FUCA1
	1.932073579	7.24E-67	3.54E-62	TAP1
	1.686088512	8.10E-63	3.96E-58	ASB2
	1.240970697	1.87E-55	9.14E-51	CYB5R3
	0.99536392	5.27E-52	2.58E-47	LGALS2
	1.154650729	4.51E-38	2.21E-33	TXN
	1.156064042	1.68E-33	8.24E-29	ID2
	1.458510351	4.89E-23	2.40E-18	WARS
	1.024625736	4.09E-22	2.01E-17	RNH1
	1.032320079	2.31E-21	1.13E-16	BCL6
	0.9597994704	2.81E-17	1.38E-12	PLEK
	0.9396645591	3.67E-12	1.80E-07	TPM3
	0.9635927252	7.79E-12	3.81E-07	ACTG1
	0.9619120365	1.29E-08	0.0006305270324	M6PR
	1.208770736	2.67E-08	0.001308108333	CST3
DC2A_AREG	1.383859498	3.03E-138	1.49E-133	AREG
	0.6241052836	5.24E-87	2.56E-82	NR4A3
	0.5182931834	3.45E-75	1.69E-70	HBEGF
	0.3464998518	8.85E-70	4.34E-65	PLAUR
	0.7162248134	8.96E-63	4.39E-58	IL1R2
	0.5556857799	7.75E-60	3.79E-55	GPR183
	0.5046410252	3.92E-58	1.92E-53	CREM
	0.7063222964	4.36E-55	2.13E-50	SELK
	0.3448881169	5.65E-55	2.77E-50	NR4A2
	0.4411422695	5.61E-53	2.75E-48	ZNF331
	0.4816251612	1.50E-48	7.33E-44	RGS2
	0.3119717106	1.38E-47	6.76E-43	MAP3K8
	0.6167199391	2.33E-46	1.14E-41	INSIG1
	0.6076570108	2.90E-44	1.42E-39	SRGN
	0.449031521	4.31E-42	2.11E-37	NR4A1
	0.4946984094	6.18E-42	3.03E-37	CEBPD
	0.4777400524	1.60E-40	7.84E-36	ZFP36
	0.3276383027	3.50E-38	1.71E-33	VEGFA
	0.3213823144	5.06E-38	2.48E-33	GRASP
	0.3325950305	3.36E-36	1.65E-31	FOSL2
	0.3484972016	3.34E-34	1.64E-29	ARL4C
	0.3524349523	6.46E-33	3.17E-28	HLA-DQA2
	0.3644105378	5.93E-32	2.91E-27	PHACTR1
	0.4025804376	7.53E-31	3.69E-26	JUNB
	0.305682197	1.37E-30	6.69E-26	HERPUD1
	0.366277213	1.02E-23	5.01E-19	IL1B
	0.3044091116	4.94E-17	2.42E-12	CEBPB
	0.5981419274	4.41E-11	2.16E-06	CXCL8
	0.5080419878	9.46E-09	0.0004631961712	CCL17
	0.3314842401	1.03E-08	0.0005044916148	FTH1
DC2_CXCL8	1.476043384	1.11E-144	5.42E-140	G0S2
	0.84738146	1.08E-82	5.26E-78	CXCL14
	1.080432073	1.88E-64	9.21E-60	HAVCR2
	1.063359158	8.14E-52	3.98E-47	SOD2
	1.030269432	2.39E-46	1.17E-41	HSPD1
	0.9642184803	2.79E-42	1.36E-37	SERPINF1
	1.127240226	2.59E-34	1.27E-29	OSGEP
	0.9100425137	4.21E-33	2.06E-28	ZNF106
	1.117328347	1.59E-31	7.76E-27	NOSIP
	0.9339320552	5.18E-31	2.54E-26	KLF6
	1.106549309	7.14E-31	3.50E-26	PABPC4
	0.9172177156	1.31E-29	6.43E-25	TGOLN2
	1.036969406	6.05E-29	2.96E-24	EMP1
	0.8694138925	1.98E-26	9.71E-22	PPP6R1
	0.8778284905	1.29E-24	6.34E-20	CCDC53
	0.9140694715	1.51E-24	7.39E-20	HSP90AA1
	1.546636355	2.18E-24	1.07E-19	SMIM12
	0.8967089438	4.56E-22	2.23E-17	BLVRA
	0.9894725442	1.79E-18	8.78E-14	UBA1
	1.056583712	9.62E-17	4.71E-12	SEC31A
	0.9043294246	1.21E-16	5.94E-12	SULF2
	1.098902879	5.35E-15	2.62E-10	ITGAE
	0.9402641295	6.07E-13	2.97E-08	NGDN
	0.9683481136	1.19E-12	5.81E-08	TCEB3
	0.9230365475	5.84E-12	2.86E-07	C2orf68
	1.45466879	3.02E-11	1.48E-06	PPP2R2A
	1.010089685	7.98E-11	3.91E-06	GON4L
	1.212094699	1.78E-10	8.71E-06	MAP3K3
	1.481082264	2.01E-09	9.84E-05	HSPH1
	1.145082111	1.75E-08	0.0008580601312	PLK3
DC2B_FCER1A	1.025210383	6.45E-68	3.16E-63	FCER1A
	0.650139028	2.83E-48	1.39E-43	CLEC10A
	0.7760820173	1.37E-45	6.69E-41	CD1C
	0.4120768634	7.16E-30	3.50E-25	ZFP36L2
	0.6811904187	5.29E-29	2.59E-24	CD1E
	0.5287641186	2.34E-24	1.14E-19	MNDA
	0.3928638797	1.18E-23	5.77E-19	JAML
	0.4189432529	1.47E-23	7.18E-19	MS4A6A
	0.2698740379	4.65E-20	2.28E-15	IGSF6
	0.3097134941	1.21E-19	5.94E-15	PDK4
	0.2957048304	1.99E-17	9.74E-13	CD1D
	0.281019505	2.96E-15	1.45E-10	KCTD12
	0.2883565488	1.36E-14	6.66E-10	CFP
	0.4803844197	2.12E-11	1.04E-06	S100A4
	0.346075984	4.75E-11	2.33E-06	PYCARD
	0.2800091231	1.95E-10	9.56E-06	IFITM2
	0.3108185142	6.99E-10	3.42E-05	LST1
	0.3852249044	5.24E-09	0.0002566650381	AIF1
	0.2761589484	4.51E-07	0.02208610516	HCST
DC2_CD207	2.410464227	3.42E-243	1.68E-238	CD1A
	2.213598744	4.79E-179	2.34E-174	S100B
	2.01849122	2.50E-174	1.22E-169	CD207
	2.429420219	7.76E-161	3.80E-156	LTB
	2.257625633	4.08E-135	2.00E-130	HLA-DQB2
	1.754219657	1.98E-43	9.69E-39	ALOX5AP
	2.883901118	9.78E-38	4.79E-33	CLDN1
	1.391524775	1.51E-24	7.38E-20	IDH2
	1.497053304	3.12E-23	1.53E-18	CAP1
	1.5190785	4.03E-22	1.97E-17	CAPG
	1.590564583	5.06E-20	2.48E-15	ADAM8
	1.758789615	5.26E-19	2.57E-14	GATM
	2.735261978	6.39E-19	3.13E-14	PTGS1
	1.957644542	1.23E-18	6.03E-14	RGS1
	1.86674671	3.79E-18	1.86E-13	ADAP2
	2.994292895	2.83E-15	1.39E-10	MSR1
	3.111927355	1.52E-14	7.44E-10	CLEC5A
	3.028985694	2.62E-14	1.28E-09	FCGR3A
	1.455575415	7.36E-14	3.60E-09	LPCAT2
	2.102250506	3.43E-13	1.68E-08	TMBIM6
	4.575385986	4.98E-13	2.44E-08	SPP1
	1.421645822	6.71E-12	3.29E-07	SCRN1
	1.884703473	2.04E-11	9.97E-07	EPB41L2
	1.960527365	9.30E-11	4.56E-06	SGK1
	1.46720625	9.94E-10	4.87E-05	EIF4G2
	2.507514811	6.64E-09	0.0003249637806	HIF1A
	2.03351727	2.63E-08	0.001287564871	GYG1
	1.635531007	1.20E-07	0.005884413684	CANX
	1.979497448	1.24E-07	0.006096014763	SLCO2B1
	1.792311924	4.41E-07	0.02160286325	SLA
MoDC_FCGR3A	2.818630998	1.35E-89	6.59E-85	CXCL10
	1.801886146	2.80E-69	1.37E-64	CXCL9
	1.450234359	1.12E-68	5.47E-64	CXCL11
	1.544436392	1.13E-68	5.54E-64	GBP1
	0.7799540277	4.61E-47	2.26E-42	MDK
	0.8761319583	9.49E-45	4.65E-40	GBP4
	0.7116773778	5.49E-44	2.69E-39	MMP7
	0.5300110576	4.14E-42	2.03E-37	ANKRD22
	0.7425505585	1.36E-39	6.68E-35	GBP2
	0.6565298936	5.15E-36	2.52E-31	GBP5
	1.055799654	1.17E-35	5.74E-31	IGLC2
	0.4361984253	3.20E-33	1.57E-28	SAMD9L
	0.8912155544	1.11E-31	5.43E-27	IL4I1
	1.044960066	9.88E-30	4.84E-25	LY6E
	0.6774671047	1.04E-28	5.08E-24	EPSTI1
	0.7197361109	1.11E-28	5.43E-24	IFIT3
	0.6021577236	1.65E-28	8.07E-24	IFI44L
	0.7904674319	1.96E-28	9.59E-24	BCL2A1
	0.5606230667	1.26E-26	6.16E-22	KRT18
	0.8037234298	1.56E-25	7.62E-21	TNFSF10
	0.5524427011	1.28E-24	6.28E-20	KRT8
	1.114923477	4.12E-24	2.02E-19	APOE
	0.4640090469	8.64E-24	4.23E-19	WFDC2
	1.037658044	1.20E-23	5.88E-19	IFI27
	0.7132583659	1.62E-22	7.92E-18	ATF5
	0.7292959592	1.82E-22	8.89E-18	MX1
	0.5101275867	6.11E-13	2.99E-08	NFKBIZ
	0.4953988874	7.88E-12	3.86E-07	IL32
	0.4992244004	3.95E-10	1.93E-05	TNFAIP3
	0.534402766	7.50E-09	0.0003670208072	CCL2
MoDC_CD14	1.923282414	2.69E-239	1.32E-234	FCN1
	2.198974401	7.26E-169	3.55E-164	S100A9
	1.550140334	1.71E-156	8.36E-152	CD163
	1.384552244	9.01E-140	4.41E-135	CD14
	1.545229618	4.72E-125	2.31E-120	S100A8
	1.380609702	4.72E-118	2.31E-113	VCAN
	1.307292187	6.05E-112	2.96E-107	VSIG4
	1.567237175	1.10E-70	5.39E-66	CTSS
	1.540795273	6.66E-62	3.26E-57	F13A1
	1.401657314	3.58E-57	1.75E-52	CD68
	1.953694521	1.91E-54	9.34E-50	C1QA
	1.529073645	8.90E-51	4.36E-46	LYZ
	1.444834834	2.12E-50	1.04E-45	TGFBI
	1.521839657	2.60E-40	1.27E-35	FOS
	1.429772363	1.44E-39	7.03E-35	CECR1
	1.559316098	1.42E-38	6.97E-34	C1QC
	1.941221851	8.56E-33	4.19E-28	C1QB
	1.344512822	7.00E-28	3.43E-23	MGAT1
	1.342287603	2.17E-24	1.06E-19	ARHGDIB
	1.444182949	3.89E-21	1.91E-16	AKR1B1
	1.306830602	6.14E-19	3.01E-14	SYK
	1.51079217	6.64E-15	3.25E-10	ATP6V0B
	1.363468482	1.54E-12	7.52E-08	IL10RA
	1.438031686	1.61E-12	7.86E-08	SH3KBP1
	1.377415738	3.80E-12	1.86E-07	SERPINB6
	1.406038953	1.43E-11	6.99E-07	FTL
	1.64573655	2.69E-09	0.0001314880743	SNX17
	1.376933191	4.04E-09	0.0001979419064	EEF1G
	2.297259623	2.75E-08	0.001346814002	VMO1
	1.390748134	4.17E-08	0.002042519725	FIG4
DC_LAMP3	2.812655263	2.50E-211	1.22E-206	MARCKSL1
	3.021299568	2.53E-204	1.24E-199	FSCN1
	3.55595919	2.91E-203	1.43E-198	LAMP3
	4.092207447	3.87E-203	1.89E-198	CCR7
	3.312871053	1.54E-156	7.52E-152	CCL19
	4.048426751	8.66E-116	4.24E-111	BIRC3
	1.827824673	6.22E-106	3.05E-101	MGLL
	2.139630482	4.54E-93	2.22E-88	KIF2A
	1.901700486	5.93E-89	2.91E-84	IL7R
	2.072398357	6.74E-83	3.30E-78	EBI3
	2.258461582	8.79E-83	4.30E-78	NUB1
	2.689122616	2.01E-81	9.82E-77	CCL22
	1.802241245	2.67E-64	1.31E-59	LY75
	1.752620899	2.77E-56	1.35E-51	ERICH1
	2.212863429	5.35E-55	2.62E-50	GRSF1
	1.682769256	9.45E-51	4.63E-46	TRAF1
	1.652659261	1.99E-50	9.76E-46	TNFAIP2
	1.672832927	8.53E-49	4.18E-44	TRAFD1
	2.196684546	6.14E-48	3.01E-43	UBD
	1.56520552	3.34E-46	1.63E-41	ANTXR2
	1.723728812	6.41E-41	3.14E-36	CDKN1A
	1.711346603	3.84E-39	1.88E-34	H6PD
	3.294588764	4.00E-38	1.96E-33	TNFRSF11B
	1.670656343	1.14E-31	5.60E-27	SAMSN1
	1.599701734	1.32E-31	6.46E-27	PTPN1
	1.631426237	1.42E-29	6.96E-25	TUBA1C
	1.979558306	9.17E-26	4.49E-21	MALAT1
	2.071877587	1.04E-25	5.09E-21	ST3GAL1
	1.66831532	1.48E-25	7.24E-21	FAM49A
	1.610625139	8.69E-12	4.26E-07	SYNGR2
*Wilcoxon rank-sum test
