# Supplementary material for: Single-cell resolution characterization of myeloid-derived cell states with implication in cancer outcome
Source: Nat Commun. 2024 Jul 7;15:5694. doi: 10.1038/s41467-024-49916-4 (PMC11228020; doi:10.1038/s41467-024-49916-4)
Supplement: Supplementary file 9 — Dataset 6 [file 41467_2024_49916_MOESM9_ESM.xlsx]

## Sheet: Macrophages
Supplementary Data 6: Enrichment pathway analysis
*one-sided Fisher’s exact test; ** BH multiple-testing correction; ***FDR
Macrophages
Cluster	ID	Description	GeneRatio	BgRatio	pvalue*	p.adjust**	qvalue***	geneID	Count
Mac_Alv-like	R-HSA-6798695	Neutrophil degranulation	21/81	480/10704	3.5077340032768e-11	1.90820729778258e-08	1.49909474245303e-08	199675/5265/3958/56729/527/6282/2495/4048/1535/4257/6279/6280/2171/4973/1675/3240/9535/2896/7130/2512/3107	21
Mac_Alv-like	R-HSA-3000480	Scavenging by Class A Receptors	4/81	19/10704	1.08186036082461e-05	0.00271304863163917	0.00213138108445338	8685/2495/4481/2512	4
Mac_Alv-like	R-HSA-2173782	Binding and Uptake of Ligands by Scavenger Receptors	5/81	42/10704	1.49616652480101e-05	0.00271304863163917	0.00213138108445338	8685/2495/4481/3240/2512	5
Mac_Alv-like	R-HSA-114608	Platelet degranulation	7/81	129/10704	5.20179732986713e-05	0.0070744443686193	0.00555770977875278	5265/6813/7114/8407/710/928/1675	7
Mac_Alv-like	R-HSA-76005	Response to elevated platelet cytosolic Ca2+	7/81	134/10704	6.6273466903188e-05	0.00721055319906686	0.00566463738161986	5265/6813/7114/8407/710/928/1675	7
Mac_Alv-like	R-HSA-9018678	Biosynthesis of specialized proresolving mediators (SPMs)	3/81	19/10704	0.000370682755669359	0.0336085698473553	0.0264030173336421	241/4048/2879	3
Mac_ES	R-HSA-156902	Peptide chain elongation	27/80	89/10704	9.85361904366498e-38	1.34501899946027e-35	1.04240917251403e-35	6203/6202/6165/6229/6187/6137/6141/6210/6135/6201/6204/6164/6217/23521/6130/6134/6132/6167/6173/6189/6188/6194/6232/6222/6142/6191/6122	27
Mac_ES	R-HSA-192823	Viral mRNA Translation	27/80	89/10704	9.85361904366498e-38	1.34501899946027e-35	1.04240917251403e-35	6203/6202/6165/6229/6187/6137/6141/6210/6135/6201/6204/6164/6217/23521/6130/6134/6132/6167/6173/6189/6188/6194/6232/6222/6142/6191/6122	27
Mac_ES	R-HSA-156842	Eukaryotic Translation Elongation	27/80	93/10704	3.91554740927724e-37	2.13788888546538e-35	1.65689479845205e-35	6203/6202/6165/6229/6187/6137/6141/6210/6135/6201/6204/6164/6217/23521/6130/6134/6132/6167/6173/6189/6188/6194/6232/6222/6142/6191/6122	27
Mac_ES	R-HSA-2408557	Selenocysteine synthesis	27/80	93/10704	3.91554740927724e-37	2.13788888546538e-35	1.65689479845205e-35	6203/6202/6165/6229/6187/6137/6141/6210/6135/6201/6204/6164/6217/23521/6130/6134/6132/6167/6173/6189/6188/6194/6232/6222/6142/6191/6122	27
Mac_ES	R-HSA-72764	Eukaryotic Translation Termination	27/80	93/10704	3.91554740927724e-37	2.13788888546538e-35	1.65689479845205e-35	6203/6202/6165/6229/6187/6137/6141/6210/6135/6201/6204/6164/6217/23521/6130/6134/6132/6167/6173/6189/6188/6194/6232/6222/6142/6191/6122	27
Mac_ES	R-HSA-975956	Nonsense Mediated Decay (NMD) independent of the Exon Junction Complex (EJC)	27/80	95/10704	7.60097131130803e-37	3.45844194664515e-35	2.6803425150402e-35	6203/6202/6165/6229/6187/6137/6141/6210/6135/6201/6204/6164/6217/23521/6130/6134/6132/6167/6173/6189/6188/6194/6232/6222/6142/6191/6122	27
Mac_ES	R-HSA-72689	Formation of a pool of free 40S subunits	27/80	101/10704	5.05154789112517e-36	1.72384071784646e-34	1.33600148173179e-34	6203/6202/6165/6229/6187/6137/6141/6210/6135/6201/6204/6164/6217/23521/6130/6134/6132/6167/6173/6189/6188/6194/6232/6222/6142/6191/6122	27
Mac_ES	R-HSA-9633012	Response of EIF2AK4 (GCN2) to amino acid deficiency	27/80	101/10704	5.05154789112517e-36	1.72384071784646e-34	1.33600148173179e-34	6203/6202/6165/6229/6187/6137/6141/6210/6135/6201/6204/6164/6217/23521/6130/6134/6132/6167/6173/6189/6188/6194/6232/6222/6142/6191/6122	27
Mac_ES	R-HSA-156827	L13a-mediated translational silencing of Ceruloplasmin expression	27/80	111/10704	8.98523715295751e-35	2.72552193639711e-33	2.11231890964264e-33	6203/6202/6165/6229/6187/6137/6141/6210/6135/6201/6204/6164/6217/23521/6130/6134/6132/6167/6173/6189/6188/6194/6232/6222/6142/6191/6122	27
Mac_ES	R-HSA-1799339	SRP-dependent cotranslational protein targeting to membrane	27/80	112/10704	1.17822968700021e-34	2.92415185955506e-33	2.2662599721248e-33	6203/6202/6165/6229/6187/6137/6141/6210/6135/6201/6204/6164/6217/23521/6130/6134/6132/6167/6173/6189/6188/6194/6232/6222/6142/6191/6122	27
Mac_ES	R-HSA-72706	GTP hydrolysis and joining of the 60S ribosomal subunit	27/80	112/10704	1.17822968700021e-34	2.92415185955506e-33	2.2662599721248e-33	6203/6202/6165/6229/6187/6137/6141/6210/6135/6201/6204/6164/6217/23521/6130/6134/6132/6167/6173/6189/6188/6194/6232/6222/6142/6191/6122	27
Mac_ES	R-HSA-927802	Nonsense-Mediated Decay (NMD)	27/80	115/10704	2.61284478876152e-34	5.48697405639919e-33	4.25248423110174e-33	6203/6202/6165/6229/6187/6137/6141/6210/6135/6201/6204/6164/6217/23521/6130/6134/6132/6167/6173/6189/6188/6194/6232/6222/6142/6191/6122	27
Mac_ES	R-HSA-975957	Nonsense Mediated Decay (NMD) enhanced by the Exon Junction Complex (EJC)	27/80	115/10704	2.61284478876152e-34	5.48697405639919e-33	4.25248423110174e-33	6203/6202/6165/6229/6187/6137/6141/6210/6135/6201/6204/6164/6217/23521/6130/6134/6132/6167/6173/6189/6188/6194/6232/6222/6142/6191/6122	27
Mac_ES	R-HSA-2408522	Selenoamino acid metabolism	27/80	118/10704	5.65805090948131e-34	1.10331992734886e-32	8.55088896846423e-33	6203/6202/6165/6229/6187/6137/6141/6210/6135/6201/6204/6164/6217/23521/6130/6134/6132/6167/6173/6189/6188/6194/6232/6222/6142/6191/6122	27
Mac_ES	R-HSA-72613	Eukaryotic Translation Initiation	27/80	119/10704	7.28326409814278e-34	1.24270693674561e-32	9.63115844557039e-33	6203/6202/6165/6229/6187/6137/6141/6210/6135/6201/6204/6164/6217/23521/6130/6134/6132/6167/6173/6189/6188/6194/6232/6222/6142/6191/6122	27
Mac_ES	R-HSA-72737	Cap-dependent Translation Initiation	27/80	119/10704	7.28326409814278e-34	1.24270693674561e-32	9.63115844557039e-33	6203/6202/6165/6229/6187/6137/6141/6210/6135/6201/6204/6164/6217/23521/6130/6134/6132/6167/6173/6189/6188/6194/6232/6222/6142/6191/6122	27
Mac_ES	R-HSA-168273	Influenza Viral RNA Transcription and Replication	27/80	135/10704	3.05481925710238e-32	4.90568033640559e-31	3.80197319305002e-31	6203/6202/6165/6229/6187/6137/6141/6210/6135/6201/6204/6164/6217/23521/6130/6134/6132/6167/6173/6189/6188/6194/6232/6222/6142/6191/6122	27
Mac_ES	R-HSA-168255	Influenza Infection	28/80	156/10704	4.73971650492053e-32	7.1885700324628e-31	5.57124571631009e-31	6203/6202/6165/6229/6187/6137/293/6141/6210/6135/6201/6204/6164/6217/23521/6130/6134/6132/6167/6173/6189/6188/6194/6232/6222/6142/6191/6122	28
Mac_ES	R-HSA-9010553	Regulation of expression of SLITs and ROBOs	27/80	171/10704	2.82421865403426e-29	4.05795627658607e-28	3.14497478925699e-28	6203/6202/6165/6229/6187/6137/6141/6210/6135/6201/6204/6164/6217/23521/6130/6134/6132/6167/6173/6189/6188/6194/6232/6222/6142/6191/6122	27
Mac_ES	R-HSA-6791226	Major pathway of rRNA processing in the nucleolus and cytosol	27/80	184/10704	2.25272510806872e-28	3.0749697725138e-27	2.38314603537796e-27	6203/6202/6165/6229/6187/6137/6141/6210/6135/6201/6204/6164/6217/23521/6130/6134/6132/6167/6173/6189/6188/6194/6232/6222/6142/6191/6122	27
Mac_ES	R-HSA-376176	Signaling by ROBO receptors	28/80	218/10704	8.90808991646366e-28	1.15805168914028e-26	8.97506803613632e-27	7852/6203/6202/6165/6229/6187/6137/6141/6210/6135/6201/6204/6164/6217/23521/6130/6134/6132/6167/6173/6189/6188/6194/6232/6222/6142/6191/6122	28
Mac_ES	R-HSA-8868773	rRNA processing in the nucleus and cytosol	27/80	194/10704	9.98437449133099e-28	1.23897010733335e-26	9.60219747730875e-27	6203/6202/6165/6229/6187/6137/6141/6210/6135/6201/6204/6164/6217/23521/6130/6134/6132/6167/6173/6189/6188/6194/6232/6222/6142/6191/6122	27
Mac_ES	R-HSA-72312	rRNA processing	27/80	204/10704	4.07255919555057e-27	4.83395069732741e-26	3.74638168560945e-26	6203/6202/6165/6229/6187/6137/6141/6210/6135/6201/6204/6164/6217/23521/6130/6134/6132/6167/6173/6189/6188/6194/6232/6222/6142/6191/6122	27
Mac_ES	R-HSA-72766	Translation	28/80	291/10704	3.2637201989123e-24	3.71248172626274e-23	2.87722701746216e-23	5464/6203/6202/6165/6229/6187/6137/6141/6210/6135/6201/6204/6164/6217/23521/6130/6134/6132/6167/6173/6189/6188/6194/6232/6222/6142/6191/6122	28
Mac_ES	R-HSA-71291	Metabolism of amino acids and derivatives	27/80	374/10704	5.24179778078538e-20	5.72404317661764e-19	4.43621622710679e-19	6203/6202/6165/6229/6187/6137/6141/6210/6135/6201/6204/6164/6217/23521/6130/6134/6132/6167/6173/6189/6188/6194/6232/6222/6142/6191/6122	27
Mac_ES	R-HSA-72695	Formation of the ternary complex, and subsequently, the 43S complex	14/80	51/10704	5.33869610806326e-19	5.60563091346642e-18	4.34444501101504e-18	6203/6202/6229/6187/6210/6201/6204/6217/6189/6188/6194/6232/6222/6191	14
Mac_ES	R-HSA-72649	Translation initiation complex formation	14/80	58/10704	4.02241806076563e-18	3.92185760924648e-17	3.03949635418756e-17	6203/6202/6229/6187/6210/6201/6204/6217/6189/6188/6194/6232/6222/6191	14
Mac_ES	R-HSA-72702	Ribosomal scanning and start codon recognition	14/80	58/10704	4.02241806076563e-18	3.92185760924648e-17	3.03949635418756e-17	6203/6202/6229/6187/6210/6201/6204/6217/6189/6188/6194/6232/6222/6191	14
Mac_ES	R-HSA-72662	Activation of the mRNA upon binding of the cap-binding complex and eIFs, and subsequent binding to 43S	14/80	59/10704	5.24336486015774e-18	4.9359951959416e-17	3.82546764751981e-17	6203/6202/6229/6187/6210/6201/6204/6217/6189/6188/6194/6232/6222/6191	14
Mac_ES	R-HSA-179812	GRB2 events in EGFR signaling	3/80	13/10704	0.000108940844598015	0.000991361685841937	0.000768319640849159	374/2069/1839	3
Mac_ES	R-HSA-180336	SHC1 events in EGFR signaling	3/80	14/10704	0.00013790588910444	0.00121446153953265	0.00094122525331044	374/2069/1839	3
Mac_ES	R-HSA-6785807	Interleukin-4 and Interleukin-13 signaling	6/80	108/10704	0.000150513212500818	0.0012840658441476	0.000995169595811328	7076/9021/1052/7422/3726/7133	6
Mac_ES	R-HSA-180292	GAB1 signalosome	3/80	17/10704	0.000253492233366487	0.00209707211239548	0.00162526120914398	374/2069/1839	3
Mac_ES	R-HSA-9634638	Estrogen-dependent nuclear events downstream of ESR-membrane signaling	3/80	24/10704	0.000726603243985329	0.00583419663552926	0.00452158675049694	374/2069/1839	3
Mac_ES	R-HSA-1643713	Signaling by EGFR in Cancer	3/80	25/10704	0.000821256924697794	0.00640580401264279	0.00496459073275959	374/2069/1839	3
Mac_ES	R-HSA-380108	Chemokine receptors bind chemokines	4/80	59/10704	0.000963816859449372	0.00730894451749107	0.00566453768272877	7852/4283/6373/3627	4
Mac_ES	R-HSA-6790901	rRNA modification in the nucleus and cytosol	4/80	61/10704	0.00109272316596946	0.00806252498134223	0.00624857343840288	6203/6187/6201/6194	4
Mac_ES	R-HSA-182971	EGFR downregulation	3/80	31/10704	0.00155411104591476	0.0111650609351244	0.00865308366284948	374/2069/1839	3
Mac_ES	R-HSA-909733	Interferon alpha/beta signaling	4/80	70/10704	0.0018249072815138	0.0127743509705966	0.00990030670942709	9021/10581/3669/10410	4
Mac_ES	R-HSA-1250342	PI3K events in ERBB4 signaling	2/80	10/10704	0.00238774219953213	0.0162963405118068	0.0126298995291042	2069/1839	2
Mac_ES	R-HSA-8847993	ERBB2 Activates PTK6 Signaling	2/80	13/10704	0.00407900867560045	0.0271602284985103	0.0210495698022	2069/1839	2
Mac_ES	R-HSA-1250347	SHC1 events in ERBB4 signaling	2/80	14/10704	0.00473585914001644	0.0307830844101069	0.0238573355173761	2069/1839	2
Mac_ES	R-HSA-6783783	Interleukin-10 signaling	3/80	47/10704	0.00514594542190751	0.0326707697716454	0.0253203189670357	7076/7133/3627	3
Mac_ES	R-HSA-6785631	ERBB2 Regulates Cell Motility	2/80	15/10704	0.00543807515640384	0.033740784493142	0.0261495958477792	2069/1839	2
Mac_ES	R-HSA-177929	Signaling by EGFR	3/80	50/10704	0.00612137897222305	0.0359254014138982	0.0278427055492329	374/2069/1839	3
Mac_ES	R-HSA-1963640	GRB2 events in ERBB2 signaling	2/80	16/10704	0.00618495921777735	0.0359254014138982	0.0278427055492329	2069/1839	2
Mac_ES	R-HSA-1963642	PI3K events in ERBB2 signaling	2/80	16/10704	0.00618495921777735	0.0359254014138982	0.0278427055492329	2069/1839	2
Mac_ES	R-HSA-9022699	MECP2 regulates neuronal receptors and channels	2/80	17/10704	0.00697582148236546	0.0396749846809535	0.0307486867972688	6515/2289	2
Mac_ES	R-HSA-8848021	Signaling by PTK6	3/80	54/10704	0.0075831890934854	0.0414042124504303	0.0320888633219067	2069/9021/1839	3
Mac_ES	R-HSA-9006927	Signaling by Non-Receptor Tyrosine Kinases	3/80	54/10704	0.0075831890934854	0.0414042124504303	0.0320888633219067	2069/9021/1839	3
Mac_ES	R-HSA-5686938	Regulation of TLR by endogenous ligand	2/80	19/10704	0.00868675914109907	0.0464997106964715	0.0360379481395441	6279/6280	2
Mac_ES	R-HSA-6798695	Neutrophil degranulation	9/80	480/10704	0.00933642267696047	0.0490162190540425	0.0379882785034222	2219/10875/23601/6515/4069/23406/7133/6279/6280	9
Mac_AgPres	R-HSA-202430	Translocation of ZAP-70 to Immunological synapse	7/74	19/10704	2.66267672238378e-11	1.44050810680962e-08	1.26126792112916e-08	3117/3119/3115/3113/3123/3122/3127	7
Mac_AgPres	R-HSA-202427	Phosphorylation of CD3 and TCR zeta chains	7/74	22/10704	8.86478359592746e-11	2.28541717928968e-08	2.00104627041611e-08	3117/3119/3115/3113/3123/3122/3127	7
Mac_AgPres	R-HSA-389948	PD-1 signaling	7/74	23/10704	1.26732930459687e-10	2.28541717928968e-08	2.00104627041611e-08	3117/3119/3115/3113/3123/3122/3127	7
Mac_AgPres	R-HSA-202433	Generation of second messenger molecules	7/74	34/10704	2.61785636779759e-09	3.54065073744624e-07	3.10009306712872e-07	3117/3119/3115/3113/3123/3122/3127	7
Mac_AgPres	R-HSA-2132295	MHC class II antigen presentation	10/74	123/10704	1.07234914014155e-08	1.16028176963316e-06	1.01590971171305e-06	3117/3119/3109/3115/3113/3111/3123/972/3122/3127	10
Mac_AgPres	R-HSA-202424	Downstream TCR signaling	9/74	98/10704	2.10580143676505e-08	1.89873096214982e-06	1.66247481849872e-06	3117/3119/3115/3113/3635/3123/3122/7316/3127	9
Mac_AgPres	R-HSA-202403	TCR signaling	9/74	120/10704	1.23980165733622e-07	9.58189566598425e-06	8.38963527520753e-06	3117/3119/3115/3113/3635/3123/3122/7316/3127	9
Mac_AgPres	R-HSA-877300	Interferon gamma signaling	8/74	91/10704	1.90297899412495e-07	1.286889544777e-05	1.1267638781003e-05	3117/3119/3115/3113/2209/3123/3122/3127	8
Mac_AgPres	R-HSA-388841	Costimulation by the CD28 family	7/74	69/10704	4.33177274437671e-07	2.60387672745311e-05	2.27988039177721e-05	3117/3119/3115/3113/3123/3122/3127	7
Mac_AgPres	R-HSA-913531	Interferon Signaling	10/74	199/10704	1.00482600073e-06	5.43610866394932e-05	4.75970210872107e-05	3117/3119/1958/3115/3113/2209/3123/3122/7316/3127	10
Mac_AgPres	R-HSA-198725	Nuclear Events (kinase and transcription factor activation)	6/74	61/10704	3.65212602172949e-06	0.000179618197977787	0.000157268584667777	4208/6446/1958/2353/1959/3726	6
Mac_AgPres	R-HSA-9031628	NGF-stimulated transcription	5/74	39/10704	6.60218149118686e-06	0.000297648348894341	0.000260612427283692	6446/1958/2353/1959/3726	5
Mac_AgPres	R-HSA-198933	Immunoregulatory interactions between a Lymphoid and a non-Lymphoid cell	7/74	132/10704	3.34806282589984e-05	0.00139330922216293	0.00121994192036836	718/1277/1278/54209/11314/2209/2213	7
Mac_AgPres	R-HSA-187037	Signaling by NTRK1 (TRKA)	6/74	115/10704	0.000137918729914488	0.00532957377740985	0.00466642319259545	4208/6446/1958/2353/1959/3726	6
Mac_AgPres	R-HSA-166520	Signaling by NTRKs	6/74	134/10704	0.00031731191952755	0.0114443832309603	0.0100203764061332	4208/6446/1958/2353/1959/3726	6
Mac_AgPres	R-HSA-202733	Cell surface interactions at the vascular wall	6/74	137/10704	0.000357434734415044	0.0120857619574087	0.0105819493741296	1277/1278/3635/972/962/6404	6
Mac_AgPres	R-HSA-975138	TRAF6 mediated induction of NFkB and MAP kinases upon TLR7/8 or 9 activation	5/74	91/10704	0.000403492933232867	0.0123717459043809	0.0108323487828999	4208/6285/2353/929/7316	5
Mac_AgPres	R-HSA-975155	MyD88 dependent cascade initiated on endosome	5/74	92/10704	0.000424405614891681	0.0123717459043809	0.0108323487828999	4208/6285/2353/929/7316	5
Mac_AgPres	R-HSA-168181	Toll Like Receptor 7/8 (TLR7/8) Cascade	5/74	93/10704	0.000446126716486636	0.0123717459043809	0.0108323487828999	4208/6285/2353/929/7316	5
Mac_AgPres	R-HSA-166058	MyD88:MAL(TIRAP) cascade initiated on plasma membrane	5/74	95/10704	0.000492075236212121	0.0123717459043809	0.0108323487828999	4208/6285/2353/929/7316	5
Mac_AgPres	R-HSA-168188	Toll Like Receptor TLR6:TLR2 Cascade	5/74	95/10704	0.000492075236212121	0.0123717459043809	0.0108323487828999	4208/6285/2353/929/7316	5
Mac_AgPres	R-HSA-168138	Toll Like Receptor 9 (TLR9) Cascade	5/74	96/10704	0.000516343663574603	0.0123717459043809	0.0108323487828999	4208/6285/2353/929/7316	5
Mac_AgPres	R-HSA-168179	Toll Like Receptor TLR1:TLR2 Cascade	5/74	98/10704	0.000567572781039322	0.0123717459043809	0.0108323487828999	4208/6285/2353/929/7316	5
Mac_AgPres	R-HSA-181438	Toll Like Receptor 2 (TLR2) Cascade	5/74	98/10704	0.000567572781039322	0.0123717459043809	0.0108323487828999	4208/6285/2353/929/7316	5
Mac_AgPres	R-HSA-166166	MyD88-independent TLR4 cascade	5/74	99/10704	0.000594575588750285	0.0123717459043809	0.0108323487828999	4208/6285/2353/929/7316	5
Mac_AgPres	R-HSA-937061	TRIF(TICAM1)-mediated TLR4 signaling	5/74	99/10704	0.000594575588750285	0.0123717459043809	0.0108323487828999	4208/6285/2353/929/7316	5
Mac_AgPres	R-HSA-2029485	Role of phospholipids in phagocytosis	3/74	25/10704	0.000653982880521354	0.0131038791985945	0.0114733838687957	122618/2209/2212	3
Mac_AgPres	R-HSA-380108	Chemokine receptors bind chemokines	4/74	59/10704	0.000718613651879879	0.0138846423452505	0.0121569978701483	1524/7852/2920/6387	4
Mac_AgPres	R-HSA-449147	Signaling by Interleukins	10/74	461/10704	0.00120408744848767	0.0224624589528217	0.0196674900841906	1278/4208/1436/2920/3635/6285/2353/3726/7124/7316	10
Mac_AgPres	R-HSA-418594	G alpha (i) signalling events	9/74	405/10704	0.00182001275257482	0.0328208966380993	0.0287370434617077	5996/718/1524/1880/7852/2920/6001/6387/9249	9
Mac_AgPres	R-HSA-166016	Toll Like Receptor 4 (TLR4) Cascade	5/74	129/10704	0.00194946637254462	0.0340213325015044	0.0297881109556902	4208/6285/2353/929/7316	5
Mac_AgPres	R-HSA-9664873	Pexophagy	2/74	11/10704	0.00249075041482623	0.042109249200656	0.0368696607457831	4077/7316	2
Mac_AgPres	R-HSA-168142	Toll Like Receptor 10 (TLR10) Cascade	4/74	85/10704	0.00279320461440204	0.0427226245732406	0.0374067147737295	4208/6285/2353/7316	4
Mac_AgPres	R-HSA-168176	Toll Like Receptor 5 (TLR5) Cascade	4/74	85/10704	0.00279320461440204	0.0427226245732406	0.0374067147737295	4208/6285/2353/7316	4
Mac_AgPres	R-HSA-975871	MyD88 cascade initiated on plasma membrane	4/74	85/10704	0.00279320461440204	0.0427226245732406	0.0374067147737295	4208/6285/2353/7316	4
Mac_AgPres	R-HSA-2029481	FCGR activation	2/74	12/10704	0.0029755546909195	0.0427226245732406	0.0374067147737295	2209/2212	2
Mac_AgPres	R-HSA-430116	GP1b-IX-V activation signalling	2/74	12/10704	0.0029755546909195	0.0427226245732406	0.0374067147737295	1277/1278	2
Mac_AgPres	R-HSA-2173782	Binding and Uptake of Ligands by Scavenger Receptors	3/74	42/10704	0.00300084978518141	0.0427226245732406	0.0374067147737295	1277/1278/23166	3
RTM_Int	R-HSA-6785807	Interleukin-4 and Interleukin-13 signaling	11/80	108/10704	3.85479597816328e-10	1.13716481355817e-07	1.01441999425349e-07	2162/5743/3576/3383/1052/7124/6347/3553/3726/5008/3162	11
RTM_Int	R-HSA-6783783	Interleukin-10 signaling	8/80	47/10704	1.69198217210217e-09	2.49567370385071e-07	2.22629233171339e-07	5743/3576/3383/7124/2920/2919/6347/3553	8
RTM_Int	R-HSA-449147	Signaling by Interleukins	18/80	461/10704	5.59535208297784e-09	5.50209621492821e-07	4.90820358155951e-07	2162/3559/5743/3576/10148/3383/1052/7124/2920/2919/6347/3553/3726/23291/5008/200081/4792/3162	18
RTM_Int	R-HSA-380108	Chemokine receptors bind chemokines	7/80	59/10704	2.48987340654507e-07	1.83628163732699e-05	1.63807460956913e-05	6387/6357/3576/2920/2919/6347/2921	7
RTM_Int	R-HSA-9031628	NGF-stimulated transcription	4/80	39/10704	0.000195041665169792	0.0115074582450177	0.0102653507984101	1958/2354/1959/3726	4
RTM_Int	R-HSA-375276	Peptide ligand-binding receptors	7/80	201/10704	0.000739487550288425	0.0363581378891809	0.0324336644863344	6387/6357/3576/2920/2919/6347/2921	7
RTM_Int	R-HSA-380994	ATF4 activates genes in response to endoplasmic reticulum stress	3/80	27/10704	0.00103325606108879	0.0402941667451238	0.0359448409858375	3576/6347/467	3
RTM_Int	R-HSA-198725	Nuclear Events (kinase and transcription factor activation)	4/80	61/10704	0.00109272316596946	0.0402941667451238	0.0359448409858375	1958/2354/1959/3726	4
RTM_Int	R-HSA-5357956	TNFR1-induced NFkappaB signaling pathway	3/80	30/10704	0.00141126884610367	0.0462582566222869	0.0412651709387038	7124/330/7128	3
RTM_LA	R-HSA-6798695	Neutrophil degranulation	32/85	480/10704	7.18322058582317e-22	3.8142901310721e-19	3.44038459636794e-19	1522/2517/2760/8804/3417/966/1118/5912/2799/3916/427/1675/7077/1509/1075/3074/1520/4069/3920/2512/2896/6386/1508/3903/3689/5660/4860/3304/3303/84061/3312/5611	32
RTM_LA	R-HSA-1679131	Trafficking and processing of endosomal TLR	5/85	13/10704	3.43257297771476e-08	9.11348125583269e-06	8.2201089729485e-06	5641/1514/1520/1508/7184	5
RTM_LA	R-HSA-9029569	NR1H3 & NR1H2 regulate gene expression linked to cholesterol transport and efflux	5/85	37/10704	1.00093256741493e-05	0.00173998382678631	0.00156941746691996	348/5360/341/19/10123	5
RTM_LA	R-HSA-8963898	Plasma lipoprotein assembly	4/85	19/10704	1.31072228006502e-05	0.00173998382678631	0.00156941746691996	348/341/19/2	4
RTM_LA	R-HSA-174824	Plasma lipoprotein assembly, remodeling, and clearance	6/85	70/10704	1.83219224436914e-05	0.00194578816352003	0.00175504730776412	348/3988/5360/341/19/2	6
RTM_LA	R-HSA-9613829	Chaperone Mediated Autophagy	4/85	22/10704	2.42912389723067e-05	0.00214977464904914	0.0019390374969122	6035/3920/3312/7316	4
RTM_LA	R-HSA-9024446	NR1H2 and NR1H3-mediated signaling	5/85	47/10704	3.30968526970397e-05	0.00251063268316116	0.00226452150032377	348/5360/341/19/10123	5
RTM_LA	R-HSA-2132295	MHC class II antigen presentation	7/85	123/10704	5.23888152104157e-05	0.00347730760959134	0.00313643564746568	5641/1514/1509/1075/3109/1520/1508	7
RTM_LA	R-HSA-1236977	Endosomal/Vacuolar pathway	3/85	11/10704	7.61623690248168e-05	0.00449357977246419	0.00405308513523879	1514/1520/3133	3
RTM_LA	R-HSA-917937	Iron uptake and transport	5/85	58/10704	9.23279390204789e-05	0.00490261356198743	0.00442202234255978	3162/7037/2512/526/7316	5
RTM_LA	R-HSA-3371568	Attenuation phase	3/85	14/10704	0.000165146616844664	0.00797207759495607	0.00719059432194471	3304/3303/3312	3
RTM_LA	R-HSA-168898	Toll-like Receptor Cascades	7/85	155/10704	0.000223574007270961	0.00989314982174001	0.00892334853581466	5641/1514/1520/1508/3689/7184/7316	7
RTM_LA	R-HSA-199992	trans-Golgi Network Vesicle Budding	5/85	72/10704	0.000258447762777985	0.0105565970796239	0.0095217596812942	1522/2799/7037/2512/3312	5
RTM_LA	R-HSA-2173782	Binding and Uptake of Ligands by Scavenger Receptors	4/85	42/10704	0.00032937025845151	0.0124925433741251	0.0112679298943938	348/9332/2512/7184	4
RTM_LA	R-HSA-3000480	Scavenging by Class A Receptors	3/85	19/10704	0.000427196488781892	0.015122755702879	0.0136403089400534	348/2512/7184	3
RTM_LA	R-HSA-1660662	Glycosphingolipid metabolism	4/85	46/10704	0.000468751543951872	0.0155566918649027	0.0140317074011909	2760/427/3074/5660	4
RTM_LA	R-HSA-114608	Platelet degranulation	6/85	129/10704	0.000547663308680042	0.0171064245240648	0.0154295235572396	2/1675/3920/334/5660/3309	6
RTM_LA	R-HSA-76005	Response to elevated platelet cytosolic Ca2+	6/85	134/10704	0.000669677363295991	0.0197554822172317	0.0178189006023202	2/1675/3920/334/5660/3309	6
RTM_LA	R-HSA-1474228	Degradation of the extracellular matrix	6/85	140/10704	0.000842831502476682	0.0223705078332624	0.0201775816515699	1514/2/7077/1509/1520/1508	6
RTM_LA	R-HSA-3371571	HSF1-dependent transactivation	3/85	24/10704	0.000867101821240161	0.0223705078332624	0.0201775816515699	3304/3303/3312	3
RTM_LA	R-HSA-381119	Unfolded Protein Response (UPR)	5/85	94/10704	0.000884709349338063	0.0223705078332624	0.0201775816515699	1200/9709/7184/5611/3309	5
RTM_LA	R-HSA-450408	AUF1 (hnRNP D0) binds and destabilizes mRNA	4/85	56/10704	0.00099338850124828	0.0239767860983108	0.0216264003860272	3304/3303/3312/7316	4
RTM_LA	R-HSA-8856828	Clathrin-mediated endocytosis	6/85	146/10704	0.00104870943383951	0.0242115091029905	0.0218381140685116	1601/920/7037/950/3312/7316	6
RTM_LA	R-HSA-8856825	Cargo recognition for clathrin-mediated endocytosis	5/85	106/10704	0.00151655523759985	0.0335537846318967	0.0302645891714005	1601/920/7037/950/7316	5
RTM_LA	R-HSA-3371453	Regulation of HSF1-mediated heat shock response	4/85	69/10704	0.00216249901600437	0.0436632665972933	0.0393830633398125	3304/3303/3312/3309	4
RTM_LA	R-HSA-5694530	Cargo concentration in the ER	3/85	33/10704	0.00222016609816745	0.0436632665972933	0.0393830633398125	1522/966/1075	3
RTM_LA	R-HSA-8964043	Plasma lipoprotein clearance	3/85	33/10704	0.00222016609816745	0.0436632665972933	0.0393830633398125	348/3988/341	3
RTM_LA	R-HSA-9006931	Signaling by Nuclear Receptors	8/85	299/10704	0.00251831103322957	0.0446508855808396	0.0402738684493647	348/5360/341/5166/19/10123/216/1509	8
RTM_LA	R-HSA-432720	Lysosome Vesicle Biogenesis	3/85	35/10704	0.0026330764622155	0.0446508855808396	0.0402738684493647	1522/2799/3312	3
RTM_LA	R-HSA-9615710	Late endosomal microautophagy	3/85	35/10704	0.0026330764622155	0.0446508855808396	0.0402738684493647	6035/3312/7316	3
RTM_LA	R-HSA-381183	ATF6 (ATF6-alpha) activates chaperone genes	2/85	10/10704	0.00269082549639711	0.0446508855808396	0.0402738684493647	7184/3309	2
RTM_LA	R-HSA-8964058	HDL remodeling	2/85	10/10704	0.00269082549639711	0.0446508855808396	0.0402738684493647	348/5360	2
Mac_Angio	R-HSA-6783783	Interleukin-10 signaling	4/32	47/10704	1.07219207951727e-05	0.00188705805995039	0.00160264500306792	7076/3557/6347/2920	4
Mac_Prolif	R-HSA-168255	Influenza Infection	17/78	156/10704	7.29710351363707e-16	4.20313162385495e-13	2.54246448738302e-13	3838/142/3921/6187/5901/6130/6188/6194/6175/6129/6191/6125/3320/6124/6122/6173/6139	17
Mac_Prolif	R-HSA-156842	Eukaryotic Translation Elongation	14/78	93/10704	3.30465184525824e-15	9.51739731434374e-13	5.75705137252883e-13	3921/6187/6130/6188/6194/1933/6175/6129/6191/6125/6124/6122/6173/6139	14
Mac_Prolif	R-HSA-168273	Influenza Viral RNA Transcription and Replication	15/78	135/10704	3.2800474250565e-14	6.01053050706681e-12	3.63575584400423e-12	142/3921/6187/6130/6188/6194/6175/6129/6191/6125/3320/6124/6122/6173/6139	15
Mac_Prolif	R-HSA-156902	Peptide chain elongation	13/78	89/10704	5.21747439849549e-14	6.01053050706681e-12	3.63575584400423e-12	3921/6187/6130/6188/6194/6175/6129/6191/6125/6124/6122/6173/6139	13
Mac_Prolif	R-HSA-192823	Viral mRNA Translation	13/78	89/10704	5.21747439849549e-14	6.01053050706681e-12	3.63575584400423e-12	3921/6187/6130/6188/6194/6175/6129/6191/6125/6124/6122/6173/6139	13
Mac_Prolif	R-HSA-2408557	Selenocysteine synthesis	13/78	93/10704	9.41528555610786e-14	7.74743497188304e-12	4.68640529183715e-12	3921/6187/6130/6188/6194/6175/6129/6191/6125/6124/6122/6173/6139	13
Mac_Prolif	R-HSA-72764	Eukaryotic Translation Termination	13/78	93/10704	9.41528555610786e-14	7.74743497188304e-12	4.68640529183715e-12	3921/6187/6130/6188/6194/6175/6129/6191/6125/6124/6122/6173/6139	13
Mac_Prolif	R-HSA-975956	Nonsense Mediated Decay (NMD) independent of the Exon Junction Complex (EJC)	13/78	95/10704	1.25154276859892e-13	9.01110793391221e-12	5.45079811060845e-12	3921/6187/6130/6188/6194/6175/6129/6191/6125/6124/6122/6173/6139	13
Mac_Prolif	R-HSA-72689	Formation of a pool of free 40S subunits	13/78	101/10704	2.82859073571642e-13	1.62926826377266e-11	9.85540561602247e-12	3921/6187/6130/6188/6194/6175/6129/6191/6125/6124/6122/6173/6139	13
Mac_Prolif	R-HSA-9633012	Response of EIF2AK4 (GCN2) to amino acid deficiency	13/78	101/10704	2.82859073571642e-13	1.62926826377266e-11	9.85540561602247e-12	3921/6187/6130/6188/6194/6175/6129/6191/6125/6124/6122/6173/6139	13
Mac_Prolif	R-HSA-156827	L13a-mediated translational silencing of Ceruloplasmin expression	13/78	111/10704	9.83335858996656e-13	4.55745664630419e-11	2.7567948646321e-11	3921/6187/6130/6188/6194/6175/6129/6191/6125/6124/6122/6173/6139	13
Mac_Prolif	R-HSA-1799339	SRP-dependent cotranslational protein targeting to membrane	13/78	112/10704	1.10614504127549e-12	4.55745664630419e-11	2.7567948646321e-11	3921/6187/6130/6188/6194/6175/6129/6191/6125/6124/6122/6173/6139	13
Mac_Prolif	R-HSA-72706	GTP hydrolysis and joining of the 60S ribosomal subunit	13/78	112/10704	1.10614504127549e-12	4.55745664630419e-11	2.7567948646321e-11	3921/6187/6130/6188/6194/6175/6129/6191/6125/6124/6122/6173/6139	13
Mac_Prolif	R-HSA-9010553	Regulation of expression of SLITs and ROBOs	15/78	171/10704	1.10771515708782e-12	4.55745664630419e-11	2.7567948646321e-11	3921/6187/6130/6188/6194/5698/5685/6175/6129/6191/6125/6124/6122/6173/6139	15
Mac_Prolif	R-HSA-927802	Nonsense-Mediated Decay (NMD)	13/78	115/10704	1.5636982536372e-12	5.62931371309391e-11	3.40515869706521e-11	3921/6187/6130/6188/6194/6175/6129/6191/6125/6124/6122/6173/6139	13
Mac_Prolif	R-HSA-975957	Nonsense Mediated Decay (NMD) enhanced by the Exon Junction Complex (EJC)	13/78	115/10704	1.5636982536372e-12	5.62931371309391e-11	3.40515869706521e-11	3921/6187/6130/6188/6194/6175/6129/6191/6125/6124/6122/6173/6139	13
Mac_Prolif	R-HSA-2408522	Selenoamino acid metabolism	13/78	118/10704	2.18876424393645e-12	7.40688099698466e-11	4.4804049890386e-11	3921/6187/6130/6188/6194/6175/6129/6191/6125/6124/6122/6173/6139	13
Mac_Prolif	R-HSA-72613	Eukaryotic Translation Initiation	13/78	119/10704	2.44324199553314e-12	7.40688099698466e-11	4.4804049890386e-11	3921/6187/6130/6188/6194/6175/6129/6191/6125/6124/6122/6173/6139	13
Mac_Prolif	R-HSA-72737	Cap-dependent Translation Initiation	13/78	119/10704	2.44324199553314e-12	7.40688099698466e-11	4.4804049890386e-11	3921/6187/6130/6188/6194/6175/6129/6191/6125/6124/6122/6173/6139	13
Mac_Prolif	R-HSA-68886	M Phase	20/78	418/10704	1.06312581210859e-11	3.06180233887273e-10	1.85207707267338e-10	11065/9232/983/1063/891/10051/332/11130/991/7112/203068/5901/10376/84790/80097/6418/7531/5698/5685/3320	20
Mac_Prolif	R-HSA-376176	Signaling by ROBO receptors	15/78	218/10704	3.73659569374878e-11	1.02489481885681e-09	6.19956478511703e-10	3921/6187/6130/6188/6194/5698/5685/6175/6129/6191/6125/6124/6122/6173/6139	15
Mac_Prolif	R-HSA-6791226	Major pathway of rRNA processing in the nucleolus and cytosol	13/78	184/10704	6.22557367199517e-10	1.62996837957692e-08	9.85964060014547e-09	3921/6187/6130/6188/6194/6175/6129/6191/6125/6124/6122/6173/6139	13
Mac_Prolif	R-HSA-8868773	rRNA processing in the nucleus and cytosol	13/78	194/10704	1.19692975649046e-09	2.99752843364568e-08	1.81319793774985e-08	3921/6187/6130/6188/6194/6175/6129/6191/6125/6124/6122/6173/6139	13
Mac_Prolif	R-HSA-68882	Mitotic Anaphase	14/78	236/10704	1.27738287332934e-09	3.06571889599042e-08	1.85444618891233e-08	11065/9232/983/1063/891/332/11130/991/7112/5901/10376/84790/5698/5685	14
Mac_Prolif	R-HSA-2555396	Mitotic Metaphase and Anaphase	14/78	237/10704	1.34988881504461e-09	3.11014382986277e-08	1.88131872749375e-08	11065/9232/983/1063/891/332/11130/991/7112/5901/10376/84790/5698/5685	14
Mac_Prolif	R-HSA-68877	Mitotic Prometaphase	13/78	204/10704	2.21783330870374e-09	4.73137772523464e-08	2.8619993184442e-08	983/1063/891/10051/332/11130/991/203068/10376/84790/80097/7531/3320	13
Mac_Prolif	R-HSA-72312	rRNA processing	13/78	204/10704	2.21783330870374e-09	4.73137772523464e-08	2.8619993184442e-08	3921/6187/6130/6188/6194/6175/6129/6191/6125/6124/6122/6173/6139	13
Mac_Prolif	R-HSA-453279	Mitotic G1 phase and G1/S transition	11/78	149/10704	9.17685768520814e-09	1.88781072381425e-07	1.14193229090372e-07	7153/1163/983/7298/7083/891/6241/5111/4176/5698/5685	11
Mac_Prolif	R-HSA-72766	Translation	14/78	291/10704	1.89220756253884e-08	3.75831571042197e-07	2.27339638185247e-07	3921/6187/6130/6188/6194/1933/6175/6129/6191/6125/6124/6122/6173/6139	14
Mac_Prolif	R-HSA-75035	Chk1/Chk2(Cds1) mediated inactivation of Cyclin B:Cdk1 complex	5/78	13/10704	2.21891357042744e-08	4.26031405522068e-07	2.57705400635608e-07	983/891/7533/7531/7534	5
Mac_Prolif	R-HSA-69206	G1/S Transition	10/78	131/10704	3.31621001246774e-08	6.16173215219812e-07	3.7272173654561e-07	1163/983/7298/7083/891/6241/5111/4176/5698/5685	10
Mac_Prolif	R-HSA-71291	Metabolism of amino acids and derivatives	15/78	374/10704	6.26490819367882e-08	1.12768347486219e-06	6.82133096088056e-07	3921/6187/6130/6188/6194/5698/5685/6175/6129/6191/6125/6124/6122/6173/6139	15
Mac_Prolif	R-HSA-69275	G2/M Transition	11/78	196/10704	1.56380409410606e-07	2.72954896425786e-06	1.65109778356972e-06	983/1063/891/203068/10376/84790/80097/7531/5698/5685/3320	11
Mac_Prolif	R-HSA-69620	Cell Cycle Checkpoints	13/78	294/10704	1.72868664598665e-07	2.85279804053207e-06	1.72565086150606e-06	11065/983/1063/891/332/11130/4176/991/7533/7531/5698/5685/7534	13
Mac_Prolif	R-HSA-453274	Mitotic G2-G2/M phases	11/78	198/10704	1.73347103157331e-07	2.85279804053207e-06	1.72565086150606e-06	983/1063/891/203068/10376/84790/80097/7531/5698/5685/3320	11
Mac_Prolif	R-HSA-1445148	Translocation of SLC2A4 (GLUT4) to the plasma membrane	7/78	72/10704	8.36088544245214e-07	1.33774167079234e-05	8.09196807442005e-06	10376/84790/7533/808/7531/805/7534	7
Mac_Prolif	R-HSA-2467813	Separation of Sister Chromatids	10/78	191/10704	1.13580335895574e-06	1.76816955340137e-05	1.06956162678336e-05	11065/9232/1063/332/11130/991/10376/84790/5698/5685	10
Mac_Prolif	R-HSA-176409	APC/C:Cdc20 mediated degradation of mitotic proteins	7/78	76/10704	1.21226017378633e-06	1.83753121079191e-05	1.1115183310894e-05	11065/9232/983/891/991/5698/5685	7
Mac_Prolif	R-HSA-176814	Activation of APC/C and APC/C:Cdc20 mediated degradation of mitotic proteins	7/78	77/10704	1.32574914542335e-06	1.90907876940963e-05	1.15479728193455e-05	11065/9232/983/891/991/5698/5685	7
Mac_Prolif	R-HSA-8852276	The role of GTSE1 in G2/M progression after G2 checkpoint	7/78	77/10704	1.32574914542335e-06	1.90907876940963e-05	1.15479728193455e-05	983/891/10376/84790/5698/5685/3320	7
Mac_Prolif	R-HSA-69205	G1/S-Specific Transcription	5/78	28/10704	1.55570999246156e-06	2.18558281867771e-05	1.32205393454372e-05	983/7298/7083/6241/5111	5
Mac_Prolif	R-HSA-174143	APC/C-mediated degradation of cell cycle proteins	7/78	88/10704	3.28280596100355e-06	4.39743310125127e-05	2.65999699655368e-05	11065/9232/983/891/991/5698/5685	7
Mac_Prolif	R-HSA-453276	Regulation of mitotic cell cycle	7/78	88/10704	3.28280596100355e-06	4.39743310125127e-05	2.65999699655368e-05	11065/9232/983/891/991/5698/5685	7
Mac_Prolif	R-HSA-2500257	Resolution of Sister Chromatid Cohesion	8/78	126/10704	3.46907260740407e-06	4.54133141332897e-05	2.74704074892523e-05	983/1063/891/332/11130/991/10376/84790	8
Mac_Prolif	R-HSA-380320	Recruitment of NuMA to mitotic centrosomes	7/78	94/10704	5.1115329989857e-06	6.5427622387017e-05	3.95770157348367e-05	983/203068/10376/84790/80097/7531/3320	7
Mac_Prolif	R-HSA-2995410	Nuclear Envelope (NE) Reassembly	6/78	75/10704	1.66419486494963e-05	0.000208386139611084	0.000126052288397787	983/891/7112/5901/10376/84790	6
Mac_Prolif	R-HSA-195258	RHO GTPase Effectors	11/78	327/10704	2.28347596473788e-05	0.000279847267167877	0.000169278957296358	1063/332/11130/991/10376/84790/7533/808/7531/805/7534	11
Mac_Prolif	R-HSA-174048	APC/C:Cdc20 mediated degradation of Cyclin B	4/78	24/10704	2.48182304349097e-05	0.000297818765218917	0.00018014987442884	11065/983/891/991	4
Mac_Prolif	R-HSA-176408	Regulation of APC/C activators between G1/S and early anaphase	6/78	81/10704	2.59103861241002e-05	0.00030457923280575	0.000184239265458156	11065/983/891/991/5698/5685	6
Mac_Prolif	R-HSA-69481	G2/M Checkpoints	8/78	168/10704	2.87234913242905e-05	0.000330894620055827	0.000200157381649266	983/891/4176/7533/7531/5698/5685/7534	8
Mac_Prolif	R-HSA-72695	Formation of the ternary complex, and subsequently, the 43S complex	5/78	51/10704	3.26265041749152e-05	0.000368487576563748	0.000222897273104168	3921/6187/6188/6194/6191	5
Mac_Prolif	R-HSA-162909	Host Interactions of HIV factors	7/78	130/10704	4.27892957738409e-05	0.000467952041298422	0.000283063095156757	5902/5901/292/8905/5698/5685/5478	7
Mac_Prolif	R-HSA-442729	CREB1 phosphorylation through the activation of CaMKII/CaMKK/CaMKIV cascasde	3/78	10/10704	4.30580871333617e-05	0.000467952041298422	0.000283063095156757	3838/808/805	3
Mac_Prolif	R-HSA-9619483	Activation of AMPK downstream of NMDARs	4/78	29/10704	5.39606732892817e-05	0.000575580515085671	0.000348167307188153	10376/84790/808/805	4
Mac_Prolif	R-HSA-2025928	Calcineurin activates NFAT	3/78	11/10704	5.88942666842175e-05	0.000604499305267875	0.000365660215723075	808/5478/805	3
Mac_Prolif	R-HSA-2514853	Condensation of Prometaphase Chromosomes	3/78	11/10704	5.88942666842175e-05	0.000604499305267875	0.000365660215723075	983/891/10051	3
Mac_Prolif	R-HSA-72649	Translation initiation complex formation	5/78	58/10704	6.11622999084295e-05	0.000604499305267875	0.000365660215723075	3921/6187/6188/6194/6191	5
Mac_Prolif	R-HSA-72702	Ribosomal scanning and start codon recognition	5/78	58/10704	6.11622999084295e-05	0.000604499305267875	0.000365660215723075	3921/6187/6188/6194/6191	5
Mac_Prolif	R-HSA-499943	Interconversion of nucleotide di- and triphosphates	4/78	30/10704	6.19191996715358e-05	0.000604499305267875	0.000365660215723075	7298/6241/1841/1854	4
Mac_Prolif	R-HSA-72662	Activation of the mRNA upon binding of the cap-binding complex and eIFs, and subsequent binding to 43S	5/78	59/10704	6.64473221108269e-05	0.000637894292263938	0.000385860765240065	3921/6187/6188/6194/6191	5
Mac_Prolif	R-HSA-5357801	Programmed Cell Death	8/78	190/10704	6.89675455000945e-05	0.000651234528000892	0.000393930242632119	3148/3146/7533/7531/5698/5685/3320/7534	8
Mac_Prolif	R-HSA-111932	CaMK IV-mediated phosphorylation of CREB	3/78	12/10704	7.81138402284969e-05	0.000714183682089115	0.000432008038690601	3838/808/805	3
Mac_Prolif	R-HSA-1474151	Tetrahydrobiopterin (BH4) synthesis, recycling, salvage and regulation	3/78	12/10704	7.81138402284969e-05	0.000714183682089115	0.000432008038690601	808/3320/805	3
Mac_Prolif	R-HSA-5626467	RHO GTPases activate IQGAPs	4/78	32/10704	8.03556704727884e-05	0.000723201034255096	0.000437462613922582	10376/84790/808/805	4
Mac_Prolif	R-HSA-203615	eNOS activation	3/78	13/10704	0.000101015547559543	0.000881131475797597	0.000532994368583707	808/3320/805	3
Mac_Prolif	R-HSA-194315	Signaling by Rho GTPases	12/78	455/10704	0.000101722599516707	0.000881131475797597	0.000532994368583707	1063/332/11130/991/10376/84790/7533/808/7531/397/805/7534	12
Mac_Prolif	R-HSA-70263	Gluconeogenesis	4/78	34/10704	0.00010249272374729	0.000881131475797597	0.000532994368583707	5223/7167/2023/2597	4
Mac_Prolif	R-HSA-174154	APC/C:Cdc20 mediated degradation of Securin	5/78	68/10704	0.00013146876387155	0.00111361776455901	0.000673624780827911	11065/9232/991/5698/5685	5
Mac_Prolif	R-HSA-111447	Activation of BAD and translocation to mitochondria	3/78	15/10704	0.000159026424125391	0.00130856028994607	0.000791545058428638	7533/7531/7534	3
Mac_Prolif	R-HSA-4419969	Depolymerisation of the Nuclear Lamina	3/78	15/10704	0.000159026424125391	0.00130856028994607	0.000791545058428638	983/891/7112	3
Mac_Prolif	R-HSA-70171	Glycolysis	5/78	71/10704	0.000161437749161864	0.00130969216221456	0.000792229725316188	5223/7167/5315/2023/2597	5
Mac_Prolif	R-HSA-174184	Cdc20:Phospho-APC/C mediated degradation of Cyclin A	5/78	73/10704	0.000184142558966931	0.00147314047173545	0.000891099225410151	11065/983/991/5698/5685	5
Mac_Prolif	R-HSA-174178	APC/C:Cdh1 mediated degradation of Cdc20 and other APC/C:Cdh1 targeted proteins in late mitosis/early G1	5/78	74/10704	0.000196370341864095	0.00152850428261782	0.000924588665106904	11065/9232/991/5698/5685	5
Mac_Prolif	R-HSA-179419	APC:Cdc20 mediated degradation of cell cycle proteins prior to satisfation of the cell cycle checkpoint	5/78	74/10704	0.000196370341864095	0.00152850428261782	0.000924588665106904	11065/983/991/5698/5685	5
Mac_Prolif	R-HSA-9648025	EML4 and NUDC in mitotic spindle formation	6/78	117/10704	0.000202936335228278	0.00155855105455317	0.000942763887165754	1063/332/11130/991/10376/84790	6
Mac_Prolif	R-HSA-202131	Metabolism of nitric oxide: NOS3 activation and regulation	3/78	17/10704	0.000235182563516411	0.00178243627086122	0.00107819153080238	808/3320/805	3
Mac_Prolif	R-HSA-6804114	TP53 Regulates Transcription of Genes Involved in G2 Cell Cycle Arrest	3/78	18/10704	0.000280741425159423	0.00208807646750106	0.00126307257080199	983/891/5111	3
Mac_Prolif	R-HSA-438064	Post NMDA receptor activation events	5/78	80/10704	0.000283261962118904	0.00208807646750106	0.00126307257080199	3838/10376/84790/808/805	5
Mac_Prolif	R-HSA-1852241	Organelle biogenesis and maintenance	9/78	296/10704	0.00028638548773018	0.00208807646750106	0.00126307257080199	983/3418/203068/10376/84790/808/7531/3320/805	9
Mac_Prolif	R-HSA-109581	Apoptosis	7/78	178/10704	0.000305545752928485	0.00219992942108509	0.00133073216078064	3148/3146/7533/7531/5698/5685/7534	7
Mac_Prolif	R-HSA-380270	Recruitment of mitotic centrosome proteins and complexes	5/78	82/10704	0.000317881153292327	0.00223292127190708	0.00135068885416894	983/203068/80097/7531/3320	5
Mac_Prolif	R-HSA-380287	Centrosome maturation	5/78	82/10704	0.000317881153292327	0.00223292127190708	0.00135068885416894	983/203068/80097/7531/3320	5
Mac_Prolif	R-HSA-2995383	Initiation of Nuclear Envelope (NE) Reformation	3/78	19/10704	0.000331635418796496	0.00227407144317597	0.00137558049651178	983/891/7112	3
Mac_Prolif	R-HSA-8876725	Protein methylation	3/78	19/10704	0.000331635418796496	0.00227407144317597	0.00137558049651178	6187/808/805	3
Mac_Prolif	R-HSA-1168372	Downstream signaling events of B Cell Receptor (BCR)	5/78	83/10704	0.000336348608784961	0.00227925645482515	0.00137871689792968	808/5698/5685/5478/805	5
Mac_Prolif	R-HSA-176412	Phosphorylation of the APC/C	3/78	20/10704	0.000388117679124593	0.00256960670316972	0.00155434908397145	11065/983/891	3
Mac_Prolif	R-HSA-8978934	Metabolism of cofactors	3/78	20/10704	0.000388117679124593	0.00256960670316972	0.00155434908397145	808/3320/805	3
Mac_Prolif	R-HSA-2565942	Regulation of PLK1 Activity at G2/M Transition	5/78	88/10704	0.000441168873112974	0.00288765080583037	0.00174673321770807	983/891/203068/7531/3320	5
Mac_Prolif	R-HSA-72172	mRNA Splicing	7/78	191/10704	0.000467930103467159	0.00302840156850656	0.00183187302480934	79622/25804/6628/220988/3178/6428/3181	7
Mac_Prolif	R-HSA-70326	Glucose metabolism	5/78	91/10704	0.00051488663927673	0.00329527449137107	0.00199330383158594	5223/7167/5315/2023/2597	5
Mac_Prolif	R-HSA-5663220	RHO GTPases Activate Formins	6/78	140/10704	0.000533330215063729	0.00337580443820558	0.00204201620805199	1063/332/11130/991/10376/84790	6
Mac_Prolif	R-HSA-442755	Activation of NMDA receptors and postsynaptic events	5/78	93/10704	0.000568942165592374	0.00356207268892617	0.00215468943719766	3838/10376/84790/808/805	5
Mac_Prolif	R-HSA-69473	G2/M DNA damage checkpoint	5/78	95/10704	0.000627156261403	0.00388432265127019	0.00234961768561848	983/891/7533/7531/7534	5
Mac_Prolif	R-HSA-15869	Metabolism of nucleotides	5/78	101/10704	0.000828779432738216	0.00507847822614056	0.00307195959951119	7298/7083/6241/1841/1854	5
Mac_Prolif	R-HSA-1538133	G0 and Early G1	3/78	27/10704	0.000959959730152566	0.00582038741650398	0.00352073873330193	7153/983/5111	3
Mac_Prolif	R-HSA-69242	S Phase	6/78	162/10704	0.00114534659490553	0.00687207956943316	0.00415690485651019	11065/1163/5111/4176/5698/5685	6
Mac_Prolif	R-HSA-5218920	VEGFR2 mediated vascular permeability	3/78	29/10704	0.00118672426169676	0.00704693994574571	0.00426267748911153	808/3320/805	3
Mac_Prolif	R-HSA-114452	Activation of BH3-only proteins	3/78	30/10704	0.00131170260192179	0.00767503699485463	0.00464261192488465	7533/7531/7534	3
Mac_Prolif	R-HSA-983705	Signaling by the B Cell Receptor (BCR)	5/78	112/10704	0.00131914698349064	0.00767503699485463	0.00464261192488465	808/5698/5685/5478/805	5
Mac_Prolif	R-HSA-69618	Mitotic Spindle Checkpoint	5/78	113/10704	0.00137245215370545	0.00790532440534336	0.00478191224080529	11065/1063/332/11130/991	5
Mac_Prolif	R-HSA-5339562	Uptake and actions of bacterial toxins	3/78	31/10704	0.001444667091206	0.00823889351024412	0.00498368741208115	808/3320/805	3
Mac_Prolif	R-HSA-162906	HIV Infection	7/78	234/10704	0.0015423004135826	0.00870946115905466	0.0052683326821036	5902/5901/292/8905/5698/5685/5478	7
Mac_Prolif	R-HSA-380259	Loss of Nlp from mitotic centrosomes	4/78	70/10704	0.00166207441240418	0.0092053352071616	0.0055682857338642	983/203068/7531/3320	4
Mac_Prolif	R-HSA-380284	Loss of proteins required for interphase microtubule organization from the centrosome	4/78	70/10704	0.00166207441240418	0.0092053352071616	0.0055682857338642	983/203068/7531/3320	4
Mac_Prolif	R-HSA-69239	Synthesis of DNA	5/78	120/10704	0.00179128950143576	0.00982650240787615	0.00594402832055374	11065/5111/4176/5698/5685	5
Mac_Prolif	R-HSA-8854518	AURKA Activation by TPX2	4/78	73/10704	0.00194081228842288	0.010541570480839	0.00637657132521514	983/203068/7531/3320	4
Mac_Prolif	R-HSA-72203	Processing of Capped Intron-Containing Pre-mRNA	7/78	244/10704	0.00195824312751698	0.010541570480839	0.00637657132521514	79622/25804/6628/220988/3178/6428/3181	7
Mac_Prolif	R-HSA-2299718	Condensation of Prophase Chromosomes	4/78	74/10704	0.0020404946853691	0.0108826383219685	0.00658288246449484	983/891/10051/6418	4
Mac_Prolif	R-HSA-72163	mRNA Splicing - Major Pathway	6/78	183/10704	0.00213295395054449	0.0112713896836112	0.00681803725379261	25804/6628/220988/3178/6428/3181	6
Mac_Prolif	R-HSA-2465910	MASTL Facilitates Mitotic Progression	2/78	10/10704	0.0022713752465656	0.0118937467456526	0.00719449958481545	983/891	2
Mac_Prolif	R-HSA-69306	DNA Replication	5/78	128/10704	0.00237710360394028	0.0123352403231495	0.00746155801710983	11065/5111/4176/5698/5685	5
Mac_Prolif	R-HSA-111933	Calmodulin induced events	3/78	37/10704	0.00242016875389613	0.01233643541809	0.00746228092724377	3838/808/805	3
Mac_Prolif	R-HSA-111997	CaM pathway	3/78	37/10704	0.00242016875389613	0.01233643541809	0.00746228092724377	3838/808/805	3
Mac_Prolif	R-HSA-8950505	Gene and protein expression by JAK-STAT signaling after Interleukin-12 stimulation	3/78	38/10704	0.0026139342446391	0.0132072467097554	0.00798903264058672	3181/6175/5478	3
Mac_Prolif	R-HSA-111996	Ca-dependent events	3/78	39/10704	0.0028170262917291	0.0141096273394431	0.00853488057265291	3838/808/805	3
Mac_Prolif	R-HSA-3371511	HSF1 activation	2/78	12/10704	0.00330002245580139	0.0161085841910305	0.00974404489625567	7531/3320	2
Mac_Prolif	R-HSA-451306	Ionotropic activity of kainate receptors	2/78	12/10704	0.00330002245580139	0.0161085841910305	0.00974404489625567	808/805	2
Mac_Prolif	R-HSA-451308	Activation of Ca-permeable Kainate Receptor	2/78	12/10704	0.00330002245580139	0.0161085841910305	0.00974404489625567	808/805	2
Mac_Prolif	R-HSA-5617833	Cilium Assembly	6/78	201/10704	0.00340367637715986	0.0164749377583536	0.009965651312162	983/203068/10376/84790/7531/3320	6
Mac_Prolif	R-HSA-68875	Mitotic Prophase	5/78	142/10704	0.0037208464752046	0.0175893012517646	0.0106397271826281	983/891/10051/7112/6418	5
Mac_Prolif	R-HSA-1489509	DAG and IP3 signaling	3/78	43/10704	0.00372551172346403	0.0175893012517646	0.0106397271826281	3838/808/805	3
Mac_Prolif	R-HSA-9646399	Aggrephagy	3/78	43/10704	0.00372551172346403	0.0175893012517646	0.0106397271826281	10376/84790/3320	3
Mac_Prolif	R-HSA-450531	Regulation of mRNA stability by proteins that bind AU-rich elements	4/78	88/10704	0.00383010692873046	0.0176050094762006	0.010649229050845	6418/5698/5685/7534	4
Mac_Prolif	R-HSA-140342	Apoptosis induced DNA fragmentation	2/78	13/10704	0.00388166007548173	0.0176050094762006	0.010649229050845	3148/3146	2
Mac_Prolif	R-HSA-425561	Sodium/Calcium exchangers	2/78	13/10704	0.00388166007548173	0.0176050094762006	0.010649229050845	808/805	2
Mac_Prolif	R-HSA-5210891	Uptake and function of anthrax toxins	2/78	13/10704	0.00388166007548173	0.0176050094762006	0.010649229050845	808/805	2
Mac_Prolif	R-HSA-5607763	CLEC7A (Dectin-1) induces NFAT activation	2/78	13/10704	0.00388166007548173	0.0176050094762006	0.010649229050845	808/805	2
Mac_Prolif	R-HSA-4615885	SUMOylation of DNA replication proteins	3/78	45/10704	0.00423929622408347	0.0190768330083756	0.0115395316625956	7153/332/5111	3
Mac_Prolif	R-HSA-69052	Switching of origins to a post-replicative state	4/78	91/10704	0.00431841232949942	0.0190896911992437	0.0115473095521741	11065/4176/5698/5685	4
Mac_Prolif	R-HSA-162658	Golgi Cisternae Pericentriolar Stack Reorganization	2/78	14/10704	0.00450728819982142	0.0190896911992437	0.0115473095521741	983/891	2
Mac_Prolif	R-HSA-418359	Reduction of cytosolic Ca++ levels	2/78	14/10704	0.00450728819982142	0.0190896911992437	0.0115473095521741	808/805	2
Mac_Prolif	R-HSA-442720	CREB1 phosphorylation through the activation of Adenylate Cyclase	2/78	14/10704	0.00450728819982142	0.0190896911992437	0.0115473095521741	808/805	2
Mac_Prolif	R-HSA-9005891	Loss of function of MECP2 in Rett syndrome	2/78	14/10704	0.00450728819982142	0.0190896911992437	0.0115473095521741	808/805	2
Mac_Prolif	R-HSA-9005895	Pervasive developmental disorders	2/78	14/10704	0.00450728819982142	0.0190896911992437	0.0115473095521741	808/805	2
Mac_Prolif	R-HSA-9675151	Disorders of Developmental Biology	2/78	14/10704	0.00450728819982142	0.0190896911992437	0.0115473095521741	808/805	2
Mac_Prolif	R-HSA-9697154	Disorders of Nervous System Development	2/78	14/10704	0.00450728819982142	0.0190896911992437	0.0115473095521741	808/805	2
Mac_Prolif	R-HSA-9020591	Interleukin-12 signaling	3/78	47/10704	0.004794097476048	0.020156205446742	0.0121924415257156	3181/6175/5478	3
Mac_Prolif	R-HSA-6791312	TP53 Regulates Transcription of Cell Cycle Genes	3/78	48/10704	0.00508716574640143	0.0212333874632407	0.0128440264077717	983/891/5111	3
Mac_Prolif	R-HSA-141424	Amplification of signal from the kinetochores	4/78	96/10704	0.00522286410061538	0.0214883551568176	0.0129982557692007	1063/332/11130/991	4
Mac_Prolif	R-HSA-141444	Amplification of signal from unattached kinetochores via a MAD2 inhibitory signal	4/78	96/10704	0.00522286410061538	0.0214883551568176	0.0129982557692007	1063/332/11130/991	4
Mac_Prolif	R-HSA-71387	Metabolism of carbohydrates	7/78	295/10704	0.00558976040300768	0.022787006233612	0.0137838067677733	5223/808/7167/5315/2023/2597/805	7
Mac_Prolif	R-HSA-5620912	Anchoring of the basal body to the plasma membrane	4/78	98/10704	0.00561763000898073	0.022787006233612	0.0137838067677733	983/203068/7531/3320	4
Mac_Prolif	R-HSA-156711	Polo-like kinase mediated events	2/78	16/10704	0.00588790184810084	0.023716303947595	0.0143459367811658	1063/891	2
Mac_Prolif	R-HSA-449147	Signaling by Interleukins	9/78	461/10704	0.00614934080792478	0.0245973632316991	0.014878887481163	332/3146/5698/5685/3181/6175/5478/3320/7534	9
Mac_Prolif	R-HSA-5607764	CLEC7A (Dectin-1) signaling	4/78	101/10704	0.00624644113624419	0.0248134489274252	0.0150095972130441	808/5698/5685/805	4
Mac_Prolif	R-HSA-2980766	Nuclear Envelope Breakdown	3/78	52/10704	0.00636635174057328	0.0251165657710288	0.0151929518826947	983/891/7112	3
Mac_Prolif	R-HSA-70221	Glycogen breakdown (glycogenolysis)	2/78	17/10704	0.00664159775271209	0.026024219765729	0.0157419896609216	808/805	2
Mac_Prolif	R-HSA-109606	Intrinsic Pathway for Apoptosis	3/78	53/10704	0.0067133651477245	0.0261276913857386	0.0158045794018265	7533/7531/7534	3
Mac_Prolif	R-HSA-9604323	Negative regulation of NOTCH4 signaling	3/78	54/10704	0.00707144757224811	0.0273366026954021	0.0165358470251793	5698/5685/7534	3
Mac_Prolif	R-HSA-190840	Microtubule-dependent trafficking of connexons from Golgi to the plasma membrane	2/78	18/10704	0.00743670479365617	0.0280119857007472	0.0169443846252692	10376/84790	2
Mac_Prolif	R-HSA-112043	PLC beta mediated events	3/78	55/10704	0.00744068370176098	0.0280119857007472	0.0169443846252692	3838/808/805	3
Mac_Prolif	R-HSA-174113	SCF-beta-TrCP mediated degradation of Emi1	3/78	55/10704	0.00744068370176098	0.0280119857007472	0.0169443846252692	991/5698/5685	3
Mac_Prolif	R-HSA-3371497	HSP90 chaperone cycle for steroid hormone receptors (SHR)	3/78	55/10704	0.00744068370176098	0.0280119857007472	0.0169443846252692	10376/84790/3320	3
Mac_Prolif	R-HSA-112040	G-protein mediated events	3/78	56/10704	0.00782115463948883	0.0290644198215843	0.0175809995631294	3838/808/805	3
Mac_Prolif	R-HSA-2151201	Transcriptional activation of mitochondrial biogenesis	3/78	56/10704	0.00782115463948883	0.0290644198215843	0.0175809995631294	3418/808/805	3
Mac_Prolif	R-HSA-447115	Interleukin-12 family signaling	3/78	57/10704	0.00821293796269578	0.0301583221367534	0.0182426985147394	3181/6175/5478	3
Mac_Prolif	R-HSA-1362277	Transcription of E2F targets under negative control by DREAM complex	2/78	19/10704	0.00827259530834555	0.0301583221367534	0.0182426985147394	7153/5111	2
Mac_Prolif	R-HSA-190872	Transport of connexons to the plasma membrane	2/78	19/10704	0.00827259530834555	0.0301583221367534	0.0182426985147394	10376/84790	2
Mac_Prolif	R-HSA-163615	PKA activation	2/78	20/10704	0.00914864837825899	0.0329351341617324	0.0199223856131824	808/805	2
Mac_Prolif	R-HSA-176407	Conversion from APC/C:Cdc20 to APC/C:Cdh1 in late anaphase	2/78	20/10704	0.00914864837825899	0.0329351341617324	0.0199223856131824	11065/991	2
Mac_Prolif	R-HSA-5610787	Hedgehog 'off' state	4/78	113/10704	0.00922702780162088	0.0330109814517617	0.0199682654615006	10376/84790/5698/5685	4
Mac_Prolif	R-HSA-187577	SCF(Skp2)-mediated degradation of p27/p21	3/78	60/10704	0.00945688633538299	0.0336244847480284	0.0203393721703169	1163/5698/5685	3
Mac_Prolif	R-HSA-141405	Inhibition of the proteolytic activity of APC/C required for the onset of anaphase by mitotic spindle checkpoint components	2/78	21/10704	0.0100642497660343	0.0349217341279262	0.0211240752857156	11065/991	2
Mac_Prolif	R-HSA-141430	Inactivation of APC/C via direct inhibition of the APC/C complex	2/78	21/10704	0.0100642497660343	0.0349217341279262	0.0211240752857156	11065/991	2
Mac_Prolif	R-HSA-442982	Ras activation upon Ca2+ influx through NMDA receptor	2/78	21/10704	0.0100642497660343	0.0349217341279262	0.0211240752857156	808/805	2
Mac_Prolif	R-HSA-5218921	VEGFR2 mediated cell proliferation	2/78	21/10704	0.0100642497660343	0.0349217341279262	0.0211240752857156	808/805	2
Mac_Prolif	R-HSA-111931	PKA-mediated phosphorylation of CREB	2/78	22/10704	0.0110187918531015	0.0371159304525525	0.0224513395098591	808/805	2
Mac_Prolif	R-HSA-113510	E2F mediated regulation of DNA replication	2/78	22/10704	0.0110187918531015	0.0371159304525525	0.0224513395098591	983/891	2
Mac_Prolif	R-HSA-389977	Post-chaperonin tubulin folding pathway	2/78	22/10704	0.0110187918531015	0.0371159304525525	0.0224513395098591	10376/84790	2
Mac_Prolif	R-HSA-438066	Unblocking of NMDA receptors, glutamate binding and activation	2/78	22/10704	0.0110187918531015	0.0371159304525525	0.0224513395098591	808/805	2
Mac_Prolif	R-HSA-9617324	Negative regulation of NMDA receptor-mediated neuronal transmission	2/78	22/10704	0.0110187918531015	0.0371159304525525	0.0224513395098591	808/805	2
Mac_Prolif	R-HSA-174084	Autodegradation of Cdh1 by Cdh1:APC/C	3/78	64/10704	0.0112779703938015	0.0377680869001723	0.0228458274195121	11065/5698/5685	3
Mac_Prolif	R-HSA-8878166	Transcriptional regulation by RUNX2	4/78	121/10704	0.0116559937934522	0.0388083955203957	0.0234751076704148	983/891/5698/5685	4
Mac_Prolif	R-HSA-9637690	Response of Mtb to phagocytosis	2/78	23/10704	0.0120116735778524	0.0397627814990977	0.0240524135164498	11151/2023	2
Mac_Prolif	R-HSA-5627123	RHO GTPases activate PAKs	2/78	24/10704	0.0130423003743416	0.0426838921342088	0.0258193865066212	808/805	2
Mac_Prolif	R-HSA-9620244	Long-term potentiation	2/78	24/10704	0.0130423003743416	0.0426838921342088	0.0258193865066212	808/805	2
Mac_Prolif	R-HSA-68867	Assembly of the pre-replicative complex	3/78	68/10704	0.0132879993699392	0.0432423030343784	0.0261571679539094	4176/5698/5685	3
Mac_Prolif	R-HSA-389960	Formation of tubulin folding intermediates by CCT/TriC	2/78	25/10704	0.0141100841115151	0.0454045164705738	0.0274650858036548	10376/84790	2
Mac_Prolif	R-HSA-69273	Cyclin A/B1/B2 associated events during G2/M transition	2/78	25/10704	0.0141100841115151	0.0454045164705738	0.0274650858036548	983/891	2
Mac_Prolif	R-HSA-68949	Orc1 removal from chromatin	3/78	71/10704	0.0149212379641982	0.0477479614854343	0.0288826302114012	4176/5698/5685	3
Mac_Prolif	R-HSA-110373	Resolution of AP sites via the multiple-nucleotide patch replacement pathway	2/78	26/10704	0.0152144430329625	0.0478880829889966	0.0289673893811365	5111/142	2
Mac_Prolif	R-HSA-179409	APC-Cdc20 mediated degradation of Nek2A	2/78	26/10704	0.0152144430329625	0.0478880829889966	0.0289673893811365	11065/991	2
Mac_Prolif	R-HSA-180024	DARPP-32 events	2/78	26/10704	0.0152144430329625	0.0478880829889966	0.0289673893811365	808/805	2
RTM_IFN	R-HSA-913531	Interferon Signaling	18/75	199/10704	1.2279757181133e-15	5.25573607352494e-13	4.54997318711456e-13	3429/6772/115362/2633/10410/9636/3383/2634/3117/8519/3105/10581/3133/3119/3115/3113/3106/567	18
RTM_IFN	R-HSA-877300	Interferon gamma signaling	13/75	91/10704	4.12230422561768e-14	8.82173104282183e-12	7.63711098640749e-12	6772/115362/2633/3383/2634/3117/3105/3133/3119/3115/3113/3106/567	13
RTM_IFN	R-HSA-909733	Interferon alpha/beta signaling	10/75	70/10704	4.35076392859657e-11	6.20708987146445e-09	5.37357509777542e-09	3429/6772/10410/9636/2634/8519/3105/10581/3133/3106	10
RTM_IFN	R-HSA-2132295	MHC class II antigen presentation	11/75	123/10704	7.72601898010404e-10	8.26684030871132e-08	7.15673337104374e-08	5641/1514/3117/1075/3109/3119/3115/3113/1508/7846/972	11
RTM_IFN	R-HSA-1236977	Endosomal/Vacuolar pathway	5/75	11/10704	6.5959993179483e-09	5.64617541616374e-07	4.88798265245853e-07	1514/3105/3133/3106/567	5
RTM_IFN	R-HSA-1236975	Antigen processing-Cross presentation	9/75	98/10704	2.37502814922927e-08	1.69418674645021e-06	1.46668405005036e-06	5721/1514/5698/653361/3105/929/3133/3106/567	9
RTM_IFN	R-HSA-202430	Translocation of ZAP-70 to Immunological synapse	5/75	19/10704	1.58914271857628e-07	9.7164726221521e-06	8.41170281111053e-06	920/3117/3119/3115/3113	5
RTM_IFN	R-HSA-202427	Phosphorylation of CD3 and TCR zeta chains	5/75	22/10704	3.54046283572328e-07	1.89414761711196e-05	1.63979331338763e-05	920/3117/3119/3115/3113	5
RTM_IFN	R-HSA-389948	PD-1 signaling	5/75	23/10704	4.49929216497282e-07	2.13966338512041e-05	1.85234016616425e-05	920/3117/3119/3115/3113	5
RTM_IFN	R-HSA-1236974	ER-Phagosome pathway	7/75	83/10704	1.69194919641202e-06	7.24154256064346e-05	6.26911702249508e-05	5721/5698/3105/929/3133/3106/567	7
RTM_IFN	R-HSA-202433	Generation of second messenger molecules	5/75	34/10704	3.50385724057381e-06	0.0001300040490722	0.000112546545187935	920/3117/3119/3115/3113	5
RTM_IFN	R-HSA-198933	Immunoregulatory interactions between a Lymphoid and a non-Lymphoid cell	8/75	132/10704	3.64497333847289e-06	0.0001300040490722	0.000112546545187935	11006/3383/8519/3105/2214/3133/3106/567	8
RTM_IFN	R-HSA-202424	Downstream TCR signaling	7/75	98/10704	5.18554803597798e-06	0.000170724196876814	0.000147798616086174	5721/5698/920/3117/3119/3115/3113	7
RTM_IFN	R-HSA-202403	TCR signaling	7/75	120/10704	1.9725590191148e-05	0.000603039471557953	0.000522060732878503	5721/5698/920/3117/3119/3115/3113	7
RTM_IFN	R-HSA-6798695	Neutrophil degranulation	13/75	480/10704	2.49398134172369e-05	0.000672899901547228	0.000582540003306996	1522/10875/8804/4318/1075/3105/8635/929/6518/2212/1508/3106/567	13
RTM_IFN	R-HSA-983170	Antigen Presentation: Folding, assembly and peptide loading of class I MHC	4/75	25/10704	2.51551365064384e-05	0.000672899901547228	0.000582540003306996	3105/3133/3106/567	4
RTM_IFN	R-HSA-380108	Chemokine receptors bind chemokines	5/75	59/10704	5.50130746873037e-05	0.00138503505683329	0.00119904658141987	4283/3627/6373/6357/6347	5
RTM_IFN	R-HSA-1679131	Trafficking and processing of endosomal TLR	3/75	13/10704	8.98504903279417e-05	0.00213644499224217	0.00184955395294944	5641/1514/1508	3
RTM_IFN	R-HSA-166786	Creation of C4 and C2 activators	3/75	14/10704	0.000113779637241982	0.00250286055851017	0.00216676565812981	713/714/712	3
RTM_IFN	R-HSA-388841	Costimulation by the CD28 family	5/75	69/10704	0.000116956100864961	0.00250286055851017	0.00216676565812981	920/3117/3119/3115/3113	5
RTM_IFN	R-HSA-3299685	Detoxification of Reactive Oxygen Species	4/75	37/10704	0.000123238724616461	0.00251172257789739	0.00217443764736813	475/653361/5052/2876	4
RTM_IFN	R-HSA-983169	Class I MHC mediated antigen processing & presentation	10/75	370/10704	0.000241050817901687	0.00468953409372374	0.00405980324887053	5721/1514/5698/57674/653361/3105/929/3133/3106/567	10
RTM_IFN	R-HSA-8963898	Plasma lipoprotein assembly	3/75	19/10704	0.000295351746711943	0.00549611076490051	0.00475806932918096	2/348/19	3
RTM_IFN	R-HSA-977606	Regulation of Complement cascade	4/75	47/10704	0.000315669303086142	0.0056294359050362	0.00487349099501412	713/714/710/712	4
RTM_IFN	R-HSA-449147	Signaling by Interleukins	11/75	461/10704	0.000339164081927904	0.00580648908260572	0.00502676870899462	3627/9235/6772/5721/5698/920/3383/6347/4318/1436/3162	11
RTM_IFN	R-HSA-164938	Nef-mediates down modulation of cell surface receptors by recruiting them to clathrin adapters	3/75	21/10704	0.000401321678058166	0.00660637223880365	0.00571924010835929	920/3105/567	3
RTM_IFN	R-HSA-166663	Initial triggering of complement	3/75	23/10704	0.000529038340792146	0.00838623740218661	0.00726009730833666	713/714/712	3
RTM_IFN	R-HSA-449836	Other interleukin signaling	3/75	24/10704	0.000601580568520111	0.00919558869023598	0.00796076541801049	9235/920/1436	3
RTM_IFN	R-HSA-166658	Complement cascade	4/75	58/10704	0.000708475089707446	0.0104561151170616	0.00905202292475576	713/714/710/712	4
RTM_IFN	R-HSA-6785807	Interleukin-4 and Interleukin-13 signaling	5/75	108/10704	0.000938716796023299	0.013175712644079	0.0114064211773631	6772/3383/6347/4318/3162	5
RTM_IFN	R-HSA-164952	The role of Nef in HIV-1 replication and disease pathogenesis	3/75	28/10704	0.00095431563543563	0.013175712644079	0.0114064211773631	920/3105/567	3
RTM_IFN	R-HSA-174824	Plasma lipoprotein assembly, remodeling, and clearance	4/75	70/10704	0.00143720552213146	0.0192226238585082	0.0166413270983642	5360/2/348/19	4
RTM_IFN	R-HSA-164940	Nef mediated downregulation of MHC class I complex cell surface expression	2/75	10/10704	0.00210206595901321	0.025721243220495	0.0222672838505023	3105/567	2
RTM_IFN	R-HSA-8964058	HDL remodeling	2/75	10/10704	0.00210206595901321	0.025721243220495	0.0222672838505023	5360/348	2
RTM_IFN	R-HSA-162909	Host Interactions of HIV factors	5/75	130/10704	0.00214000486495849	0.025721243220495	0.0222672838505023	5721/5698/920/3105/567	5
RTM_IFN	R-HSA-9029569	NR1H3 & NR1H2 regulate gene expression linked to cholesterol transport and efflux	3/75	37/10704	0.00216346905592948	0.025721243220495	0.0222672838505023	5360/348/19	3
RTM_IFN	R-HSA-1474228	Degradation of the extracellular matrix	5/75	140/10704	0.00295337543798301	0.0341633699312629	0.0295757654102423	2/1514/4318/6696/1508	5
RTM_IFN	R-HSA-2029481	FCGR activation	2/75	12/10704	0.00305517357382434	0.034410902357811	0.0297900581159604	2214/2212	2
RTM_IFN	R-HSA-2172127	DAP12 interactions	3/75	45/10704	0.00379590492789184	0.0416576233112233	0.0360636581543301	3133/3106/567	3
RTM_IFN	R-HSA-6783783	Interleukin-10 signaling	3/75	47/10704	0.00429444389241582	0.0448298045354628	0.0388098652151571	3627/3383/6347	3
RTM_IFN	R-HSA-9024446	NR1H2 and NR1H3-mediated signaling	3/75	47/10704	0.00429444389241582	0.0448298045354628	0.0388098652151571	5360/348/19	3
Mac_IFN	R-HSA-909733	Interferon alpha/beta signaling	15/33	70/10704	3.26450056192827e-25	2.77482547763903e-23	2.06178982858628e-23	9636/91543/3434/3669/3433/4599/3437/2537/4600/10410/8519/4940/4938/3665/10581	15
Mac_IFN	R-HSA-913531	Interferon Signaling	17/33	199/10704	1.70871183803833e-21	7.2620253116629e-20	5.39593212012104e-20	9636/91543/3434/3669/3433/4599/3437/115362/2537/4600/2633/10410/8519/4940/4938/3665/10581	17
Mac_IFN	R-HSA-1169410	Antiviral mechanism by IFN-stimulated genes	6/33	80/10704	1.3589064861321e-07	3.85023504404094e-06	2.8608557602781e-06	9636/3434/4599/4600/4940/4938	6
Mac_IFN	R-HSA-877300	Interferon gamma signaling	5/33	91/10704	7.81832751136551e-06	0.000166139459616517	0.000123447276495245	115362/2633/4940/4938/3665	5
Mac_IFN	R-HSA-6783783	Interleukin-10 signaling	4/33	47/10704	1.21616455279589e-05	0.000206747973975302	0.000153620785616323	3627/6347/3557/7076	4
Mac_IFN	R-HSA-380108	Chemokine receptors bind chemokines	4/33	59/10704	3.023501258226e-05	0.00042832934491535	0.000318263290339579	3627/6354/6347/6373	4
Mac_IFN	R-HSA-1169408	ISG15 antiviral mechanism	4/33	72/10704	6.64448825232072e-05	0.00080683071635323	0.000599502699457508	9636/3434/4599/4600	4
Mac_IFN	R-HSA-375276	Peptide ligand-binding receptors	4/33	201/10704	0.0032236314376315	0.0342510840248347	0.0254497218760382	3627/6354/6347/6373	4
Mac_Hypo	R-HSA-70171	Glycolysis	8/63	71/10704	7.24076945323556e-09	1.46987619900682e-06	1.23474173834122e-06	2026/3099/7167/2597/2023/5223/5230/5315	8
Mac_Hypo	R-HSA-70263	Gluconeogenesis	6/63	34/10704	3.85359018665144e-08	3.57060636703278e-06	2.99942043795339e-06	2026/7167/2597/2023/5223/5230	6
Mac_Hypo	R-HSA-70326	Glucose metabolism	8/63	91/10704	5.27675817788096e-08	3.57060636703278e-06	2.99942043795339e-06	2026/3099/7167/2597/2023/5223/5230/5315	8
Mac_Hypo	R-HSA-71387	Metabolism of carbohydrates	12/63	295/10704	1.16656079457255e-07	5.9202960324557e-06	4.97323286107245e-06	6513/2026/3099/6383/2632/1462/7167/2597/2023/5223/5230/5315	12
Mac_Hypo	R-HSA-1474244	Extracellular matrix organization	11/63	301/10704	1.2122406408325e-06	4.92169700177996e-05	4.13437860662874e-05	6696/4318/101/6383/5033/871/1462/4316/4323/7076/1514	11
Mac_Hypo	R-HSA-1474228	Degradation of the extracellular matrix	7/63	140/10704	1.69190940084443e-05	0.0005724293472857	0.000480858461292629	6696/4318/101/4316/4323/7076/1514	7
Mac_Hypo	R-HSA-1592389	Activation of Matrix Metalloproteinases	4/63	33/10704	3.92295216588331e-05	0.00113765612810616	0.000955666542666311	4318/4316/4323/7076	4
Mac_Hypo	R-HSA-1474290	Collagen formation	5/63	90/10704	0.000179857905984777	0.00456389436436373	0.0038338132591492	4318/5033/871/4316/1514	5
Mac_Hypo	R-HSA-8957275	Post-translational protein phosphorylation	5/63	108/10704	0.000420656446708091	0.00913712299273672	0.00767546759047627	6696/6383/1462/3956/7076	5
Mac_Hypo	R-HSA-6798695	Neutrophil degranulation	10/63	480/10704	0.000450104580922991	0.00913712299273672	0.00767546759047627	1476/4318/101/6515/4282/23601/3310/5223/3304/5315	10
Mac_Hypo	R-HSA-1442490	Collagen degradation	4/63	64/10704	0.000531474642531888	0.00980812294854302	0.00823912842968094	4318/4316/4323/1514	4
Mac_Hypo	R-HSA-3371453	Regulation of HSF1-mediated heat shock response	4/63	69/10704	0.000707433030590723	0.0119674087674931	0.0100529956978682	9531/3310/10808/3304	4
Mac_Hypo	R-HSA-381426	Regulation of Insulin-like Growth Factor (IGF) transport and uptake by Insulin-like Growth Factor Binding Proteins (IGFBPs)	5/63	125/10704	0.000819904761178708	0.0128031281937906	0.010755026017081	6696/6383/1462/3956/7076	5
Mac_Hypo	R-HSA-8950505	Gene and protein expression by JAK-STAT signaling after Interleukin-12 stimulation	3/63	38/10704	0.0014153270186682	0.0205222417706889	0.0172393215807706	5898/4282/6648	3
Mac_Hypo	R-HSA-3371556	Cellular response to heat stress	4/63	89/10704	0.00183033613841262	0.0247705490731841	0.0208080318893224	9531/3310/10808/3304	4
Mac_Hypo	R-HSA-6783783	Interleukin-10 signaling	3/63	47/10704	0.00262001272454842	0.0312860342990194	0.0262812421905167	3576/3557/7076	3
Mac_Hypo	R-HSA-9020591	Interleukin-12 signaling	3/63	47/10704	0.00262001272454842	0.0312860342990194	0.0262812421905167	5898/4282/6648	3
Mac_Hypo	R-HSA-6785807	Interleukin-4 and Interleukin-13 signaling	4/63	108/10704	0.00369716919262074	0.0416958525612228	0.0350258134037754	4318/3576/7422/7076	4
Mac_Hypo	R-HSA-447115	Interleukin-12 family signaling	3/63	57/10704	0.0045347244174329	0.0484499503546779	0.0406994656855474	5898/4282/6648	3
Mac_LA	R-HSA-6798695	Neutrophil degranulation	26/87	480/10704	3.64874652675651e-15	1.39746991974774e-12	1.06773845730348e-12	1116/1476/948/4318/1118/2171/2760/25798/10493/3958/2934/3916/2268/7077/64114/2799/10159/3689/5315/3074/1509/302/967/5476/968/1508	26
Mac_LA	R-HSA-114608	Platelet degranulation	10/87	129/10704	8.29993510960227e-08	1.16798099378119e-05	8.92397186398714e-06	7078/948/6678/2316/928/813/808/2335/967/334	10
Mac_LA	R-HSA-76005	Response to elevated platelet cytosolic Ca2+	10/87	134/10704	1.19085662206867e-07	1.16798099378119e-05	8.92397186398714e-06	7078/948/6678/2316/928/813/808/2335/967/334	10
Mac_LA	R-HSA-1474244	Extracellular matrix organization	14/87	301/10704	1.21982349219968e-07	1.16798099378119e-05	8.92397186398714e-06	4318/6383/6678/6696/1291/3693/1513/4316/7077/5034/3689/1509/2335/1508	14
Mac_LA	R-HSA-76002	Platelet activation, signaling and aggregation	12/87	263/10704	1.29944335951786e-06	9.95373613390682e-05	7.60516324096769e-05	7078/948/6678/2316/11343/928/813/5880/808/2335/967/334	12
Mac_LA	R-HSA-1474228	Degradation of the extracellular matrix	9/87	140/10704	1.86948316608588e-06	0.000119335342101815	9.11783017845393e-05	4318/6696/1291/1513/4316/7077/1509/2335/1508	9
Mac_LA	R-HSA-8957275	Post-translational protein phosphorylation	8/87	108/10704	2.49741491350262e-06	0.000136644273124501	0.000104403209917854	6383/56975/6696/813/348/5034/2335/334	8
Mac_LA	R-HSA-381426	Regulation of Insulin-like Growth Factor (IGF) transport and uptake by Insulin-like Growth Factor Binding Proteins (IGFBPs)	8/87	125/10704	7.46074587936148e-06	0.000357183208974431	0.000272906230850328	6383/56975/6696/813/348/5034/2335/334	8
Mac_LA	R-HSA-1442490	Collagen degradation	6/87	64/10704	1.24485890702733e-05	0.000529756623768297	0.000404761141700115	4318/1291/1513/4316/1509/1508	6
Mac_LA	R-HSA-2173782	Binding and Uptake of Ligands by Scavenger Receptors	5/87	42/10704	2.12065125858863e-05	0.000812209432039444	0.000620569526197514	948/6678/348/811/4035	5
Mac_LA	R-HSA-975634	Retinoid metabolism and transport	5/87	44/10704	2.6730044118267e-05	0.000930691536117843	0.000711095910514664	4023/2239/6383/348/4035	5
Mac_LA	R-HSA-6806667	Metabolism of fat-soluble vitamins	5/87	48/10704	4.10834001069416e-05	0.00131124518674655	0.00100185835348507	4023/2239/6383/348/4035	5
Mac_LA	R-HSA-1592389	Activation of Matrix Metalloproteinases	4/87	33/10704	0.000139160362317913	0.00382604706624457	0.00292329554601069	4318/1513/4316/7077	4
Mac_LA	R-HSA-1679131	Trafficking and processing of endosomal TLR	3/87	13/10704	0.000139855506337922	0.00382604706624457	0.00292329554601069	1513/5641/1508	3
Mac_LA	R-HSA-2187338	Visual phototransduction	6/87	104/10704	0.000194423153501146	0.00496427118606259	0.00379295695953113	4023/2239/6383/348/808/4035	6
Mac_LA	R-HSA-6785807	Interleukin-4 and Interleukin-13 signaling	6/87	108/10704	0.000238922409747495	0.00571920518333067	0.00436976512564498	948/4318/6367/7431/3689/2335	6
Mac_LA	R-HSA-216083	Integrin cell surface interactions	5/87	85/10704	0.000621918346636715	0.0140114545154036	0.0107054675148611	6696/1291/3693/3689/2335	5
Mac_LA	R-HSA-983712	Ion channel transport	7/87	186/10704	0.000773929383282201	0.0159989801267078	0.0122240386841412	493/80727/523/476/808/537/6446	7
Mac_LA	R-HSA-1474290	Collagen formation	5/87	90/10704	0.000807255019956185	0.0159989801267078	0.0122240386841412	4318/1291/4316/5034/1508	5
Mac_LA	R-HSA-202733	Cell surface interactions at the vascular wall	6/87	137/10704	0.000850837296335254	0.0159989801267078	0.0122240386841412	6383/8832/4267/3689/9123/2335	6
Mac_LA	R-HSA-196854	Metabolism of vitamins and cofactors	7/87	190/10704	0.000877228675354735	0.0159989801267078	0.0122240386841412	54/4023/2239/6383/348/808/4035	7
Mac_LA	R-HSA-3000170	Syndecan interactions	3/87	27/10704	0.00131744216594146	0.0229354704343445	0.0175238718723314	6383/3693/2335	3
Mac_LA	R-HSA-2022090	Assembly of collagen fibrils and other multimeric structures	4/87	61/10704	0.00149297550001518	0.0248612876741658	0.0189952946912686	4318/1291/4316/1508	4
Mac_LA	R-HSA-174824	Plasma lipoprotein assembly, remodeling, and clearance	4/87	70/10704	0.00248189288911804	0.0396068740221754	0.0302616764550357	4023/3988/348/5034	4
Mac_LA	R-HSA-71387	Metabolism of carbohydrates	8/87	295/10704	0.00268315964244264	0.0399582824669491	0.030530170470831	2239/6383/219855/2203/808/2799/5315/3074	8
Mac_LA	R-HSA-8963888	Chylomicron assembly	2/87	10/10704	0.00281690241934106	0.0399582824669491	0.030530170470831	348/5034	2
Mac_LA	R-HSA-8963901	Chylomicron remodeling	2/87	10/10704	0.00281690241934106	0.0399582824669491	0.030530170470831	4023/348	2
Mac_LA	R-HSA-2132295	MHC class II antigen presentation	5/87	123/10704	0.0032206247630713	0.0440535458662967	0.0336591610576624	1513/5641/1509/5476/1508	5
Mac_LA	R-HSA-3000178	ECM proteoglycans	4/87	76/10704	0.00334719628998168	0.0442060751401029	0.0337757012201418	6678/1291/3693/2335	4
Mac_LA	R-HSA-111465	Apoptotic cleavage of cellular proteins	3/87	38/10704	0.00356290667882929	0.0454864419330539	0.0347539669022646	2934/10134/7431	3
Mac_LA	R-HSA-5668914	Diseases of metabolism	7/87	245/10704	0.00372802671870744	0.0460591688149984	0.0351915595178495	2239/6383/10417/1593/2799/3074/5476	7
Mac_LA	R-HSA-449147	Signaling by Interleukins	10/87	461/10704	0.00408193051291881	0.0464597068010049	0.0354975910146472	948/4318/6367/3557/7431/5034/3689/3936/302/2335	10
Mac_LA	R-HSA-264870	Caspase-mediated cleavage of cytoskeletal proteins	2/87	12/10704	0.00408804247512988	0.0464597068010049	0.0354975910146472	2934/7431	2
Mac_LA	R-HSA-445355	Smooth Muscle Contraction	3/87	40/10704	0.00412436039486728	0.0464597068010049	0.0354975910146472	3693/808/302	3
Mac_LA	R-HSA-198933	Immunoregulatory interactions between a Lymphoid and a non-Lymphoid cell	5/87	132/10704	0.00435594563811432	0.0470674164895478	0.0359619122827932	54209/4267/10870/3689/975	5
Mac_LA	R-HSA-3560782	Diseases associated with glycosaminoglycan metabolism	3/87	41/10704	0.00442409136716377	0.0470674164895478	0.0359619122827932	2239/6383/3074	3
Mac_LA	R-HSA-2022857	Keratan sulfate degradation	2/87	13/10704	0.00480589465127388	0.0478631478483788	0.0365698917187008	2799/3074	2
Mac_LA	R-HSA-9656223	Signaling by RAF1 mutants	3/87	43/10704	0.00506237526172789	0.0478631478483788	0.0365698917187008	808/2335/71	3
Mac_LA	R-HSA-397014	Muscle contraction	6/87	197/10704	0.00529017677157272	0.0478631478483788	0.0365698917187008	493/3693/476/808/7431/302	6
Mac_LA	R-HSA-193775	Synthesis of bile acids and bile salts via 24-hydroxycholesterol	2/87	14/10704	0.00557738486377646	0.0478631478483788	0.0365698917187008	80270/1593	2
Mac_LA	R-HSA-3656237	Defective EXT2 causes exostoses 2	2/87	14/10704	0.00557738486377646	0.0478631478483788	0.0365698917187008	2239/6383	2
Mac_LA	R-HSA-3656253	Defective EXT1 causes exostoses 1, TRPS2 and CHDS	2/87	14/10704	0.00557738486377646	0.0478631478483788	0.0365698917187008	2239/6383	2
Mac_LA	R-HSA-418359	Reduction of cytosolic Ca++ levels	2/87	14/10704	0.00557738486377646	0.0478631478483788	0.0365698917187008	493/808	2
Mac_LA	R-HSA-418346	Platelet homeostasis	4/87	88/10704	0.00565240661610104	0.0478631478483788	0.0365698917187008	493/2778/2268/808	4
Mac_LA	R-HSA-3781865	Diseases of glycosylation	5/87	143/10704	0.0061006496322197	0.0478631478483788	0.0365698917187008	2239/6383/10417/3074/5476	5
Mac_LA	R-HSA-1660662	Glycosphingolipid metabolism	3/87	46/10704	0.00611910749258343	0.0478631478483788	0.0365698917187008	2760/3074/5476	3
Mac_LA	R-HSA-193807	Synthesis of bile acids and bile salts via 27-hydroxycholesterol	2/87	15/10704	0.00640161420716179	0.0478631478483788	0.0365698917187008	80270/1593	2
Mac_LA	R-HSA-6802946	Signaling by moderate kinase activity BRAF mutants	3/87	47/10704	0.00649839083058929	0.0478631478483788	0.0365698917187008	808/2335/71	3
Mac_LA	R-HSA-6802949	Signaling by RAS mutants	3/87	47/10704	0.00649839083058929	0.0478631478483788	0.0365698917187008	808/2335/71	3
Mac_LA	R-HSA-6802955	Paradoxical activation of RAF signaling by kinase inactive BRAF	3/87	47/10704	0.00649839083058929	0.0478631478483788	0.0365698917187008	808/2335/71	3
Mac_LA	R-HSA-9020591	Interleukin-12 signaling	3/87	47/10704	0.00649839083058929	0.0478631478483788	0.0365698917187008	5034/3936/302	3
Mac_LA	R-HSA-9649948	Signaling downstream of RAS mutants	3/87	47/10704	0.00649839083058929	0.0478631478483788	0.0365698917187008	808/2335/71	3
RTM-like_MT	R-HSA-166663	Initial triggering of complement	4/38	23/10704	1.13921640736194e-06	0.000267579710745769	0.000235621810069655	2219/1675/5199/717	4
RTM-like_MT	R-HSA-166658	Complement cascade	5/38	58/10704	1.71525455606262e-06	0.000267579710745769	0.000235621810069655	2219/1675/5199/717/728	5
RTM-like_MT	R-HSA-5686938	Regulation of TLR by endogenous ligand	3/38	19/10704	3.84627315835682e-05	0.0040001240846911	0.0035223764713373	6279/6280/23643	3
RTM-like_MT	R-HSA-6783783	Interleukin-10 signaling	3/38	47/10704	0.000600962918963999	0.0375000861433535	0.033021330915706	2920/7076/3586	3
RTM-like_MT	R-HSA-977606	Regulation of Complement cascade	3/38	47/10704	0.000600962918963999	0.0375000861433535	0.033021330915706	5199/717/728	3

## Sheet: Dendritc cells
Supplementary Data 6: Enrichment pathway analysis
*one-sided Fisher’s exact test; ** BH multiple-testing correction; ***FDR
Dendritic cells
Cluster	ID	Description	GeneRatio	BgRatio	pvalue*	p.adjust**	qvalue***	geneID	Count
cDC2_FCER1A	R-HSA-198933	Immunoregulatory interactions between a Lymphoid and a non-Lymphoid cell	4/11	132/10704	6.81940193217667e-06	0.000231859665694007	0.000114853085173502	911/120425/912/10870	4
cDC2_AREG	R-HSA-6785807	Interleukin-4 and Interleukin-13 signaling	5/35	108/10704	2.43049079324897e-05	0.00422905398025321	0.00355619179222744	1052/7422/3726/3553/3576	5
cDC2_AREG	R-HSA-380994	ATF4 activates genes in response to endoplasmic reticulum stress	3/35	27/10704	8.8774404965677e-05	0.0077233732320139	0.00649454857380479	9709/1051/3576	3
cDC2_AREG	R-HSA-381042	PERK regulates gene expression	3/35	32/10704	0.000148859890909803	0.00863387367276858	0.00726018415314478	9709/1051/3576	3
cDC2_AREG	R-HSA-6783783	Interleukin-10 signaling	3/35	47/10704	0.000470572874258382	0.0183925557385234	0.0154662144443724	7850/3553/3576	3
cDC2_AREG	R-HSA-449147	Signaling by Interleukins	7/35	461/10704	0.000618201011363809	0.0183925557385234	0.0154662144443724	7850/1326/1052/7422/3726/3553/3576	7
cDC2_AREG	R-HSA-383280	Nuclear Receptor transcription pathway	3/35	52/10704	0.000634226059949083	0.0183925557385234	0.0154662144443724	8013/4929/3164	3
cDC2_AREG	R-HSA-179812	GRB2 events in EGFR signaling	2/35	13/10704	0.000792079103963135	0.0196888234413694	0.0165562399174249	374/1839	2
cDC2_AREG	R-HSA-180336	SHC1 events in EGFR signaling	2/35	14/10704	0.000922196576733824	0.0200577755439607	0.0168664900218423	374/1839	2
cDC2_AREG	R-HSA-180292	GAB1 signalosome	2/35	17/10704	0.00136976643267048	0.0264821510316293	0.0222687174434149	374/1839	2
cDC2_AREG	R-HSA-9634638	Estrogen-dependent nuclear events downstream of ESR-membrane signaling	2/35	24/10704	0.00274019925824087	0.0470176494481974	0.0395369224035053	374/1839	2
cDC2_AREG	R-HSA-1643713	Signaling by EGFR in Cancer	2/35	25/10704	0.00297238013752972	0.0470176494481974	0.0395369224035053	374/1839	2
cDC3_CD14	R-HSA-6798695	Neutrophil degranulation	20/79	480/10704	1.65383332997614e-10	1.02041516459528e-07	8.82624735050422e-08	2219/6280/929/6279/1520/4048/1536/968/1075/4069/10577/2207/7305/1512/963/55313/5269/2512/5689/5795	20
cDC3_CD14	R-HSA-166786	Creation of C4 and C2 activators	4/79	14/10704	2.6008486798848e-06	0.00080236181774446	0.000694015937211364	2219/712/714/713	4
cDC3_CD14	R-HSA-6807004	Negative regulation of MET activity	4/79	21/10704	1.49515303792732e-05	0.00307503141467052	0.00265979856220755	30011/7316/5795/2885	4
cDC3_CD14	R-HSA-166663	Initial triggering of complement	4/79	23/10704	2.18745683604681e-05	0.00322107781020726	0.00278612377339432	2219/712/714/713	4
cDC3_CD14	R-HSA-5668599	RHO GTPases Activate NADPH Oxidases	4/79	24/10704	2.61027375219389e-05	0.00322107781020726	0.00278612377339432	6280/6279/1536/4689	4
cDC3_CD14	R-HSA-5621480	Dectin-2 family	4/79	27/10704	4.23927643025752e-05	0.00435938926244815	0.00377072482480801	26253/10462/2207/6850	4
cDC3_CD14	R-HSA-1236975	Antigen processing-Cross presentation	6/79	98/10704	8.1853545550622e-05	0.00651430672857627	0.00563465582425688	929/1520/1536/4689/5689/7316	6
cDC3_CD14	R-HSA-2871796	FCERI mediated MAPK activation	4/79	32/10704	8.44642687659808e-05	0.00651430672857627	0.00563465582425688	2353/2207/6850/2885	4
cDC3_CD14	R-HSA-3299685	Detoxification of Reactive Oxygen Species	4/79	37/10704	0.000150848936422256	0.00926423082058387	0.00801324750667239	1536/4689/2876/2878	4
cDC3_CD14	R-HSA-977225	Amyloid fiber formation	6/79	110/10704	0.000155286308929757	0.00926423082058387	0.00801324750667239	6653/4069/7045/9445/7316/9246	6
cDC3_CD14	R-HSA-8875360	InlB-mediated entry of Listeria monocytogenes into host cell	3/79	15/10704	0.00016516456892451	0.00926423082058387	0.00801324750667239	30011/7316/2885	3
cDC3_CD14	R-HSA-2730905	Role of LAT2/NTAL/LAB on calcium mobilization	3/79	16/10704	0.000202200388131107	0.0103964699564078	0.00899259620898872	2207/6850/2885	3
cDC3_CD14	R-HSA-5686938	Regulation of TLR by endogenous ligand	3/79	19/10704	0.000344339758917174	0.0163428947116843	0.0141360532608103	6280/929/6279	3
cDC3_CD14	R-HSA-8876384	Listeria monocytogenes entry into host cells	3/79	20/10704	0.000402957652076261	0.0177589193807895	0.0153608668874184	30011/7316/2885	3
cDC3_CD14	R-HSA-2454202	Fc epsilon receptor (FCERI) signaling	6/79	134/10704	0.000452447088957932	0.0186106569258029	0.0160975911650296	2353/2207/6850/5689/7316/2885	6
cDC3_CD14	R-HSA-912631	Regulation of signaling by CBL	3/79	22/10704	0.000538591671491702	0.0207694413318988	0.0179648669372561	6850/7316/2885	3
cDC3_CD14	R-HSA-5621481	C-type lectin receptors (CLRs)	6/79	142/10704	0.000615523353783604	0.0223398770167343	0.0193232408896772	26253/10462/2207/6850/5689/7316	6
cDC3_CD14	R-HSA-76002	Platelet activation, signaling and aggregation	8/79	263/10704	0.000689731625706556	0.0236424673922747	0.0204499376744575	388/2162/2207/6850/2/2771/7076/2885	8
cDC3_CD14	R-HSA-166658	Complement cascade	4/79	58/10704	0.000861836110638125	0.0279869936980907	0.0242078065425778	2219/712/714/713	4
cDC3_CD14	R-HSA-168898	Toll-like Receptor Cascades	6/79	155/10704	0.000974060901009308	0.0300497787961371	0.0259920461479852	6280/929/6279/1520/2353/7316	6
cDC3_CD14	R-HSA-2424491	DAP12 signaling	3/79	30/10704	0.00136091080380167	0.0391709403106321	0.0338815435255318	7305/6850/2885	3
cDC3_CD14	R-HSA-983705	Signaling by the B Cell Receptor (BCR)	5/79	112/10704	0.00139669479227537	0.0391709403106321	0.0338815435255318	6850/30011/5689/7316/2885	5
cDC3_CD14	R-HSA-182971	EGFR downregulation	3/79	31/10704	0.00149875969348796	0.0402058578644379	0.0347767123385993	30011/7316/2885	3
cDC3_CD14	R-HSA-983695	Antigen activates B Cell Receptor (BCR) leading to generation of second messengers	3/79	32/10704	0.00164506611673506	0.0422919080843973	0.036581075490556	6850/30011/2885	3
cDC3_CD14	R-HSA-2871809	FCERI mediated Ca+2 mobilization	3/79	33/10704	0.00180001492840186	0.0444243684329578	0.0384255818399891	2207/6850/2885	3
cDC3_CD14	R-HSA-449147	Signaling by Interleukins	10/79	461/10704	0.00199434771600647	0.0473274054144613	0.0409366110127645	2162/2353/920/6850/3587/5689/7316/942/7076/2885	10
cDC3_CD14	R-HSA-114604	GPVI-mediated activation cascade	3/79	35/10704	0.00213655269119239	0.0488241855728038	0.0422312754165513	388/2207/6850	3
cDC_CXCL8	R-HSA-449147	Signaling by Interleukins	11/62	461/10704	5.82655878516046e-05	0.0266273736481833	0.024594211293151	3576/2920/84868/6648/3553/3320/6364/5717/6776/1846/4215	11
cDC_CXCL8	R-HSA-6783783	Interleukin-10 signaling	4/62	47/10704	0.00015104910503285	0.0300205171992638	0.0277282676423006	3576/2920/3553/6364	4
cDC_CXCL8	R-HSA-9660826	Purinergic signaling in leishmaniasis infection	3/62	24/10704	0.000343441510874101	0.0300205171992638	0.0277282676423006	3326/3553/114548	3
cDC_CXCL8	R-HSA-9664424	Cell recruitment (pro-inflammatory response)	3/62	24/10704	0.000343441510874101	0.0300205171992638	0.0277282676423006	3326/3553/114548	3
cDC_CXCL8	R-HSA-380108	Chemokine receptors bind chemokines	4/62	59/10704	0.000365941550490541	0.0300205171992638	0.0277282676423006	3576/2920/2921/6364	4
cDC_CXCL8	R-HSA-6798695	Neutrophil degranulation	10/62	480/10704	0.000394142457758387	0.0300205171992638	0.0277282676423006	2896/9588/2720/1794/3326/3320/8826/976/5717/79169	10
cDC2_CD207	R-HSA-6798695	Neutrophil degranulation	21/78	480/10704	1.59509276367136e-11	6.12515621249802e-09	5.42331539648262e-09	240/1509/5315/2934/5777/10487/3689/101/8560/5265/5788/6556/23601/203068/226/5660/2992/3608/2212/10159/1508	21
cDC2_CD207	R-HSA-449147	Signaling by Interleukins	13/78	461/10704	2.51975436299604e-05	0.00483792837695239	0.00428358241709327	6285/116379/240/3055/5777/3689/920/1436/6888/375/3091/829/821	13
cDC2_CD207	R-HSA-2029481	FCGR activation	3/78	12/10704	7.81138402284969e-05	0.00999857154924761	0.00885290189256299	3055/2214/2212	3
cDC2_CD207	R-HSA-2132295	MHC class II antigen presentation	6/78	123/10704	0.000266370550669177	0.020273664970251	0.0179506408590764	3120/1509/375/829/821/1508	6
cDC2_CD207	R-HSA-416700	Other semaphorin interactions	3/78	19/10704	0.000331635418796496	0.020273664970251	0.0179506408590764	5788/54209/10154	3
cDC2_CD207	R-HSA-114608	Platelet degranulation	6/78	129/10704	0.000344465470722767	0.020273664970251	0.0179506408590764	10487/5265/226/5660/334/308	6
cDC2_CD207	R-HSA-198933	Immunoregulatory interactions between a Lymphoid and a non-Lymphoid cell	6/78	132/10704	0.000389709783655481	0.020273664970251	0.0179506408590764	909/3689/2213/2214/54209/29992	6
cDC2_CD207	R-HSA-76005	Response to elevated platelet cytosolic Ca2+	6/78	134/10704	0.000422368020213562	0.020273664970251	0.0179506408590764	10487/5265/226/5660/334/308	6
cDC2_CD207	R-HSA-202427	Phosphorylation of CD3 and TCR zeta chains	3/78	22/10704	0.000518828895361945	0.022136699535443	0.0196002027136735	3120/920/5788	3
cDC2_CD207	R-HSA-389948	PD-1 signaling	3/78	23/10704	0.00059353374321705	0.0227916957395347	0.0201801472693797	3120/5777/920	3
cDC2_CD207	R-HSA-447115	Interleukin-12 family signaling	4/78	57/10704	0.000769054821763758	0.0268470046870257	0.0237707853999707	6888/375/829/821	4
cDC2_CD207	R-HSA-2142753	Arachidonic acid metabolism	4/78	59/10704	0.000876403594518938	0.028044915024606	0.0248314351780366	241/240/5742/6916	4
cDC2_CD207	R-HSA-164952	The role of Nef in HIV-1 replication and disease pathogenesis	3/78	28/10704	0.00106954182151668	0.0315926199586465	0.0279726322550515	3055/920/375	3
cDC1_CLEC9A	R-HSA-1236974	ER-Phagosome pathway	9/69	83/10704	2.52695961116622e-09	1.16998229996996e-06	1.01078384446649e-06	6890/5698/5720/6892/3107/3106/811/3105/4615	9
cDC1_CLEC9A	R-HSA-983170	Antigen Presentation: Folding, assembly and peptide loading of class I MHC	6/69	25/10704	9.24428268906261e-09	1.73029014083566e-06	1.49485109359452e-06	6890/6892/3107/3106/811/3105	6
cDC1_CLEC9A	R-HSA-1236975	Antigen processing-Cross presentation	9/69	98/10704	1.12113832019589e-08	1.73029014083566e-06	1.49485109359452e-06	6890/5698/5720/6892/3107/3106/811/3105/4615	9
cDC1_CLEC9A	R-HSA-6798695	Neutrophil degranulation	15/69	480/10704	2.90523812770659e-07	3.36281313282038e-05	2.9052381277066e-05	8895/2517/1727/966/290/1265/54509/2950/10875/3107/3106/3312/2760/3105/1471	15
cDC1_CLEC9A	R-HSA-449147	Signaling by Interleukins	14/69	461/10704	1.08770845588883e-06	0.000100721803015305	8.70166764711061e-05	595/1846/6285/5698/867/5608/5720/604/1265/3603/3936/7534/3312/4615	14
cDC1_CLEC9A	R-HSA-1236977	Endosomal/Vacuolar pathway	3/69	11/10704	4.07666266897377e-05	0.00314582469289143	0.00271777511264918	3107/3106/3105	3
cDC1_CLEC9A	R-HSA-983169	Class I MHC mediated antigen processing & presentation	10/69	370/10704	0.000118846733941036	0.00786086254495707	0.00679124193948775	6890/51676/5698/5720/6892/3107/3106/811/3105/4615	10
cDC1_CLEC9A	R-HSA-877300	Interferon gamma signaling	5/69	91/10704	0.000291043204702804	0.0168441254721748	0.0145521602351402	3394/817/3107/3106/3105	5
cDC1_CLEC9A	R-HSA-9020702	Interleukin-1 signaling	5/69	103/10704	0.000516183220851292	0.0265547590282387	0.0229414764822797	6285/5698/5608/5720/4615	5
cDC1_CLEC9A	R-HSA-909733	Interferon alpha/beta signaling	4/69	70/10704	0.00105272876791962	0.0487413419546786	0.0421091507167849	3394/3107/3106/3105	4
cDC4_FCGR3A	R-HSA-913531	Interferon Signaling	17/72	199/10704	1.05421910072718e-14	3.76356218959603e-12	2.1861175036132e-12	2633/2537/115361/2209/2634/6772/115362/3437/9636/3429/9246/684/4599/10410/5696/3105/8651	17
cDC4_FCGR3A	R-HSA-909733	Interferon alpha/beta signaling	12/72	70/10704	2.57523670732334e-14	4.59679752257215e-12	2.67011384917209e-12	2537/2634/6772/3437/9636/3429/684/4599/10410/5696/3105/8651	12
cDC4_FCGR3A	R-HSA-877300	Interferon gamma signaling	8/72	91/10704	1.53230812422823e-07	1.8234466678316e-05	1.05917438762443e-05	2633/115361/2209/2634/6772/115362/3105/8651	8
cDC4_FCGR3A	R-HSA-449147	Signaling by Interleukins	15/72	461/10704	3.11901965425728e-07	2.78372504142462e-05	1.61696545233864e-05	3627/6772/5721/3553/6648/5685/5698/5696/9235/7124/9446/8651/6347/3557/4792	15
cDC4_FCGR3A	R-HSA-1236975	Antigen processing-Cross presentation	7/72	98/10704	3.93562361817293e-06	0.000281003526337547	0.000163224811111593	2209/1536/5721/5685/5698/5696/3105	7
cDC4_FCGR3A	R-HSA-9020702	Interleukin-1 signaling	7/72	103/10704	5.48839010357638e-06	0.000326559211162795	0.000189686464983254	5721/3553/5685/5698/5696/3557/4792	7
cDC4_FCGR3A	R-HSA-6783783	Interleukin-10 signaling	5/72	47/10704	1.47310985475825e-05	0.00075128602592671	0.000436394949454701	3627/3553/7124/6347/3557	5
cDC4_FCGR3A	R-HSA-1236978	Cross-presentation of soluble exogenous antigens (endosomes)	5/72	49/10704	1.81226225346e-05	0.000808722030606523	0.000469757452541604	2209/5721/5685/5698/5696	5
cDC4_FCGR3A	R-HSA-446652	Interleukin-1 family signaling	7/72	140/10704	4.08494511360808e-05	0.00162036156173121	0.000941209575883968	5721/3553/5685/5698/5696/3557/4792	7
cDC4_FCGR3A	R-HSA-5607764	CLEC7A (Dectin-1) signaling	6/72	101/10704	5.74038478092887e-05	0.00196902273804484	0.00114373427508428	5721/3553/5685/5698/5696/4792	6
cDC4_FCGR3A	R-HSA-5668541	TNFR2 non-canonical NF-kB pathway	6/72	102/10704	6.06701683991407e-05	0.00196902273804484	0.00114373427508428	10673/5721/5685/5698/5696/7124	6
cDC4_FCGR3A	R-HSA-1169091	Activation of NF-kappaB in B cells	5/72	67/10704	8.35657944490245e-05	0.00248608238485848	0.00144407557074191	5721/5685/5698/5696/4792	5
cDC4_FCGR3A	R-HSA-166786	Creation of C4 and C2 activators	3/72	14/10704	0.000100726568706694	0.00276610654063766	0.00160673150082742	713/712/714	3
cDC4_FCGR3A	R-HSA-8939902	Regulation of RUNX2 expression and activity	5/72	73/10704	0.000125970939042995	0.00321225894559638	0.00186588533770452	6772/5721/5685/5698/5696	5
cDC4_FCGR3A	R-HSA-202403	TCR signaling	6/72	120/10704	0.000149652779209189	0.00356173614517869	0.00206888403538317	5721/5685/5698/5696/3937/4792	6
cDC4_FCGR3A	R-HSA-2871837	FCERI mediated NF-kB activation	5/72	82/10704	0.000218365232870376	0.00456545212888156	0.00265190644077744	5721/5685/5698/5696/4792	5
cDC4_FCGR3A	R-HSA-1168372	Downstream signaling events of B Cell Receptor (BCR)	5/72	83/10704	0.000231157686306207	0.00456545212888156	0.00265190644077744	5721/5685/5698/5696/4792	5
cDC4_FCGR3A	R-HSA-1236974	ER-Phagosome pathway	5/72	83/10704	0.000231157686306207	0.00456545212888156	0.00265190644077744	5721/5685/5698/5696/3105	5
cDC4_FCGR3A	R-HSA-977606	Regulation of Complement cascade	4/72	47/10704	0.000269773753332008	0.00456545212888156	0.00265190644077744	713/710/712/714	4
cDC4_FCGR3A	R-HSA-2454202	Fc epsilon receptor (FCERI) signaling	6/72	134/10704	0.000273135973095435	0.00456545212888156	0.00265190644077744	5721/5685/5698/5696/3937/4792	6
cDC4_FCGR3A	R-HSA-211733	Regulation of activated PAK-2p34 by proteasome mediated degradation	4/72	50/10704	0.000343071494874433	0.00456545212888156	0.00265190644077744	5721/5685/5698/5696	4
cDC4_FCGR3A	R-HSA-350562	Regulation of ornithine decarboxylase (ODC)	4/72	51/10704	0.000370388784874095	0.00456545212888156	0.00265190644077744	5721/5685/5698/5696	4
cDC4_FCGR3A	R-HSA-5621481	C-type lectin receptors (CLRs)	6/72	142/10704	0.000373222316563327	0.00456545212888156	0.00265190644077744	5721/3553/5685/5698/5696/4792	6
cDC4_FCGR3A	R-HSA-180534	Vpu mediated degradation of CD4	4/72	52/10704	0.000399228136165921	0.00456545212888156	0.00265190644077744	5721/5685/5698/5696	4
cDC4_FCGR3A	R-HSA-349425	Autodegradation of the E3 ubiquitin ligase COP1	4/72	52/10704	0.000399228136165921	0.00456545212888156	0.00265190644077744	5721/5685/5698/5696	4
cDC4_FCGR3A	R-HSA-69601	Ubiquitin Mediated Degradation of Phosphorylated Cdc25A	4/72	52/10704	0.000399228136165921	0.00456545212888156	0.00265190644077744	5721/5685/5698/5696	4
cDC4_FCGR3A	R-HSA-69610	p53-Independent DNA Damage Response	4/72	52/10704	0.000399228136165921	0.00456545212888156	0.00265190644077744	5721/5685/5698/5696	4
cDC4_FCGR3A	R-HSA-69613	p53-Independent G1/S DNA damage checkpoint	4/72	52/10704	0.000399228136165921	0.00456545212888156	0.00265190644077744	5721/5685/5698/5696	4
cDC4_FCGR3A	R-HSA-75815	Ubiquitin-dependent degradation of Cyclin D	4/72	52/10704	0.000399228136165921	0.00456545212888156	0.00265190644077744	5721/5685/5698/5696	4
cDC4_FCGR3A	R-HSA-169911	Regulation of Apoptosis	4/72	53/10704	0.00042963778634521	0.00456545212888156	0.00265190644077744	5721/5685/5698/5696	4
cDC4_FCGR3A	R-HSA-180585	Vif-mediated degradation of APOBEC3G	4/72	54/10704	0.000461666220062068	0.00456545212888156	0.00265190644077744	5721/5685/5698/5696	4
cDC4_FCGR3A	R-HSA-8854050	FBXL7 down-regulates AURKA during mitotic entry and in early mitosis	4/72	54/10704	0.000461666220062068	0.00456545212888156	0.00265190644077744	5721/5685/5698/5696	4
cDC4_FCGR3A	R-HSA-9604323	Negative regulation of NOTCH4 signaling	4/72	54/10704	0.000461666220062068	0.00456545212888156	0.00265190644077744	5721/5685/5698/5696	4
cDC4_FCGR3A	R-HSA-166663	Initial triggering of complement	3/72	23/10704	0.000469229301370622	0.00456545212888156	0.00265190644077744	713/712/714	3
cDC4_FCGR3A	R-HSA-174113	SCF-beta-TrCP mediated degradation of Emi1	4/72	55/10704	0.000495362149035569	0.00456545212888156	0.00265190644077744	5721/5685/5698/5696	4
cDC4_FCGR3A	R-HSA-4641257	Degradation of AXIN	4/72	55/10704	0.000495362149035569	0.00456545212888156	0.00265190644077744	5721/5685/5698/5696	4
cDC4_FCGR3A	R-HSA-8941858	Regulation of RUNX3 expression and activity	4/72	55/10704	0.000495362149035569	0.00456545212888156	0.00265190644077744	5721/5685/5698/5696	4
cDC4_FCGR3A	R-HSA-202424	Downstream TCR signaling	5/72	98/10704	0.000500125633193441	0.00456545212888156	0.00265190644077744	5721/5685/5698/5696/4792	5
cDC4_FCGR3A	R-HSA-450408	AUF1 (hnRNP D0) binds and destabilizes mRNA	4/72	56/10704	0.000530774492458524	0.00456545212888156	0.00265190644077744	5721/5685/5698/5696	4
cDC4_FCGR3A	R-HSA-5362768	Hh mutants that don't undergo autocatalytic processing are degraded by ERAD	4/72	56/10704	0.000530774492458524	0.00456545212888156	0.00265190644077744	5721/5685/5698/5696	4
cDC4_FCGR3A	R-HSA-447115	Interleukin-12 family signaling	4/72	57/10704	0.000567952357787529	0.00456545212888156	0.00265190644077744	6772/5721/6648/9446	4
cDC4_FCGR3A	R-HSA-4641258	Degradation of DVL	4/72	57/10704	0.000567952357787529	0.00456545212888156	0.00265190644077744	5721/5685/5698/5696	4
cDC4_FCGR3A	R-HSA-69541	Stabilization of p53	4/72	57/10704	0.000567952357787529	0.00456545212888156	0.00265190644077744	5721/5685/5698/5696	4
cDC4_FCGR3A	R-HSA-166658	Complement cascade	4/72	58/10704	0.000606945021913026	0.00456545212888156	0.00265190644077744	713/710/712/714	4
cDC4_FCGR3A	R-HSA-351202	Metabolism of polyamines	4/72	59/10704	0.000647801912704159	0.00456545212888156	0.00265190644077744	5721/5685/5698/5696	4
cDC4_FCGR3A	R-HSA-380108	Chemokine receptors bind chemokines	4/72	59/10704	0.000647801912704159	0.00456545212888156	0.00265190644077744	3627/4283/6373/6347	4
cDC4_FCGR3A	R-HSA-5387390	Hh mutants abrogate ligand secretion	4/72	59/10704	0.000647801912704159	0.00456545212888156	0.00265190644077744	5721/5685/5698/5696	4
cDC4_FCGR3A	R-HSA-5676590	NIK-->noncanonical NF-kB signaling	4/72	59/10704	0.000647801912704159	0.00456545212888156	0.00265190644077744	5721/5685/5698/5696	4
cDC4_FCGR3A	R-HSA-68827	CDT1 association with the CDC6:ORC:origin complex	4/72	59/10704	0.000647801912704159	0.00456545212888156	0.00265190644077744	5721/5685/5698/5696	4
cDC4_FCGR3A	R-HSA-187577	SCF(Skp2)-mediated degradation of p27/p21	4/72	60/10704	0.000690572590923261	0.00456545212888156	0.00265190644077744	5721/5685/5698/5696	4
cDC4_FCGR3A	R-HSA-5607761	Dectin-1 mediated noncanonical NF-kB signaling	4/72	60/10704	0.000690572590923261	0.00456545212888156	0.00265190644077744	5721/5685/5698/5696	4
cDC4_FCGR3A	R-HSA-5610780	Degradation of GLI1 by the proteasome	4/72	60/10704	0.000690572590923261	0.00456545212888156	0.00265190644077744	5721/5685/5698/5696	4
cDC4_FCGR3A	R-HSA-5610783	Degradation of GLI2 by the proteasome	4/72	60/10704	0.000690572590923261	0.00456545212888156	0.00265190644077744	5721/5685/5698/5696	4
cDC4_FCGR3A	R-HSA-5610785	GLI3 is processed to GLI3R by the proteasome	4/72	60/10704	0.000690572590923261	0.00456545212888156	0.00265190644077744	5721/5685/5698/5696	4
cDC4_FCGR3A	R-HSA-5678895	Defective CFTR causes cystic fibrosis	4/72	61/10704	0.000735306732504901	0.00477280915462272	0.00277235265652566	5721/5685/5698/5696	4
cDC4_FCGR3A	R-HSA-6785807	Interleukin-4 and Interleukin-13 signaling	5/72	108/10704	0.000779380861626469	0.00496855299286874	0.00288605319060929	6772/3553/7124/8651/6347	5
cDC4_FCGR3A	R-HSA-983169	Class I MHC mediated antigen processing & presentation	9/72	370/10704	0.000793982251138867	0.00497283620450133	0.00288854115372774	2209/1536/9246/5721/5685/5698/5696/3105/8651	9
cDC4_FCGR3A	R-HSA-174084	Autodegradation of Cdh1 by Cdh1:APC/C	4/72	64/10704	0.000881788062240629	0.00533556505457465	0.00309923725711693	5721/5685/5698/5696	4
cDC4_FCGR3A	R-HSA-4608870	Asymmetric localization of PCP proteins	4/72	64/10704	0.000881788062240629	0.00533556505457465	0.00309923725711693	5721/5685/5698/5696	4
cDC4_FCGR3A	R-HSA-983705	Signaling by the B Cell Receptor (BCR)	5/72	112/10704	0.000918725015106218	0.005466413839882	0.00317524259606886	5721/5685/5698/5696/4792	5
cDC4_FCGR3A	R-HSA-5358346	Hedgehog ligand biogenesis	4/72	65/10704	0.000934874519822841	0.00547131481273367	0.00317808939439344	5721/5685/5698/5696	4
cDC4_FCGR3A	R-HSA-1234176	Oxygen-dependent proline hydroxylation of Hypoxia-inducible Factor Alpha	4/72	66/10704	0.000990173952678829	0.00552331407978659	0.00320829389272581	5721/5685/5698/5696	4
cDC4_FCGR3A	R-HSA-69563	p53-Dependent G1 DNA Damage Response	4/72	66/10704	0.000990173952678829	0.00552331407978659	0.00320829389272581	5721/5685/5698/5696	4
cDC4_FCGR3A	R-HSA-69580	p53-Dependent G1/S DNA damage checkpoint	4/72	66/10704	0.000990173952678829	0.00552331407978659	0.00320829389272581	5721/5685/5698/5696	4
cDC4_FCGR3A	R-HSA-174154	APC/C:Cdc20 mediated degradation of Securin	4/72	68/10704	0.00110761180358895	0.00581496196884196	0.00337770163013966	5721/5685/5698/5696	4
cDC4_FCGR3A	R-HSA-5658442	Regulation of RAS by GAPs	4/72	68/10704	0.00110761180358895	0.00581496196884196	0.00337770163013966	5721/5685/5698/5696	4
cDC4_FCGR3A	R-HSA-68867	Assembly of the pre-replicative complex	4/72	68/10704	0.00110761180358895	0.00581496196884196	0.00337770163013966	5721/5685/5698/5696	4
cDC4_FCGR3A	R-HSA-69615	G1/S DNA Damage Checkpoints	4/72	68/10704	0.00110761180358895	0.00581496196884196	0.00337770163013966	5721/5685/5698/5696	4
cDC4_FCGR3A	R-HSA-8948751	Regulation of PTEN stability and activity	4/72	69/10704	0.00116985023864248	0.00605270340862846	0.00351579705587441	5721/5685/5698/5696	4
cDC4_FCGR3A	R-HSA-8878166	Transcriptional regulation by RUNX2	5/72	121/10704	0.00129932658128899	0.00654474512539597	0.00380160633850216	6772/5721/5685/5698/5696	5
cDC4_FCGR3A	R-HSA-68949	Orc1 removal from chromatin	4/72	71/10704	0.00130161597731965	0.00654474512539597	0.00380160633850216	5721/5685/5698/5696	4
cDC4_FCGR3A	R-HSA-1169408	ISG15 antiviral mechanism	4/72	72/10704	0.00137124308319619	0.00679908028751445	0.00394934045891301	6772/9636/9246/4599	4
cDC4_FCGR3A	R-HSA-174184	Cdc20:Phospho-APC/C mediated degradation of Cyclin A	4/72	73/10704	0.00144343277271232	0.00696358783592295	0.00404489695909427	5721/5685/5698/5696	4
cDC4_FCGR3A	R-HSA-69017	CDK-mediated phosphorylation and removal of Cdc6	4/72	73/10704	0.00144343277271232	0.00696358783592295	0.00404489695909427	5721/5685/5698/5696	4
cDC4_FCGR3A	R-HSA-936440	Negative regulators of DDX58/IFIH1 signaling	3/72	34/10704	0.00150365205417048	0.00703908844840458	0.0040887525411638	9636/9246/7128	3
cDC4_FCGR3A	R-HSA-174178	APC/C:Cdh1 mediated degradation of Cdc20 and other APC/C:Cdh1 targeted proteins in late mitosis/early G1	4/72	74/10704	0.00151823476338138	0.00703908844840458	0.0040887525411638	5721/5685/5698/5696	4
cDC4_FCGR3A	R-HSA-179419	APC:Cdc20 mediated degradation of cell cycle proteins prior to satisfation of the cell cycle checkpoint	4/72	74/10704	0.00151823476338138	0.00703908844840458	0.0040887525411638	5721/5685/5698/5696	4
cDC4_FCGR3A	R-HSA-1234174	Cellular response to hypoxia	4/72	75/10704	0.00159569867535394	0.00730339009104305	0.00424227583056312	5721/5685/5698/5696	4
cDC4_FCGR3A	R-HSA-176409	APC/C:Cdc20 mediated degradation of mitotic proteins	4/72	76/10704	0.00167587401859161	0.00757325347642031	0.00439902973567684	5721/5685/5698/5696	4
cDC4_FCGR3A	R-HSA-176814	Activation of APC/C and APC/C:Cdc20 mediated degradation of mitotic proteins	4/72	77/10704	0.00175881018033137	0.00758920014796435	0.0044082925818929	5721/5685/5698/5696	4
cDC4_FCGR3A	R-HSA-5619084	ABC transporter disorders	4/72	77/10704	0.00175881018033137	0.00758920014796435	0.0044082925818929	5721/5685/5698/5696	4
cDC4_FCGR3A	R-HSA-8852276	The role of GTSE1 in G2/M progression after G2 checkpoint	4/72	77/10704	0.00175881018033137	0.00758920014796435	0.0044082925818929	5721/5685/5698/5696	4
cDC4_FCGR3A	R-HSA-1222556	ROS and RNS production in phagocytes	3/72	36/10704	0.00177695888912922	0.00758920014796435	0.0044082925818929	1536/526/9296	3
cDC4_FCGR3A	R-HSA-162909	Host Interactions of HIV factors	5/72	130/10704	0.0017856941524622	0.00758920014796435	0.0044082925818929	5721/5685/5698/5696/3105	5
cDC4_FCGR3A	R-HSA-168928	DDX58/IFIH1-mediated induction of interferon-alpha/beta	4/72	78/10704	0.00184455641283626	0.00774713693391227	0.00450003236320424	9636/9246/7128/4792	4
cDC4_FCGR3A	R-HSA-3299685	Detoxification of Reactive Oxygen Species	3/72	37/10704	0.00192447699377533	0.00798881728811389	0.00464041576222449	1536/5052/6648	3
cDC4_FCGR3A	R-HSA-1169410	Antiviral mechanism by IFN-stimulated genes	4/72	80/10704	0.00202467535279899	0.00830815058562345	0.0048259049546449	6772/9636/9246/4599	4
cDC4_FCGR3A	R-HSA-8950505	Gene and protein expression by JAK-STAT signaling after Interleukin-12 stimulation	3/72	38/10704	0.00207941594917171	0.00843581243016252	0.00490005911467497	5721/6648/9446	3
cDC4_FCGR3A	R-HSA-176408	Regulation of APC/C activators between G1/S and early anaphase	4/72	81/10704	0.00211914578359523	0.00850039376116291	0.0049375720800504	5721/5685/5698/5696	4
cDC4_FCGR3A	R-HSA-9013694	Signaling by NOTCH4	4/72	82/10704	0.00221662170927343	0.0087925994467846	0.00510730382136685	5721/5685/5698/5696	4
cDC4_FCGR3A	R-HSA-195253	Degradation of beta-catenin by the destruction complex	4/72	83/10704	0.00231715153322114	0.00899155540608639	0.00522287016069297	5721/5685/5698/5696	4
cDC4_FCGR3A	R-HSA-69202	Cyclin E associated events during G1/S transition	4/72	83/10704	0.00231715153322114	0.00899155540608639	0.00522287016069297	5721/5685/5698/5696	4
cDC4_FCGR3A	R-HSA-5632684	Hedgehog 'on' state	4/72	85/10704	0.00252756546568908	0.00949832496053687	0.00551723431291689	5721/5685/5698/5696	4
cDC4_FCGR3A	R-HSA-69002	DNA Replication Pre-Initiation	4/72	85/10704	0.00252756546568908	0.00949832496053687	0.00551723431291689	5721/5685/5698/5696	4
cDC4_FCGR3A	R-HSA-69656	Cyclin A:Cdk2-associated events at S phase entry	4/72	85/10704	0.00252756546568908	0.00949832496053687	0.00551723431291689	5721/5685/5698/5696	4
cDC4_FCGR3A	R-HSA-174143	APC/C-mediated degradation of cell cycle proteins	4/72	88/10704	0.00286728848460856	0.0104451223367883	0.00606719475260888	5721/5685/5698/5696	4
cDC4_FCGR3A	R-HSA-450531	Regulation of mRNA stability by proteins that bind AU-rich elements	4/72	88/10704	0.00286728848460856	0.0104451223367883	0.00606719475260888	5721/5685/5698/5696	4
cDC4_FCGR3A	R-HSA-453276	Regulation of mitotic cell cycle	4/72	88/10704	0.00286728848460856	0.0104451223367883	0.00606719475260888	5721/5685/5698/5696	4
cDC4_FCGR3A	R-HSA-5687128	MAPK6/MAPK4 signaling	4/72	89/10704	0.00298714610798801	0.0107718299045628	0.00625696739259583	5721/5685/5698/5696	4
cDC4_FCGR3A	R-HSA-69052	Switching of origins to a post-replicative state	4/72	91/10704	0.00323706731359999	0.011556330309552	0.00671265537662314	5721/5685/5698/5696	4
cDC4_FCGR3A	R-HSA-5357786	TNFR1-induced proapoptotic signaling	2/72	13/10704	0.00331747006116666	0.0117261070478861	0.00681127255914363	7124/7128	2
cDC4_FCGR3A	R-HSA-4086400	PCP/CE pathway	4/72	92/10704	0.00336722362892722	0.0117852827012453	0.00684564556138971	5721/5685/5698/5696	4
cDC4_FCGR3A	R-HSA-9020591	Interleukin-12 signaling	3/72	47/10704	0.00382793801092395	0.0132282024003641	0.00768378556058299	5721/6648/9446	3
cDC4_FCGR3A	R-HSA-877312	Regulation of IFNG signaling	2/72	14/10704	0.00385359397657665	0.0132282024003641	0.00768378556058299	6772/8651	2
cDC4_FCGR3A	R-HSA-8878159	Transcriptional regulation by RUNX3	4/72	96/10704	0.00392355539144641	0.0133400883309178	0.00774877606130269	5721/5685/5698/5696	4
cDC4_FCGR3A	R-HSA-9648895	Response of EIF2AK1 (HRI) to heme deficiency	2/72	15/10704	0.00442717751074343	0.0149103997295793	0.00866091330304325	22809/467	2
cDC4_FCGR3A	R-HSA-6798695	Neutrophil degranulation	9/72	480/10704	0.00469050587121397	0.0156496317385363	0.00909030650889475	5265/1536/684/10577/1075/51316/967/3105/6282	9
cDC4_FCGR3A	R-HSA-5689603	UCH proteinases	4/72	102/10704	0.00487009830803968	0.0160983805182423	0.00935096848619705	5721/5685/5698/5696	4
cDC4_FCGR3A	R-HSA-157118	Signaling by NOTCH	6/72	236/10704	0.00500780202252915	0.0163619244666206	0.00950405165833482	4192/6772/5721/5685/5698/5696	6
cDC4_FCGR3A	R-HSA-382556	ABC-family proteins mediated transport	4/72	103/10704	0.00504148933145172	0.0163619244666206	0.00950405165833482	5721/5685/5698/5696	4
cDC4_FCGR3A	R-HSA-109581	Apoptosis	5/72	178/10704	0.00685035197182726	0.0220322130985795	0.0127977177662396	8743/5721/5685/5698/5696	5
cDC4_FCGR3A	R-HSA-5610787	Hedgehog 'off' state	4/72	113/10704	0.00698270388538481	0.0222573686346641	0.0129285024945565	5721/5685/5698/5696	4
cDC4_FCGR3A	R-HSA-69239	Synthesis of DNA	4/72	120/10704	0.00860157486847058	0.0271748869738407	0.0157849114959358	5721/5685/5698/5696	4
cDC4_FCGR3A	R-HSA-5357801	Programmed Cell Death	5/72	190/10704	0.00895606758319897	0.0280466326947547	0.0162912771365669	8743/5721/5685/5698/5696	5
cDC4_FCGR3A	R-HSA-8862803	Deregulated CDK5 triggers multiple neurodegenerative pathways in Alzheimer's disease models	2/72	22/10704	0.00944859102165811	0.0290788534028616	0.0168908569080458	5052/6648	2
cDC4_FCGR3A	R-HSA-8863678	Neurodegenerative Diseases	2/72	22/10704	0.00944859102165811	0.0290788534028616	0.0168908569080458	5052/6648	2
cDC4_FCGR3A	R-HSA-69306	DNA Replication	4/72	128/10704	0.0107323263825338	0.0327473548595261	0.0190217570612609	5721/5685/5698/5696	4
cDC4_FCGR3A	R-HSA-114608	Platelet degranulation	4/72	129/10704	0.0110205311489017	0.0333417764420161	0.0193670351144838	710/5265/5341/967	4
cDC4_FCGR3A	R-HSA-982772	Growth hormone receptor signaling	2/72	24/10704	0.0111919580076918	0.0335758740230755	0.0195030139541379	6772/8651	2
cDC4_FCGR3A	R-HSA-8939236	RUNX1 regulates transcription of genes involved in differentiation of HSCs	4/72	130/10704	0.0113137005773601	0.0336582592176462	0.0195508685415784	5721/5685/5698/5696	4
cDC4_FCGR3A	R-HSA-69206	G1/S Transition	4/72	131/10704	0.0116118653985155	0.0342598012171076	0.0199002825881474	5721/5685/5698/5696	4
cDC4_FCGR3A	R-HSA-76005	Response to elevated platelet cytosolic Ca2+	4/72	134/10704	0.0125366324640259	0.0366850638496496	0.0213090301588706	710/5265/5341/967	4
cDC4_FCGR3A	R-HSA-77387	Insulin receptor recycling	2/72	26/10704	0.0130654991387194	0.0376159934880874	0.021849773602103	526/9296	2
cDC4_FCGR3A	R-HSA-912694	Regulation of IFNA signaling	2/72	26/10704	0.0130654991387194	0.0376159934880874	0.021849773602103	6772/8651	2
cDC4_FCGR3A	R-HSA-380994	ATF4 activates genes in response to endoplasmic reticulum stress	2/72	27/10704	0.014049924566459	0.0401265845618069	0.0233080853860415	467/6347	2
cDC4_FCGR3A	R-HSA-6807070	PTEN Regulation	4/72	140/10704	0.0145249781142498	0.0411541046570412	0.0239049347410795	5721/5685/5698/5696	4
cDC4_FCGR3A	R-HSA-5688426	Deubiquitination	6/72	297/10704	0.0146500682001991	0.0411816877753629	0.0239209567794383	5721/5685/5698/5696/7128/4792	6
cDC4_FCGR3A	R-HSA-73887	Death Receptor Signalling	4/72	141/10704	0.0148746828916637	0.0414864202525308	0.0240979648820539	8743/7124/7128/4792	4
cDC4_FCGR3A	R-HSA-5689880	Ub-specific processing proteases	5/72	220/10704	0.0160958949839945	0.0442454942066268	0.0257006114070632	5721/5685/5698/5696/4792	5
cDC4_FCGR3A	R-HSA-9645723	Diseases of programmed cell death	2/72	29/10704	0.0161118046130574	0.0442454942066268	0.0257006114070632	5052/6648	2
cDC4_FCGR3A	R-HSA-3858494	Beta-catenin independent WNT signaling	4/72	146/10704	0.0167032309390428	0.0455194919483839	0.0264406307351662	5721/5685/5698/5696	4
cDC4_FCGR3A	R-HSA-5357956	TNFR1-induced NFkappaB signaling pathway	2/72	30/10704	0.0171883606629671	0.0464867027021156	0.027002448569414	7124/7128	2
cDC4_FCGR3A	R-HSA-983168	Antigen processing: Ubiquitination & Proteasome degradation	6/72	309/10704	0.0174872449006469	0.0469394468385784	0.027265431305322	9246/5721/5685/5698/5696/8651	6
cDC4_FCGR3A	R-HSA-453279	Mitotic G1 phase and G1/S transition	4/72	149/10704	0.0178652356675803	0.0472436232098235	0.0274421163860688	5721/5685/5698/5696	4
cDC4_FCGR3A	R-HSA-5358351	Signaling by Hedgehog	4/72	149/10704	0.0178652356675803	0.0472436232098235	0.0274421163860688	5721/5685/5698/5696	4
cDC4_FCGR3A	R-HSA-917977	Transferrin endocytosis and recycling	2/72	31/10704	0.0182947358401533	0.0480236815804024	0.0278952241525557	526/9296	2
cDC_LAMP3	R-HSA-380108	Chemokine receptors bind chemokines	5/66	59/10704	2.95838487157303e-05	0.0100585085633483	0.00952911337580364	1236/6363/6367/6361/4283	5
cDC_LAMP3	R-HSA-449147	Signaling by Interleukins	10/66	461/10704	0.000480590808555777	0.0496100919710178	0.046999034498859	6624/6363/9235/3575/10148/6367/1846/1026/57162/1438	10
cDC_LAMP3	R-HSA-5213460	RIPK1-mediated regulated necrosis	3/66	29/10704	0.00072956017604438	0.0496100919710178	0.046999034498859	330/8837/57162	3
cDC_LAMP3	R-HSA-5218859	Regulated Necrosis	3/66	29/10704	0.00072956017604438	0.0496100919710178	0.046999034498859	330/8837/57162	3
cDC_LAMP3	R-HSA-5675482	Regulation of necroptotic cell death	3/66	29/10704	0.00072956017604438	0.0496100919710178	0.046999034498859	330/8837/57162	3
*one-sided Fisher’s exact test

## Sheet: Monocytes
Supplementary Data 6: Enrichment pathway analysis
*one-sided Fisher’s exact test; ** BH multiple-testing correction; ***FDR
Monocytes
Cluster	ID	Description	GeneRatio	BgRatio	pvalue*	p.adjust**	qvalue***	geneID	Count
Mono_CD14_FOS-	R-HSA-6798695	Neutrophil degranulation	19/69	480/10704	9.75755412854525e-11	3.46393171563356e-08	3.2867550748784e-08	6283/6279/6402/6280/948/3684/4332/83716/4069/683/5873/1509/6036/150372/2219/11322/945/23218/64333	19
Mono_CD14_FOS-	R-HSA-5686938	Regulation of TLR by endogenous ligand	3/69	19/10704	0.000230717197364171	0.0409523025321404	0.0388576332402815	6279/6280/948	3
Mono_CD14_FOS-	R-HSA-6803157	Antimicrobial peptides	5/69	95/10704	0.000355482742992541	0.042065457920784	0.0399138518447765	6279/6280/729230/4069/6039	5
Mono_CD14_FOS+	R-HSA-6798695	Neutrophil degranulation	8/17	480/10704	2.62353281108147e-07	1.9676496083111e-05	1.46365514723493e-05	6283/6279/4257/4332/6280/6402/25797/4069	8
Mono_CD14_FOS+	R-HSA-5686938	Regulation of TLR by endogenous ligand	2/17	19/10704	0.000399589483249287	0.010520293052906	0.00782562149900375	6279/6280	2
Mono_CD14_FOS+	R-HSA-6803157	Antimicrobial peptides	3/17	95/10704	0.00042081172211624	0.010520293052906	0.00782562149900375	6279/6280/4069	3
Mono_CD14_FOS+	R-HSA-5668599	RHO GTPases Activate NADPH Oxidases	2/17	24/10704	0.000641946542725846	0.0120364976761096	0.00895346493801838	6279/6280	2
Mono_CD14_FOS+	R-HSA-168898	Toll-like Receptor Cascades	3/17	155/10704	0.00174458850479225	0.0261688275718838	0.0194659348955767	6283/6279/6280	3
Mono_FCGR3A	R-HSA-114604	GPVI-mediated activation cascade	5/72	35/10704	3.3190586134693e-06	0.00140728085211098	0.00118088611721329	5777/4067/5880/391/2207	5
Mono_FCGR3A	R-HSA-6798695	Neutrophil degranulation	13/72	480/10704	1.57958229537202e-05	0.00265516240269154	0.00222801611745218	5777/5175/1075/51411/11314/7133/81619/391/719/23406/2207/5660/51382	13
Mono_FCGR3A	R-HSA-202733	Cell surface interactions at the vascular wall	7/72	137/10704	3.55466660874656e-05	0.00265516240269154	0.00222801611745218	6693/5777/5175/6404/4067/2207/483	7
Mono_FCGR3A	R-HSA-9664407	Parasite infection	5/72	59/10704	4.51627735349458e-05	0.00265516240269154	0.00222801611745218	2214/4067/10109/71/60	5
Mono_FCGR3A	R-HSA-9664417	Leishmania phagocytosis	5/72	59/10704	4.51627735349458e-05	0.00265516240269154	0.00222801611745218	2214/4067/10109/71/60	5
Mono_FCGR3A	R-HSA-9664422	FCGR3A-mediated phagocytosis	5/72	59/10704	4.51627735349458e-05	0.00265516240269154	0.00222801611745218	2214/4067/10109/71/60	5
Mono_FCGR3A	R-HSA-194315	Signaling by Rho GTPases	12/72	455/10704	4.53377956551813e-05	0.00265516240269154	0.00222801611745218	389/51466/7846/5880/114793/397/391/103910/10109/392/71/60	12
Mono_FCGR3A	R-HSA-210990	PECAM1 interactions	3/72	12/10704	6.14703865309476e-05	0.00265516240269154	0.00222801611745218	5777/5175/4067	3
Mono_FCGR3A	R-HSA-195258	RHO GTPase Effectors	10/72	327/10704	6.15242239528858e-05	0.00265516240269154	0.00222801611745218	389/51466/7846/5880/114793/391/103910/10109/71/60	10
Mono_FCGR3A	R-HSA-76002	Platelet activation, signaling and aggregation	9/72	263/10704	6.26217547804608e-05	0.00265516240269154	0.00222801611745218	5777/5175/6647/4067/5880/391/2207/5660/2771	9
Mono_FCGR3A	R-HSA-3928662	EPHB-mediated forward signaling	4/72	42/10704	0.000173636915813873	0.00669291384591657	0.0056161988081425	4067/10109/71/60	4
Mono_FCGR3A	R-HSA-2029480	Fcgamma receptor (FCGR) dependent phagocytosis	5/72	86/10704	0.000272978321568639	0.00964523402875858	0.00809356777984211	2214/4067/10109/71/60	5
Mono_FCGR3A	R-HSA-5663220	RHO GTPases Activate Formins	6/72	140/10704	0.000345870692077237	0.0112807056492883	0.0094659347305349	389/51466/7846/114793/71/60	6
Mono_FCGR3A	R-HSA-2682334	EPH-Ephrin signaling	5/72	92/10704	0.000373628376400878	0.0113156022567123	0.00949521738522533	4067/103910/10109/71/60	5
Mono_FCGR3A	R-HSA-400685	Sema4D in semaphorin signaling	3/72	25/10704	0.000603539470844386	0.0170600490425347	0.0143155327119581	389/6237/103910	3
Mono_FCGR3A	R-HSA-2029482	Regulation of actin dynamics for phagocytic cup formation	4/72	61/10704	0.000735306732504901	0.0194856284113799	0.0163508997096485	2214/10109/71/60	4
Mono_FCGR3A	R-HSA-909733	Interferon alpha/beta signaling	4/72	70/10704	0.00123450165332746	0.029642144181882	0.0248734973522247	4938/10410/5777/10581	4
Mono_FCGR3A	R-HSA-5626467	RHO GTPases activate IQGAPs	3/72	32/10704	0.00125839291338178	0.029642144181882	0.0248734973522247	7846/71/60	3
Mono_FCGR3A	R-HSA-9658195	Leishmania infection	7/72	252/10704	0.00147596005855963	0.0317509106819577	0.026643018397472	2214/4067/719/10109/71/2771/60	7
Mono_FCGR3A	R-HSA-418594	G alpha (i) signalling events	9/72	405/10704	0.00149768446613008	0.0317509106819577	0.026643018397472	10287/8698/1524/58191/5499/719/7852/5660/2771	9
Mono_FCGR3A	R-HSA-5663213	RHO GTPases Activate WASPs and WAVEs	3/72	36/10704	0.00177695888912922	0.0358776461424186	0.0301058699010364	10109/71/60	3
Mono_FCGR3A	R-HSA-194840	Rho GTPase cycle	5/72	138/10704	0.00231998195680359	0.0435002321716309	0.0365021809185979	389/5880/397/391/392	5
Mono_FCGR3A	R-HSA-196025	Formation of annular gap junctions	2/72	11/10704	0.00235968240553658	0.0435002321716309	0.0365021809185979	71/60	2
Mono_FCGR3A	R-HSA-190873	Gap junction degradation	2/72	12/10704	0.0028193248093377	0.0478157487663674	0.0401234436023639	71/60	2
Mono_FCGR3A	R-HSA-2029481	FCGR activation	2/72	12/10704	0.0028193248093377	0.0478157487663674	0.0401234436023639	2214/4067	2
Mono_IL1B	R-HSA-6783783	Interleukin-10 signaling	10/84	47/10704	2.08883229931862e-12	7.54068460054024e-10	5.60686564553947e-10	3553/3576/2920/6364/3557/5743/3383/7076/3552/7850	10
Mono_IL1B	R-HSA-449147	Signaling by Interleukins	18/84	461/10704	1.27669866324425e-08	2.30444108715588e-06	1.71346399540676e-06	3553/3576/2920/6364/3557/6648/1026/3091/5743/3383/4790/5055/7076/3552/4170/4792/7850/8767	18
Mono_IL1B	R-HSA-6785807	Interleukin-4 and Interleukin-13 signaling	9/84	108/10704	1.51770810648381e-07	1.82630875480218e-05	1.35794935843288e-05	3553/3576/1026/3091/5743/3383/7076/3552/4170	9
Mono_IL1B	R-HSA-6798695	Neutrophil degranulation	16/84	480/10704	7.92041898603663e-07	7.14817813489806e-05	5.31501800378774e-05	6515/4973/5329/4860/7130/290/4790/23601/1604/2204/960/1654/7097/2683/1992/2495	16
Mono_IL1B	R-HSA-9020702	Interleukin-1 signaling	7/84	103/10704	1.53570490614845e-05	0.00110877894223918	0.000824431054879693	3553/3557/4790/3552/4792/7850/8767	7
Mono_IL1B	R-HSA-5260271	Diseases of Immune System	4/84	24/10704	3.32708002798951e-05	0.00133452876678246	0.000992287025891608	4790/4792/7097/7099	4
Mono_IL1B	R-HSA-5602358	Diseases associated with the TLR signaling cascade	4/84	24/10704	3.32708002798951e-05	0.00133452876678246	0.000992287025891608	4790/4792/7097/7099	4
Mono_IL1B	R-HSA-9660826	Purinergic signaling in leishmaniasis infection	4/84	24/10704	3.32708002798951e-05	0.00133452876678246	0.000992287025891608	3553/114548/4790/3552	4
Mono_IL1B	R-HSA-9664424	Cell recruitment (pro-inflammatory response)	4/84	24/10704	3.32708002798951e-05	0.00133452876678246	0.000992287025891608	3553/114548/4790/3552	4
Mono_IL1B	R-HSA-446652	Interleukin-1 family signaling	7/84	140/10704	0.000110257770737095	0.00379014351325458	0.00281815598740318	3553/3557/4790/3552/4792/7850/8767	7
Mono_IL1B	R-HSA-179812	GRB2 events in EGFR signaling	3/84	13/10704	0.000125988150025083	0.00379014351325458	0.00281815598740318	2069/374/1839	3
Mono_IL1B	R-HSA-75205	Dissolution of Fibrin Clot	3/84	13/10704	0.000125988150025083	0.00379014351325458	0.00281815598740318	5329/5055/5271	3
Mono_IL1B	R-HSA-180336	SHC1 events in EGFR signaling	3/84	14/10704	0.000159441060211576	0.00442755559510606	0.00329210286266816	2069/374/1839	3
Mono_IL1B	R-HSA-193639	p75NTR signals via NF-kB	3/84	16/10704	0.000242526605718912	0.00625372176175195	0.00464994619987388	4790/4792/8767	3
Mono_IL1B	R-HSA-180292	GAB1 signalosome	3/84	17/10704	0.000292831454731205	0.007047477010531	0.00524014182150577	2069/374/1839	3
Mono_IL1B	R-HSA-9634638	Estrogen-dependent nuclear events downstream of ESR-membrane signaling	3/84	24/10704	0.000837728634706182	0.0166099377986271	0.0123502963657965	2069/374/1839	3
Mono_IL1B	R-HSA-166058	MyD88:MAL(TIRAP) cascade initiated on plasma membrane	5/84	95/10704	0.000879604679542438	0.0166099377986271	0.0123502963657965	4790/4792/7097/8767/7099	5
Mono_IL1B	R-HSA-168188	Toll Like Receptor TLR6:TLR2 Cascade	5/84	95/10704	0.000879604679542438	0.0166099377986271	0.0123502963657965	4790/4792/7097/8767/7099	5
Mono_IL1B	R-HSA-1643713	Signaling by EGFR in Cancer	3/84	25/10704	0.000946595445062209	0.0166099377986271	0.0123502963657965	2069/374/1839	3
Mono_IL1B	R-HSA-168643	Nucleotide-binding domain, leucine rich repeat containing receptor (NLR) signaling pathways	4/84	56/10704	0.000950308136250262	0.0166099377986271	0.0123502963657965	114548/7128/4790/8767	4
Mono_IL1B	R-HSA-168179	Toll Like Receptor TLR1:TLR2 Cascade	5/84	98/10704	0.00101223997664763	0.0166099377986271	0.0123502963657965	4790/4792/7097/8767/7099	5
Mono_IL1B	R-HSA-181438	Toll Like Receptor 2 (TLR2) Cascade	5/84	98/10704	0.00101223997664763	0.0166099377986271	0.0123502963657965	4790/4792/7097/8767/7099	5
Mono_IL1B	R-HSA-380108	Chemokine receptors bind chemokines	4/84	59/10704	0.00115677004776218	0.0174363433125928	0.0129647690471239	3576/2920/6364/2921	4
Mono_IL1B	R-HSA-2219528	PI3K/AKT Signaling in Cancer	5/84	101/10704	0.00115920287950755	0.0174363433125928	0.0129647690471239	2069/374/1026/1839/3164	5
Mono_IL1B	R-HSA-182971	EGFR downregulation	3/84	31/10704	0.00178832012358107	0.0258233425845107	0.0192009108005546	2069/374/1839	3
Mono_IL1B	R-HSA-445989	TAK1 activates NFkB by phosphorylation and activation of IKKs complex	3/84	33/10704	0.00214629449123735	0.0298004735129494	0.0221581010228957	4790/4792/8767	3
Mono_IL1B	R-HSA-1250342	PI3K events in ERBB4 signaling	2/84	10/10704	0.00262882278559396	0.0338930366285507	0.0252011206889647	2069/1839	2
Mono_IL1B	R-HSA-5602498	MyD88 deficiency (TLR2/4)	2/84	10/10704	0.00262882278559396	0.0338930366285507	0.0252011206889647	7097/7099	2
Mono_IL1B	R-HSA-5603041	IRAK4 deficiency (TLR2/4)	2/84	11/10704	0.00319666882038548	0.0392092305645299	0.0291539693656659	7097/7099	2
Mono_IL1B	R-HSA-114608	Platelet degranulation	5/84	129/10704	0.00339597626820698	0.0392092305645299	0.0291539693656659	7057/7076/5341/3309/5552	5
Mono_IL1B	R-HSA-166016	Toll Like Receptor 4 (TLR4) Cascade	5/84	129/10704	0.00339597626820698	0.0392092305645299	0.0291539693656659	4790/4792/7097/8767/7099	5
Mono_IL1B	R-HSA-9031628	NGF-stimulated transcription	3/84	39/10704	0.0034756104655539	0.0392092305645299	0.0291539693656659	2354/1958/10221	3
Mono_IL1B	R-HSA-76005	Response to elevated platelet cytosolic Ca2+	5/84	134/10704	0.00399593564081761	0.0437131141313684	0.0325028257865548	7057/7076/5341/3309/5552	5
Mono_IL1B	R-HSA-2559583	Cellular Senescence	6/84	197/10704	0.00445522174507886	0.0449997862090821	0.0334595290372239	3576/1026/23135/2114/4790/3552	6
Mono_IL1B	R-HSA-209560	NF-kB is activated and signals survival	2/84	13/10704	0.00448751330616885	0.0449997862090821	0.0334595290372239	4790/4792	2
Mono_IL1B	R-HSA-8847993	ERBB2 Activates PTK6 Signaling	2/84	13/10704	0.00448751330616885	0.0449997862090821	0.0334595290372239	2069/1839	2
Mono_IL1B	R-HSA-1257604	PIP3 activates AKT signaling	7/84	264/10704	0.00461353599657641	0.0450131485071374	0.033469464555533	8870/2069/374/1026/1839/1958/3164	7
Mono_IL1B	R-HSA-73887	Death Receptor Signalling	5/84	141/10704	0.00495861466588268	0.0471068393258855	0.0350262254792267	7128/4790/4792/7185/8767	5
Mono_IL1B	R-HSA-1250347	SHC1 events in ERBB4 signaling	2/84	14/10704	0.00520885868049507	0.0482153329143262	0.0358504443596827	2069/1839	2
Mono_IL1B	R-HSA-975138	TRAF6 mediated induction of NFkB and MAP kinases upon TLR7/8 or 9 activation	4/84	91/10704	0.00562074713156668	0.0486814417123121	0.0361970189142429	4790/4792/8767/7099	4
Mono_IL1B	R-HSA-8856828	Clathrin-mediated endocytosis	5/84	146/10704	0.00574012599399567	0.0486814417123121	0.0361970189142429	2069/374/1839/7037/51429	5
Mono_IL1B	R-HSA-975155	MyD88 dependent cascade initiated on endosome	4/84	92/10704	0.00584167278809162	0.0486814417123121	0.0361970189142429	4790/4792/8767/7099	4
Mono_IL1B	R-HSA-6785631	ERBB2 Regulates Cell Motility	2/84	15/10704	0.0059797332881941	0.0486814417123121	0.0361970189142429	2069/1839	2
Mono_IL1B	R-HSA-844456	The NLRP3 inflammasome	2/84	15/10704	0.0059797332881941	0.0486814417123121	0.0361970189142429	114548/4790	2
Mono_IL1B	R-HSA-168181	Toll Like Receptor 7/8 (TLR7/8) Cascade	4/84	93/10704	0.00606832375915248	0.0486814417123121	0.0361970189142429	4790/4792/8767/7099	4
MonoInter_CLEC10A	R-HSA-202430	Translocation of ZAP-70 to Immunological synapse	5/12	19/10704	7.81212929367748e-12	4.66185371344341e-10	3.00764755706026e-10	3115/3117/3113/3127/3122	5
MonoInter_CLEC10A	R-HSA-202427	Phosphorylation of CD3 and TCR zeta chains	5/12	22/10704	1.76632244412953e-11	4.66185371344341e-10	3.00764755706026e-10	3115/3117/3113/3127/3122	5
MonoInter_CLEC10A	R-HSA-389948	PD-1 signaling	5/12	23/10704	2.2557356677952e-11	4.66185371344341e-10	3.00764755706026e-10	3115/3117/3113/3127/3122	5
MonoInter_CLEC10A	R-HSA-202433	Generation of second messenger molecules	5/12	34/10704	1.85417765756962e-10	2.87397536923291e-09	1.85417765756962e-09	3115/3117/3113/3127/3122	5
MonoInter_CLEC10A	R-HSA-2132295	MHC class II antigen presentation	6/12	123/10704	1.77880945322873e-09	2.20572372200362e-08	1.42304756258298e-08	3115/3117/3113/3109/3127/3122	6
MonoInter_CLEC10A	R-HSA-388841	Costimulation by the CD28 family	5/12	69/10704	7.34685038231316e-09	7.59174539505694e-08	4.89790025487544e-08	3115/3117/3113/3127/3122	5
MonoInter_CLEC10A	R-HSA-877300	Interferon gamma signaling	5/12	91/10704	3.00366206486452e-08	2.66038640030857e-07	1.71637832277973e-07	3115/3117/3113/3127/3122	5
MonoInter_CLEC10A	R-HSA-202424	Downstream TCR signaling	5/12	98/10704	4.36946456471948e-08	3.3863350376576e-07	2.18473228235974e-07	3115/3117/3113/3127/3122	5
MonoInter_CLEC10A	R-HSA-202403	TCR signaling	5/12	120/10704	1.21147960436785e-07	8.34574838564522e-07	5.38435379719046e-07	3115/3117/3113/3127/3122	5
MonoInter_CLEC10A	R-HSA-913531	Interferon Signaling	5/12	199/10704	1.50466172103383e-06	9.32890267040977e-06	6.01864688413534e-06	3115/3117/3113/3127/3122	5
MonoInter_CXCL10	R-HSA-913531	Interferon Signaling	19/83	199/10704	4.97689291239804e-16	2.42872374125024e-13	1.99075716495921e-13	2633/9636/2537/3117/3115/3119/3669/3113/2209/3434/3665/4599/3118/3123/3122/3429/3127/3383/10437	19
MonoInter_CXCL10	R-HSA-877300	Interferon gamma signaling	13/83	91/10704	1.63089810248188e-13	3.9793913700558e-11	3.26179620496377e-11	2633/3117/3115/3119/3113/2209/3665/3118/3123/3122/3127/3383/10437	13
MonoInter_CXCL10	R-HSA-202430	Translocation of ZAP-70 to Immunological synapse	8/83	19/10704	6.52843373282268e-13	1.06195855387249e-10	8.70457831043024e-11	3117/3115/3119/3113/3118/3123/3122/3127	8
MonoInter_CXCL10	R-HSA-202427	Phosphorylation of CD3 and TCR zeta chains	8/83	22/10704	2.71070172043356e-12	3.30705609892895e-10	2.71070172043356e-10	3117/3115/3119/3113/3118/3123/3122/3127	8
MonoInter_CXCL10	R-HSA-389948	PD-1 signaling	8/83	23/10704	4.13050116391758e-12	4.03136913598355e-10	3.30440093113406e-10	3117/3115/3119/3113/3118/3123/3122/3127	8
MonoInter_CXCL10	R-HSA-202433	Generation of second messenger molecules	8/83	34/10704	1.42784691651855e-10	1.16131549210176e-08	9.51897944345702e-09	3117/3115/3119/3113/3118/3123/3122/3127	8
MonoInter_CXCL10	R-HSA-2132295	MHC class II antigen presentation	11/83	123/10704	2.35676595394916e-09	1.54144536281139e-07	1.26347980558311e-07	3117/3115/3119/3113/3118/3123/1508/3122/3127/972/10437	11
MonoInter_CXCL10	R-HSA-388841	Costimulation by the CD28 family	9/83	69/10704	2.52695961116622e-09	1.54144536281139e-07	1.26347980558311e-07	3117/3115/3119/3113/3118/3123/3122/3127/6714	9
MonoInter_CXCL10	R-HSA-202424	Downstream TCR signaling	10/83	98/10704	3.63256823622445e-09	1.96965922141948e-07	1.61447477165531e-07	5721/3117/3115/3119/3113/5698/3118/3123/3122/3127	10
MonoInter_CXCL10	R-HSA-202403	TCR signaling	10/83	120/10704	2.62401916018234e-08	1.28052135016898e-06	1.04960766407294e-06	5721/3117/3115/3119/3113/5698/3118/3123/3122/3127	10
MonoInter_CXCL10	R-HSA-909733	Interferon alpha/beta signaling	7/83	70/10704	1.05420424017704e-06	4.67683335642176e-05	3.83346996428013e-05	9636/2537/3669/3434/3665/4599/3429	7
MonoInter_CXCL10	R-HSA-6783783	Interleukin-10 signaling	5/83	47/10704	2.94881695992066e-05	0.00110694052033945	0.000907328295360204	3627/6347/7076/1230/3383	5
MonoInter_CXCL10	R-HSA-977606	Regulation of Complement cascade	5/83	47/10704	2.94881695992066e-05	0.00110694052033945	0.000907328295360204	710/712/713/714/975	5
MonoInter_CXCL10	R-HSA-166658	Complement cascade	5/83	58/10704	8.24010396523491e-05	0.00287226481073903	0.00235431541863855	710/712/713/714/975	5
MonoInter_CXCL10	R-HSA-166786	Creation of C4 and C2 activators	3/83	14/10704	0.000153865575180494	0.00500576004587206	0.00410308200481316	712/713/714	3
MonoInter_CXCL10	R-HSA-180292	GAB1 signalosome	3/83	17/10704	0.000282650711478717	0.00862084670010088	0.00706626778696793	374/1839/6714	3
MonoInter_CXCL10	R-HSA-9009391	Extra-nuclear estrogen signaling	5/83	77/10704	0.000316697342042799	0.00909107664216977	0.00745170216571292	3315/374/1839/8877/6714	5
MonoInter_CXCL10	R-HSA-198933	Immunoregulatory interactions between a Lymphoid and a non-Lymphoid cell	6/83	132/10704	0.000544661504329713	0.0147663785618278	0.0121035889851047	2209/10870/10859/975/3383/342510	6
MonoInter_CXCL10	R-HSA-72695	Formation of the ternary complex, and subsequently, the 43S complex	4/83	51/10704	0.000636593296725389	0.0163503962527363	0.0134019641415871	6222/6231/3921/8668	4
MonoInter_CXCL10	R-HSA-166663	Initial triggering of complement	3/83	23/10704	0.000711839995822981	0.0173688958980807	0.0142367999164596	712/713/714	3
MonoInter_CXCL10	R-HSA-449147	Signaling by Interleukins	11/83	461/10704	0.000820441093390119	0.0190654882654466	0.015627449397907	3627/5721/5698/6347/7076/9446/2335/1230/3725/3383/6810	11
MonoInter_CXCL10	R-HSA-5683057	MAPK family signaling cascades	9/83	325/10704	0.000894841054002276	0.019849201561505	0.0162698373454959	5721/5698/3315/374/8682/1839/2335/3725/6714	9
MonoInter_CXCL10	R-HSA-1236975	Antigen processing-Cross presentation	5/83	98/10704	0.000958855397344346	0.0199935000008564	0.0163881147548003	5721/2209/5698/6892/6810	5
MonoInter_CXCL10	R-HSA-72649	Translation initiation complex formation	4/83	58/10704	0.00103726818710725	0.0199935000008564	0.0163881147548003	6222/6231/3921/8668	4
MonoInter_CXCL10	R-HSA-72702	Ribosomal scanning and start codon recognition	4/83	58/10704	0.00103726818710725	0.0199935000008564	0.0163881147548003	6222/6231/3921/8668	4
MonoInter_CXCL10	R-HSA-380108	Chemokine receptors bind chemokines	4/83	59/10704	0.00110619774594902	0.0199935000008564	0.0163881147548003	3627/6373/6347/1230	4
MonoInter_CXCL10	R-HSA-72662	Activation of the mRNA upon binding of the cap-binding complex and eIFs, and subsequent binding to 43S	4/83	59/10704	0.00110619774594902	0.0199935000008564	0.0163881147548003	6222/6231/3921/8668	4
MonoInter_CXCL10	R-HSA-8939211	ESR-mediated signaling	7/83	223/10704	0.001681966921247	0.0293142806274476	0.0240280988749571	3315/374/3326/1839/3725/8877/6714	7
*one-sided Fisher’s exact test

## Sheet: Macrophage Metabolism Pathways 
Supplementary Data 6: Enrichment pathway analysis
*one-sided Fisher’s exact test
Association of phenotypic and metabolic characteristics of the identified macrophage clusters
Cell Type	General metabolic pathways (Reactome)	Enriched Pathways (Reactome)	p-value *
Mac_ES	Metabolism of amino acids and derivatives	Selenoamino acid metabolism	5.65805090948131e-34
		Selenocysteine synthesis	3.91554740927724e-37
Mac_Hypo	Metabolism of carbohydrates	Glucose metabolism	5.27675817788096e-08
		Glycolysis	7.24076945323556e-09
		Gluconeogenesis	3.85359018665144e-08
Mac_Prolif	Metabolism of carbohydrates	Glucose metabolism	0.00051488663927673
		Glycolysis	0.000161437749161864
	Metabolism of amino acids and derivatives	Selenoamino acid metabolism	2.18876424393645e-12
		Selenocysteine synthesis	9.41528555610786e-14
RTM_LA	Metabolism of lipids	Glycosphingolipid metabolism	0.000468751543951872
Mac_LA	Metabolism of lipids	Glycosphingolipid metabolism	0.00611910749258343
	Metabolism of vitamins and cofactors	Metabolism of fat-soluble vitamins	4.10834001069416e-05
	Metabolism of carbohydrates	-	0.00268315964244264
