# Supplementary material for: Single-cell resolution characterization of myeloid-derived cell states with implication in cancer outcome
Source: Nat Commun. 2024 Jul 7;15:5694. doi: 10.1038/s41467-024-49916-4 (PMC11228020; doi:10.1038/s41467-024-49916-4)
Supplement: Supplementary file 10 — Dataset 7 [file 41467_2024_49916_MOESM10_ESM.xlsx]

## Sheet: Supplementary Data 7
Supplementary Data 7: Summary of datasets used for validation cohort
Cheng and colleagues (2021) datasets
Study	Link to Download	Paper	Tissue	Sample Type	Technology	Total of Myeloid Cells
Cheng et al., 2021	GSE154763	https://doi.org/10.1016/j.cell.2021.01.010	Esophagus	Normal/Tumor	10x	7.673
Zhang et al., 2019		https://doi.org/10.1016/j.cell.2019.10.003	Kidney	Normal/Tumor/Blood/Lymph node	10x and Smart-seq2	8.669
Cheng et al., 2021		https://doi.org/10.1016/j.cell.2021.01.010	Lymphoma	Tumor/Blood	10x	615
Cheng et al., 2021		https://doi.org/10.1016/j.cell.2021.01.010	Myeloma	Tumor/Blood	10x	7.619
Cheng et al., 2021		https://doi.org/10.1016/j.cell.2021.01.010	Ovary-Fallopian Tube	Normal/Tumor	10x	3.888
Cheng et al., 2021 and Peng et al., 2019		https://doi.org/10.1016/j.cell.2021.01.010 https://doi.org/10.1038/s41422-019-0195-y	Pancreas	Normal/Tumor	10x	7.904
Cheng et al., 2021		https://doi.org/10.1016/j.cell.2021.01.010	Thyroid	Normal/Tumor	10x	5.312
Cheng et al., 2021		https://doi.org/10.1016/j.cell.2021.01.010	Uterus	Normal/Tumor	10x	8.808
3 studies			8 sites	4 conditions	2 technologies	50,488 cells
Mulder and colleagues (2021) datasets
Study	Link to Download	Paper	Tissue	Sample Type	Technology	Total of Myeloid Cells
MacParland et al., 2018	GSE1154+B15:B3769	https://doi.org/10.1038/s41467-018-06318-7	Liver	Normal	10x	1.2
Aizarani et al., 2019	GSE124395	https://doi.org/10.1038/s41586-019-1373-2	Liver	Normal	10x	1.685
Ramachandran et al., 2019	GSE136103	https://doi.org/10.1038/s41586-019-1631-3	Liver	Normal	10x	5.938
Sharma et al., 2020	GSE156337	https://doi.org/10.1016/j.cell.2020.08.040	Liver	Normal/Tumor	10x	4.991
Zheng et al., 2017	GSE98638	https://doi.org/10.1016/j.cell.2017.05.035	Liver	Normal/Tumor	10x and Smart-seq2	11.31
Mulder et al., 2021	GSE178209	https://doi.org/10.1016/j.immuni.2021.07.007	Liver	Normal/Tumor	Smart-seq2	514
Brown et al., 2019	GSE137710	https://doi.org/10.1016/j.cell.2019.09.035	Spleen	Normal	10x	3.914
Mulder et al., 2021	GSE178209	https://doi.org/10.1016/j.immuni.2021.07.007	Spleen	Normal	Smart-seq2	560
Tang-Huau et al., 2018	GSE115007	https://doi.org/10.1038/s41467-018-04985-0	Tonsil	Normal	Dropseq	1.782
Mulder et al., 2021	GSE178209	https://doi.org/10.1016/j.immuni.2021.07.007	Tonsil	Normal	Smart-seq2	37
Cillo et al., 2020	GSE139324	https://doi.org/10.1016/j.immuni.2019.11.014	Head Neck/Tonsil	Normal/Tumor	10x	8429
Kim et al., 2020	GSE131907	https://doi.org/10.1038/s41467-020-16164-1	Skin	Normal	10x	881
Unpublished	-	-	Skin	Normal	Smart-seq2	1.37
Cheng et al., 2018	EGAS00001002927	https://doi.org/10.1016/j.celrep.2018.09.006	Skin	Normal	10x	1.303
He et al., 2020	GSE147424	https://doi.org/10.1016/j.jaci.2020.01.042	Skin	Normal	10x	1.227
Xue et al., 2019	-	https://doi.org/10.4049/jimmunol.202.Supp.177.8	Skin	Normal	10x	698
Smillie et al., 2019	GSE14580	https://doi.org/10.1016/j.cell.2019.06.029	Colon	Normal	10x	19.975
Zhang et al., 2020	GSE146771	https://doi.org/10.1016/j.cell.2020.03.048	Colon	Normal/Tumor	10x and Smart-seq2	13.531
James et al., 2020	E-MTAB-8007, E-MTAB-8474, E-MTAB-8476, E-MTAB-8484 and E-MTAB-8486	https://doi.org/10.1038/s41590-020-0602-z	Colon	Normal	10x	638
Lee et al., 2020	GSE132465, GSE132257 and GSE144735	https://doi.org/10.1038/s41588-020-0636-z	Colon	Normal/Tumor	10x	6.245
Reyfman et al., 2019	-	https://doi.org/10.1164/rccm.201712-2410OC	Lung	Normal	10x	11.52
Zilionis et al., 2019	GSE127465	https://doi.org/10.1016/j.immuni.2019.03.009	Lung	Normal/Tumor	10x	9.185
Braga et al., 2019	GSE130148	https://doi.org/10.1038/s41591-019-0468-5	Lung	Normal	10x	3.087
Lambrechts et al., 2018	E-MTAB-6149 and E-MTAB-6653	https://doi.org/10.1038/s41591-018-0096-5	Lung	Normal/Tumor	10x	9.69
Kim et al., 2020	GSE131907	https://doi.org/10.1038/s41467-020-16164-1	Lung	Normal/Tumor	10x	18.729
Mulder et al., 2021	GSE178209	https://doi.org/10.1016/j.immuni.2021.07.007	Lung	Normal	Smart-seq2	206
Maier et al., 2020	GSE131957	https://doi.org/10.1038/s41586-020-2134-y	Lung	Normal/Tumor	10x, CITE-seq	6.684
Arazi et al., 2019	phs001457.v1.p1	https://doi.org/10.1038/s41590-019-0398-x	Kidney	Normal	CEL-seq2	393
Stewart et al., 2019	ERP120466	https://doi.org/10.1126/science.aat5031	Kidney	Normal	10x	602
Liao et al., 2020	GSE145926	https://doi.org/10.1038/s41591-020-0901-9	Kidney	Normal	10x	694
Peng et al., 2019	CRA001160	https://doi.org/10.1038/s41422-019-0195-y	Pancreas	Normal/Tumor	10x	5.426
Tang-Huau et al., 2018	GSE115007	https://doi.org/10.1038/s41467-018-04985-0	Ascite	Tumor	Dropseq	5.44
Unpublished	-	-	Stomach	Normal/Tumor	10x	3.398
Azizi et al., 2018	GSE114727, GSE114725	https://doi.org/10.1016/j.cell.2018.05.060	Breast	Normal/Tumor	10x	4.922
Unpublished	-	-	Breast	Tumor	10x, CITE-seq	8.788
Dutertre et al., 2019	GSE132566	https://doi.org/10.1016/j.immuni.2019.08.008	Blood	Normal	Smart-seq2	320
Villani et al., 2017	GSE94820	https://doi.org/10.1126/science.aah4573	Blood	Normal	Smart-seq2	374
32 studies			12 sites	2 conditions	5 technologies	151,701 cells
External Validation Datasets
Study	Link to Download	Paper	Tissue	Sample Type	Number of patients	Technology	Number of myeloid cells
Choi Ji-Hye et al. 2023	GSE181919	https://doi.org/10.1038/s41467-023-36691-x	Head and neck cancer	Normal and Tumor	19	10x	3.709
Zhang et al. 2021	GSE159115	https://doi.org/10.1073/pnas.210324011	Kidney	Normal and Tumor	9	10x	4.497
Werba et al 2023	GSE205013	https://doi.org/10.1038/s41467-023-36296-4	Pancreas	Tumor	27	10x	26.09
Wong et al. 2022	GSE185344	https://doi.org/10.1038/s41467-022-33780-1	Prostate	Normal and Tumor	14	10x	3.853
Pu et al. 2021	GSE184362	https://doi.org/10.1038/s41467-021-26343-3	Thyroid	Normal and Tumor	7	10x	11.688
Jiang et al. 2022	GSE163558	https://doi.org/10.1002/ctm2.730	Gastric	Tumor	4	10x	819
Lee et al. 2020	NA (E-MTAB-8410)	https://doi.org/10.1038/s41588-020-0636-z	Colorectal	Normal and Tumor	7	10x	3.871
Bassez et al. 2021	EGAD00001006608	https://doi.org/10.1038/s41591-021-01323-8	Breast	Tumor	24	10x	2.944
Wu et al. 2021	GSE176078	https://doi.org/10.1038/s41588-021-00911-1	Breast	Tumor	26	10x	7.754
Pal et al. 2021	GSE161529	https://doi.org/10.15252/embj.2020107333	Breast	Normal and Tumor	40	10x	17.436
Hornburg et al.2021	EGAS00001004935	https://doi.org/10.1016/j.ccell.2021.04.004	Ovary	Tumor	13	10x	11.631
Slyper et al. 2020	GSE140819	https://doi.org/10.1038/s41591-020-0844-1	Ovary	Tumor	1	10x	979
Olalekan et al. 2021	GSE147082	https://doi.org/10.1016/j.celrep.2021.109165	Ovary	Tumor	5	DropSeq	619
Chen et al. 2023	GSE251923	Unpublished	Endometrial	Tumor	2	10x	724
14 studies			10 sites	2 conditions	198 patients	2 technologies	96.614
