# Supplementary material for: Single-cell resolution characterization of myeloid-derived cell states with implication in cancer outcome
Source: Nat Commun. 2024 Jul 7;15:5694. doi: 10.1038/s41467-024-49916-4 (PMC11228020; doi:10.1038/s41467-024-49916-4)
Supplement: Supplementary file 11 — Dataset 8 [file 41467_2024_49916_MOESM11_ESM.xlsx]

## Sheet: M1 signature
Supplementary Data 8: M1 and M2 gene signatures
M1 Signature
Gene name	Gene symbol	Function
Interleukin 1 Beta	IL1B	M1 Activating cytokines
Interferon Gamma	INFG	M1 Activating cytokines
Colony Stimulating Factor 2	CSF2	M1 Activating cytokines
CD80 Molecule	CD80	M1 Surface Protein
CD86 Molecule	CD86	M1 Surface Protein
Interleukin 1 Receptor Type 1	IL1R1	M1 Surface Protein
Major Histocompatibility Complex, Class II, DR	HLA-DR	M1 Surface Protein
Toll Like Receptor 2	TLR2	M1 Surface Protein
Toll Like Receptor 4	TLR4	M1 Surface Protein
Interferon Alpha/Beta Receptor 2	IFNR2	M1 Surface Protein
Interferon Alpha/Beta Receptor 1	IFNR1	M1 Surface Protein
Fc Gamma Receptor Ia	FCGR1A	M1 Surface Protein
C-X-C Motif Chemokine Ligand 9	CXCL9	M1 Cytokines
C-X-C Motif Chemokine Ligand 10	CXCL10	M1 Cytokines
C-X-C Motif Chemokine Ligand 11	CXCL11	M1 Cytokines
Tumor Necrosis Factor	TNF	M1 Cytokines
Interleukin 6	IL-6	M1 Cytokines
Interleukin 12A	IL-12A	M1 Cytokines
Interleukin 12B	IL-12B	M1 Cytokines
Interleukin 23A	IL-23A	M1 Cytokines
Interleukin 1 alpha	IL1A	M1 Cytokines
Nitric Oxide Synthase 1	NOS1	M1 Effector molecules
Nitric Oxide Synthase 2	NOS2	M1 Effector molecules
ROS Proto-Oncogene 1, Receptor Tyrosine Kinase	ROS1	M1 Effector molecules
Solute Carrier Family 2 Member 1	SLC2A1	M1 Metabolism
Transcription Factor EB	TFEB	M1 Transcription factors
Signal Transducer And Activator Of Transcription 1	STAT1	M1 Transcription factors
Nuclear Factor Kappa B Subunit 1	NFKB1	M1 Transcription factors
Signal Transducer And Activator Of Transcription 3	STAT3	M1 Transcription factors
interferon regulatory transcription 3	IFR3	M1 Transcription factors
interferon regulatory transcription 5	IFR5	M1 Transcription factors
interferon regulatory transcription 7	IFR7	M1 Transcription factors
Suppressor Of Cytokine Signaling 3	SOCS3	M1 Transcription factors
Jun Proto-Oncogene, AP-1 Transcription Factor Subunit	JUN	M1 Transcription factors

## Sheet: M2 signature
Supplementary Data 8: M1 and M2 gene signatures
M2 Signature
Gene name	Gene symbol	Function
Interleukin 4	IL4	M2 Activating cytokines
Interleukin 13	IL13	M2 Activating cytokines
C-C Motif Chemokine Ligand 17	CCL17	M2 Cytokines
C-C Motif Chemokine Ligand 22	CCL22	M2 Cytokines
C-C Motif Chemokine Ligand 24	CCL24	M2 Cytokines
Interleukin 10	IL10	M2 Cytokines
Transforming Growth Factor Beta 1	TGFB1	M2 Cytokines
C-C Motif Chemokine Ligand 23	CCL13	M2 Cytokines
Vascular endothelial growth factor A	VEGFA	M2 Effector molecules
Epidermal growth factor	EGF	M2 Effector molecules
Platelet derived growth factor subunit A	PDGFA	M2 Effector molecules
Platelet derived growth factor subunit B	PDGFB	M2 Effector molecules
Matrix metallopeptidase 9	MMP9	M2 Effector molecules
Vascular endothelial growth factor B	VEGFB	M2 Effector molecules
Vascular endothelial growth factor C	VEGFC	M2 Effector molecules
Vascular endothelial growth factor D	VEGFD	M2 Effector molecules
Transforming growth factor Beta-2	TGFB2	M2 Effector molecules
Transforming growth factor Beta-3	TGFB3	M2 Effector molecules
Matrix metallopeptidase 14	MMP14	M2 Effector molecules
Matrix metallopeptidase 19	MMP19	M2 Effector molecules
Selenoprotein P	SEPP1	M2 Effector molecules
Arginase 1	ARG1	M2 Metabolism
Indoleamine 2,3-dioxygenase 2	IDO2	M2 Metabolism
CD163 molecule	CD163	M2 Surface Protein
Macrophage Scavenger Receptor 1	MSR1	M2 Surface Protein
Stabilin 1	STAB1	M2 Surface Protein
Macrophage Receptor With Collagenous Structure	MARCO	M2 Surface Protein
CD36 Molecule	CD36	M2 Surface Protein
Fc Gamma Receptor IIa	FCGR2A	M2 Surface Protein
Interleukin 1 Receptor Type 2	IL1R2	M2 Surface Protein
Interleukin 4 Receptor	IL4R	M2 Surface Protein
Programmed Cell Death 1 Ligand 1	CD274	M2 Surface Protein
Programmed Cell Death 1 Ligand 2	PDCD1LG2	M2 Surface Protein
Programmed Cell Death 1	PDCD1	M2 Surface Protein
Signal Regulatory Protein Alpha	SIRPA	M2 Surface Protein
Sialic Acid Binding Ig Like Lectin 10	SIGLEC10	M2 Surface Protein
S100 Calcium Binding Protein A9	S100A9	M2 Surface Protein
Leukocyte Immunoglobulin Like Receptor B1	LILRB1	M2 Surface Protein
Leukocyte Immunoglobulin Like Receptor B2	LILRB2	M2 Surface Protein
V-Set Domain Containing T Cell Activation Inhibitor 1)	VTCN1	M2 Surface Protein
TEK Receptor Tyrosine Kinase	TEK	M2 Surface Protein
Triggering Receptor Expressed On Myeloid Cells 1	TREM1	M2 Surface Protein
Triggering Receptor Expressed On Myeloid Cells 2	TREM2	M2 Surface Protein
Interleukin 1 Receptor Antagonist	IL1RN	M2 Surface Protein
Signal transducer and activator of transcription 6	STAT6	M2 Transcription factors
MAF bZIP transcription factor B	MAFB	M2 Transcription factors
Interferon regulatory factor 4	IFR4	M2 Transcription factors
Suppressor Of Cytokine Signaling 1	SOCS1	M2 Transcription factors
Chitinase 3 Like 1	CHI3L1	Hydrolase
AXL Receptor Tyrosine Kinase	AXL	RTK subfamily
