# Supplementary material for: Single-cell resolution characterization of myeloid-derived cell states with implication in cancer outcome
Source: Nat Commun. 2024 Jul 7;15:5694. doi: 10.1038/s41467-024-49916-4 (PMC11228020; doi:10.1038/s41467-024-49916-4)
Supplement: Supplementary file 12 — Dataset 9 [file 41467_2024_49916_MOESM12_ESM.xlsx]

## Sheet: MacAlv-like vs. lymphocytes
Supplementary Data 9: Prediction of communication axes between macrophages and lymphocytes and malignant cells
* Permutation test
MacAlv-like vs. lymphocytes
celltype_01	celltype_02	ligand	receptor	ligand_mean_expression	receptor_mean_expression	ligand_receptor_mean_expression	pvalue*
MacAlv-like	NKT	ADAM17	ITGB1	0.5942	0.488	0.5411	0.000999
MacAlv-like	NKT	ADAM17	TNFRSF1B	0.5942	0.4949	0.5446	0.000999
MacAlv-like	NKT	AIMP1	RACK1	0.3023	2.4327	1.3675	0.000999
MacAlv-like	NKT	ANXA1	CD44	1.7831	0.6724	1.2278	0.000999
MacAlv-like	NKT	ANXA1	CXCR4	1.7831	2.0373	1.9102	0.000999
MacAlv-like	NKT	ANXA1	F2R	1.7831	0.2978	1.0405	0.000999
MacAlv-like	NKT	ANXA1	ITGA4	1.7831	0.2946	1.0388	0.000999
MacAlv-like	NKT	APOE	SORL1	2.4995	0.4137	1.4566	0.000999
MacAlv-like	NKT	CCL20	CXCR4	0.2944	2.0373	1.1658	0.000999
MacAlv-like	NKT	CCL20	S1PR4	0.2944	0.4435	0.369	0.000999
MacAlv-like	NKT	CCL20	S1PR5	0.2944	0.508	0.4012	0.000999
MacAlv-like	NKT	CD58	CD2	0.295	1.1465	0.7207	0.000999
MacAlv-like	NKT	CXCL16	CXCR4	1.1324	2.0373	1.5848	0.000999
MacAlv-like	NKT	CXCL16	S1PR4	1.1324	0.4435	0.7879	0.000999
MacAlv-like	NKT	CXCL16	S1PR5	1.1324	0.508	0.8202	0.000999
MacAlv-like	NKT	CXCL2	CXCR4	0.2928	2.0373	1.165	0.000999
MacAlv-like	NKT	CXCL2	S1PR4	0.2928	0.4435	0.3682	0.000999
MacAlv-like	NKT	CXCL2	S1PR5	0.2928	0.508	0.4004	0.000999
MacAlv-like	NKT	CXCL3	CXCR4	0.6498	2.0373	1.3435	0.000999
MacAlv-like	NKT	CXCL3	S1PR4	0.6498	0.4435	0.5467	0.000999
MacAlv-like	NKT	CXCL3	S1PR5	0.6498	0.508	0.5789	0.000999
MacAlv-like	NKT	FN1	CD44	1.4935	0.6724	1.083	0.000999
MacAlv-like	NKT	FN1	ITGA4	1.4935	0.2946	0.894	0.000999
MacAlv-like	NKT	FN1	ITGB1	1.4935	0.488	0.9908	0.000999
MacAlv-like	NKT	FN1	ITGB7	1.4935	0.4721	0.9828	0.000999
MacAlv-like	NKT	FN1	RPSA	1.4935	2.3639	1.9287	0.000999
MacAlv-like	NKT	GRN	TNFRSF1B	2.472	0.4949	1.4835	0.000999
MacAlv-like	NKT	GSTP1	CD44	1.7731	0.6724	1.2228	0.000999
MacAlv-like	NKT	GSTP1	IL7R	1.7731	0.5933	1.1832	0.000999
MacAlv-like	NKT	GSTP1	ITGA4	1.7731	0.2946	1.0338	0.000999
MacAlv-like	NKT	HLA-DRA	PTPRC	4.0393	1.8797	2.9595	0.000999
MacAlv-like	NKT	HSP90B1	ITGB1	0.7609	0.488	0.6244	0.000999
MacAlv-like	NKT	HSP90B1	TNFRSF1B	0.7609	0.4949	0.6279	0.000999
MacAlv-like	NKT	INHBA	TGFBR3	0.624	0.4128	0.5184	0.000999
MacAlv-like	NKT	LGALS3	CD6	2.9695	0.4881	1.7288	0.000999
MacAlv-like	NKT	LGALS3	ITGB1	2.9695	0.488	1.7287	0.000999
MacAlv-like	NKT	LGALS3	SPN	2.9695	0.6398	1.8046	0.000999
MacAlv-like	NKT	LRPAP1	SORL1	0.8311	0.4137	0.6224	0.000999
MacAlv-like	NKT	NAMPT	ANXA6	0.7736	0.844	0.8088	0.000999
MacAlv-like	NKT	NMB	F2R	0.3042	0.2978	0.301	0.000999
MacAlv-like	NKT	NMB	GPR65	0.3042	0.4898	0.397	0.000999
MacAlv-like	NKT	PECAM1	CXCR4	0.6452	2.0373	1.3413	0.000999
MacAlv-like	NKT	RPS19	ITGA4	3.6672	0.2946	1.9809	0.000999
MacAlv-like	NKT	RPS19	RPSA	3.6672	2.3639	3.0155	0.000999
MacAlv-like	NKT	RTN4	CD44	1.3829	0.6724	1.0276	0.000999
MacAlv-like	NKT	RTN4	CD99	1.3829	1.4547	1.4188	0.000999
MacAlv-like	NKT	THBS1	CD47	0.4734	0.5576	0.5155	0.000999
MacAlv-like	NKT	THBS1	ITGA4	0.4734	0.2946	0.384	0.000999
MacAlv-like	NKT	THBS1	ITGB1	0.4734	0.488	0.4807	0.000999
MacAlv-like	NKT	TNFSF13B	ITGB1	0.4441	0.488	0.466	0.000999
MacAlv-like	NKT	ITGB1	ITGA4	0.4804	0.2946	0.3875	0.00699
MacAlv-like	NKT	ITGB1	RACK1	0.4804	2.4327	1.4565	0.00899
MacAlv-like	TCD4ex	ADAM17	ITGB1	0.5942	0.4615	0.5279	0.000999
MacAlv-like	TCD4ex	ADAM17	TNFRSF1B	0.5942	0.383	0.4886	0.000999
MacAlv-like	TCD4ex	AIMP1	RACK1	0.3023	2.4434	1.3729	0.000999
MacAlv-like	TCD4ex	ANXA1	CCR7	1.7831	0.4844	1.1338	0.000999
MacAlv-like	TCD4ex	ANXA1	CD4	1.7831	0.5864	1.1848	0.000999
MacAlv-like	TCD4ex	ANXA1	CD44	1.7831	1.0244	1.4038	0.000999
MacAlv-like	TCD4ex	ANXA1	CXCR4	1.7831	2.4201	2.1016	0.000999
MacAlv-like	TCD4ex	ARF1	CD4	0.6416	0.5864	0.614	0.000999
MacAlv-like	TCD4ex	CALM1	RPSA	1.5268	2.4895	2.0081	0.000999
MacAlv-like	TCD4ex	CALM1	TNFRSF1B	1.5268	0.383	0.9549	0.000999
MacAlv-like	TCD4ex	CALR	IL7R	0.8207	1.2353	1.028	0.000999
MacAlv-like	TCD4ex	CCL20	CCR7	0.2944	0.4844	0.3894	0.000999
MacAlv-like	TCD4ex	CCL20	CXCR4	0.2944	2.4201	1.3572	0.000999
MacAlv-like	TCD4ex	CD58	CD2	0.295	1.5731	0.934	0.000999
MacAlv-like	TCD4ex	CD86	CD28	0.3304	0.3256	0.328	0.000999
MacAlv-like	TCD4ex	CD86	CTLA4	0.3304	0.6294	0.4799	0.000999
MacAlv-like	TCD4ex	CXCL16	CCR7	1.1324	0.4844	0.8084	0.000999
MacAlv-like	TCD4ex	CXCL16	CXCR4	1.1324	2.4201	1.7762	0.000999
MacAlv-like	TCD4ex	CXCL2	CCR7	0.2928	0.4844	0.3886	0.000999
MacAlv-like	TCD4ex	CXCL2	CXCR4	0.2928	2.4201	1.3564	0.000999
MacAlv-like	TCD4ex	CXCL3	CCR7	0.6498	0.4844	0.5671	0.000999
MacAlv-like	TCD4ex	CXCL3	CXCR4	0.6498	2.4201	1.5349	0.000999
MacAlv-like	TCD4ex	FN1	CD44	1.4935	1.0244	1.259	0.000999
MacAlv-like	TCD4ex	FN1	ITGB1	1.4935	0.4615	0.9775	0.000999
MacAlv-like	TCD4ex	FN1	RPSA	1.4935	2.4895	1.9915	0.000999
MacAlv-like	TCD4ex	GRN	TNFRSF1B	2.472	0.383	1.4275	0.000999
MacAlv-like	TCD4ex	GSTP1	CD44	1.7731	1.0244	1.3987	0.000999
MacAlv-like	TCD4ex	GSTP1	IL7R	1.7731	1.2353	1.5042	0.000999
MacAlv-like	TCD4ex	HLA-DMA	CD4	1.7093	0.5864	1.1478	0.000999
MacAlv-like	TCD4ex	HLA-DRA	CD4	4.0393	0.5864	2.3129	0.000999
MacAlv-like	TCD4ex	HLA-DRA	PDCD1	4.0393	0.457	2.2482	0.000999
MacAlv-like	TCD4ex	HLA-DRA	PTPRC	4.0393	1.7493	2.8943	0.000999
MacAlv-like	TCD4ex	HSP90B1	ITGB1	0.7609	0.4615	0.6112	0.000999
MacAlv-like	TCD4ex	HSP90B1	TNFRSF1B	0.7609	0.383	0.572	0.000999
MacAlv-like	TCD4ex	ITGB1	RACK1	0.4804	2.4434	1.4619	0.000999
MacAlv-like	TCD4ex	LGALS3	CD6	2.9695	0.5338	1.7516	0.000999
MacAlv-like	TCD4ex	LGALS3	ITGB1	2.9695	0.4615	1.7155	0.000999
MacAlv-like	TCD4ex	NAMPT	ANXA6	0.7736	0.5386	0.6561	0.000999
MacAlv-like	TCD4ex	PECAM1	CXCR4	0.6452	2.4201	1.5326	0.000999
MacAlv-like	TCD4ex	RPS19	CD4	3.6672	0.5864	2.1268	0.000999
MacAlv-like	TCD4ex	RPS19	RPSA	3.6672	2.4895	3.0783	0.000999
MacAlv-like	TCD4ex	RTN4	CD44	1.3829	1.0244	1.2036	0.000999
MacAlv-like	TCD4ex	RTN4	CD99	1.3829	0.9165	1.1497	0.000999
MacAlv-like	TCD4ex	TGFB1	ITGB1	0.3658	0.4615	0.4136	0.000999
MacAlv-like	TCD4ex	THBS1	CD47	0.4734	0.3456	0.4095	0.000999
MacAlv-like	TCD4ex	THBS1	ITGB1	0.4734	0.4615	0.4675	0.000999
MacAlv-like	TCD4ex	TNFSF12	TNFRSF25	0.2974	0.3259	0.3116	0.000999
MacAlv-like	TCD4ex	TNFSF13B	ITGB1	0.4441	0.4615	0.4528	0.000999
MacAlv-like	TCD4reg	ADAM17	ITGB1	0.5942	0.4001	0.4971	0.000999
MacAlv-like	TCD4reg	ADAM17	TNFRSF1B	0.5942	0.7982	0.6962	0.000999
MacAlv-like	TCD4reg	AIMP1	FAS	0.3023	0.2727	0.2875	0.000999
MacAlv-like	TCD4reg	AIMP1	RACK1	0.3023	2.5298	1.416	0.000999
MacAlv-like	TCD4reg	ANXA1	CCR7	1.7831	0.3098	1.0465	0.000999
MacAlv-like	TCD4reg	ANXA1	CD4	1.7831	0.429	1.106	0.000999
MacAlv-like	TCD4reg	ANXA1	CD44	1.7831	1.0896	1.4364	0.000999
MacAlv-like	TCD4reg	ANXA1	CXCR3	1.7831	0.3357	1.0594	0.000999
MacAlv-like	TCD4reg	ANXA1	CXCR4	1.7831	2.2962	2.0396	0.000999
MacAlv-like	TCD4reg	ANXA1	CXCR6	1.7831	0.3945	1.0888	0.000999
MacAlv-like	TCD4reg	ANXA1	FAS	1.7831	0.2727	1.0279	0.000999
MacAlv-like	TCD4reg	CALM1	RPSA	1.5268	2.4999	2.0134	0.000999
MacAlv-like	TCD4reg	CALM1	TNFRSF1B	1.5268	0.7982	1.1625	0.000999
MacAlv-like	TCD4reg	CALR	FAS	0.8207	0.2727	0.5467	0.000999
MacAlv-like	TCD4reg	CALR	IL7R	0.8207	0.9682	0.8945	0.000999
MacAlv-like	TCD4reg	CCL20	CCR7	0.2944	0.3098	0.3021	0.000999
MacAlv-like	TCD4reg	CCL20	CXCR3	0.2944	0.3357	0.315	0.000999
MacAlv-like	TCD4reg	CCL20	CXCR4	0.2944	2.2962	1.2953	0.000999
MacAlv-like	TCD4reg	CCL20	CXCR6	0.2944	0.3945	0.3445	0.000999
MacAlv-like	TCD4reg	CCL20	S1PR4	0.2944	0.2744	0.2844	0.000999
MacAlv-like	TCD4reg	CD58	CD2	0.295	1.6566	0.9758	0.000999
MacAlv-like	TCD4reg	CD86	CD28	0.3304	0.313	0.3217	0.000999
MacAlv-like	TCD4reg	CD86	CTLA4	0.3304	0.7909	0.5607	0.000999
MacAlv-like	TCD4reg	CXCL16	CCR7	1.1324	0.3098	0.7211	0.000999
MacAlv-like	TCD4reg	CXCL16	CXCR3	1.1324	0.3357	0.734	0.000999
MacAlv-like	TCD4reg	CXCL16	CXCR4	1.1324	2.2962	1.7143	0.000999
MacAlv-like	TCD4reg	CXCL16	CXCR6	1.1324	0.3945	0.7634	0.000999
MacAlv-like	TCD4reg	CXCL16	S1PR4	1.1324	0.2744	0.7034	0.000999
MacAlv-like	TCD4reg	CXCL2	CCR7	0.2928	0.3098	0.3013	0.000999
MacAlv-like	TCD4reg	CXCL2	CXCR3	0.2928	0.3357	0.3142	0.000999
MacAlv-like	TCD4reg	CXCL2	CXCR4	0.2928	2.2962	1.2945	0.000999
MacAlv-like	TCD4reg	CXCL2	CXCR6	0.2928	0.3945	0.3437	0.000999
MacAlv-like	TCD4reg	CXCL2	S1PR4	0.2928	0.2744	0.2836	0.000999
MacAlv-like	TCD4reg	CXCL3	CCR7	0.6498	0.3098	0.4798	0.000999
MacAlv-like	TCD4reg	CXCL3	CXCR3	0.6498	0.3357	0.4927	0.000999
MacAlv-like	TCD4reg	CXCL3	CXCR4	0.6498	2.2962	1.473	0.000999
MacAlv-like	TCD4reg	CXCL3	CXCR6	0.6498	0.3945	0.5222	0.000999
MacAlv-like	TCD4reg	CXCL3	S1PR4	0.6498	0.2744	0.4621	0.000999
MacAlv-like	TCD4reg	FN1	CD44	1.4935	1.0896	1.2916	0.000999
MacAlv-like	TCD4reg	FN1	ITGB1	1.4935	0.4001	0.9468	0.000999
MacAlv-like	TCD4reg	FN1	RPSA	1.4935	2.4999	1.9967	0.000999
MacAlv-like	TCD4reg	GRN	TNFRSF1B	2.472	0.7982	1.6351	0.000999
MacAlv-like	TCD4reg	GSTP1	CD44	1.7731	1.0896	1.4314	0.000999
MacAlv-like	TCD4reg	GSTP1	FAS	1.7731	0.2727	1.0229	0.000999
MacAlv-like	TCD4reg	GSTP1	IL7R	1.7731	0.9682	1.3706	0.000999
MacAlv-like	TCD4reg	HLA-DMA	CD4	1.7093	0.429	1.0691	0.000999
MacAlv-like	TCD4reg	HLA-DRA	CD4	4.0393	0.429	2.2342	0.000999
MacAlv-like	TCD4reg	HLA-DRA	PTPRC	4.0393	1.6603	2.8498	0.000999
MacAlv-like	TCD4reg	HSP90B1	ITGB1	0.7609	0.4001	0.5805	0.000999
MacAlv-like	TCD4reg	HSP90B1	TNFRSF1B	0.7609	0.7982	0.7795	0.000999
MacAlv-like	TCD4reg	ITGB1	RACK1	0.4804	2.5298	1.5051	0.000999
MacAlv-like	TCD4reg	LGALS3	CD6	2.9695	0.2651	1.6173	0.000999
MacAlv-like	TCD4reg	LGALS3	FAS	2.9695	0.2727	1.6211	0.000999
MacAlv-like	TCD4reg	LGALS3	ITGB1	2.9695	0.4001	1.6848	0.000999
MacAlv-like	TCD4reg	NAMPT	ANXA6	0.7736	0.4557	0.6146	0.000999
MacAlv-like	TCD4reg	NMB	P2RY10	0.3042	0.2824	0.2933	0.000999
MacAlv-like	TCD4reg	PECAM1	CXCR4	0.6452	2.2962	1.4707	0.000999
MacAlv-like	TCD4reg	RPS19	RPSA	3.6672	2.4999	3.0836	0.000999
MacAlv-like	TCD4reg	RTN4	CD44	1.3829	1.0896	1.2362	0.000999
MacAlv-like	TCD4reg	RTN4	CD99	1.3829	0.6603	1.0216	0.000999
MacAlv-like	TCD4reg	TGFB1	ITGB1	0.3658	0.4001	0.3829	0.000999
MacAlv-like	TCD4reg	THBS1	CD47	0.4734	0.416	0.4447	0.000999
MacAlv-like	TCD4reg	THBS1	ITGB1	0.4734	0.4001	0.4368	0.000999
MacAlv-like	TCD4reg	TNFSF13B	ITGB1	0.4441	0.4001	0.4221	0.000999
MacAlv-like	TCD8em	ADAM17	ITGB1	0.5942	0.2557	0.425	0.000999
MacAlv-like	TCD8em	ADAM17	TNFRSF1B	0.5942	0.3038	0.449	0.000999
MacAlv-like	TCD8em	AIMP1	RACK1	0.3023	2.4374	1.3698	0.000999
MacAlv-like	TCD8em	ANXA1	CD44	1.7831	1.119	1.4511	0.000999
MacAlv-like	TCD8em	ANXA1	CXCR3	1.7831	0.4189	1.101	0.000999
MacAlv-like	TCD8em	ANXA1	CXCR4	1.7831	2.8389	2.311	0.000999
MacAlv-like	TCD8em	ANXA1	CXCR6	1.7831	0.3399	1.0615	0.000999
MacAlv-like	TCD8em	ANXA1	F2R	1.7831	0.2695	1.0263	0.000999
MacAlv-like	TCD8em	ANXA1	ITGA4	1.7831	0.2823	1.0327	0.000999
MacAlv-like	TCD8em	CALR	IL7R	0.8207	0.7183	0.7695	0.000999
MacAlv-like	TCD8em	CCL20	CXCR3	0.2944	0.4189	0.3566	0.000999
MacAlv-like	TCD8em	CCL20	CXCR4	0.2944	2.8389	1.5667	0.000999
MacAlv-like	TCD8em	CCL20	CXCR6	0.2944	0.3399	0.3171	0.000999
MacAlv-like	TCD8em	CCL20	S1PR4	0.2944	0.2677	0.2811	0.000999
MacAlv-like	TCD8em	CD58	CD2	0.295	1.5961	0.9455	0.000999
MacAlv-like	TCD8em	CXCL16	CXCR3	1.1324	0.4189	0.7756	0.000999
MacAlv-like	TCD8em	CXCL16	CXCR4	1.1324	2.8389	1.9856	0.000999
MacAlv-like	TCD8em	CXCL16	CXCR6	1.1324	0.3399	0.7361	0.000999
MacAlv-like	TCD8em	CXCL16	S1PR4	1.1324	0.2677	0.7	0.000999
MacAlv-like	TCD8em	CXCL2	CXCR3	0.2928	0.4189	0.3558	0.000999
MacAlv-like	TCD8em	CXCL2	CXCR4	0.2928	2.8389	1.5659	0.000999
MacAlv-like	TCD8em	CXCL2	CXCR6	0.2928	0.3399	0.3163	0.000999
MacAlv-like	TCD8em	CXCL2	S1PR4	0.2928	0.2677	0.2803	0.000999
MacAlv-like	TCD8em	CXCL3	CXCR3	0.6498	0.4189	0.5343	0.000999
MacAlv-like	TCD8em	CXCL3	CXCR4	0.6498	2.8389	1.7444	0.000999
MacAlv-like	TCD8em	CXCL3	CXCR6	0.6498	0.3399	0.4948	0.000999
MacAlv-like	TCD8em	CXCL3	S1PR4	0.6498	0.2677	0.4588	0.000999
MacAlv-like	TCD8em	FN1	CD44	1.4935	1.119	1.3063	0.000999
MacAlv-like	TCD8em	FN1	ITGA4	1.4935	0.2823	0.8879	0.000999
MacAlv-like	TCD8em	FN1	ITGB1	1.4935	0.2557	0.8746	0.000999
MacAlv-like	TCD8em	FN1	RPSA	1.4935	2.3686	1.9311	0.000999
MacAlv-like	TCD8em	GRN	TNFRSF1B	2.472	0.3038	1.3879	0.000999
MacAlv-like	TCD8em	GSTP1	CD44	1.7731	1.119	1.4461	0.000999
MacAlv-like	TCD8em	GSTP1	IL7R	1.7731	0.7183	1.2457	0.000999
MacAlv-like	TCD8em	GSTP1	ITGA4	1.7731	0.2823	1.0277	0.000999
MacAlv-like	TCD8em	HLA-DRA	PTPRC	4.0393	1.7912	2.9153	0.000999
MacAlv-like	TCD8em	HSP90B1	ITGB1	0.7609	0.2557	0.5083	0.000999
MacAlv-like	TCD8em	HSP90B1	TNFRSF1B	0.7609	0.3038	0.5323	0.000999
MacAlv-like	TCD8em	ITGB1	CD47	0.4804	0.4276	0.454	0.000999
MacAlv-like	TCD8em	ITGB1	ITGA4	0.4804	0.2823	0.3813	0.000999
MacAlv-like	TCD8em	ITGB1	RACK1	0.4804	2.4374	1.4589	0.000999
MacAlv-like	TCD8em	LGALS3	CD6	2.9695	0.4204	1.695	0.000999
MacAlv-like	TCD8em	LGALS3	ITGB1	2.9695	0.2557	1.6126	0.000999
MacAlv-like	TCD8em	LGALS3	SPN	2.9695	0.2603	1.6149	0.000999
MacAlv-like	TCD8em	NAMPT	ANXA6	0.7736	0.552	0.6628	0.000999
MacAlv-like	TCD8em	NMB	F2R	0.3042	0.2695	0.2869	0.000999
MacAlv-like	TCD8em	NMB	GPR65	0.3042	0.2625	0.2833	0.000999
MacAlv-like	TCD8em	PECAM1	CXCR4	0.6452	2.8389	1.7421	0.000999
MacAlv-like	TCD8em	RPS19	ITGA4	3.6672	0.2823	1.9748	0.000999
MacAlv-like	TCD8em	RPS19	RPSA	3.6672	2.3686	3.0179	0.000999
MacAlv-like	TCD8em	RTN4	CD44	1.3829	1.119	1.251	0.000999
MacAlv-like	TCD8em	RTN4	CD99	1.3829	1.1525	1.2677	0.000999
MacAlv-like	TCD8em	TGFB1	ITGB1	0.3658	0.2557	0.3108	0.000999
MacAlv-like	TCD8em	THBS1	CD47	0.4734	0.4276	0.4505	0.000999
MacAlv-like	TCD8em	THBS1	ITGA4	0.4734	0.2823	0.3779	0.000999
MacAlv-like	TCD8em	THBS1	ITGB1	0.4734	0.2557	0.3646	0.000999
MacAlv-like	TCD8em	TNFSF13B	ITGB1	0.4441	0.2557	0.3499	0.000999
MacAlv-like	TCD8em	CALM1	RPSA	1.5268	2.3686	1.9477	0.005
MacAlv-like	TCD8ex	ADAM17	ITGB1	0.5942	0.2995	0.4468	0.000999
MacAlv-like	TCD8ex	ADAM17	TNFRSF1B	0.5942	0.6436	0.6189	0.000999
MacAlv-like	TCD8ex	AIMP1	RACK1	0.3023	2.3353	1.3188	0.000999
MacAlv-like	TCD8ex	ANXA1	CD44	1.7831	0.8219	1.3025	0.000999
MacAlv-like	TCD8ex	ANXA1	CXCR3	1.7831	0.3647	1.0739	0.000999
MacAlv-like	TCD8ex	ANXA1	CXCR4	1.7831	2.3472	2.0652	0.000999
MacAlv-like	TCD8ex	ANXA1	CXCR6	1.7831	0.6626	1.2228	0.000999
MacAlv-like	TCD8ex	ANXA1	ITGA4	1.7831	0.4432	1.1132	0.000999
MacAlv-like	TCD8ex	ANXA1	VCAM1	1.7831	0.4462	1.1147	0.000999
MacAlv-like	TCD8ex	APOE	VCAM1	2.4995	0.4462	1.4728	0.000999
MacAlv-like	TCD8ex	CALM1	RPSA	1.5268	2.2697	1.8982	0.000999
MacAlv-like	TCD8ex	CALM1	TNFRSF1B	1.5268	0.6436	1.0852	0.000999
MacAlv-like	TCD8ex	CCL20	CXCR3	0.2944	0.3647	0.3295	0.000999
MacAlv-like	TCD8ex	CCL20	CXCR4	0.2944	2.3472	1.3208	0.000999
MacAlv-like	TCD8ex	CCL20	CXCR6	0.2944	0.6626	0.4785	0.000999
MacAlv-like	TCD8ex	CD58	CD2	0.295	2.0502	1.1726	0.000999
MacAlv-like	TCD8ex	CD86	CTLA4	0.3304	0.4883	0.4094	0.000999
MacAlv-like	TCD8ex	CXCL16	CXCR3	1.1324	0.3647	0.7485	0.000999
MacAlv-like	TCD8ex	CXCL16	CXCR4	1.1324	2.3472	1.7398	0.000999
MacAlv-like	TCD8ex	CXCL16	CXCR6	1.1324	0.6626	0.8975	0.000999
MacAlv-like	TCD8ex	CXCL2	CXCR3	0.2928	0.3647	0.3287	0.000999
MacAlv-like	TCD8ex	CXCL2	CXCR4	0.2928	2.3472	1.32	0.000999
MacAlv-like	TCD8ex	CXCL2	CXCR6	0.2928	0.6626	0.4777	0.000999
MacAlv-like	TCD8ex	CXCL3	CXCR3	0.6498	0.3647	0.5072	0.000999
MacAlv-like	TCD8ex	CXCL3	CXCR4	0.6498	2.3472	1.4985	0.000999
MacAlv-like	TCD8ex	CXCL3	CXCR6	0.6498	0.6626	0.6562	0.000999
MacAlv-like	TCD8ex	FN1	CD44	1.4935	0.8219	1.1577	0.000999
MacAlv-like	TCD8ex	FN1	ITGA4	1.4935	0.4432	0.9684	0.000999
MacAlv-like	TCD8ex	FN1	ITGB1	1.4935	0.2995	0.8965	0.000999
MacAlv-like	TCD8ex	FN1	ITGB7	1.4935	0.3007	0.8971	0.000999
MacAlv-like	TCD8ex	FN1	RPSA	1.4935	2.2697	1.8816	0.000999
MacAlv-like	TCD8ex	GRN	TNFRSF1B	2.472	0.6436	1.5578	0.000999
MacAlv-like	TCD8ex	GSTP1	CD44	1.7731	0.8219	1.2975	0.000999
MacAlv-like	TCD8ex	GSTP1	ITGA4	1.7731	0.4432	1.1082	0.000999
MacAlv-like	TCD8ex	GSTP1	VCAM1	1.7731	0.4462	1.1096	0.000999
MacAlv-like	TCD8ex	HLA-DRA	PDCD1	4.0393	0.6109	2.3251	0.000999
MacAlv-like	TCD8ex	HLA-DRA	PTPRC	4.0393	1.6762	2.8578	0.000999
MacAlv-like	TCD8ex	HSP90B1	ITGB1	0.7609	0.2995	0.5302	0.000999
MacAlv-like	TCD8ex	HSP90B1	TNFRSF1B	0.7609	0.6436	0.7023	0.000999
MacAlv-like	TCD8ex	ITGB1	CD47	0.4804	0.3952	0.4378	0.000999
MacAlv-like	TCD8ex	ITGB1	ITGA4	0.4804	0.4432	0.4618	0.000999
MacAlv-like	TCD8ex	ITGB1	RACK1	0.4804	2.3353	1.4078	0.000999
MacAlv-like	TCD8ex	ITGB1	VCAM1	0.4804	0.4462	0.4633	0.000999
MacAlv-like	TCD8ex	LGALS3	CD6	2.9695	0.318	1.6438	0.000999
MacAlv-like	TCD8ex	LGALS3	ITGB1	2.9695	0.2995	1.6345	0.000999
MacAlv-like	TCD8ex	LGALS3	SPN	2.9695	0.3486	1.6591	0.000999
MacAlv-like	TCD8ex	NAMPT	ANXA6	0.7736	0.5678	0.6707	0.000999
MacAlv-like	TCD8ex	NMB	GPR65	0.3042	0.3904	0.3473	0.000999
MacAlv-like	TCD8ex	PECAM1	CXCR4	0.6452	2.3472	1.4962	0.000999
MacAlv-like	TCD8ex	RTN4	CD44	1.3829	0.8219	1.1024	0.000999
MacAlv-like	TCD8ex	RTN4	CD99	1.3829	1.2049	1.2939	0.000999
MacAlv-like	TCD8ex	TGFB1	ITGB1	0.3658	0.2995	0.3326	0.000999
MacAlv-like	TCD8ex	THBS1	CD47	0.4734	0.3952	0.4343	0.000999
MacAlv-like	TCD8ex	THBS1	ITGA4	0.4734	0.4432	0.4583	0.000999
MacAlv-like	TCD8ex	THBS1	ITGB1	0.4734	0.2995	0.3865	0.000999
MacAlv-like	TCD8ex	TNFSF13B	ITGB1	0.4441	0.2995	0.3718	0.000999
MacAlv-like	TGD	AIMP1	RACK1	0.3023	2.7287	1.5155	0.000999
MacAlv-like	TGD	ANXA1	CXCR3	1.7831	1.1748	1.4789	0.000999
MacAlv-like	TGD	ANXA1	CXCR4	1.7831	1.4894	1.6363	0.000999
MacAlv-like	TGD	ANXA1	ITGA4	1.7831	0.3968	1.09	0.000999
MacAlv-like	TGD	APOE	SORL1	2.4995	0.3318	1.4156	0.000999
MacAlv-like	TGD	ARF1	ITGA4	0.6416	0.3968	0.5192	0.000999
MacAlv-like	TGD	CALM1	RPSA	1.5268	2.8814	2.2041	0.000999
MacAlv-like	TGD	CALR	IL7R	0.8207	1.3862	1.1035	0.000999
MacAlv-like	TGD	CCL20	CXCR3	0.2944	1.1748	0.7346	0.000999
MacAlv-like	TGD	CCL20	CXCR4	0.2944	1.4894	0.8919	0.000999
MacAlv-like	TGD	CD58	CD2	0.295	1.4522	0.8736	0.000999
MacAlv-like	TGD	CD99	CD99	0.5071	1.7154	1.1112	0.000999
MacAlv-like	TGD	CXCL16	CXCR3	1.1324	1.1748	1.1536	0.000999
MacAlv-like	TGD	CXCL16	CXCR4	1.1324	1.4894	1.3109	0.000999
MacAlv-like	TGD	CXCL2	CXCR3	0.2928	1.1748	0.7338	0.000999
MacAlv-like	TGD	CXCL2	CXCR4	0.2928	1.4894	0.8911	0.000999
MacAlv-like	TGD	CXCL3	CXCR3	0.6498	1.1748	0.9123	0.000999
MacAlv-like	TGD	CXCL3	CXCR4	0.6498	1.4894	1.0696	0.000999
MacAlv-like	TGD	FN1	ITGA4	1.4935	0.3968	0.9452	0.000999
MacAlv-like	TGD	FN1	ITGB7	1.4935	0.459	0.9763	0.000999
MacAlv-like	TGD	FN1	RPSA	1.4935	2.8814	2.1874	0.000999
MacAlv-like	TGD	GRN	TNFRSF1A	2.472	0.3099	1.391	0.000999
MacAlv-like	TGD	GSTP1	IL7R	1.7731	1.3862	1.5796	0.000999
MacAlv-like	TGD	GSTP1	ITGA4	1.7731	0.3968	1.085	0.000999
MacAlv-like	TGD	HLA-A	CD8A	2.4705	1.746	2.1083	0.000999
MacAlv-like	TGD	HLA-DRA	PTPRC	4.0393	1.8653	2.9523	0.000999
MacAlv-like	TGD	HLA-E	CD8A	1.2628	1.746	1.5044	0.000999
MacAlv-like	TGD	HLA-E	KLRC2	1.2628	0.8082	1.0355	0.000999
MacAlv-like	TGD	HLA-E	KLRD1	1.2628	1.3451	1.3039	0.000999
MacAlv-like	TGD	HLA-F	CD8A	0.3202	1.746	1.0331	0.000999
MacAlv-like	TGD	HMGB1	ITGA4	1.1718	0.3968	0.7843	0.000999
MacAlv-like	TGD	ITGB1	ITGA4	0.4804	0.3968	0.4386	0.000999
MacAlv-like	TGD	ITGB1	PTK2B	0.4804	0.3668	0.4236	0.000999
MacAlv-like	TGD	ITGB1	RACK1	0.4804	2.7287	1.6045	0.000999
MacAlv-like	TGD	ITGB2	ICAM1	0.7316	0.2915	0.5116	0.000999
MacAlv-like	TGD	ITGB2	ITGAL	0.7316	0.3731	0.5524	0.000999
MacAlv-like	TGD	LGALS3	CD6	2.9695	0.4684	1.719	0.000999
MacAlv-like	TGD	LGALS3	ITGB1	2.9695	0.3657	1.6676	0.000999
MacAlv-like	TGD	LGALS3	SPN	2.9695	0.5644	1.7669	0.000999
MacAlv-like	TGD	LGALS3	TGFBR2	2.9695	0.3677	1.6686	0.000999
MacAlv-like	TGD	LRPAP1	SORL1	0.8311	0.3318	0.5814	0.000999
MacAlv-like	TGD	MIF	ITGA4	0.5851	0.3968	0.491	0.000999
MacAlv-like	TGD	MIF	TNFRSF14	0.5851	0.4642	0.5246	0.000999
MacAlv-like	TGD	NAMPT	ANXA6	0.7736	0.8553	0.8144	0.000999
MacAlv-like	TGD	NMB	GPR65	0.3042	0.5368	0.4205	0.000999
MacAlv-like	TGD	PECAM1	CXCR4	0.6452	1.4894	1.0673	0.000999
MacAlv-like	TGD	PTPRC	CD2	0.6908	1.4522	1.0715	0.000999
MacAlv-like	TGD	PTPRC	CD8A	0.6908	1.746	1.2184	0.000999
MacAlv-like	TGD	PTPRC	CXCR4	0.6908	1.4894	1.0901	0.000999
MacAlv-like	TGD	RPS19	ICAM1	3.6672	0.2915	1.9793	0.000999
MacAlv-like	TGD	RPS19	ITGA4	3.6672	0.3968	2.032	0.000999
MacAlv-like	TGD	RPS19	RPSA	3.6672	2.8814	3.2743	0.000999
MacAlv-like	TGD	RTN4	CD99	1.3829	1.7154	1.5491	0.000999
MacAlv-like	TGD	THBS1	ITGA4	0.4734	0.3968	0.4351	0.000999
MacAlv-like	TGD	ADAM17	TNFRSF1A	0.5942	0.3099	0.452	0.003
NKT	MacAlv-like	ALOX5AP	ALOX5	0.5021	0.8739	0.688	0.000999
NKT	MacAlv-like	ANXA1	C3AR1	1.2259	0.3013	0.7636	0.000999
NKT	MacAlv-like	ANXA1	C5AR1	1.2259	0.5355	0.8807	0.000999
NKT	MacAlv-like	ANXA1	CD44	1.2259	1.4854	1.3557	0.000999
NKT	MacAlv-like	ANXA1	FPR1	1.2259	0.6009	0.9134	0.000999
NKT	MacAlv-like	ANXA1	FPR2	1.2259	0.3611	0.7935	0.000999
NKT	MacAlv-like	ANXA1	FPR3	1.2259	0.34	0.783	0.000999
NKT	MacAlv-like	ARF1	CD4	0.7991	0.2624	0.5307	0.000999
NKT	MacAlv-like	ARF1	CD44	0.7991	1.4854	1.1423	0.000999
NKT	MacAlv-like	CALM1	TNFRSF1A	1.9335	0.2706	1.1021	0.000999
NKT	MacAlv-like	CALR	CD44	0.9479	1.4854	1.2166	0.000999
NKT	MacAlv-like	CALR	LRP1	0.9479	0.5149	0.7314	0.000999
NKT	MacAlv-like	CD2	CD4	1.1465	0.2624	0.7044	0.000999
NKT	MacAlv-like	CD320	TGFBR2	0.2545	0.2597	0.2571	0.000999
NKT	MacAlv-like	GSTP1	CD44	0.7909	1.4854	1.1381	0.000999
NKT	MacAlv-like	GZMB	IGF2R	1.8361	0.2658	1.0509	0.000999
NKT	MacAlv-like	HMGB1	LY96	1.195	0.9441	1.0695	0.000999
NKT	MacAlv-like	HMGB2	CD44	0.6467	1.4854	1.066	0.000999
NKT	MacAlv-like	HMGB2	DAB2	0.6467	0.7387	0.6927	0.000999
NKT	MacAlv-like	HSP90B1	LRP1	0.6138	0.5149	0.5644	0.000999
NKT	MacAlv-like	IL16	CD4	0.3556	0.2624	0.309	0.000999
NKT	MacAlv-like	IL16	FCGR1A	0.3556	0.4903	0.4229	0.000999
NKT	MacAlv-like	ITGA4	CD44	0.2946	1.4854	0.89	0.000999
NKT	MacAlv-like	ITGA4	TFRC	0.2946	0.6173	0.4559	0.000999
NKT	MacAlv-like	ITGB1	CD151	0.488	0.5137	0.5008	0.000999
NKT	MacAlv-like	ITGB1	CD46	0.488	0.3647	0.4264	0.000999
NKT	MacAlv-like	ITGB1	DAB2	0.488	0.7387	0.6133	0.000999
NKT	MacAlv-like	ITGB1	ENG	0.488	0.2935	0.3907	0.000999
NKT	MacAlv-like	ITGB1	PLAUR	0.488	0.6582	0.5731	0.000999
NKT	MacAlv-like	ITGB2	PLAUR	1.6481	0.6582	1.1532	0.000999
NKT	MacAlv-like	LRPAP1	LRP1	0.2807	0.5149	0.3978	0.000999
NKT	MacAlv-like	LRPAP1	SORT1	0.2807	0.2835	0.2821	0.000999
NKT	MacAlv-like	LTB	TNFRSF1A	0.2605	0.2706	0.2655	0.000999
NKT	MacAlv-like	MIF	CD74	0.6657	4.1917	2.4287	0.000999
NKT	MacAlv-like	PTPRC	CD4	1.8797	0.2624	1.071	0.000999
NKT	MacAlv-like	PTPRC	CD44	1.8797	1.4854	1.6825	0.000999
NKT	MacAlv-like	RPS19	C5AR1	3.5336	0.5355	2.0346	0.000999
NKT	MacAlv-like	RPS19	CD4	3.5336	0.2624	1.898	0.000999
NKT	MacAlv-like	RTN4	CD44	0.4374	1.4854	0.9614	0.000999
NKT	MacAlv-like	TGFB1	ENG	0.5441	0.2935	0.4188	0.000999
NKT	MacAlv-like	TGFB1	TGFBR2	0.5441	0.2597	0.4019	0.000999
NKT	MacAlv-like	TIMP1	LRP1	0.3005	0.5149	0.4077	0.000999
NKT	MacAlv-like	XCL2	FPR2	0.2774	0.3611	0.3193	0.000999
NKT	MacAlv-like	XCL2	PTAFR	0.2774	0.3077	0.2926	0.000999
NKT	MacAlv-like	HMGB1	AGTRAP	1.195	0.266	0.7305	0.003
NKT	MacAlv-like	ITGB1	CD47	0.488	0.6183	0.5532	0.00899
TCD4ex	MacAlv-like	ALOX5AP	ALOX5	1.119	0.8739	0.9964	0.000999
TCD4ex	MacAlv-like	ARF1	CD44	0.6827	1.4854	1.084	0.000999
TCD4ex	MacAlv-like	CALM1	TNFRSF1A	1.2957	0.2706	0.7832	0.000999
TCD4ex	MacAlv-like	CALR	CD44	0.748	1.4854	1.1167	0.000999
TCD4ex	MacAlv-like	CALR	LRP1	0.748	0.5149	0.6315	0.000999
TCD4ex	MacAlv-like	CD2	CD4	1.5731	0.2624	0.9177	0.000999
TCD4ex	MacAlv-like	CXCL13	C3AR1	2.3367	0.3013	1.319	0.000999
TCD4ex	MacAlv-like	CXCL13	C5AR1	2.3367	0.5355	1.4361	0.000999
TCD4ex	MacAlv-like	CXCL13	FPR1	2.3367	0.6009	1.4688	0.000999
TCD4ex	MacAlv-like	CXCL13	FPR2	2.3367	0.3611	1.3489	0.000999
TCD4ex	MacAlv-like	HMGB1	AGTRAP	1.3876	0.266	0.8268	0.000999
TCD4ex	MacAlv-like	HMGB1	LY96	1.3876	0.9441	1.1658	0.000999
TCD4ex	MacAlv-like	HMGB2	CD44	1.0243	1.4854	1.2548	0.000999
TCD4ex	MacAlv-like	HMGB2	DAB2	1.0243	0.7387	0.8815	0.000999
TCD4ex	MacAlv-like	HSP90B1	LRP1	0.3944	0.5149	0.4547	0.000999
TCD4ex	MacAlv-like	ICAM3	ITGB2	0.573	0.7316	0.6523	0.000999
TCD4ex	MacAlv-like	ITGB1	CD151	0.4615	0.5137	0.4876	0.000999
TCD4ex	MacAlv-like	ITGB1	CD46	0.4615	0.3647	0.4131	0.000999
TCD4ex	MacAlv-like	ITGB1	CD47	0.4615	0.6183	0.5399	0.000999
TCD4ex	MacAlv-like	ITGB1	DAB2	0.4615	0.7387	0.6001	0.000999
TCD4ex	MacAlv-like	ITGB1	ENG	0.4615	0.2935	0.3775	0.000999
TCD4ex	MacAlv-like	ITGB1	IGF2R	0.4615	0.2658	0.3636	0.000999
TCD4ex	MacAlv-like	ITGB1	PLAUR	0.4615	0.6582	0.5599	0.000999
TCD4ex	MacAlv-like	ITGB2	PLAUR	0.7871	0.6582	0.7226	0.000999
TCD4ex	MacAlv-like	LRPAP1	LRP1	0.2809	0.5149	0.3979	0.000999
TCD4ex	MacAlv-like	LTB	ITGB1	0.9655	0.4804	0.7229	0.000999
TCD4ex	MacAlv-like	LTB	TNFRSF1A	0.9655	0.2706	0.6181	0.000999
TCD4ex	MacAlv-like	MIF	CD74	0.6999	4.1917	2.4458	0.000999
TCD4ex	MacAlv-like	NMB	FPR2	0.6391	0.3611	0.5001	0.000999
TCD4ex	MacAlv-like	NMB	GPR65	0.6391	0.3085	0.4738	0.000999
TCD4ex	MacAlv-like	NMB	PTAFR	0.6391	0.3077	0.4734	0.000999
TCD4ex	MacAlv-like	PTPRC	CD4	1.7493	0.2624	1.0058	0.000999
TCD4ex	MacAlv-like	PTPRC	CD44	1.7493	1.4854	1.6174	0.000999
TCD4ex	MacAlv-like	RPS19	C5AR1	3.6329	0.5355	2.0842	0.000999
TCD4ex	MacAlv-like	SELL	SELPLG	0.5618	0.3492	0.4555	0.000999
TCD4ex	MacAlv-like	SPP1	CD44	0.3314	1.4854	0.9084	0.000999
TCD4ex	MacAlv-like	SPP1	ITGB1	0.3314	0.4804	0.4059	0.000999
TCD4ex	MacAlv-like	TIMP1	LRP1	0.3374	0.5149	0.4262	0.000999
TCD4reg	MacAlv-like	ALOX5AP	ALOX5	0.4589	0.8739	0.6664	0.000999
TCD4reg	MacAlv-like	APOE	LRP1	0.2934	0.5149	0.4042	0.000999
TCD4reg	MacAlv-like	ARF1	CD44	0.7185	1.4854	1.1019	0.000999
TCD4reg	MacAlv-like	CALM1	TNFRSF1A	1.534	0.2706	0.9023	0.000999
TCD4reg	MacAlv-like	CALR	CD44	0.6835	1.4854	1.0844	0.000999
TCD4reg	MacAlv-like	CALR	LRP1	0.6835	0.5149	0.5992	0.000999
TCD4reg	MacAlv-like	CD2	CD4	1.6566	0.2624	0.9595	0.000999
TCD4reg	MacAlv-like	GSTP1	CD44	0.4917	1.4854	0.9885	0.000999
TCD4reg	MacAlv-like	HMGB1	AGTRAP	1.2547	0.266	0.7604	0.000999
TCD4reg	MacAlv-like	HMGB1	LY96	1.2547	0.9441	1.0994	0.000999
TCD4reg	MacAlv-like	HMGB2	CD44	0.616	1.4854	1.0507	0.000999
TCD4reg	MacAlv-like	HMGB2	DAB2	0.616	0.7387	0.6774	0.000999
TCD4reg	MacAlv-like	HSP90B1	LRP1	0.4221	0.5149	0.4685	0.000999
TCD4reg	MacAlv-like	ICAM3	ITGB2	0.6663	0.7316	0.6989	0.000999
TCD4reg	MacAlv-like	IL16	FCGR1A	0.2528	0.4903	0.3716	0.000999
TCD4reg	MacAlv-like	ITGB1	CD151	0.4001	0.5137	0.4569	0.000999
TCD4reg	MacAlv-like	ITGB1	CD46	0.4001	0.3647	0.3824	0.000999
TCD4reg	MacAlv-like	ITGB1	CD47	0.4001	0.6183	0.5092	0.000999
TCD4reg	MacAlv-like	ITGB1	DAB2	0.4001	0.7387	0.5694	0.000999
TCD4reg	MacAlv-like	ITGB1	ENG	0.4001	0.2935	0.3468	0.000999
TCD4reg	MacAlv-like	ITGB1	IGF2R	0.4001	0.2658	0.3329	0.000999
TCD4reg	MacAlv-like	ITGB1	PLAUR	0.4001	0.6582	0.5292	0.000999
TCD4reg	MacAlv-like	ITGB2	PLAUR	0.6238	0.6582	0.641	0.000999
TCD4reg	MacAlv-like	LGALS3	FCGR2A	0.4492	0.7854	0.6173	0.000999
TCD4reg	MacAlv-like	LRPAP1	LRP1	0.3101	0.5149	0.4125	0.000999
TCD4reg	MacAlv-like	LRPAP1	SORT1	0.3101	0.2835	0.2968	0.000999
TCD4reg	MacAlv-like	LTB	ITGB1	2.242	0.4804	1.3612	0.000999
TCD4reg	MacAlv-like	LTB	TNFRSF1A	2.242	0.2706	1.2563	0.000999
TCD4reg	MacAlv-like	MIF	CD74	0.6295	4.1917	2.4106	0.000999
TCD4reg	MacAlv-like	PSAP	LRP1	0.5938	0.5149	0.5544	0.000999
TCD4reg	MacAlv-like	PTPRC	CD44	1.6603	1.4854	1.5729	0.000999
TCD4reg	MacAlv-like	RPS19	C5AR1	3.6897	0.5355	2.1126	0.000999
TCD4reg	MacAlv-like	RTN4	CD44	0.3528	1.4854	0.9191	0.000999
TCD4reg	MacAlv-like	SELL	SELPLG	0.7062	0.3492	0.5277	0.000999
TCD4reg	MacAlv-like	SPP1	CD44	0.3125	1.4854	0.899	0.000999
TCD4reg	MacAlv-like	SPP1	ITGB1	0.3125	0.4804	0.3964	0.000999
TCD4reg	MacAlv-like	TIMP1	LRP1	0.4362	0.5149	0.4756	0.000999
TCD8em	MacAlv-like	ALOX5AP	ALOX5	0.7973	0.8739	0.8356	0.000999
TCD8em	MacAlv-like	ANXA1	C3AR1	1.0693	0.3013	0.6853	0.000999
TCD8em	MacAlv-like	ANXA1	C5AR1	1.0693	0.5355	0.8024	0.000999
TCD8em	MacAlv-like	ANXA1	CD4	1.0693	0.2624	0.6658	0.000999
TCD8em	MacAlv-like	ANXA1	CD44	1.0693	1.4854	1.2773	0.000999
TCD8em	MacAlv-like	ANXA1	FPR1	1.0693	0.6009	0.8351	0.000999
TCD8em	MacAlv-like	ANXA1	FPR2	1.0693	0.3611	0.7152	0.000999
TCD8em	MacAlv-like	ANXA1	FPR3	1.0693	0.34	0.7046	0.000999
TCD8em	MacAlv-like	APOE	LRP1	0.2791	0.5149	0.397	0.000999
TCD8em	MacAlv-like	ARF1	CD4	0.6684	0.2624	0.4654	0.000999
TCD8em	MacAlv-like	ARF1	CD44	0.6684	1.4854	1.0769	0.000999
TCD8em	MacAlv-like	CALM1	TNFRSF1A	1.5262	0.2706	0.8984	0.000999
TCD8em	MacAlv-like	CALR	CD44	0.7141	1.4854	1.0998	0.000999
TCD8em	MacAlv-like	CALR	LRP1	0.7141	0.5149	0.6145	0.000999
TCD8em	MacAlv-like	CD2	CD4	1.5961	0.2624	0.9292	0.000999
TCD8em	MacAlv-like	GSTP1	CD44	0.767	1.4854	1.1262	0.000999
TCD8em	MacAlv-like	GZMB	IGF2R	0.4781	0.2658	0.3719	0.000999
TCD8em	MacAlv-like	HMGB1	AGTRAP	1.3636	0.266	0.8148	0.000999
TCD8em	MacAlv-like	HMGB1	LY96	1.3636	0.9441	1.1538	0.000999
TCD8em	MacAlv-like	HMGB2	CD44	0.7212	1.4854	1.1033	0.000999
TCD8em	MacAlv-like	HMGB2	DAB2	0.7212	0.7387	0.7299	0.000999
TCD8em	MacAlv-like	HSP90B1	ITGB1	0.471	0.4804	0.4757	0.000999
TCD8em	MacAlv-like	HSP90B1	LRP1	0.471	0.5149	0.493	0.000999
TCD8em	MacAlv-like	IFNG	IFNGR1	0.3967	0.4377	0.4172	0.000999
TCD8em	MacAlv-like	IFNG	IFNGR2	0.3967	0.4229	0.4098	0.000999
TCD8em	MacAlv-like	IFNG	PTPN6	0.3967	0.5638	0.4802	0.000999
TCD8em	MacAlv-like	IL16	CD4	0.4085	0.2624	0.3354	0.000999
TCD8em	MacAlv-like	IL16	FCGR1A	0.4085	0.4903	0.4494	0.000999
TCD8em	MacAlv-like	ITGA4	CD44	0.2823	1.4854	0.8839	0.000999
TCD8em	MacAlv-like	ITGA4	TFRC	0.2823	0.6173	0.4498	0.000999
TCD8em	MacAlv-like	ITGB1	CD151	0.2557	0.5137	0.3847	0.000999
TCD8em	MacAlv-like	ITGB1	CD46	0.2557	0.3647	0.3102	0.000999
TCD8em	MacAlv-like	ITGB1	CD47	0.2557	0.6183	0.437	0.000999
TCD8em	MacAlv-like	ITGB1	DAB2	0.2557	0.7387	0.4972	0.000999
TCD8em	MacAlv-like	ITGB1	ENG	0.2557	0.2935	0.2746	0.000999
TCD8em	MacAlv-like	ITGB1	IGF2R	0.2557	0.2658	0.2608	0.000999
TCD8em	MacAlv-like	ITGB1	PLAUR	0.2557	0.6582	0.457	0.000999
TCD8em	MacAlv-like	ITGB2	PLAUR	1.0018	0.6582	0.83	0.000999
TCD8em	MacAlv-like	LGALS3	CLEC7A	0.2689	0.5814	0.4252	0.000999
TCD8em	MacAlv-like	LGALS3	FCGR2A	0.2689	0.7854	0.5272	0.000999
TCD8em	MacAlv-like	LGALS3	TFRC	0.2689	0.6173	0.4431	0.000999
TCD8em	MacAlv-like	LRPAP1	LRP1	0.2719	0.5149	0.3934	0.000999
TCD8em	MacAlv-like	LRPAP1	SORT1	0.2719	0.2835	0.2777	0.000999
TCD8em	MacAlv-like	LTB	ITGB1	0.6352	0.4804	0.5578	0.000999
TCD8em	MacAlv-like	LTB	TNFRSF1A	0.6352	0.2706	0.4529	0.000999
TCD8em	MacAlv-like	MIF	CD74	0.6063	4.1917	2.399	0.000999
TCD8em	MacAlv-like	PSAP	LRP1	0.5012	0.5149	0.5081	0.000999
TCD8em	MacAlv-like	PTPRC	CD4	1.7912	0.2624	1.0268	0.000999
TCD8em	MacAlv-like	PTPRC	CD44	1.7912	1.4854	1.6383	0.000999
TCD8em	MacAlv-like	RPS19	C5AR1	3.536	0.5355	2.0358	0.000999
TCD8em	MacAlv-like	RPS19	CD4	3.536	0.2624	1.8992	0.000999
TCD8em	MacAlv-like	RTN4	CD44	0.3632	1.4854	0.9243	0.000999
TCD8em	MacAlv-like	SELL	CD4	0.258	0.2624	0.2602	0.000999
TCD8em	MacAlv-like	SELL	SELPLG	0.258	0.3492	0.3036	0.000999
TCD8em	MacAlv-like	SPP1	CD44	0.3608	1.4854	0.9231	0.000999
TCD8em	MacAlv-like	SPP1	ITGB1	0.3608	0.4804	0.4206	0.000999
TCD8em	MacAlv-like	TIMP1	LRP1	0.2667	0.5149	0.3908	0.000999
TCD8em	MacAlv-like	TNF	TNFRSF1A	0.2667	0.2706	0.2687	0.000999
TCD8em	MacAlv-like	XCL2	FPR2	0.295	0.3611	0.328	0.000999
TCD8em	MacAlv-like	XCL2	GPR65	0.295	0.3085	0.3017	0.000999
TCD8em	MacAlv-like	XCL2	PTAFR	0.295	0.3077	0.3013	0.000999
TCD8ex	MacAlv-like	ALOX5AP	ALOX5	1.5024	0.8739	1.1881	0.000999
TCD8ex	MacAlv-like	ANXA1	C3AR1	0.5645	0.3013	0.4329	0.000999
TCD8ex	MacAlv-like	ANXA1	C5AR1	0.5645	0.5355	0.55	0.000999
TCD8ex	MacAlv-like	ANXA1	CD44	0.5645	1.4854	1.0249	0.000999
TCD8ex	MacAlv-like	ANXA1	FPR1	0.5645	0.6009	0.5827	0.000999
TCD8ex	MacAlv-like	ANXA1	FPR2	0.5645	0.3611	0.4628	0.000999
TCD8ex	MacAlv-like	ANXA1	FPR3	0.5645	0.34	0.4522	0.000999
TCD8ex	MacAlv-like	APOE	LRP1	0.2814	0.5149	0.3981	0.000999
TCD8ex	MacAlv-like	ARF1	CD4	0.7835	0.2624	0.5229	0.000999
TCD8ex	MacAlv-like	ARF1	CD44	0.7835	1.4854	1.1345	0.000999
TCD8ex	MacAlv-like	CALM1	TNFRSF1A	1.4627	0.2706	0.8667	0.000999
TCD8ex	MacAlv-like	CALR	CD44	0.9634	1.4854	1.2244	0.000999
TCD8ex	MacAlv-like	CALR	IL7R	0.9634	0.251	0.6072	0.000999
TCD8ex	MacAlv-like	CALR	LRP1	0.9634	0.5149	0.7392	0.000999
TCD8ex	MacAlv-like	CD2	CD4	2.0502	0.2624	1.1563	0.000999
TCD8ex	MacAlv-like	CXCL13	C3AR1	1.7749	0.3013	1.0381	0.000999
TCD8ex	MacAlv-like	CXCL13	C5AR1	1.7749	0.5355	1.1552	0.000999
TCD8ex	MacAlv-like	CXCL13	FPR1	1.7749	0.6009	1.1879	0.000999
TCD8ex	MacAlv-like	CXCL13	FPR2	1.7749	0.3611	1.068	0.000999
TCD8ex	MacAlv-like	FASLG	TNFRSF1A	0.2613	0.2706	0.2659	0.000999
TCD8ex	MacAlv-like	GSTP1	CD44	0.8286	1.4854	1.157	0.000999
TCD8ex	MacAlv-like	GZMB	IGF2R	1.9794	0.2658	1.1226	0.000999
TCD8ex	MacAlv-like	HMGB1	AGTRAP	1.5414	0.266	0.9037	0.000999
TCD8ex	MacAlv-like	HMGB1	LY96	1.5414	0.9441	1.2428	0.000999
TCD8ex	MacAlv-like	HMGB2	CD44	0.85	1.4854	1.1677	0.000999
TCD8ex	MacAlv-like	HMGB2	DAB2	0.85	0.7387	0.7943	0.000999
TCD8ex	MacAlv-like	HSP90B1	ITGB1	0.5666	0.4804	0.5235	0.000999
TCD8ex	MacAlv-like	HSP90B1	LRP1	0.5666	0.5149	0.5408	0.000999
TCD8ex	MacAlv-like	IFNG	IFNGR1	0.8575	0.4377	0.6476	0.000999
TCD8ex	MacAlv-like	IFNG	IFNGR2	0.8575	0.4229	0.6402	0.000999
TCD8ex	MacAlv-like	IFNG	PTPN6	0.8575	0.5638	0.7107	0.000999
TCD8ex	MacAlv-like	ITGA4	CD44	0.4432	1.4854	0.9643	0.000999
TCD8ex	MacAlv-like	ITGA4	TFRC	0.4432	0.6173	0.5303	0.000999
TCD8ex	MacAlv-like	ITGB1	CD151	0.2995	0.5137	0.4066	0.000999
TCD8ex	MacAlv-like	ITGB1	CD46	0.2995	0.3647	0.3321	0.000999
TCD8ex	MacAlv-like	ITGB1	CD47	0.2995	0.6183	0.4589	0.000999
TCD8ex	MacAlv-like	ITGB1	DAB2	0.2995	0.7387	0.5191	0.000999
TCD8ex	MacAlv-like	ITGB1	ENG	0.2995	0.2935	0.2965	0.000999
TCD8ex	MacAlv-like	ITGB1	IGF2R	0.2995	0.2658	0.2826	0.000999
TCD8ex	MacAlv-like	ITGB1	PLAUR	0.2995	0.6582	0.4789	0.000999
TCD8ex	MacAlv-like	ITGB2	PLAUR	0.7635	0.6582	0.7108	0.000999
TCD8ex	MacAlv-like	LGALS3	CLEC7A	0.3824	0.5814	0.4819	0.000999
TCD8ex	MacAlv-like	LGALS3	FCGR2A	0.3824	0.7854	0.5839	0.000999
TCD8ex	MacAlv-like	LRPAP1	LRP1	0.2971	0.5149	0.406	0.000999
TCD8ex	MacAlv-like	LRPAP1	SORT1	0.2971	0.2835	0.2903	0.000999
TCD8ex	MacAlv-like	LTB	ITGB1	0.4576	0.4804	0.469	0.000999
TCD8ex	MacAlv-like	LTB	TNFRSF1A	0.4576	0.2706	0.3641	0.000999
TCD8ex	MacAlv-like	MIF	CD74	0.749	4.1917	2.4704	0.000999
TCD8ex	MacAlv-like	PSAP	LRP1	0.5016	0.5149	0.5083	0.000999
TCD8ex	MacAlv-like	PTPRC	CD4	1.6762	0.2624	0.9693	0.000999
TCD8ex	MacAlv-like	PTPRC	CD44	1.6762	1.4854	1.5808	0.000999
TCD8ex	MacAlv-like	RPS19	C5AR1	3.8353	0.5355	2.1854	0.000999
TCD8ex	MacAlv-like	RPS19	CD4	3.8353	0.2624	2.0488	0.000999
TCD8ex	MacAlv-like	RTN4	CD44	0.3033	1.4854	0.8943	0.000999
TCD8ex	MacAlv-like	SPP1	CD44	0.2978	1.4854	0.8916	0.000999
TCD8ex	MacAlv-like	SPP1	ITGB1	0.2978	0.4804	0.3891	0.000999
TCD8ex	MacAlv-like	VCAM1	IGF2R	0.4462	0.2658	0.356	0.000999
TCD8ex	MacAlv-like	VCAM1	ITGB1	0.4462	0.4804	0.4633	0.000999
TCD8ex	MacAlv-like	VCAM1	TFRC	0.4462	0.6173	0.5318	0.000999
TCD8ex	MacAlv-like	XCL2	FPR2	0.3157	0.3611	0.3384	0.000999
TCD8ex	MacAlv-like	XCL2	PTAFR	0.3157	0.3077	0.3117	0.000999
TGD	MacAlv-like	ARF1	CD4	0.9453	0.2624	0.6038	0.000999
TGD	MacAlv-like	ARF1	CD44	0.9453	1.4854	1.2153	0.000999
TGD	MacAlv-like	CALM1	TNFRSF1A	1.7587	0.2706	1.0147	0.000999
TGD	MacAlv-like	CALR	LRP1	0.9627	0.5149	0.7388	0.000999
TGD	MacAlv-like	CD2	CD4	1.4522	0.2624	0.8573	0.000999
TGD	MacAlv-like	CD2	PTPRC	1.4522	0.6908	1.0715	0.000999
TGD	MacAlv-like	CD99	CD99	1.7154	0.5071	1.1112	0.000999
TGD	MacAlv-like	COL1A1	CD44	0.4518	1.4854	0.9686	0.000999
TGD	MacAlv-like	COL1A1	ITGB1	0.4518	0.4804	0.4661	0.000999
TGD	MacAlv-like	HMGB1	AGTRAP	1.7525	0.266	1.0093	0.000999
TGD	MacAlv-like	HMGB1	LY96	1.7525	0.9441	1.3483	0.000999
TGD	MacAlv-like	HMGB2	DAB2	0.3275	0.7387	0.5331	0.000999
TGD	MacAlv-like	HSP90B1	LRP1	0.9338	0.5149	0.7244	0.000999
TGD	MacAlv-like	ICAM1	ITGB2	0.2915	0.7316	0.5116	0.000999
TGD	MacAlv-like	ICAM1	SPN	0.2915	0.5412	0.4164	0.000999
TGD	MacAlv-like	ICAM3	ITGB2	0.8816	0.7316	0.8066	0.000999
TGD	MacAlv-like	IL16	CD4	0.9357	0.2624	0.599	0.000999
TGD	MacAlv-like	IL16	FCGR1A	0.9357	0.4903	0.713	0.000999
TGD	MacAlv-like	ITGA4	CD44	0.3968	1.4854	0.9411	0.000999
TGD	MacAlv-like	ITGA4	CXCR4	0.3968	0.7388	0.5678	0.000999
TGD	MacAlv-like	ITGA4	RPSA	0.3968	1.7735	1.0852	0.000999
TGD	MacAlv-like	ITGA4	TFRC	0.3968	0.6173	0.5071	0.000999
TGD	MacAlv-like	ITGB2	PLAUR	1.4444	0.6582	1.0513	0.000999
TGD	MacAlv-like	LTB	ITGB1	1.6829	0.4804	1.0816	0.000999
TGD	MacAlv-like	LTB	TNFRSF1A	1.6829	0.2706	0.9768	0.000999
TGD	MacAlv-like	MIF	CD74	1.6335	4.1917	2.9126	0.000999
TGD	MacAlv-like	PTPRC	CD4	1.8653	0.2624	1.0638	0.000999
TGD	MacAlv-like	PTPRC	CD44	1.8653	1.4854	1.6753	0.000999
TGD	MacAlv-like	PTPRC	CXCR4	1.8653	0.7388	1.3021	0.000999
TGD	MacAlv-like	RPS19	C5AR1	3.8902	0.5355	2.2129	0.000999
TGD	MacAlv-like	RPS19	CD4	3.8902	0.2624	2.0763	0.000999
TGD	MacAlv-like	SELL	CD4	0.3555	0.2624	0.3089	0.000999
TGD	MacAlv-like	SELL	SELPLG	0.3555	0.3492	0.3524	0.000999
TGD	MacAlv-like	SEMA4D	PTPRC	0.5658	0.6908	0.6283	0.000999
TGD	MacAlv-like	TGFB1	ENG	0.7703	0.2935	0.5319	0.000999
TGD	MacAlv-like	TGFB1	ITGB1	0.7703	0.4804	0.6253	0.000999
TGD	MacAlv-like	TGFB1	TGFBR2	0.7703	0.2597	0.515	0.000999
TGD	MacAlv-like	XCL1	FPR2	1.5822	0.3611	0.9716	0.000999
TGD	MacAlv-like	XCL1	GPR65	1.5822	0.3085	0.9453	0.000999
TGD	MacAlv-like	XCL1	PTAFR	1.5822	0.3077	0.9449	0.000999
TGD	MacAlv-like	XCL2	FPR2	0.4864	0.3611	0.4238	0.000999
TGD	MacAlv-like	XCL2	GPR65	0.4864	0.3085	0.3975	0.000999
TGD	MacAlv-like	XCL2	PTAFR	0.4864	0.3077	0.3971	0.000999
TGD	MacAlv-like	CALR	CD44	0.9627	1.4854	1.224	0.002
TGD	MacAlv-like	HMGB2	CD44	0.3275	1.4854	0.9064	0.003
TGD	MacAlv-like	HSP90B1	ITGB1	0.9338	0.4804	0.7071	0.003

## Sheet: MacAlv-like vs. malignant cells
Supplementary Data 9: Prediction of communication axes between macrophages and lymphocytes and malignant cells
* Permutation test
MacAlv-like vs. malignant cells
celltype_01	celltype_02	ligand	receptor	ligand_mean_expression	receptor_mean_expression	ligand_receptor_mean_expression	pvalue*
MacAlv-like	breasttumor	ADAM17	ITGB1	0.5943	0.2939	0.4441	0.000999
MacAlv-like	breasttumor	ADAM17	TNFRSF1A	0.5943	0.2536	0.4239	0.000999
MacAlv-like	breasttumor	AIMP1	RACK1	0.3018	2.6334	1.4676	0.000999
MacAlv-like	breasttumor	AIMP1	RRBP1	0.3018	0.2835	0.2926	0.000999
MacAlv-like	breasttumor	ANXA1	CD44	1.7842	0.3247	1.0545	0.000999
MacAlv-like	breasttumor	APOE	SCARB1	2.5005	0.2628	1.3817	0.000999
MacAlv-like	breasttumor	APOE	SDC2	2.5005	1.071	1.7858	0.000999
MacAlv-like	breasttumor	CALM1	MYLK	1.5254	0.4064	0.9659	0.000999
MacAlv-like	breasttumor	CALM1	RPSA	1.5254	2.358	1.9417	0.000999
MacAlv-like	breasttumor	CALM1	TNFRSF1A	1.5254	0.2536	0.8895	0.000999
MacAlv-like	breasttumor	CALM2	MYLK	2.0764	0.4064	1.2414	0.000999
MacAlv-like	breasttumor	CALM3	MYLK	0.4437	0.4064	0.425	0.000999
MacAlv-like	breasttumor	FN1	ITGB1	1.4938	0.2939	0.8938	0.000999
MacAlv-like	breasttumor	FN1	RPSA	1.4938	2.358	1.9259	0.000999
MacAlv-like	breasttumor	FN1	SDC2	1.4938	1.071	1.2824	0.000999
MacAlv-like	breasttumor	GRN	TNFRSF1A	2.4715	0.2536	1.3625	0.000999
MacAlv-like	breasttumor	HLA-DRA	SCARB1	4.0391	0.2628	2.1509	0.000999
MacAlv-like	breasttumor	ITGB1	RACK1	0.479	2.6334	1.5562	0.000999
MacAlv-like	breasttumor	LGALS3	ITGB1	2.969	0.2939	1.6314	0.000999
MacAlv-like	breasttumor	RPS19	RPSA	3.6665	2.358	3.0123	0.000999
MacAlv-like	breasttumor	RTN4	CD99	1.3825	0.3871	0.8848	0.000999
MacAlv-like	breasttumor	SERPINA1	SDC2	2.4202	1.071	1.7456	0.000999
MacAlv-like	breasttumor	TGFB1	ITGB1	0.3653	0.2939	0.3296	0.000999
MacAlv-like	breasttumor	TGFB1	SDC2	0.3653	1.071	0.7182	0.000999
MacAlv-like	breasttumor	THBS1	ITGB1	0.474	0.2939	0.3839	0.000999
MacAlv-like	breasttumor	TNFSF13B	ITGB1	0.4439	0.2939	0.3689	0.000999
MacAlv-like	breasttumor	FN1	CD44	1.4938	0.3247	0.9093	0.003
MacAlv-like	colorectaltumor	AIMP1	RACK1	0.3018	2.7146	1.5082	0.000999
MacAlv-like	colorectaltumor	APOE	SDC1	2.5005	0.2575	1.379	0.000999
MacAlv-like	colorectaltumor	CALM1	RPSA	1.5254	2.251	1.8882	0.000999
MacAlv-like	colorectaltumor	FN1	ITGB1	1.4938	0.4214	0.9576	0.000999
MacAlv-like	colorectaltumor	FN1	RPSA	1.4938	2.251	1.8724	0.000999
MacAlv-like	colorectaltumor	FN1	SDC1	1.4938	0.2575	0.8756	0.000999
MacAlv-like	colorectaltumor	ITGB1	CDH17	0.479	0.254	0.3665	0.000999
MacAlv-like	colorectaltumor	ITGB1	RACK1	0.479	2.7146	1.5968	0.000999
MacAlv-like	colorectaltumor	ITGB1	SDC1	0.479	0.2575	0.3682	0.000999
MacAlv-like	colorectaltumor	LGALS3	ITGB1	2.969	0.4214	1.6952	0.000999
MacAlv-like	colorectaltumor	LGALS3	ITGB4	2.969	0.2913	1.6301	0.000999
MacAlv-like	colorectaltumor	PECAM1	SDC1	0.6441	0.2575	0.4508	0.000999
MacAlv-like	colorectaltumor	RPS19	RPSA	3.6665	2.251	2.9588	0.000999
MacAlv-like	colorectaltumor	THBS1	SDC1	0.474	0.2575	0.3657	0.000999
MacAlv-like	colorectaltumor	ITGB1	CD151	0.479	0.6439	0.5615	0.003
MacAlv-like	livertumor	ADAM17	ITGB1	0.5943	1.6044	1.0994	0.000999
MacAlv-like	livertumor	AIMP1	RACK1	0.3018	2.7655	1.5337	0.000999
MacAlv-like	livertumor	ANXA1	MET	1.7842	0.2983	1.0412	0.000999
MacAlv-like	livertumor	ANXA1	PTPRF	1.7842	0.384	1.0841	0.000999
MacAlv-like	livertumor	APOE	SDC1	2.5005	0.5354	1.518	0.000999
MacAlv-like	livertumor	APOE	SDC4	2.5005	0.6068	1.5537	0.000999
MacAlv-like	livertumor	ARF1	INSR	0.6415	0.3039	0.4727	0.000999
MacAlv-like	livertumor	CALM1	INSR	1.5254	0.3039	0.9147	0.000999
MacAlv-like	livertumor	CALM1	RPSA	1.5254	2.6317	2.0785	0.000999
MacAlv-like	livertumor	CALR	ITGA3	0.8198	0.3913	0.6056	0.000999
MacAlv-like	livertumor	CD99	EPHB4	0.5077	0.4535	0.4806	0.000999
MacAlv-like	livertumor	CD99	INSR	0.5077	0.3039	0.4058	0.000999
MacAlv-like	livertumor	FN1	ITGA2	1.4938	0.3983	0.946	0.000999
MacAlv-like	livertumor	FN1	ITGA3	1.4938	0.3913	0.9425	0.000999
MacAlv-like	livertumor	FN1	ITGB1	1.4938	1.6044	1.5491	0.000999
MacAlv-like	livertumor	FN1	RPSA	1.4938	2.6317	2.0628	0.000999
MacAlv-like	livertumor	FN1	SDC1	1.4938	0.5354	1.0146	0.000999
MacAlv-like	livertumor	HLA-A	ERBB3	2.47	0.2644	1.3672	0.000999
MacAlv-like	livertumor	HLA-DRA	EPHB4	4.0391	0.4535	2.2463	0.000999
MacAlv-like	livertumor	HLA-E	EPHB4	1.2621	0.4535	0.8578	0.000999
MacAlv-like	livertumor	HLA-E	ITGA6	1.2621	0.5211	0.8916	0.000999
MacAlv-like	livertumor	HLA-E	PLXNB2	1.2621	0.265	0.7635	0.000999
MacAlv-like	livertumor	HMGB2	CDH1	0.2514	0.4896	0.3705	0.000999
MacAlv-like	livertumor	HMGB2	DSG2	0.2514	0.7479	0.4997	0.000999
MacAlv-like	livertumor	HSP90B1	ITGB1	0.7612	1.6044	1.1828	0.000999
MacAlv-like	livertumor	ITGB1	CD151	0.479	1.1085	0.7938	0.000999
MacAlv-like	livertumor	ITGB1	ITGA2	0.479	0.3983	0.4387	0.000999
MacAlv-like	livertumor	ITGB1	ITGA3	0.479	0.3913	0.4352	0.000999
MacAlv-like	livertumor	ITGB1	ITGA6	0.479	0.5211	0.5001	0.000999
MacAlv-like	livertumor	ITGB1	RACK1	0.479	2.7655	1.6223	0.000999
MacAlv-like	livertumor	ITGB1	SDC1	0.479	0.5354	0.5072	0.000999
MacAlv-like	livertumor	ITGB1	VTN	0.479	0.7399	0.6095	0.000999
MacAlv-like	livertumor	LGALS3	ITGA2	2.969	0.3983	1.6836	0.000999
MacAlv-like	livertumor	LGALS3	ITGB1	2.969	1.6044	2.2867	0.000999
MacAlv-like	livertumor	LGALS3	ITGB4	2.969	0.5518	1.7604	0.000999
MacAlv-like	livertumor	NAMPT	INSR	0.7729	0.3039	0.5384	0.000999
MacAlv-like	livertumor	PECAM1	SDC1	0.6441	0.5354	0.5898	0.000999
MacAlv-like	livertumor	PECAM1	SDC4	0.6441	0.6068	0.6255	0.000999
MacAlv-like	livertumor	PTPRC	INSR	0.6901	0.3039	0.497	0.000999
MacAlv-like	livertumor	PTPRC	MET	0.6901	0.2983	0.4942	0.000999
MacAlv-like	livertumor	RPS19	RPSA	3.6665	2.6317	3.1491	0.000999
MacAlv-like	livertumor	RTN4	CD99	1.3825	0.5906	0.9866	0.000999
MacAlv-like	livertumor	TGFB1	ITGB1	0.3653	1.6044	0.9849	0.000999
MacAlv-like	livertumor	TGFB1	VTN	0.3653	0.7399	0.5526	0.000999
MacAlv-like	livertumor	THBS1	ITGA3	0.474	0.3913	0.4327	0.000999
MacAlv-like	livertumor	THBS1	ITGB1	0.474	1.6044	1.0392	0.000999
MacAlv-like	livertumor	THBS1	SDC1	0.474	0.5354	0.5047	0.000999
MacAlv-like	livertumor	TNFSF12	TNFRSF12A	0.2978	1.0484	0.6731	0.000999
MacAlv-like	livertumor	TNFSF13B	ITGB1	0.4439	1.6044	1.0242	0.000999
MacAlv-like	livertumor	LGALS3	TFRC	2.969	0.2899	1.6294	0.002
MacAlv-like	livertumor	AIMP1	RRBP1	0.3018	0.355	0.3284	0.004
MacAlv-like	lungtumor	ANXA1	CXCR4	1.7842	0.2684	1.0263	0.000999
MacAlv-like	lungtumor	APOE	SDC1	2.5005	0.2715	1.386	0.000999
MacAlv-like	lungtumor	APOE	SDC4	2.5005	0.3516	1.4261	0.000999
MacAlv-like	lungtumor	CALM1	RPSA	1.5254	1.6057	1.5656	0.000999
MacAlv-like	lungtumor	CXCL16	CXCR4	1.1328	0.2684	0.7006	0.000999
MacAlv-like	lungtumor	CXCL3	CXCR4	0.6506	0.2684	0.4595	0.000999
MacAlv-like	lungtumor	FN1	CD44	1.4938	0.3802	0.937	0.000999
MacAlv-like	lungtumor	FN1	RPSA	1.4938	1.6057	1.5498	0.000999
MacAlv-like	lungtumor	FN1	SDC1	1.4938	0.2715	0.8827	0.000999
MacAlv-like	lungtumor	ITGB1	CD151	0.479	0.6776	0.5783	0.000999
MacAlv-like	lungtumor	ITGB1	CD46	0.479	0.434	0.4565	0.000999
MacAlv-like	lungtumor	ITGB1	CD47	0.479	0.3255	0.4023	0.000999
MacAlv-like	lungtumor	ITGB1	RACK1	0.479	2.2108	1.3449	0.000999
MacAlv-like	lungtumor	ITGB1	SDC1	0.479	0.2715	0.3753	0.000999
MacAlv-like	lungtumor	PECAM1	CXCR4	0.6441	0.2684	0.4562	0.000999
MacAlv-like	lungtumor	PECAM1	SDC1	0.6441	0.2715	0.4578	0.000999
MacAlv-like	lungtumor	PECAM1	SDC4	0.6441	0.3516	0.4978	0.000999
MacAlv-like	lungtumor	PTPRC	CD44	0.6901	0.3802	0.5352	0.000999
MacAlv-like	lungtumor	PTPRC	CXCR4	0.6901	0.2684	0.4793	0.000999
MacAlv-like	lungtumor	RTN4	CD44	1.3825	0.3802	0.8813	0.000999
MacAlv-like	lungtumor	RTN4	CD99	1.3825	0.5938	0.9882	0.000999
MacAlv-like	lungtumor	THBS1	CD47	0.474	0.3255	0.3998	0.000999
MacAlv-like	lungtumor	THBS1	SDC1	0.474	0.2715	0.3728	0.000999
MacAlv-like	lungtumor	TNFSF12	TNFRSF12A	0.2978	0.441	0.3694	0.000999
MacAlv-like	lungtumor	RPS19	RPSA	3.6665	1.6057	2.6361	0.00599
MacAlv-like	melanomatumor	AIMP1	RACK1	0.3018	4.145	2.2234	0.000999
MacAlv-like	melanomatumor	ANXA1	EDNRB	1.7842	0.5666	1.1754	0.000999
MacAlv-like	melanomatumor	CALM1	RPSA	1.5254	3.7787	2.652	0.000999
MacAlv-like	melanomatumor	FN1	RPSA	1.4938	3.7787	2.6362	0.000999
MacAlv-like	melanomatumor	ITGB1	RACK1	0.479	4.145	2.312	0.000999
MacAlv-like	melanomatumor	MIF	TNFRSF14	0.585	0.5069	0.5459	0.000999
MacAlv-like	melanomatumor	NAMPT	ANXA6	0.7729	0.3625	0.5677	0.000999
MacAlv-like	melanomatumor	NMB	EDNRB	0.3046	0.5666	0.4356	0.000999
MacAlv-like	melanomatumor	RPS19	RPSA	3.6665	3.7787	3.7226	0.000999
MacAlv-like	ovarytumor	ADAM17	ITGB1	0.5943	0.2783	0.4363	0.000999
MacAlv-like	ovarytumor	AIMP1	RACK1	0.3018	2.9543	1.628	0.000999
MacAlv-like	ovarytumor	ANXA1	CXCR4	1.7842	0.3688	1.0765	0.000999
MacAlv-like	ovarytumor	CALM1	RPSA	1.5254	2.9542	2.2398	0.000999
MacAlv-like	ovarytumor	CCL20	CXCR4	0.2948	0.3688	0.3318	0.000999
MacAlv-like	ovarytumor	CXCL16	CXCR4	1.1328	0.3688	0.7508	0.000999
MacAlv-like	ovarytumor	CXCL2	CXCR4	0.2923	0.3688	0.3305	0.000999
MacAlv-like	ovarytumor	CXCL3	CXCR4	0.6506	0.3688	0.5097	0.000999
MacAlv-like	ovarytumor	FN1	ITGB1	1.4938	0.2783	0.886	0.000999
MacAlv-like	ovarytumor	FN1	RPSA	1.4938	2.9542	2.224	0.000999
MacAlv-like	ovarytumor	ITGB1	CD151	0.479	0.4981	0.4886	0.000999
MacAlv-like	ovarytumor	ITGB1	CD47	0.479	0.4931	0.486	0.000999
MacAlv-like	ovarytumor	ITGB1	RACK1	0.479	2.9543	1.7166	0.000999
MacAlv-like	ovarytumor	LGALS3	ITGB1	2.969	0.2783	1.6236	0.000999
MacAlv-like	ovarytumor	PECAM1	CXCR4	0.6441	0.3688	0.5064	0.000999
MacAlv-like	ovarytumor	PTPRC	CXCR4	0.6901	0.3688	0.5294	0.000999
MacAlv-like	ovarytumor	TGFB1	ITGB1	0.3653	0.2783	0.3218	0.000999
MacAlv-like	ovarytumor	THBS1	CD47	0.474	0.4931	0.4835	0.000999
MacAlv-like	ovarytumor	THBS1	ITGB1	0.474	0.2783	0.3761	0.000999
MacAlv-like	ovarytumor	TNFSF12	TNFRSF12A	0.2978	0.3901	0.3439	0.000999
MacAlv-like	ovarytumor	TNFSF13B	ITGB1	0.4439	0.2783	0.3611	0.000999
MacAlv-like	ovarytumor	RPS19	RPSA	3.6665	2.9542	3.3104	0.003
MacAlv-like	ovarytumor	HSP90B1	ITGB1	0.7612	0.2783	0.5197	0.00799
breasttumor	MacAlv-like	A2M	LRP1	0.3129	0.5137	0.4133	0.000999
breasttumor	MacAlv-like	APP	ALOX5	0.5409	0.8725	0.7067	0.000999
breasttumor	MacAlv-like	APP	C3AR1	0.5409	0.3017	0.4213	0.000999
breasttumor	MacAlv-like	APP	C5AR1	0.5409	0.5353	0.5381	0.000999
breasttumor	MacAlv-like	APP	CXCR4	0.5409	0.7383	0.6396	0.000999
breasttumor	MacAlv-like	APP	FPR1	0.5409	0.601	0.571	0.000999
breasttumor	MacAlv-like	APP	FPR2	0.5409	0.3607	0.4508	0.000999
breasttumor	MacAlv-like	APP	LRP1	0.5409	0.5137	0.5273	0.000999
breasttumor	MacAlv-like	APP	TGFBR2	0.5409	0.2593	0.4001	0.000999
breasttumor	MacAlv-like	ARF1	CD4	1.6219	0.2618	0.9418	0.000999
breasttumor	MacAlv-like	ARF1	CD44	1.6219	1.4851	1.5535	0.000999
breasttumor	MacAlv-like	CALR	CD44	1.1835	1.4851	1.3343	0.000999
breasttumor	MacAlv-like	CALR	IL7R	1.1835	0.2513	0.7174	0.000999
breasttumor	MacAlv-like	CALR	LRP1	1.1835	0.5137	0.8486	0.000999
breasttumor	MacAlv-like	COL2A1	CD44	0.3935	1.4851	0.9393	0.000999
breasttumor	MacAlv-like	COL2A1	ITGB1	0.3935	0.479	0.4363	0.000999
breasttumor	MacAlv-like	GSTP1	CD44	2.5435	1.4851	2.0143	0.000999
breasttumor	MacAlv-like	GSTP1	IL7R	2.5435	0.2513	1.3974	0.000999
breasttumor	MacAlv-like	HEBP1	C3AR1	0.4062	0.3017	0.3539	0.000999
breasttumor	MacAlv-like	HEBP1	C5AR1	0.4062	0.5353	0.4707	0.000999
breasttumor	MacAlv-like	HEBP1	CXCR4	0.4062	0.7383	0.5723	0.000999
breasttumor	MacAlv-like	HEBP1	FPR1	0.4062	0.601	0.5036	0.000999
breasttumor	MacAlv-like	HEBP1	FPR2	0.4062	0.3607	0.3834	0.000999
breasttumor	MacAlv-like	HEBP1	FPR3	0.4062	0.3404	0.3733	0.000999
breasttumor	MacAlv-like	HMGB1	LY96	1.1815	0.9431	1.0623	0.000999
breasttumor	MacAlv-like	HMGB2	CD44	0.3139	1.4851	0.8995	0.000999
breasttumor	MacAlv-like	HMGB2	DAB2	0.3139	0.7389	0.5264	0.000999
breasttumor	MacAlv-like	HSP90B1	ITGB1	0.7786	0.479	0.6288	0.000999
breasttumor	MacAlv-like	HSP90B1	LRP1	0.7786	0.5137	0.6461	0.000999
breasttumor	MacAlv-like	IGF2	IGF2R	1.9535	0.2661	1.1098	0.000999
breasttumor	MacAlv-like	ITGB1	CD47	0.2939	0.6172	0.4555	0.000999
breasttumor	MacAlv-like	ITGB1	DAB2	0.2939	0.7389	0.5164	0.000999
breasttumor	MacAlv-like	ITGB1	PLAUR	0.2939	0.6578	0.4758	0.000999
breasttumor	MacAlv-like	MDK	LRP1	0.592	0.5137	0.5528	0.000999
breasttumor	MacAlv-like	MIF	CD74	3.2716	4.1914	3.7315	0.000999
breasttumor	MacAlv-like	NPW	C3AR1	0.5478	0.3017	0.4248	0.000999
breasttumor	MacAlv-like	NPW	C5AR1	0.5478	0.5353	0.5416	0.000999
breasttumor	MacAlv-like	NPW	CXCR4	0.5478	0.7383	0.6431	0.000999
breasttumor	MacAlv-like	NPW	FPR1	0.5478	0.601	0.5744	0.000999
breasttumor	MacAlv-like	NPW	FPR2	0.5478	0.3607	0.4543	0.000999
breasttumor	MacAlv-like	RPS19	C5AR1	3.691	0.5353	2.1132	0.000999
breasttumor	MacAlv-like	RPS19	CD4	3.691	0.2618	1.9764	0.000999
breasttumor	MacAlv-like	SERPINE2	LRP1	0.6001	0.5137	0.5569	0.000999
breasttumor	MacAlv-like	TF	CD4	0.2688	0.2618	0.2653	0.000999
breasttumor	MacAlv-like	TF	IGF2R	0.2688	0.2661	0.2675	0.000999
breasttumor	MacAlv-like	TF	IL7R	0.2688	0.2513	0.26	0.000999
breasttumor	MacAlv-like	TF	TFRC	0.2688	0.6181	0.4435	0.000999
breasttumor	MacAlv-like	TIMP1	LRP1	0.7045	0.5137	0.6091	0.000999
breasttumor	MacAlv-like	ITGB1	ENG	0.2939	0.2939	0.2939	0.005
colorectaltumor	MacAlv-like	APP	ALOX5	0.4966	0.8725	0.6845	0.000999
colorectaltumor	MacAlv-like	APP	C3AR1	0.4966	0.3017	0.3992	0.000999
colorectaltumor	MacAlv-like	APP	C5AR1	0.4966	0.5353	0.516	0.000999
colorectaltumor	MacAlv-like	APP	CXCR4	0.4966	0.7383	0.6175	0.000999
colorectaltumor	MacAlv-like	APP	FPR1	0.4966	0.601	0.5488	0.000999
colorectaltumor	MacAlv-like	APP	FPR2	0.4966	0.3607	0.4287	0.000999
colorectaltumor	MacAlv-like	APP	LRP1	0.4966	0.5137	0.5051	0.000999
colorectaltumor	MacAlv-like	APP	TGFBR2	0.4966	0.2593	0.378	0.000999
colorectaltumor	MacAlv-like	ARF1	CD44	0.6489	1.4851	1.067	0.000999
colorectaltumor	MacAlv-like	COL1A1	CD44	0.4875	1.4851	0.9863	0.000999
colorectaltumor	MacAlv-like	COL1A1	ITGB1	0.4875	0.479	0.4833	0.000999
colorectaltumor	MacAlv-like	GSTP1	CD44	2.8039	1.4851	2.1445	0.000999
colorectaltumor	MacAlv-like	GSTP1	IL7R	2.8039	0.2513	1.5276	0.000999
colorectaltumor	MacAlv-like	HMGB1	AGTRAP	2.155	0.2657	1.2103	0.000999
colorectaltumor	MacAlv-like	HMGB1	LY96	2.155	0.9431	1.549	0.000999
colorectaltumor	MacAlv-like	HMGB2	CD44	0.5347	1.4851	1.0099	0.000999
colorectaltumor	MacAlv-like	HMGB2	DAB2	0.5347	0.7389	0.6368	0.000999
colorectaltumor	MacAlv-like	MDK	LRP1	0.7548	0.5137	0.6343	0.000999
colorectaltumor	MacAlv-like	MIF	CD74	1.6741	4.1914	2.9327	0.000999
colorectaltumor	MacAlv-like	RPS19	C5AR1	4.0956	0.5353	2.3154	0.000999
colorectaltumor	MacAlv-like	RPS19	CD4	4.0956	0.2618	2.1787	0.000999
colorectaltumor	MacAlv-like	RPS19	RPSA	4.0956	1.7739	2.9347	0.000999
colorectaltumor	MacAlv-like	TIMP1	LRP1	0.8931	0.5137	0.7034	0.000999
colorectaltumor	MacAlv-like	AIMP1	RACK1	0.5265	2.1551	1.3408	0.00899
livertumor	MacAlv-like	AGRN	LRP1	0.3492	0.5137	0.4315	0.000999
livertumor	MacAlv-like	AGT	ANPEP	0.4701	0.274	0.372	0.000999
livertumor	MacAlv-like	AGT	ATP6AP2	0.4701	0.6172	0.5436	0.000999
livertumor	MacAlv-like	AGT	C3AR1	0.4701	0.3017	0.3859	0.000999
livertumor	MacAlv-like	AGT	C5AR1	0.4701	0.5353	0.5027	0.000999
livertumor	MacAlv-like	AGT	CXCR4	0.4701	0.7383	0.6042	0.000999
livertumor	MacAlv-like	AGT	FPR1	0.4701	0.601	0.5355	0.000999
livertumor	MacAlv-like	AGT	FPR2	0.4701	0.3607	0.4154	0.000999
livertumor	MacAlv-like	AGT	GPR65	0.4701	0.3089	0.3895	0.000999
livertumor	MacAlv-like	AGT	PTAFR	0.4701	0.3081	0.3891	0.000999
livertumor	MacAlv-like	APOA1	DERL1	0.2888	0.3024	0.2956	0.000999
livertumor	MacAlv-like	APOA1	IL7R	0.2888	0.2513	0.27	0.000999
livertumor	MacAlv-like	APOA1	LRP1	0.2888	0.5137	0.4012	0.000999
livertumor	MacAlv-like	APOA1	MSR1	0.2888	1.4629	0.8758	0.000999
livertumor	MacAlv-like	APP	ALOX5	0.5626	0.8725	0.7175	0.000999
livertumor	MacAlv-like	APP	C3AR1	0.5626	0.3017	0.4321	0.000999
livertumor	MacAlv-like	APP	C5AR1	0.5626	0.5353	0.5489	0.000999
livertumor	MacAlv-like	APP	CXCR4	0.5626	0.7383	0.6504	0.000999
livertumor	MacAlv-like	APP	FPR1	0.5626	0.601	0.5818	0.000999
livertumor	MacAlv-like	APP	FPR2	0.5626	0.3607	0.4616	0.000999
livertumor	MacAlv-like	APP	LRP1	0.5626	0.5137	0.5381	0.000999
livertumor	MacAlv-like	APP	TGFBR2	0.5626	0.2593	0.4109	0.000999
livertumor	MacAlv-like	ARF1	CD44	0.6936	1.4851	1.0893	0.000999
livertumor	MacAlv-like	C3	C3AR1	0.6584	0.3017	0.4801	0.000999
livertumor	MacAlv-like	C3	C5AR1	0.6584	0.5353	0.5969	0.000999
livertumor	MacAlv-like	C3	CXCR4	0.6584	0.7383	0.6984	0.000999
livertumor	MacAlv-like	C3	FPR1	0.6584	0.601	0.6297	0.000999
livertumor	MacAlv-like	C3	FPR2	0.6584	0.3607	0.5096	0.000999
livertumor	MacAlv-like	C3	ITGB2	0.6584	0.7326	0.6955	0.000999
livertumor	MacAlv-like	C3	LRP1	0.6584	0.5137	0.5861	0.000999
livertumor	MacAlv-like	CALR	CD44	1.0416	1.4851	1.2634	0.000999
livertumor	MacAlv-like	CALR	IL7R	1.0416	0.2513	0.6465	0.000999
livertumor	MacAlv-like	CALR	LRP1	1.0416	0.5137	0.7776	0.000999
livertumor	MacAlv-like	CCL20	C3AR1	1.0877	0.3017	0.6947	0.000999
livertumor	MacAlv-like	CCL20	C5AR1	1.0877	0.5353	0.8115	0.000999
livertumor	MacAlv-like	CCL20	CXCR4	1.0877	0.7383	0.913	0.000999
livertumor	MacAlv-like	CCL20	FPR1	1.0877	0.601	0.8443	0.000999
livertumor	MacAlv-like	CCL20	FPR2	1.0877	0.3607	0.7242	0.000999
livertumor	MacAlv-like	CDH1	RACK1	0.4896	2.1551	1.3224	0.000999
livertumor	MacAlv-like	CXCL2	C5AR1	0.3364	0.5353	0.4358	0.000999
livertumor	MacAlv-like	CXCL2	CXCR4	0.3364	0.7383	0.5373	0.000999
livertumor	MacAlv-like	CXCL2	FPR1	0.3364	0.601	0.4687	0.000999
livertumor	MacAlv-like	DSG2	CD44	0.7479	1.4851	1.1165	0.000999
livertumor	MacAlv-like	DSG2	CXCR4	0.7479	0.7383	0.7431	0.000999
livertumor	MacAlv-like	DSG2	DAB2	0.7479	0.7389	0.7434	0.000999
livertumor	MacAlv-like	FGA	ITGB2	0.2688	0.7326	0.5007	0.000999
livertumor	MacAlv-like	HMGB1	AGTRAP	1.4361	0.2657	0.8509	0.000999
livertumor	MacAlv-like	HMGB1	LY96	1.4361	0.9431	1.1896	0.000999
livertumor	MacAlv-like	HSP90B1	LRP1	0.8951	0.5137	0.7044	0.000999
livertumor	MacAlv-like	HSPG2	LRP1	0.2746	0.5137	0.3942	0.000999
livertumor	MacAlv-like	ITGB1	CD151	1.6044	0.5136	1.059	0.000999
livertumor	MacAlv-like	ITGB1	CD46	1.6044	0.3652	0.9848	0.000999
livertumor	MacAlv-like	ITGB1	CD47	1.6044	0.6172	1.1108	0.000999
livertumor	MacAlv-like	ITGB1	DAB2	1.6044	0.7389	1.1717	0.000999
livertumor	MacAlv-like	ITGB1	ENG	1.6044	0.2939	0.9492	0.000999
livertumor	MacAlv-like	ITGB1	IGF2R	1.6044	0.2661	0.9353	0.000999
livertumor	MacAlv-like	ITGB1	PLAUR	1.6044	0.6578	1.1311	0.000999
livertumor	MacAlv-like	ITGB1	RACK1	1.6044	2.1551	1.8798	0.000999
livertumor	MacAlv-like	LAMC2	CD151	0.4847	0.5136	0.4992	0.000999
livertumor	MacAlv-like	LAMC2	ITGB1	0.4847	0.479	0.4818	0.000999
livertumor	MacAlv-like	MDK	LRP1	1.6101	0.5137	1.0619	0.000999
livertumor	MacAlv-like	MIF	CD74	1.7638	4.1914	2.9776	0.000999
livertumor	MacAlv-like	NTS	FPR2	0.3425	0.3607	0.3516	0.000999
livertumor	MacAlv-like	NTS	GPR65	0.3425	0.3089	0.3257	0.000999
livertumor	MacAlv-like	NTS	PTAFR	0.3425	0.3081	0.3253	0.000999
livertumor	MacAlv-like	NTS	SORT1	0.3425	0.2831	0.3128	0.000999
livertumor	MacAlv-like	OCLN	TGFBR2	0.3091	0.2593	0.2842	0.000999
livertumor	MacAlv-like	PTPRF	RACK1	0.384	2.1551	1.2696	0.000999
livertumor	MacAlv-like	PTPRF	TGFBR2	0.384	0.2593	0.3217	0.000999
livertumor	MacAlv-like	RPS19	C5AR1	4.0772	0.5353	2.3062	0.000999
livertumor	MacAlv-like	RPS19	CD4	4.0772	0.2618	2.1695	0.000999
livertumor	MacAlv-like	RPS19	RPSA	4.0772	1.7739	2.9255	0.000999
livertumor	MacAlv-like	SPP1	CD44	1.0048	1.4851	1.2449	0.000999
livertumor	MacAlv-like	SPP1	ITGB1	1.0048	0.479	0.7419	0.000999
livertumor	MacAlv-like	TF	CD4	0.523	0.2618	0.3924	0.000999
livertumor	MacAlv-like	TF	IGF2R	0.523	0.2661	0.3946	0.000999
livertumor	MacAlv-like	TF	IL7R	0.523	0.2513	0.3871	0.000999
livertumor	MacAlv-like	TF	TFRC	0.523	0.6181	0.5706	0.000999
livertumor	MacAlv-like	TFPI	LRP1	0.5043	0.5137	0.509	0.000999
livertumor	MacAlv-like	TIMP1	LRP1	1.0257	0.5137	0.7697	0.000999
livertumor	MacAlv-like	TTR	IL7R	0.4579	0.2513	0.3546	0.000999
livertumor	MacAlv-like	VEGFA	AXL	0.5485	0.4377	0.4931	0.000999
livertumor	MacAlv-like	VTN	ITGB1	0.7399	0.479	0.6095	0.000999
livertumor	MacAlv-like	VTN	PLAUR	0.7399	0.6578	0.6988	0.000999
livertumor	MacAlv-like	CXCL2	C3AR1	0.3364	0.3017	0.319	0.005
livertumor	MacAlv-like	CXCL2	FPR2	0.3364	0.3607	0.3485	0.005
livertumor	MacAlv-like	ARF1	CD4	0.6936	0.2618	0.4777	0.00699
lungtumor	MacAlv-like	ANXA1	C3AR1	1.4026	0.3017	0.8522	0.000999
lungtumor	MacAlv-like	ANXA1	C5AR1	1.4026	0.5353	0.969	0.000999
lungtumor	MacAlv-like	ANXA1	CD4	1.4026	0.2618	0.8322	0.000999
lungtumor	MacAlv-like	ANXA1	CD44	1.4026	1.4851	1.4439	0.000999
lungtumor	MacAlv-like	ANXA1	CXCR4	1.4026	0.7383	1.0705	0.000999
lungtumor	MacAlv-like	ANXA1	FPR1	1.4026	0.601	1.0018	0.000999
lungtumor	MacAlv-like	ANXA1	FPR2	1.4026	0.3607	0.8817	0.000999
lungtumor	MacAlv-like	ANXA1	FPR3	1.4026	0.3404	0.8715	0.000999
lungtumor	MacAlv-like	ARF1	CD4	0.8791	0.2618	0.5705	0.000999
lungtumor	MacAlv-like	ARF1	CD44	0.8791	1.4851	1.1821	0.000999
lungtumor	MacAlv-like	CALR	CD44	0.7795	1.4851	1.1323	0.000999
lungtumor	MacAlv-like	CALR	IL7R	0.7795	0.2513	0.5154	0.000999
lungtumor	MacAlv-like	CALR	LRP1	0.7795	0.5137	0.6466	0.000999
lungtumor	MacAlv-like	CCL20	C3AR1	0.2885	0.3017	0.2951	0.000999
lungtumor	MacAlv-like	CCL20	C5AR1	0.2885	0.5353	0.4119	0.000999
lungtumor	MacAlv-like	CCL20	CXCR4	0.2885	0.7383	0.5134	0.000999
lungtumor	MacAlv-like	CCL20	FPR1	0.2885	0.601	0.4448	0.000999
lungtumor	MacAlv-like	CCL20	FPR2	0.2885	0.3607	0.3246	0.000999
lungtumor	MacAlv-like	CXCL10	C3AR1	0.3417	0.3017	0.3217	0.000999
lungtumor	MacAlv-like	CXCL10	C5AR1	0.3417	0.5353	0.4385	0.000999
lungtumor	MacAlv-like	CXCL10	CXCR4	0.3417	0.7383	0.54	0.000999
lungtumor	MacAlv-like	CXCL10	FPR1	0.3417	0.601	0.4713	0.000999
lungtumor	MacAlv-like	CXCL10	FPR2	0.3417	0.3607	0.3512	0.000999
lungtumor	MacAlv-like	FGA	ITGB1	0.4445	0.479	0.4618	0.000999
lungtumor	MacAlv-like	FGA	ITGB2	0.4445	0.7326	0.5885	0.000999
lungtumor	MacAlv-like	GSTP1	CD44	2.4093	1.4851	1.9472	0.000999
lungtumor	MacAlv-like	GSTP1	IL7R	2.4093	0.2513	1.3303	0.000999
lungtumor	MacAlv-like	HMGB1	LY96	1.1943	0.9431	1.0687	0.000999
lungtumor	MacAlv-like	HMGB2	CD44	0.5593	1.4851	1.0222	0.000999
lungtumor	MacAlv-like	HMGB2	DAB2	0.5593	0.7389	0.6491	0.000999
lungtumor	MacAlv-like	HSP90B1	ITGB1	0.6141	0.479	0.5466	0.000999
lungtumor	MacAlv-like	HSP90B1	LRP1	0.6141	0.5137	0.5639	0.000999
lungtumor	MacAlv-like	MDK	LRP1	1.2896	0.5137	0.9016	0.000999
lungtumor	MacAlv-like	MIF	CD74	1.4585	4.1914	2.825	0.000999
lungtumor	MacAlv-like	RPS19	C5AR1	3.5104	0.5353	2.0229	0.000999
lungtumor	MacAlv-like	RPS19	CD4	3.5104	0.2618	1.8861	0.000999
lungtumor	MacAlv-like	RTN4	CD44	0.4013	1.4851	0.9432	0.000999
lungtumor	MacAlv-like	SAA1	C3AR1	0.2539	0.3017	0.2778	0.000999
lungtumor	MacAlv-like	SAA1	C5AR1	0.2539	0.5353	0.3946	0.000999
lungtumor	MacAlv-like	SAA1	CXCR4	0.2539	0.7383	0.4961	0.000999
lungtumor	MacAlv-like	SAA1	FPR1	0.2539	0.601	0.4274	0.000999
lungtumor	MacAlv-like	SAA1	FPR2	0.2539	0.3607	0.3073	0.000999
lungtumor	MacAlv-like	SAA1	GPR65	0.2539	0.3089	0.2814	0.000999
lungtumor	MacAlv-like	SAA1	PTAFR	0.2539	0.3081	0.281	0.000999
lungtumor	MacAlv-like	SAA1	SELENOS	0.2539	0.4612	0.3576	0.000999
lungtumor	MacAlv-like	SPP1	CD44	1.4874	1.4851	1.4862	0.000999
lungtumor	MacAlv-like	SPP1	ITGB1	1.4874	0.479	0.9832	0.000999
lungtumor	MacAlv-like	TFPI	LRP1	0.3615	0.5137	0.4376	0.000999
lungtumor	MacAlv-like	TIMP1	LRP1	0.6195	0.5137	0.5666	0.000999
lungtumor	MacAlv-like	RPS19	RPSA	3.5104	1.7739	2.6421	0.00899
melanomatumor	MacAlv-like	ARF1	CD4	1.8545	0.2618	1.0581	0.000999
melanomatumor	MacAlv-like	ARF1	CD44	1.8545	1.4851	1.6698	0.000999
melanomatumor	MacAlv-like	CD320	TGFBR2	0.2588	0.2593	0.2591	0.000999
melanomatumor	MacAlv-like	GSTP1	CD44	2.3341	1.4851	1.9096	0.000999
melanomatumor	MacAlv-like	GSTP1	IL7R	2.3341	0.2513	1.2927	0.000999
melanomatumor	MacAlv-like	HAS2	CD44	0.3078	1.4851	0.8964	0.000999
melanomatumor	MacAlv-like	HMGB1	AGTRAP	1.6757	0.2657	0.9707	0.000999
melanomatumor	MacAlv-like	HMGB1	LY96	1.6757	0.9431	1.3094	0.000999
melanomatumor	MacAlv-like	MDK	LRP1	0.3759	0.5137	0.4448	0.000999
melanomatumor	MacAlv-like	MIF	CD74	2.6939	4.1914	3.4427	0.000999
melanomatumor	MacAlv-like	SERPINE2	LRP1	0.9323	0.5137	0.723	0.000999
melanomatumor	MacAlv-like	HEBP1	C5AR1	0.3689	0.5353	0.4521	0.004
melanomatumor	MacAlv-like	HEBP1	CXCR4	0.3689	0.7383	0.5536	0.004
melanomatumor	MacAlv-like	HEBP1	FPR1	0.3689	0.601	0.4849	0.004
melanomatumor	MacAlv-like	HEBP1	C3AR1	0.3689	0.3017	0.3353	0.00599
melanomatumor	MacAlv-like	HEBP1	FPR2	0.3689	0.3607	0.3648	0.00599
melanomatumor	MacAlv-like	HEBP1	FPR3	0.3689	0.3404	0.3546	0.00599
ovarytumor	MacAlv-like	ANXA1	C3AR1	1.0314	0.3017	0.6665	0.000999
ovarytumor	MacAlv-like	ANXA1	C5AR1	1.0314	0.5353	0.7833	0.000999
ovarytumor	MacAlv-like	ANXA1	CD44	1.0314	1.4851	1.2582	0.000999
ovarytumor	MacAlv-like	ANXA1	CXCR4	1.0314	0.7383	0.8849	0.000999
ovarytumor	MacAlv-like	ANXA1	FPR1	1.0314	0.601	0.8162	0.000999
ovarytumor	MacAlv-like	ANXA1	FPR2	1.0314	0.3607	0.696	0.000999
ovarytumor	MacAlv-like	ANXA1	FPR3	1.0314	0.3404	0.6859	0.000999
ovarytumor	MacAlv-like	APP	ALOX5	0.2907	0.8725	0.5816	0.000999
ovarytumor	MacAlv-like	APP	C3AR1	0.2907	0.3017	0.2962	0.000999
ovarytumor	MacAlv-like	APP	C5AR1	0.2907	0.5353	0.413	0.000999
ovarytumor	MacAlv-like	APP	CXCR4	0.2907	0.7383	0.5145	0.000999
ovarytumor	MacAlv-like	APP	FPR1	0.2907	0.601	0.4458	0.000999
ovarytumor	MacAlv-like	APP	FPR2	0.2907	0.3607	0.3257	0.000999
ovarytumor	MacAlv-like	APP	LRP1	0.2907	0.5137	0.4022	0.000999
ovarytumor	MacAlv-like	APP	TGFBR2	0.2907	0.2593	0.275	0.000999
ovarytumor	MacAlv-like	ARF1	CD4	0.7364	0.2618	0.4991	0.000999
ovarytumor	MacAlv-like	ARF1	CD44	0.7364	1.4851	1.1107	0.000999
ovarytumor	MacAlv-like	CALR	CD44	0.7423	1.4851	1.1137	0.000999
ovarytumor	MacAlv-like	CALR	IL7R	0.7423	0.2513	0.4968	0.000999
ovarytumor	MacAlv-like	CALR	LRP1	0.7423	0.5137	0.628	0.000999
ovarytumor	MacAlv-like	COL1A1	CD44	0.3504	1.4851	0.9177	0.000999
ovarytumor	MacAlv-like	COL1A1	ITGB1	0.3504	0.479	0.4147	0.000999
ovarytumor	MacAlv-like	GSTP1	CD44	2.6185	1.4851	2.0518	0.000999
ovarytumor	MacAlv-like	GSTP1	IL7R	2.6185	0.2513	1.4349	0.000999
ovarytumor	MacAlv-like	HMGB1	AGTRAP	1.7272	0.2657	0.9964	0.000999
ovarytumor	MacAlv-like	HMGB1	LY96	1.7272	0.9431	1.3351	0.000999
ovarytumor	MacAlv-like	HMGB2	CD44	0.4974	1.4851	0.9912	0.000999
ovarytumor	MacAlv-like	HMGB2	DAB2	0.4974	0.7389	0.6182	0.000999
ovarytumor	MacAlv-like	HSP90B1	ITGB1	0.6365	0.479	0.5578	0.000999
ovarytumor	MacAlv-like	HSP90B1	LRP1	0.6365	0.5137	0.5751	0.000999
ovarytumor	MacAlv-like	ITGB1	CD46	0.2783	0.3652	0.3217	0.000999
ovarytumor	MacAlv-like	ITGB1	DAB2	0.2783	0.7389	0.5086	0.000999
ovarytumor	MacAlv-like	ITGB1	ENG	0.2783	0.2939	0.2861	0.000999
ovarytumor	MacAlv-like	ITGB1	IGF2R	0.2783	0.2661	0.2722	0.000999
ovarytumor	MacAlv-like	ITGB1	PLAUR	0.2783	0.6578	0.468	0.000999
ovarytumor	MacAlv-like	LGALS3	FCGR2A	0.5097	0.7842	0.647	0.000999
ovarytumor	MacAlv-like	LRPAP1	LRP1	0.3826	0.5137	0.4481	0.000999
ovarytumor	MacAlv-like	LRPAP1	SORT1	0.3826	0.2831	0.3329	0.000999
ovarytumor	MacAlv-like	MDK	LRP1	1.5321	0.5137	1.0229	0.000999
ovarytumor	MacAlv-like	MIF	CD74	0.8565	4.1914	2.5239	0.000999
ovarytumor	MacAlv-like	RPS19	C5AR1	3.9325	0.5353	2.2339	0.000999
ovarytumor	MacAlv-like	RPS19	CD4	3.9325	0.2618	2.0971	0.000999
ovarytumor	MacAlv-like	RTN4	CD44	0.4992	1.4851	0.9921	0.000999
ovarytumor	MacAlv-like	SERPING1	LRP1	0.3678	0.5137	0.4407	0.000999
ovarytumor	MacAlv-like	SPP1	CD44	0.3946	1.4851	0.9399	0.000999
ovarytumor	MacAlv-like	SPP1	ITGB1	0.3946	0.479	0.4368	0.000999
ovarytumor	MacAlv-like	TIMP1	LRP1	0.7779	0.5137	0.6458	0.000999
ovarytumor	MacAlv-like	ANXA1	CD4	1.0314	0.2618	0.6466	0.004
ovarytumor	MacAlv-like	ITGB1	CD47	0.2783	0.6172	0.4477	0.00699

## Sheet: Mac_Angio vs. lymphocytes
Supplementary Data 9: Prediction of communication axes between macrophages and lymphocytes and malignant cells
* Permutation test
MacAngio vs. lymphocytes
celltype_01	celltype_02	ligand	receptor	ligand_mean_expression	receptor_mean_expression	ligand_receptor_mean_expression	pvalue*
Mac_Angio	NKT	ADAM17	ITGB1	0.273	0.488	0.3805	0.000999
Mac_Angio	NKT	ADAM17	TNFRSF1B	0.273	0.4949	0.3839	0.000999
Mac_Angio	NKT	ADM	PTGER2	0.4998	0.3627	0.4312	0.000999
Mac_Angio	NKT	ALCAM	CD6	0.3699	0.4881	0.429	0.000999
Mac_Angio	NKT	ANXA1	CXCR4	1.3087	2.0373	1.673	0.000999
Mac_Angio	NKT	ANXA1	F2R	1.3087	0.2978	0.8033	0.000999
Mac_Angio	NKT	APOE	SORL1	1.2725	0.4137	0.8431	0.000999
Mac_Angio	NKT	CALR	IL7R	1.0589	0.5933	0.8261	0.000999
Mac_Angio	NKT	CCL20	CXCR4	0.7173	2.0373	1.3773	0.000999
Mac_Angio	NKT	CCL20	S1PR4	0.7173	0.4435	0.5804	0.000999
Mac_Angio	NKT	CCL20	S1PR5	0.7173	0.508	0.6127	0.000999
Mac_Angio	NKT	COL1A1	ITGB1	0.2951	0.488	0.3915	0.000999
Mac_Angio	NKT	CXCL16	CXCR4	0.6569	2.0373	1.3471	0.000999
Mac_Angio	NKT	CXCL16	S1PR4	0.6569	0.4435	0.5502	0.000999
Mac_Angio	NKT	CXCL16	S1PR5	0.6569	0.508	0.5825	0.000999
Mac_Angio	NKT	CXCL2	CXCR4	0.8421	2.0373	1.4397	0.000999
Mac_Angio	NKT	CXCL2	S1PR4	0.8421	0.4435	0.6428	0.000999
Mac_Angio	NKT	CXCL2	S1PR5	0.8421	0.508	0.6751	0.000999
Mac_Angio	NKT	CXCL3	CXCR4	0.8499	2.0373	1.4436	0.000999
Mac_Angio	NKT	CXCL3	S1PR4	0.8499	0.4435	0.6467	0.000999
Mac_Angio	NKT	CXCL3	S1PR5	0.8499	0.508	0.679	0.000999
Mac_Angio	NKT	FN1	CD44	1.5266	0.6724	1.0995	0.000999
Mac_Angio	NKT	FN1	ITGA4	1.5266	0.2946	0.9106	0.000999
Mac_Angio	NKT	FN1	ITGB1	1.5266	0.488	1.0073	0.000999
Mac_Angio	NKT	FN1	ITGB7	1.5266	0.4721	0.9993	0.000999
Mac_Angio	NKT	FN1	RPSA	1.5266	2.3639	1.9452	0.000999
Mac_Angio	NKT	GRN	TNFRSF1B	1.4052	0.4949	0.95	0.000999
Mac_Angio	NKT	GSTP1	CD44	1.3386	0.6724	1.0055	0.000999
Mac_Angio	NKT	GSTP1	IL7R	1.3386	0.5933	0.966	0.000999
Mac_Angio	NKT	GSTP1	ITGA4	1.3386	0.2946	0.8166	0.000999
Mac_Angio	NKT	HBEGF	CD44	0.5321	0.6724	0.6022	0.000999
Mac_Angio	NKT	HLA-DRA	PTPRC	3.3459	1.8797	2.6128	0.000999
Mac_Angio	NKT	HSP90B1	ITGB1	0.8423	0.488	0.6651	0.000999
Mac_Angio	NKT	HSP90B1	TNFRSF1B	0.8423	0.4949	0.6686	0.000999
Mac_Angio	NKT	ICAM1	IL2RG	0.2944	1.1524	0.7234	0.000999
Mac_Angio	NKT	ICAM1	ITGAL	0.2944	0.6778	0.4861	0.000999
Mac_Angio	NKT	ICAM1	ITGB2	0.2944	1.6481	0.9713	0.000999
Mac_Angio	NKT	ICAM1	SPN	0.2944	0.6398	0.4671	0.000999
Mac_Angio	NKT	ITGB1	ITGA4	0.5437	0.2946	0.4191	0.000999
Mac_Angio	NKT	ITGB1	RACK1	0.5437	2.4327	1.4882	0.000999
Mac_Angio	NKT	LGALS3	CD6	1.49	0.4881	0.9891	0.000999
Mac_Angio	NKT	LGALS3	ITGB1	1.49	0.488	0.989	0.000999
Mac_Angio	NKT	LGALS3	SPN	1.49	0.6398	1.0649	0.000999
Mac_Angio	NKT	LRPAP1	SORL1	0.4668	0.4137	0.4402	0.000999
Mac_Angio	NKT	MIF	CD74	1.1844	1.6792	1.4318	0.000999
Mac_Angio	NKT	MIF	ITGA4	1.1844	0.2946	0.7395	0.000999
Mac_Angio	NKT	MIF	TNFRSF14	1.1844	0.2848	0.7346	0.000999
Mac_Angio	NKT	NAMPT	ANXA6	1.2297	0.844	1.0368	0.000999
Mac_Angio	NKT	RTN4	CD44	0.9484	0.6724	0.8104	0.000999
Mac_Angio	NKT	RTN4	CD99	0.9484	1.4547	1.2016	0.000999
Mac_Angio	NKT	SPP1	CD44	2.926	0.6724	1.7992	0.000999
Mac_Angio	NKT	SPP1	ITGA4	2.926	0.2946	1.6103	0.000999
Mac_Angio	NKT	SPP1	ITGB1	2.926	0.488	1.707	0.000999
Mac_Angio	NKT	THBS1	CD47	0.4513	0.5576	0.5044	0.000999
Mac_Angio	NKT	THBS1	ITGA4	0.4513	0.2946	0.3729	0.000999
Mac_Angio	NKT	THBS1	ITGB1	0.4513	0.488	0.4696	0.000999
Mac_Angio	NKT	TNFSF13B	ITGB1	0.2934	0.488	0.3907	0.000999
Mac_Angio	NKT	ANXA1	ITGA4	1.3087	0.2946	0.8016	0.002
Mac_Angio	NKT	ITGB1	CD47	0.5437	0.5576	0.5507	0.00599
Mac_Angio	TCD4ex	ADAM17	ITGB1	0.273	0.4615	0.3672	0.000999
Mac_Angio	TCD4ex	ADAM17	TNFRSF1B	0.273	0.383	0.328	0.000999
Mac_Angio	TCD4ex	ADM	PTGER4	0.4998	0.4696	0.4847	0.000999
Mac_Angio	TCD4ex	ALCAM	CD6	0.3699	0.5338	0.4519	0.000999
Mac_Angio	TCD4ex	ANXA1	CCR7	1.3087	0.4844	0.8966	0.000999
Mac_Angio	TCD4ex	ANXA1	CD4	1.3087	0.5864	0.9476	0.000999
Mac_Angio	TCD4ex	ANXA1	CD44	1.3087	1.0244	1.1666	0.000999
Mac_Angio	TCD4ex	ANXA1	CXCR4	1.3087	2.4201	1.8644	0.000999
Mac_Angio	TCD4ex	CALM1	RPSA	1.3243	2.4895	1.9069	0.000999
Mac_Angio	TCD4ex	CALR	IL7R	1.0589	1.2353	1.1471	0.000999
Mac_Angio	TCD4ex	CCL20	CCR7	0.7173	0.4844	0.6008	0.000999
Mac_Angio	TCD4ex	CCL20	CXCR4	0.7173	2.4201	1.5687	0.000999
Mac_Angio	TCD4ex	CD86	CD28	0.3542	0.3256	0.3399	0.000999
Mac_Angio	TCD4ex	CD86	CTLA4	0.3542	0.6294	0.4918	0.000999
Mac_Angio	TCD4ex	COL1A1	ITGB1	0.2951	0.4615	0.3783	0.000999
Mac_Angio	TCD4ex	CXCL16	CCR7	0.6569	0.4844	0.5706	0.000999
Mac_Angio	TCD4ex	CXCL16	CXCR4	0.6569	2.4201	1.5385	0.000999
Mac_Angio	TCD4ex	CXCL2	CCR7	0.8421	0.4844	0.6632	0.000999
Mac_Angio	TCD4ex	CXCL2	CXCR4	0.8421	2.4201	1.6311	0.000999
Mac_Angio	TCD4ex	CXCL3	CCR7	0.8499	0.4844	0.6672	0.000999
Mac_Angio	TCD4ex	CXCL3	CXCR4	0.8499	2.4201	1.635	0.000999
Mac_Angio	TCD4ex	FN1	CD44	1.5266	1.0244	1.2755	0.000999
Mac_Angio	TCD4ex	FN1	ITGB1	1.5266	0.4615	0.994	0.000999
Mac_Angio	TCD4ex	FN1	RPSA	1.5266	2.4895	2.008	0.000999
Mac_Angio	TCD4ex	GRN	TNFRSF1B	1.4052	0.383	0.8941	0.000999
Mac_Angio	TCD4ex	GSTP1	CD44	1.3386	1.0244	1.1815	0.000999
Mac_Angio	TCD4ex	GSTP1	IL7R	1.3386	1.2353	1.2869	0.000999
Mac_Angio	TCD4ex	HBEGF	CD44	0.5321	1.0244	0.7782	0.000999
Mac_Angio	TCD4ex	HLA-DMA	CD4	0.8597	0.5864	0.7231	0.000999
Mac_Angio	TCD4ex	HLA-DRA	CD4	3.3459	0.5864	1.9662	0.000999
Mac_Angio	TCD4ex	HLA-DRA	PDCD1	3.3459	0.457	1.9015	0.000999
Mac_Angio	TCD4ex	HLA-DRA	PTPRC	3.3459	1.7493	2.5476	0.000999
Mac_Angio	TCD4ex	HSP90B1	ITGB1	0.8423	0.4615	0.6519	0.000999
Mac_Angio	TCD4ex	HSP90B1	TNFRSF1B	0.8423	0.383	0.6127	0.000999
Mac_Angio	TCD4ex	ICAM1	IL2RG	0.2944	0.9695	0.6319	0.000999
Mac_Angio	TCD4ex	ICAM1	ITGAL	0.2944	0.2603	0.2774	0.000999
Mac_Angio	TCD4ex	ICAM1	ITGB2	0.2944	0.7871	0.5407	0.000999
Mac_Angio	TCD4ex	ITGB1	RACK1	0.5437	2.4434	1.4936	0.000999
Mac_Angio	TCD4ex	ITGB2	ITGAL	0.9554	0.2603	0.6079	0.000999
Mac_Angio	TCD4ex	LGALS3	CD6	1.49	0.5338	1.0119	0.000999
Mac_Angio	TCD4ex	LGALS3	ITGB1	1.49	0.4615	0.9757	0.000999
Mac_Angio	TCD4ex	MIF	TNFRSF14	1.1844	0.2806	0.7325	0.000999
Mac_Angio	TCD4ex	NAMPT	ANXA6	1.2297	0.5386	0.8841	0.000999
Mac_Angio	TCD4ex	RTN4	CD44	0.9484	1.0244	0.9864	0.000999
Mac_Angio	TCD4ex	RTN4	CD99	0.9484	0.9165	0.9325	0.000999
Mac_Angio	TCD4ex	SPP1	CD44	2.926	1.0244	1.9752	0.000999
Mac_Angio	TCD4ex	SPP1	ITGB1	2.926	0.4615	1.6938	0.000999
Mac_Angio	TCD4ex	TGFB1	ITGB1	0.2752	0.4615	0.3683	0.000999
Mac_Angio	TCD4ex	THBS1	CD47	0.4513	0.3456	0.3985	0.000999
Mac_Angio	TCD4ex	THBS1	ITGB1	0.4513	0.4615	0.4564	0.000999
Mac_Angio	TCD4ex	TNFSF13B	ITGB1	0.2934	0.4615	0.3775	0.000999
Mac_Angio	TCD4reg	ADAM17	ITGB1	0.273	0.4001	0.3365	0.000999
Mac_Angio	TCD4reg	ADAM17	TNFRSF1B	0.273	0.7982	0.5356	0.000999
Mac_Angio	TCD4reg	ALCAM	CD6	0.3699	0.2651	0.3175	0.000999
Mac_Angio	TCD4reg	ANXA1	CCR7	1.3087	0.3098	0.8093	0.000999
Mac_Angio	TCD4reg	ANXA1	CD4	1.3087	0.429	0.8688	0.000999
Mac_Angio	TCD4reg	ANXA1	CD44	1.3087	1.0896	1.1992	0.000999
Mac_Angio	TCD4reg	ANXA1	CXCR3	1.3087	0.3357	0.8222	0.000999
Mac_Angio	TCD4reg	ANXA1	CXCR4	1.3087	2.2962	1.8024	0.000999
Mac_Angio	TCD4reg	ANXA1	CXCR6	1.3087	0.3945	0.8516	0.000999
Mac_Angio	TCD4reg	ANXA1	FAS	1.3087	0.2727	0.7907	0.000999
Mac_Angio	TCD4reg	CALR	CD44	1.0589	1.0896	1.0743	0.000999
Mac_Angio	TCD4reg	CALR	FAS	1.0589	0.2727	0.6658	0.000999
Mac_Angio	TCD4reg	CALR	IL7R	1.0589	0.9682	1.0135	0.000999
Mac_Angio	TCD4reg	CCL20	CCR7	0.7173	0.3098	0.5136	0.000999
Mac_Angio	TCD4reg	CCL20	CXCR3	0.7173	0.3357	0.5265	0.000999
Mac_Angio	TCD4reg	CCL20	CXCR4	0.7173	2.2962	1.5067	0.000999
Mac_Angio	TCD4reg	CCL20	CXCR6	0.7173	0.3945	0.5559	0.000999
Mac_Angio	TCD4reg	CCL20	S1PR4	0.7173	0.2744	0.4959	0.000999
Mac_Angio	TCD4reg	CD86	CD28	0.3542	0.313	0.3336	0.000999
Mac_Angio	TCD4reg	CD86	CTLA4	0.3542	0.7909	0.5726	0.000999
Mac_Angio	TCD4reg	COL1A1	ITGB1	0.2951	0.4001	0.3476	0.000999
Mac_Angio	TCD4reg	CXCL16	CCR7	0.6569	0.3098	0.4834	0.000999
Mac_Angio	TCD4reg	CXCL16	CXCR3	0.6569	0.3357	0.4963	0.000999
Mac_Angio	TCD4reg	CXCL16	CXCR4	0.6569	2.2962	1.4765	0.000999
Mac_Angio	TCD4reg	CXCL16	CXCR6	0.6569	0.3945	0.5257	0.000999
Mac_Angio	TCD4reg	CXCL16	S1PR4	0.6569	0.2744	0.4656	0.000999
Mac_Angio	TCD4reg	CXCL2	CCR7	0.8421	0.3098	0.576	0.000999
Mac_Angio	TCD4reg	CXCL2	CXCR3	0.8421	0.3357	0.5889	0.000999
Mac_Angio	TCD4reg	CXCL2	CXCR4	0.8421	2.2962	1.5691	0.000999
Mac_Angio	TCD4reg	CXCL2	CXCR6	0.8421	0.3945	0.6183	0.000999
Mac_Angio	TCD4reg	CXCL2	S1PR4	0.8421	0.2744	0.5582	0.000999
Mac_Angio	TCD4reg	CXCL3	CCR7	0.8499	0.3098	0.5799	0.000999
Mac_Angio	TCD4reg	CXCL3	CXCR3	0.8499	0.3357	0.5928	0.000999
Mac_Angio	TCD4reg	CXCL3	CXCR4	0.8499	2.2962	1.573	0.000999
Mac_Angio	TCD4reg	CXCL3	CXCR6	0.8499	0.3945	0.6222	0.000999
Mac_Angio	TCD4reg	CXCL3	S1PR4	0.8499	0.2744	0.5622	0.000999
Mac_Angio	TCD4reg	FN1	CD44	1.5266	1.0896	1.3081	0.000999
Mac_Angio	TCD4reg	FN1	ITGB1	1.5266	0.4001	0.9633	0.000999
Mac_Angio	TCD4reg	FN1	RPSA	1.5266	2.4999	2.0132	0.000999
Mac_Angio	TCD4reg	GRN	TNFRSF1B	1.4052	0.7982	1.1017	0.000999
Mac_Angio	TCD4reg	GSTP1	CD44	1.3386	1.0896	1.2141	0.000999
Mac_Angio	TCD4reg	GSTP1	FAS	1.3386	0.2727	0.8057	0.000999
Mac_Angio	TCD4reg	GSTP1	IL7R	1.3386	0.9682	1.1534	0.000999
Mac_Angio	TCD4reg	HBEGF	CD44	0.5321	1.0896	0.8109	0.000999
Mac_Angio	TCD4reg	HLA-DMA	CD4	0.8597	0.429	0.6443	0.000999
Mac_Angio	TCD4reg	HLA-DRA	CD4	3.3459	0.429	1.8874	0.000999
Mac_Angio	TCD4reg	HLA-DRA	PTPRC	3.3459	1.6603	2.5031	0.000999
Mac_Angio	TCD4reg	HSP90B1	ITGB1	0.8423	0.4001	0.6212	0.000999
Mac_Angio	TCD4reg	HSP90B1	TNFRSF1B	0.8423	0.7982	0.8202	0.000999
Mac_Angio	TCD4reg	ICAM1	IL2RA	0.2944	0.7115	0.5029	0.000999
Mac_Angio	TCD4reg	ICAM1	IL2RG	0.2944	1.1601	0.7273	0.000999
Mac_Angio	TCD4reg	ICAM1	ITGB2	0.2944	0.6238	0.4591	0.000999
Mac_Angio	TCD4reg	ITGB1	CD47	0.5437	0.416	0.4799	0.000999
Mac_Angio	TCD4reg	ITGB1	RACK1	0.5437	2.5298	1.5368	0.000999
Mac_Angio	TCD4reg	LGALS3	CD6	1.49	0.2651	0.8775	0.000999
Mac_Angio	TCD4reg	LGALS3	FAS	1.49	0.2727	0.8814	0.000999
Mac_Angio	TCD4reg	LGALS3	ITGB1	1.49	0.4001	0.945	0.000999
Mac_Angio	TCD4reg	MIF	CD74	1.1844	2.0716	1.628	0.000999
Mac_Angio	TCD4reg	MIF	TNFRSF14	1.1844	0.3843	0.7844	0.000999
Mac_Angio	TCD4reg	NAMPT	ANXA6	1.2297	0.4557	0.8427	0.000999
Mac_Angio	TCD4reg	RTN4	CD44	0.9484	1.0896	1.019	0.000999
Mac_Angio	TCD4reg	RTN4	CD99	0.9484	0.6603	0.8044	0.000999
Mac_Angio	TCD4reg	SPP1	CD44	2.926	1.0896	2.0078	0.000999
Mac_Angio	TCD4reg	SPP1	ITGB1	2.926	0.4001	1.6631	0.000999
Mac_Angio	TCD4reg	TGFB1	ITGB1	0.2752	0.4001	0.3376	0.000999
Mac_Angio	TCD4reg	THBS1	CD47	0.4513	0.416	0.4336	0.000999
Mac_Angio	TCD4reg	THBS1	ITGB1	0.4513	0.4001	0.4257	0.000999
Mac_Angio	TCD4reg	TNFSF13B	ITGB1	0.2934	0.4001	0.3468	0.000999
Mac_Angio	TCD8em	ADAM17	ITGB1	0.273	0.2557	0.2644	0.000999
Mac_Angio	TCD8em	ADAM17	TNFRSF1B	0.273	0.3038	0.2884	0.000999
Mac_Angio	TCD8em	ADM	PTGER4	0.4998	0.2847	0.3923	0.000999
Mac_Angio	TCD8em	ALCAM	CD6	0.3699	0.4204	0.3952	0.000999
Mac_Angio	TCD8em	ANXA1	CD44	1.3087	1.119	1.2139	0.000999
Mac_Angio	TCD8em	ANXA1	CXCR3	1.3087	0.4189	0.8638	0.000999
Mac_Angio	TCD8em	ANXA1	CXCR4	1.3087	2.8389	2.0738	0.000999
Mac_Angio	TCD8em	ANXA1	CXCR6	1.3087	0.3399	0.8243	0.000999
Mac_Angio	TCD8em	ANXA1	F2R	1.3087	0.2695	0.7891	0.000999
Mac_Angio	TCD8em	ANXA1	ITGA4	1.3087	0.2823	0.7955	0.000999
Mac_Angio	TCD8em	CALR	CD44	1.0589	1.119	1.089	0.000999
Mac_Angio	TCD8em	CALR	IL7R	1.0589	0.7183	0.8886	0.000999
Mac_Angio	TCD8em	CCL20	CXCR3	0.7173	0.4189	0.5681	0.000999
Mac_Angio	TCD8em	CCL20	CXCR4	0.7173	2.8389	1.7781	0.000999
Mac_Angio	TCD8em	CCL20	CXCR6	0.7173	0.3399	0.5286	0.000999
Mac_Angio	TCD8em	CCL20	S1PR4	0.7173	0.2677	0.4925	0.000999
Mac_Angio	TCD8em	CXCL16	CXCR3	0.6569	0.4189	0.5379	0.000999
Mac_Angio	TCD8em	CXCL16	CXCR4	0.6569	2.8389	1.7479	0.000999
Mac_Angio	TCD8em	CXCL16	CXCR6	0.6569	0.3399	0.4984	0.000999
Mac_Angio	TCD8em	CXCL16	S1PR4	0.6569	0.2677	0.4623	0.000999
Mac_Angio	TCD8em	CXCL2	CXCR3	0.8421	0.4189	0.6305	0.000999
Mac_Angio	TCD8em	CXCL2	CXCR4	0.8421	2.8389	1.8405	0.000999
Mac_Angio	TCD8em	CXCL2	CXCR6	0.8421	0.3399	0.591	0.000999
Mac_Angio	TCD8em	CXCL2	S1PR4	0.8421	0.2677	0.5549	0.000999
Mac_Angio	TCD8em	CXCL3	CXCR3	0.8499	0.4189	0.6344	0.000999
Mac_Angio	TCD8em	CXCL3	CXCR4	0.8499	2.8389	1.8444	0.000999
Mac_Angio	TCD8em	CXCL3	CXCR6	0.8499	0.3399	0.5949	0.000999
Mac_Angio	TCD8em	CXCL3	S1PR4	0.8499	0.2677	0.5588	0.000999
Mac_Angio	TCD8em	FN1	CD44	1.5266	1.119	1.3228	0.000999
Mac_Angio	TCD8em	FN1	ITGA4	1.5266	0.2823	0.9044	0.000999
Mac_Angio	TCD8em	FN1	ITGB1	1.5266	0.2557	0.8911	0.000999
Mac_Angio	TCD8em	FN1	RPSA	1.5266	2.3686	1.9476	0.000999
Mac_Angio	TCD8em	GRN	TNFRSF1B	1.4052	0.3038	0.8545	0.000999
Mac_Angio	TCD8em	GSTP1	CD44	1.3386	1.119	1.2288	0.000999
Mac_Angio	TCD8em	GSTP1	IL7R	1.3386	0.7183	1.0285	0.000999
Mac_Angio	TCD8em	GSTP1	ITGA4	1.3386	0.2823	0.8105	0.000999
Mac_Angio	TCD8em	HBEGF	CD44	0.5321	1.119	0.8256	0.000999
Mac_Angio	TCD8em	HLA-DRA	PTPRC	3.3459	1.7912	2.5686	0.000999
Mac_Angio	TCD8em	HSP90B1	ITGB1	0.8423	0.2557	0.549	0.000999
Mac_Angio	TCD8em	HSP90B1	TNFRSF1B	0.8423	0.3038	0.573	0.000999
Mac_Angio	TCD8em	ICAM1	IL2RG	0.2944	0.9501	0.6223	0.000999
Mac_Angio	TCD8em	ICAM1	ITGAL	0.2944	0.3162	0.3053	0.000999
Mac_Angio	TCD8em	ICAM1	ITGB2	0.2944	1.0018	0.6481	0.000999
Mac_Angio	TCD8em	ICAM1	SPN	0.2944	0.2603	0.2774	0.000999
Mac_Angio	TCD8em	ITGB1	CD47	0.5437	0.4276	0.4856	0.000999
Mac_Angio	TCD8em	ITGB1	ITGA4	0.5437	0.2823	0.413	0.000999
Mac_Angio	TCD8em	ITGB1	RACK1	0.5437	2.4374	1.4905	0.000999
Mac_Angio	TCD8em	LGALS3	CD6	1.49	0.4204	0.9552	0.000999
Mac_Angio	TCD8em	LGALS3	ITGB1	1.49	0.2557	0.8729	0.000999
Mac_Angio	TCD8em	LGALS3	SPN	1.49	0.2603	0.8752	0.000999
Mac_Angio	TCD8em	MIF	CD74	1.1844	2.4538	1.8191	0.000999
Mac_Angio	TCD8em	MIF	ITGA4	1.1844	0.2823	0.7334	0.000999
Mac_Angio	TCD8em	MIF	TNFRSF14	1.1844	0.2915	0.7379	0.000999
Mac_Angio	TCD8em	NAMPT	ANXA6	1.2297	0.552	0.8908	0.000999
Mac_Angio	TCD8em	RTN4	CD44	0.9484	1.119	1.0337	0.000999
Mac_Angio	TCD8em	RTN4	CD99	0.9484	1.1525	1.0505	0.000999
Mac_Angio	TCD8em	SPP1	CD44	2.926	1.119	2.0225	0.000999
Mac_Angio	TCD8em	SPP1	ITGA4	2.926	0.2823	1.6042	0.000999
Mac_Angio	TCD8em	SPP1	ITGB1	2.926	0.2557	1.5909	0.000999
Mac_Angio	TCD8em	THBS1	CD47	0.4513	0.4276	0.4394	0.000999
Mac_Angio	TCD8em	THBS1	ITGA4	0.4513	0.2823	0.3668	0.000999
Mac_Angio	TCD8em	THBS1	ITGB1	0.4513	0.2557	0.3535	0.000999
Mac_Angio	TCD8em	TNFSF13B	ITGB1	0.2934	0.2557	0.2746	0.000999
Mac_Angio	TCD8ex	ADAM17	ITGB1	0.273	0.2995	0.2862	0.000999
Mac_Angio	TCD8ex	ADAM17	TNFRSF1B	0.273	0.6436	0.4583	0.000999
Mac_Angio	TCD8ex	ADM	PTGER4	0.4998	0.3089	0.4043	0.000999
Mac_Angio	TCD8ex	ALCAM	CD6	0.3699	0.318	0.344	0.000999
Mac_Angio	TCD8ex	ANXA1	CD44	1.3087	0.8219	1.0653	0.000999
Mac_Angio	TCD8ex	ANXA1	CXCR3	1.3087	0.3647	0.8367	0.000999
Mac_Angio	TCD8ex	ANXA1	CXCR4	1.3087	2.3472	1.828	0.000999
Mac_Angio	TCD8ex	ANXA1	CXCR6	1.3087	0.6626	0.9856	0.000999
Mac_Angio	TCD8ex	ANXA1	ITGA4	1.3087	0.4432	0.876	0.000999
Mac_Angio	TCD8ex	ANXA1	VCAM1	1.3087	0.4462	0.8775	0.000999
Mac_Angio	TCD8ex	APOE	VCAM1	1.2725	0.4462	0.8593	0.000999
Mac_Angio	TCD8ex	CCL20	CXCR3	0.7173	0.3647	0.541	0.000999
Mac_Angio	TCD8ex	CCL20	CXCR4	0.7173	2.3472	1.5323	0.000999
Mac_Angio	TCD8ex	CCL20	CXCR6	0.7173	0.6626	0.6899	0.000999
Mac_Angio	TCD8ex	CD86	CTLA4	0.3542	0.4883	0.4212	0.000999
Mac_Angio	TCD8ex	COL1A1	CD44	0.2951	0.8219	0.5585	0.000999
Mac_Angio	TCD8ex	COL1A1	ITGB1	0.2951	0.2995	0.2973	0.000999
Mac_Angio	TCD8ex	CXCL16	CXCR3	0.6569	0.3647	0.5108	0.000999
Mac_Angio	TCD8ex	CXCL16	CXCR4	0.6569	2.3472	1.5021	0.000999
Mac_Angio	TCD8ex	CXCL16	CXCR6	0.6569	0.6626	0.6597	0.000999
Mac_Angio	TCD8ex	CXCL2	CXCR3	0.8421	0.3647	0.6034	0.000999
Mac_Angio	TCD8ex	CXCL2	CXCR4	0.8421	2.3472	1.5947	0.000999
Mac_Angio	TCD8ex	CXCL2	CXCR6	0.8421	0.6626	0.7523	0.000999
Mac_Angio	TCD8ex	CXCL3	CXCR3	0.8499	0.3647	0.6073	0.000999
Mac_Angio	TCD8ex	CXCL3	CXCR4	0.8499	2.3472	1.5986	0.000999
Mac_Angio	TCD8ex	CXCL3	CXCR6	0.8499	0.6626	0.7562	0.000999
Mac_Angio	TCD8ex	FN1	CD44	1.5266	0.8219	1.1743	0.000999
Mac_Angio	TCD8ex	FN1	ITGA4	1.5266	0.4432	0.9849	0.000999
Mac_Angio	TCD8ex	FN1	ITGB1	1.5266	0.2995	0.913	0.000999
Mac_Angio	TCD8ex	FN1	ITGB7	1.5266	0.3007	0.9136	0.000999
Mac_Angio	TCD8ex	FN1	RPSA	1.5266	2.2697	1.8981	0.000999
Mac_Angio	TCD8ex	GRN	TNFRSF1B	1.4052	0.6436	1.0244	0.000999
Mac_Angio	TCD8ex	GSTP1	CD44	1.3386	0.8219	1.0803	0.000999
Mac_Angio	TCD8ex	GSTP1	ITGA4	1.3386	0.4432	0.8909	0.000999
Mac_Angio	TCD8ex	GSTP1	VCAM1	1.3386	0.4462	0.8924	0.000999
Mac_Angio	TCD8ex	HBEGF	CD44	0.5321	0.8219	0.677	0.000999
Mac_Angio	TCD8ex	HLA-DRA	PDCD1	3.3459	0.6109	1.9784	0.000999
Mac_Angio	TCD8ex	HLA-DRA	PTPRC	3.3459	1.6762	2.511	0.000999
Mac_Angio	TCD8ex	HSP90B1	ITGB1	0.8423	0.2995	0.5709	0.000999
Mac_Angio	TCD8ex	HSP90B1	TNFRSF1B	0.8423	0.6436	0.7429	0.000999
Mac_Angio	TCD8ex	ICAM1	IL2RG	0.2944	1.2126	0.7535	0.000999
Mac_Angio	TCD8ex	ICAM1	ITGB2	0.2944	0.7635	0.5289	0.000999
Mac_Angio	TCD8ex	ICAM1	SPN	0.2944	0.3486	0.3215	0.000999
Mac_Angio	TCD8ex	ITGB1	CD47	0.5437	0.3952	0.4694	0.000999
Mac_Angio	TCD8ex	ITGB1	ITGA4	0.5437	0.4432	0.4935	0.000999
Mac_Angio	TCD8ex	ITGB1	RACK1	0.5437	2.3353	1.4395	0.000999
Mac_Angio	TCD8ex	ITGB1	VCAM1	0.5437	0.4462	0.495	0.000999
Mac_Angio	TCD8ex	LGALS3	CD6	1.49	0.318	0.904	0.000999
Mac_Angio	TCD8ex	LGALS3	ITGB1	1.49	0.2995	0.8947	0.000999
Mac_Angio	TCD8ex	LGALS3	SPN	1.49	0.3486	0.9193	0.000999
Mac_Angio	TCD8ex	MIF	CD74	1.1844	2.5058	1.8451	0.000999
Mac_Angio	TCD8ex	MIF	ITGA4	1.1844	0.4432	0.8138	0.000999
Mac_Angio	TCD8ex	MIF	TNFRSF14	1.1844	0.3094	0.7469	0.000999
Mac_Angio	TCD8ex	NAMPT	ANXA6	1.2297	0.5678	0.8987	0.000999
Mac_Angio	TCD8ex	RTN4	CD44	0.9484	0.8219	0.8852	0.000999
Mac_Angio	TCD8ex	RTN4	CD99	0.9484	1.2049	1.0766	0.000999
Mac_Angio	TCD8ex	SPP1	CD44	2.926	0.8219	1.874	0.000999
Mac_Angio	TCD8ex	SPP1	ITGA4	2.926	0.4432	1.6846	0.000999
Mac_Angio	TCD8ex	SPP1	ITGB1	2.926	0.2995	1.6128	0.000999
Mac_Angio	TCD8ex	TGFB1	ITGB1	0.2752	0.2995	0.2873	0.000999
Mac_Angio	TCD8ex	THBS1	CD47	0.4513	0.3952	0.4232	0.000999
Mac_Angio	TCD8ex	THBS1	ITGA4	0.4513	0.4432	0.4472	0.000999
Mac_Angio	TCD8ex	THBS1	ITGB1	0.4513	0.2995	0.3754	0.000999
Mac_Angio	TCD8ex	TNFSF13B	ITGB1	0.2934	0.2995	0.2965	0.000999
Mac_Angio	TGD	ADM	PTGDR	0.4998	0.7153	0.6075	0.000999
Mac_Angio	TGD	ALCAM	CD6	0.3699	0.4684	0.4192	0.000999
Mac_Angio	TGD	ANXA1	CXCR3	1.3087	1.1748	1.2417	0.000999
Mac_Angio	TGD	ANXA1	CXCR4	1.3087	1.4894	1.3991	0.000999
Mac_Angio	TGD	ANXA1	ITGA4	1.3087	0.3968	0.8528	0.000999
Mac_Angio	TGD	APOE	SORL1	1.2725	0.3318	0.8021	0.000999
Mac_Angio	TGD	ARF1	ITGA4	0.648	0.3968	0.5224	0.000999
Mac_Angio	TGD	CALM1	RPSA	1.3243	2.8814	2.1028	0.000999
Mac_Angio	TGD	CALR	IL7R	1.0589	1.3862	1.2226	0.000999
Mac_Angio	TGD	CCL20	CXCR3	0.7173	1.1748	0.946	0.000999
Mac_Angio	TGD	CCL20	CXCR4	0.7173	1.4894	1.1033	0.000999
Mac_Angio	TGD	CD99	CD99	0.5878	1.7154	1.1516	0.000999
Mac_Angio	TGD	CXCL16	CXCR3	0.6569	1.1748	0.9158	0.000999
Mac_Angio	TGD	CXCL16	CXCR4	0.6569	1.4894	1.0731	0.000999
Mac_Angio	TGD	CXCL2	CXCR3	0.8421	1.1748	1.0084	0.000999
Mac_Angio	TGD	CXCL2	CXCR4	0.8421	1.4894	1.1657	0.000999
Mac_Angio	TGD	CXCL3	CXCR3	0.8499	1.1748	1.0123	0.000999
Mac_Angio	TGD	CXCL3	CXCR4	0.8499	1.4894	1.1696	0.000999
Mac_Angio	TGD	FN1	ITGA4	1.5266	0.3968	0.9617	0.000999
Mac_Angio	TGD	FN1	ITGB7	1.5266	0.459	0.9928	0.000999
Mac_Angio	TGD	FN1	RPSA	1.5266	2.8814	2.204	0.000999
Mac_Angio	TGD	GRN	TNFRSF1A	1.4052	0.3099	0.8575	0.000999
Mac_Angio	TGD	GSTP1	IL7R	1.3386	1.3862	1.3624	0.000999
Mac_Angio	TGD	GSTP1	ITGA4	1.3386	0.3968	0.8677	0.000999
Mac_Angio	TGD	HLA-A	CD8A	2.3272	1.746	2.0366	0.000999
Mac_Angio	TGD	HLA-DRA	PTPRC	3.3459	1.8653	2.6056	0.000999
Mac_Angio	TGD	HLA-E	CD8A	1.1716	1.746	1.4588	0.000999
Mac_Angio	TGD	HLA-E	KLRC2	1.1716	0.8082	0.9899	0.000999
Mac_Angio	TGD	HLA-E	KLRD1	1.1716	1.3451	1.2583	0.000999
Mac_Angio	TGD	HMGB1	ITGA4	1.0175	0.3968	0.7072	0.000999
Mac_Angio	TGD	ICAM1	IL2RG	0.2944	1.561	0.9277	0.000999
Mac_Angio	TGD	ICAM1	ITGAL	0.2944	0.3731	0.3338	0.000999
Mac_Angio	TGD	ICAM1	ITGB2	0.2944	1.4444	0.8694	0.000999
Mac_Angio	TGD	ICAM1	SPN	0.2944	0.5644	0.4294	0.000999
Mac_Angio	TGD	ITGB1	CD46	0.5437	0.3085	0.4261	0.000999
Mac_Angio	TGD	ITGB1	ITGA4	0.5437	0.3968	0.4703	0.000999
Mac_Angio	TGD	ITGB1	PTK2B	0.5437	0.3668	0.4553	0.000999
Mac_Angio	TGD	ITGB1	RACK1	0.5437	2.7287	1.6362	0.000999
Mac_Angio	TGD	ITGB2	ITGAL	0.9554	0.3731	0.6643	0.000999
Mac_Angio	TGD	LGALS3	CD6	1.49	0.4684	0.9792	0.000999
Mac_Angio	TGD	LGALS3	SPN	1.49	0.5644	1.0272	0.000999
Mac_Angio	TGD	LGALS3	TGFBR2	1.49	0.3677	0.9288	0.000999
Mac_Angio	TGD	MIF	ITGA4	1.1844	0.3968	0.7906	0.000999
Mac_Angio	TGD	NAMPT	ANXA6	1.2297	0.8553	1.0425	0.000999
Mac_Angio	TGD	PTPRC	CD2	0.4851	1.4522	0.9687	0.000999
Mac_Angio	TGD	PTPRC	CD8A	0.4851	1.746	1.1156	0.000999
Mac_Angio	TGD	RPS19	ITGA4	3.3281	0.3968	1.8625	0.000999
Mac_Angio	TGD	RPS19	RPSA	3.3281	2.8814	3.1047	0.000999
Mac_Angio	TGD	RTN4	CD99	0.9484	1.7154	1.3319	0.000999
Mac_Angio	TGD	SPP1	ITGA4	2.926	0.3968	1.6614	0.000999
Mac_Angio	TGD	SPP1	ITGB1	2.926	0.3657	1.6458	0.000999
Mac_Angio	TGD	TGFB1	TGFBR2	0.2752	0.3677	0.3214	0.000999
Mac_Angio	TGD	THBS1	ITGA4	0.4513	0.3968	0.424	0.000999
Mac_Angio	TGD	VEGFA	PTK2B	0.6881	0.3668	0.5274	0.000999
Mac_Angio	TGD	MIF	TNFRSF14	1.1844	0.4642	0.8243	0.002
Mac_Angio	TGD	LRPAP1	SORL1	0.4668	0.3318	0.3993	0.00699
NKT	Mac_Angio	ALOX5AP	ALOX5	0.5021	0.3129	0.4075	0.000999
NKT	Mac_Angio	ANXA1	C3AR1	1.2259	0.3698	0.7979	0.000999
NKT	Mac_Angio	ANXA1	C5AR1	1.2259	0.6392	0.9326	0.000999
NKT	Mac_Angio	ANXA1	CCR1	1.2259	0.2766	0.7513	0.000999
NKT	Mac_Angio	ANXA1	CD44	1.2259	1.6468	1.4364	0.000999
NKT	Mac_Angio	ANXA1	FPR1	1.2259	0.5081	0.867	0.000999
NKT	Mac_Angio	ANXA1	FPR3	1.2259	0.5507	0.8883	0.000999
NKT	Mac_Angio	ARF1	CD44	0.7991	1.6468	1.223	0.000999
NKT	Mac_Angio	CALM1	TNFRSF1B	1.9335	0.4897	1.2116	0.000999
NKT	Mac_Angio	CALR	CD44	0.9479	1.6468	1.2974	0.000999
NKT	Mac_Angio	CALR	ITGA5	0.9479	0.2751	0.6115	0.000999
NKT	Mac_Angio	CALR	LRP1	0.9479	0.3542	0.6511	0.000999
NKT	Mac_Angio	CD6	ALCAM	0.4881	0.3699	0.429	0.000999
NKT	Mac_Angio	GSTP1	CD44	0.7909	1.6468	1.2189	0.000999
NKT	Mac_Angio	HMGB1	AGTRAP	1.195	0.302	0.7485	0.000999
NKT	Mac_Angio	HMGB1	LY96	1.195	0.5458	0.8704	0.000999
NKT	Mac_Angio	HMGB1	TLR2	1.195	0.3171	0.756	0.000999
NKT	Mac_Angio	HMGB2	CD44	0.6467	1.6468	1.1468	0.000999
NKT	Mac_Angio	HMGB2	DAB2	0.6467	0.5892	0.6179	0.000999
NKT	Mac_Angio	HSP90B1	LRP1	0.6138	0.3542	0.484	0.000999
NKT	Mac_Angio	ITGA4	CD44	0.2946	1.6468	0.9707	0.000999
NKT	Mac_Angio	ITGA4	TFRC	0.2946	0.4794	0.387	0.000999
NKT	Mac_Angio	ITGAL	ICAM1	0.6778	0.2944	0.4861	0.000999
NKT	Mac_Angio	ITGB1	CD151	0.488	0.3151	0.4016	0.000999
NKT	Mac_Angio	ITGB1	CD36	0.488	0.2591	0.3735	0.000999
NKT	Mac_Angio	ITGB1	DAB2	0.488	0.5892	0.5386	0.000999
NKT	Mac_Angio	ITGB1	ENG	0.488	0.4057	0.4468	0.000999
NKT	Mac_Angio	ITGB1	ITGA5	0.488	0.2751	0.3815	0.000999
NKT	Mac_Angio	ITGB1	ITGAX	0.488	0.438	0.463	0.000999
NKT	Mac_Angio	ITGB1	PLAUR	0.488	1.4699	0.9789	0.000999
NKT	Mac_Angio	ITGB2	ICAM1	1.6481	0.2944	0.9713	0.000999
NKT	Mac_Angio	ITGB2	ITGAM	1.6481	0.3193	0.9837	0.000999
NKT	Mac_Angio	ITGB2	ITGAX	1.6481	0.438	1.0431	0.000999
NKT	Mac_Angio	ITGB2	PLAUR	1.6481	1.4699	1.559	0.000999
NKT	Mac_Angio	LRPAP1	LRP1	0.2807	0.3542	0.3175	0.000999
NKT	Mac_Angio	LTB	ITGB1	0.2605	0.5437	0.4021	0.000999
NKT	Mac_Angio	MIF	CD74	0.6657	3.2987	1.9822	0.000999
NKT	Mac_Angio	PTPRC	CD44	1.8797	1.6468	1.7633	0.000999
NKT	Mac_Angio	RPS19	C5AR1	3.5336	0.6392	2.0864	0.000999
NKT	Mac_Angio	RPS19	ICAM1	3.5336	0.2944	1.914	0.000999
NKT	Mac_Angio	RTN4	CD44	0.4374	1.6468	1.0421	0.000999
NKT	Mac_Angio	TGFB1	ENG	0.5441	0.4057	0.4749	0.000999
NKT	Mac_Angio	TGFB1	FCN1	0.5441	0.6982	0.6211	0.000999
NKT	Mac_Angio	TGFB1	ITGB1	0.5441	0.5437	0.5439	0.000999
NKT	Mac_Angio	TGFB1	SDC2	0.5441	0.3815	0.4628	0.000999
NKT	Mac_Angio	TGFB1	TLR2	0.5441	0.3171	0.4306	0.000999
TCD4ex	Mac_Angio	ALOX5AP	ALOX5	1.119	0.3129	0.7159	0.000999
TCD4ex	Mac_Angio	ANXA1	C5AR1	0.5174	0.6392	0.5783	0.000999
TCD4ex	Mac_Angio	ANXA1	CD44	0.5174	1.6468	1.0821	0.000999
TCD4ex	Mac_Angio	ANXA1	FPR1	0.5174	0.5081	0.5128	0.000999
TCD4ex	Mac_Angio	ANXA1	FPR3	0.5174	0.5507	0.5341	0.000999
TCD4ex	Mac_Angio	ARF1	CD44	0.6827	1.6468	1.1648	0.000999
TCD4ex	Mac_Angio	CALR	CD44	0.748	1.6468	1.1974	0.000999
TCD4ex	Mac_Angio	CALR	ITGA5	0.748	0.2751	0.5115	0.000999
TCD4ex	Mac_Angio	CALR	LRP1	0.748	0.3542	0.5511	0.000999
TCD4ex	Mac_Angio	CD40LG	ITGA5	0.3948	0.2751	0.335	0.000999
TCD4ex	Mac_Angio	CD6	ALCAM	0.5338	0.3699	0.4519	0.000999
TCD4ex	Mac_Angio	CXCL13	C3AR1	2.3367	0.3698	1.3532	0.000999
TCD4ex	Mac_Angio	CXCL13	C5AR1	2.3367	0.6392	1.4879	0.000999
TCD4ex	Mac_Angio	CXCL13	CCR1	2.3367	0.2766	1.3067	0.000999
TCD4ex	Mac_Angio	CXCL13	FPR1	2.3367	0.5081	1.4224	0.000999
TCD4ex	Mac_Angio	GSTP1	CD44	0.4481	1.6468	1.0475	0.000999
TCD4ex	Mac_Angio	HMGB1	AGTRAP	1.3876	0.302	0.8448	0.000999
TCD4ex	Mac_Angio	HMGB1	LY96	1.3876	0.5458	0.9667	0.000999
TCD4ex	Mac_Angio	HMGB1	TLR2	1.3876	0.3171	0.8523	0.000999
TCD4ex	Mac_Angio	HMGB2	CD44	1.0243	1.6468	1.3356	0.000999
TCD4ex	Mac_Angio	HMGB2	DAB2	1.0243	0.5892	0.8067	0.000999
TCD4ex	Mac_Angio	HSP90B1	LRP1	0.3944	0.3542	0.3743	0.000999
TCD4ex	Mac_Angio	ICAM3	ITGB2	0.573	0.9554	0.7642	0.000999
TCD4ex	Mac_Angio	ITGAL	ICAM1	0.2603	0.2944	0.2774	0.000999
TCD4ex	Mac_Angio	ITGB1	CD151	0.4615	0.3151	0.3883	0.000999
TCD4ex	Mac_Angio	ITGB1	CD36	0.4615	0.2591	0.3603	0.000999
TCD4ex	Mac_Angio	ITGB1	CD47	0.4615	0.4747	0.4681	0.000999
TCD4ex	Mac_Angio	ITGB1	DAB2	0.4615	0.5892	0.5253	0.000999
TCD4ex	Mac_Angio	ITGB1	ENG	0.4615	0.4057	0.4336	0.000999
TCD4ex	Mac_Angio	ITGB1	ITGA5	0.4615	0.2751	0.3683	0.000999
TCD4ex	Mac_Angio	ITGB1	ITGAX	0.4615	0.438	0.4498	0.000999
TCD4ex	Mac_Angio	ITGB1	PLAUR	0.4615	1.4699	0.9657	0.000999
TCD4ex	Mac_Angio	ITGB2	ICAM1	0.7871	0.2944	0.5407	0.000999
TCD4ex	Mac_Angio	ITGB2	ITGAM	0.7871	0.3193	0.5532	0.000999
TCD4ex	Mac_Angio	ITGB2	ITGAX	0.7871	0.438	0.6125	0.000999
TCD4ex	Mac_Angio	ITGB2	PLAUR	0.7871	1.4699	1.1285	0.000999
TCD4ex	Mac_Angio	LRPAP1	LRP1	0.2809	0.3542	0.3176	0.000999
TCD4ex	Mac_Angio	LTB	ITGB1	0.9655	0.5437	0.7546	0.000999
TCD4ex	Mac_Angio	MIF	CD74	0.6999	3.2987	1.9993	0.000999
TCD4ex	Mac_Angio	PTPRC	CD44	1.7493	1.6468	1.6981	0.000999
TCD4ex	Mac_Angio	RPS19	C5AR1	3.6329	0.6392	2.136	0.000999
TCD4ex	Mac_Angio	RPS19	ICAM1	3.6329	0.2944	1.9637	0.000999
TCD4ex	Mac_Angio	RTN4	CD44	0.355	1.6468	1.0009	0.000999
TCD4ex	Mac_Angio	ANXA1	C3AR1	0.5174	0.3698	0.4436	0.002
TCD4ex	Mac_Angio	AREG	ICAM1	0.3427	0.2944	0.3186	0.002
TCD4ex	Mac_Angio	CALM1	TNFRSF1B	1.2957	0.4897	0.8927	0.004
TCD4reg	Mac_Angio	ALOX5AP	ALOX5	0.4589	0.3129	0.3859	0.000999
TCD4reg	Mac_Angio	APOE	LRP1	0.2934	0.3542	0.3238	0.000999
TCD4reg	Mac_Angio	APOE	SDC2	0.2934	0.3815	0.3375	0.000999
TCD4reg	Mac_Angio	ARF1	CD44	0.7185	1.6468	1.1827	0.000999
TCD4reg	Mac_Angio	CALR	CD44	0.6835	1.6468	1.1652	0.000999
TCD4reg	Mac_Angio	CALR	ITGA5	0.6835	0.2751	0.4793	0.000999
TCD4reg	Mac_Angio	CALR	LRP1	0.6835	0.3542	0.5189	0.000999
TCD4reg	Mac_Angio	CD6	ALCAM	0.2651	0.3699	0.3175	0.000999
TCD4reg	Mac_Angio	GSTP1	CD44	0.4917	1.6468	1.0692	0.000999
TCD4reg	Mac_Angio	HMGB1	AGTRAP	1.2547	0.302	0.7784	0.000999
TCD4reg	Mac_Angio	HMGB1	LY96	1.2547	0.5458	0.9003	0.000999
TCD4reg	Mac_Angio	HMGB1	TLR2	1.2547	0.3171	0.7859	0.000999
TCD4reg	Mac_Angio	HMGB2	CD44	0.616	1.6468	1.1314	0.000999
TCD4reg	Mac_Angio	HMGB2	DAB2	0.616	0.5892	0.6026	0.000999
TCD4reg	Mac_Angio	HSP90B1	LRP1	0.4221	0.3542	0.3882	0.000999
TCD4reg	Mac_Angio	ICAM3	ITGB2	0.6663	0.9554	0.8108	0.000999
TCD4reg	Mac_Angio	ITGB1	CD151	0.4001	0.3151	0.3576	0.000999
TCD4reg	Mac_Angio	ITGB1	CD36	0.4001	0.2591	0.3296	0.000999
TCD4reg	Mac_Angio	ITGB1	DAB2	0.4001	0.5892	0.4946	0.000999
TCD4reg	Mac_Angio	ITGB1	ENG	0.4001	0.4057	0.4029	0.000999
TCD4reg	Mac_Angio	ITGB1	ITGA5	0.4001	0.2751	0.3376	0.000999
TCD4reg	Mac_Angio	ITGB1	ITGAX	0.4001	0.438	0.4191	0.000999
TCD4reg	Mac_Angio	ITGB1	PLAUR	0.4001	1.4699	0.935	0.000999
TCD4reg	Mac_Angio	ITGB2	ICAM1	0.6238	0.2944	0.4591	0.000999
TCD4reg	Mac_Angio	ITGB2	ITGAM	0.6238	0.3193	0.4716	0.000999
TCD4reg	Mac_Angio	ITGB2	ITGAX	0.6238	0.438	0.5309	0.000999
TCD4reg	Mac_Angio	ITGB2	PLAUR	0.6238	1.4699	1.0469	0.000999
TCD4reg	Mac_Angio	LGALS3	CLEC7A	0.4492	0.5046	0.4769	0.000999
TCD4reg	Mac_Angio	LGALS3	FCGR2A	0.4492	0.7158	0.5825	0.000999
TCD4reg	Mac_Angio	LGALS3	FCGR2B	0.4492	0.4543	0.4517	0.000999
TCD4reg	Mac_Angio	LGALS3	TFRC	0.4492	0.4794	0.4643	0.000999
TCD4reg	Mac_Angio	LRPAP1	LRP1	0.3101	0.3542	0.3322	0.000999
TCD4reg	Mac_Angio	LTB	ITGB1	2.242	0.5437	1.3929	0.000999
TCD4reg	Mac_Angio	MIF	CD74	0.6295	3.2987	1.9641	0.000999
TCD4reg	Mac_Angio	PTPRC	CD44	1.6603	1.6468	1.6536	0.000999
TCD4reg	Mac_Angio	RPS19	C5AR1	3.6897	0.6392	2.1644	0.000999
TCD4reg	Mac_Angio	RPS19	ICAM1	3.6897	0.2944	1.992	0.000999
TCD4reg	Mac_Angio	RTN4	CD44	0.3528	1.6468	0.9998	0.000999
TCD4reg	Mac_Angio	SPP1	CD44	0.3125	1.6468	0.9797	0.000999
TCD4reg	Mac_Angio	HSP90B1	ITGB1	0.4221	0.5437	0.4829	0.002
TCD8em	Mac_Angio	ALOX5AP	ALOX5	0.7973	0.3129	0.5551	0.000999
TCD8em	Mac_Angio	ANXA1	C3AR1	1.0693	0.3698	0.7195	0.000999
TCD8em	Mac_Angio	ANXA1	C5AR1	1.0693	0.6392	0.8542	0.000999
TCD8em	Mac_Angio	ANXA1	CCR1	1.0693	0.2766	0.6729	0.000999
TCD8em	Mac_Angio	ANXA1	CD44	1.0693	1.6468	1.358	0.000999
TCD8em	Mac_Angio	ANXA1	FPR1	1.0693	0.5081	0.7887	0.000999
TCD8em	Mac_Angio	ANXA1	FPR3	1.0693	0.5507	0.81	0.000999
TCD8em	Mac_Angio	APOE	LRP1	0.2791	0.3542	0.3167	0.000999
TCD8em	Mac_Angio	APOE	SDC2	0.2791	0.3815	0.3303	0.000999
TCD8em	Mac_Angio	APOE	SDC4	0.2791	0.2598	0.2695	0.000999
TCD8em	Mac_Angio	ARF1	CD44	0.6684	1.6468	1.1576	0.000999
TCD8em	Mac_Angio	CALM1	TNFRSF1B	1.5262	0.4897	1.0079	0.000999
TCD8em	Mac_Angio	CALR	CD44	0.7141	1.6468	1.1805	0.000999
TCD8em	Mac_Angio	CALR	ITGA5	0.7141	0.2751	0.4946	0.000999
TCD8em	Mac_Angio	CALR	LRP1	0.7141	0.3542	0.5342	0.000999
TCD8em	Mac_Angio	CD6	ALCAM	0.4204	0.3699	0.3952	0.000999
TCD8em	Mac_Angio	GSTP1	CD44	0.767	1.6468	1.2069	0.000999
TCD8em	Mac_Angio	HMGB1	AGTRAP	1.3636	0.302	0.8328	0.000999
TCD8em	Mac_Angio	HMGB1	LY96	1.3636	0.5458	0.9547	0.000999
TCD8em	Mac_Angio	HMGB1	TLR2	1.3636	0.3171	0.8403	0.000999
TCD8em	Mac_Angio	HMGB2	CD44	0.7212	1.6468	1.184	0.000999
TCD8em	Mac_Angio	HMGB2	DAB2	0.7212	0.5892	0.6552	0.000999
TCD8em	Mac_Angio	HSP90B1	ITGB1	0.471	0.5437	0.5074	0.000999
TCD8em	Mac_Angio	HSP90B1	LRP1	0.471	0.3542	0.4126	0.000999
TCD8em	Mac_Angio	HSP90B1	TNFRSF1B	0.471	0.4897	0.4804	0.000999
TCD8em	Mac_Angio	IFNG	IFNGR1	0.3967	0.4333	0.415	0.000999
TCD8em	Mac_Angio	IFNG	IFNGR2	0.3967	0.6578	0.5272	0.000999
TCD8em	Mac_Angio	IFNG	PTPN6	0.3967	0.363	0.3799	0.000999
TCD8em	Mac_Angio	ITGA4	CD44	0.2823	1.6468	0.9646	0.000999
TCD8em	Mac_Angio	ITGA4	TFRC	0.2823	0.4794	0.3809	0.000999
TCD8em	Mac_Angio	ITGAL	ICAM1	0.3162	0.2944	0.3053	0.000999
TCD8em	Mac_Angio	ITGB1	CD151	0.2557	0.3151	0.2854	0.000999
TCD8em	Mac_Angio	ITGB1	CD36	0.2557	0.2591	0.2574	0.000999
TCD8em	Mac_Angio	ITGB1	DAB2	0.2557	0.5892	0.4225	0.000999
TCD8em	Mac_Angio	ITGB1	ENG	0.2557	0.4057	0.3307	0.000999
TCD8em	Mac_Angio	ITGB1	ITGA5	0.2557	0.2751	0.2654	0.000999
TCD8em	Mac_Angio	ITGB1	ITGAX	0.2557	0.438	0.3469	0.000999
TCD8em	Mac_Angio	ITGB1	PLAUR	0.2557	1.4699	0.8628	0.000999
TCD8em	Mac_Angio	ITGB2	ICAM1	1.0018	0.2944	0.6481	0.000999
TCD8em	Mac_Angio	ITGB2	ITGAM	1.0018	0.3193	0.6606	0.000999
TCD8em	Mac_Angio	ITGB2	ITGAX	1.0018	0.438	0.7199	0.000999
TCD8em	Mac_Angio	ITGB2	PLAUR	1.0018	1.4699	1.2359	0.000999
TCD8em	Mac_Angio	LGALS3	CLEC7A	0.2689	0.5046	0.3868	0.000999
TCD8em	Mac_Angio	LGALS3	FCGR2A	0.2689	0.7158	0.4924	0.000999
TCD8em	Mac_Angio	LGALS3	FCGR2B	0.2689	0.4543	0.3616	0.000999
TCD8em	Mac_Angio	LGALS3	ITGB1	0.2689	0.5437	0.4063	0.000999
TCD8em	Mac_Angio	LGALS3	TFRC	0.2689	0.4794	0.3742	0.000999
TCD8em	Mac_Angio	LRPAP1	LRP1	0.2719	0.3542	0.313	0.000999
TCD8em	Mac_Angio	LTB	ITGB1	0.6352	0.5437	0.5894	0.000999
TCD8em	Mac_Angio	MIF	CD74	0.6063	3.2987	1.9525	0.000999
TCD8em	Mac_Angio	PSAP	LRP1	0.5012	0.3542	0.4277	0.000999
TCD8em	Mac_Angio	PTPRC	CD44	1.7912	1.6468	1.719	0.000999
TCD8em	Mac_Angio	RPS19	C5AR1	3.536	0.6392	2.0876	0.000999
TCD8em	Mac_Angio	RPS19	ICAM1	3.536	0.2944	1.9152	0.000999
TCD8em	Mac_Angio	RTN4	CD44	0.3632	1.6468	1.005	0.000999
TCD8em	Mac_Angio	SPP1	CD44	0.3608	1.6468	1.0038	0.000999
TCD8em	Mac_Angio	TNF	TNFRSF1B	0.2667	0.4897	0.3782	0.000999
TCD8ex	Mac_Angio	ALOX5AP	ALOX5	1.5024	0.3129	0.9076	0.000999
TCD8ex	Mac_Angio	ANXA1	C3AR1	0.5645	0.3698	0.4671	0.000999
TCD8ex	Mac_Angio	ANXA1	C5AR1	0.5645	0.6392	0.6018	0.000999
TCD8ex	Mac_Angio	ANXA1	CCR1	0.5645	0.2766	0.4206	0.000999
TCD8ex	Mac_Angio	ANXA1	CD44	0.5645	1.6468	1.1057	0.000999
TCD8ex	Mac_Angio	ANXA1	FPR1	0.5645	0.5081	0.5363	0.000999
TCD8ex	Mac_Angio	ANXA1	FPR3	0.5645	0.5507	0.5576	0.000999
TCD8ex	Mac_Angio	APOE	LRP1	0.2814	0.3542	0.3178	0.000999
TCD8ex	Mac_Angio	APOE	SDC2	0.2814	0.3815	0.3314	0.000999
TCD8ex	Mac_Angio	APOE	SDC4	0.2814	0.2598	0.2706	0.000999
TCD8ex	Mac_Angio	AREG	ICAM1	0.2758	0.2944	0.2851	0.000999
TCD8ex	Mac_Angio	ARF1	CD44	0.7835	1.6468	1.2152	0.000999
TCD8ex	Mac_Angio	CALR	CD44	0.9634	1.6468	1.3051	0.000999
TCD8ex	Mac_Angio	CALR	ITGA5	0.9634	0.2751	0.6192	0.000999
TCD8ex	Mac_Angio	CALR	LRP1	0.9634	0.3542	0.6588	0.000999
TCD8ex	Mac_Angio	CD6	ALCAM	0.318	0.3699	0.344	0.000999
TCD8ex	Mac_Angio	CXCL13	C3AR1	1.7749	0.3698	1.0724	0.000999
TCD8ex	Mac_Angio	CXCL13	C5AR1	1.7749	0.6392	1.2071	0.000999
TCD8ex	Mac_Angio	CXCL13	CCR1	1.7749	0.2766	1.0258	0.000999
TCD8ex	Mac_Angio	CXCL13	FPR1	1.7749	0.5081	1.1415	0.000999
TCD8ex	Mac_Angio	GSTP1	CD44	0.8286	1.6468	1.2377	0.000999
TCD8ex	Mac_Angio	HMGB1	AGTRAP	1.5414	0.302	0.9217	0.000999
TCD8ex	Mac_Angio	HMGB1	LY96	1.5414	0.5458	1.0436	0.000999
TCD8ex	Mac_Angio	HMGB1	TLR2	1.5414	0.3171	0.9293	0.000999
TCD8ex	Mac_Angio	HMGB2	CD44	0.85	1.6468	1.2484	0.000999
TCD8ex	Mac_Angio	HMGB2	DAB2	0.85	0.5892	0.7196	0.000999
TCD8ex	Mac_Angio	HSP90B1	ITGB1	0.5666	0.5437	0.5552	0.000999
TCD8ex	Mac_Angio	HSP90B1	LRP1	0.5666	0.3542	0.4604	0.000999
TCD8ex	Mac_Angio	ICAM3	ITGB2	0.5405	0.9554	0.748	0.000999
TCD8ex	Mac_Angio	IFNG	IFNGR1	0.8575	0.4333	0.6454	0.000999
TCD8ex	Mac_Angio	IFNG	IFNGR2	0.8575	0.6578	0.7577	0.000999
TCD8ex	Mac_Angio	ITGA4	CD44	0.4432	1.6468	1.045	0.000999
TCD8ex	Mac_Angio	ITGA4	TFRC	0.4432	0.4794	0.4613	0.000999
TCD8ex	Mac_Angio	ITGB1	CD151	0.2995	0.3151	0.3073	0.000999
TCD8ex	Mac_Angio	ITGB1	CD36	0.2995	0.2591	0.2793	0.000999
TCD8ex	Mac_Angio	ITGB1	DAB2	0.2995	0.5892	0.4443	0.000999
TCD8ex	Mac_Angio	ITGB1	ENG	0.2995	0.4057	0.3526	0.000999
TCD8ex	Mac_Angio	ITGB1	ITGA5	0.2995	0.2751	0.2873	0.000999
TCD8ex	Mac_Angio	ITGB1	ITGAX	0.2995	0.438	0.3688	0.000999
TCD8ex	Mac_Angio	ITGB1	PLAUR	0.2995	1.4699	0.8847	0.000999
TCD8ex	Mac_Angio	ITGB2	ICAM1	0.7635	0.2944	0.5289	0.000999
TCD8ex	Mac_Angio	ITGB2	ITGAM	0.7635	0.3193	0.5414	0.000999
TCD8ex	Mac_Angio	ITGB2	ITGAX	0.7635	0.438	0.6007	0.000999
TCD8ex	Mac_Angio	ITGB2	PLAUR	0.7635	1.4699	1.1167	0.000999
TCD8ex	Mac_Angio	LGALS3	CLEC7A	0.3824	0.5046	0.4435	0.000999
TCD8ex	Mac_Angio	LGALS3	FCGR2A	0.3824	0.7158	0.5491	0.000999
TCD8ex	Mac_Angio	LGALS3	FCGR2B	0.3824	0.4543	0.4183	0.000999
TCD8ex	Mac_Angio	LGALS3	TFRC	0.3824	0.4794	0.4309	0.000999
TCD8ex	Mac_Angio	LRPAP1	LRP1	0.2971	0.3542	0.3257	0.000999
TCD8ex	Mac_Angio	LTB	ITGB1	0.4576	0.5437	0.5007	0.000999
TCD8ex	Mac_Angio	MIF	CD74	0.749	3.2987	2.0239	0.000999
TCD8ex	Mac_Angio	PTPRC	CD44	1.6762	1.6468	1.6615	0.000999
TCD8ex	Mac_Angio	RPS19	C5AR1	3.8353	0.6392	2.2372	0.000999
TCD8ex	Mac_Angio	RPS19	ICAM1	3.8353	0.2944	2.0648	0.000999
TCD8ex	Mac_Angio	RTN4	CD44	0.3033	1.6468	0.9751	0.000999
TCD8ex	Mac_Angio	SPP1	CD44	0.2978	1.6468	0.9723	0.000999
TCD8ex	Mac_Angio	VCAM1	ITGA5	0.4462	0.2751	0.3606	0.000999
TCD8ex	Mac_Angio	VCAM1	ITGB1	0.4462	0.5437	0.495	0.000999
TCD8ex	Mac_Angio	VCAM1	ITGB2	0.4462	0.9554	0.7008	0.000999
TCD8ex	Mac_Angio	VCAM1	TFRC	0.4462	0.4794	0.4628	0.000999
TCD8ex	Mac_Angio	IFNG	PTPN6	0.8575	0.363	0.6103	0.003
TCD8ex	Mac_Angio	LGALS3	ITGB1	0.3824	0.5437	0.4631	0.003
TGD	Mac_Angio	ARF1	CD44	0.9453	1.6468	1.2961	0.000999
TGD	Mac_Angio	CALM1	TNFRSF1B	1.7587	0.4897	1.1242	0.000999
TGD	Mac_Angio	CD2	PTPRC	1.4522	0.4851	0.9687	0.000999
TGD	Mac_Angio	CD6	ALCAM	0.4684	0.3699	0.4192	0.000999
TGD	Mac_Angio	CD99	CD99	1.7154	0.5878	1.1516	0.000999
TGD	Mac_Angio	COL1A1	CD36	0.4518	0.2591	0.3554	0.000999
TGD	Mac_Angio	COL1A1	CD44	0.4518	1.6468	1.0493	0.000999
TGD	Mac_Angio	COL1A1	ITGA5	0.4518	0.2751	0.3635	0.000999
TGD	Mac_Angio	COL1A1	ITGB1	0.4518	0.5437	0.4978	0.000999
TGD	Mac_Angio	HMGB1	AGTRAP	1.7525	0.302	1.0272	0.000999
TGD	Mac_Angio	HMGB1	LY96	1.7525	0.5458	1.1491	0.000999
TGD	Mac_Angio	HMGB1	TLR2	1.7525	0.3171	1.0348	0.000999
TGD	Mac_Angio	ICAM3	ITGB2	0.8816	0.9554	0.9185	0.000999
TGD	Mac_Angio	ITGA4	CD44	0.3968	1.6468	1.0218	0.000999
TGD	Mac_Angio	ITGA4	CXCR4	0.3968	1.0335	0.7152	0.000999
TGD	Mac_Angio	ITGA4	RPSA	0.3968	1.8199	1.1084	0.000999
TGD	Mac_Angio	ITGA4	TFRC	0.3968	0.4794	0.4381	0.000999
TGD	Mac_Angio	ITGAL	ICAM1	0.3731	0.2944	0.3338	0.000999
TGD	Mac_Angio	ITGB2	ICAM1	1.4444	0.2944	0.8694	0.000999
TGD	Mac_Angio	ITGB2	ITGAM	1.4444	0.3193	0.8819	0.000999
TGD	Mac_Angio	ITGB2	ITGAX	1.4444	0.438	0.9412	0.000999
TGD	Mac_Angio	ITGB2	PLAUR	1.4444	1.4699	1.4572	0.000999
TGD	Mac_Angio	LTB	ITGB1	1.6829	0.5437	1.1133	0.000999
TGD	Mac_Angio	MIF	CD74	1.6335	3.2987	2.4661	0.000999
TGD	Mac_Angio	PTPRC	CD44	1.8653	1.6468	1.7561	0.000999
TGD	Mac_Angio	PTPRC	CXCR4	1.8653	1.0335	1.4494	0.000999
TGD	Mac_Angio	RPS19	C5AR1	3.8902	0.6392	2.2647	0.000999
TGD	Mac_Angio	RPS19	ICAM1	3.8902	0.2944	2.0923	0.000999
TGD	Mac_Angio	RPS19	RPSA	3.8902	1.8199	2.8551	0.000999
TGD	Mac_Angio	SEMA4D	PTPRC	0.5658	0.4851	0.5254	0.000999
TGD	Mac_Angio	TGFB1	ENG	0.7703	0.4057	0.588	0.000999
TGD	Mac_Angio	TGFB1	FCN1	0.7703	0.6982	0.7343	0.000999
TGD	Mac_Angio	TGFB1	ITGB1	0.7703	0.5437	0.657	0.000999
TGD	Mac_Angio	TGFB1	SDC2	0.7703	0.3815	0.5759	0.000999
TGD	Mac_Angio	TGFB1	TLR2	0.7703	0.3171	0.5437	0.000999
TGD	Mac_Angio	CALM1	RPSA	1.7587	1.8199	1.7893	0.003

## Sheet: Mac_Angio vs. malignant cells
Supplementary Data 9: Prediction of communication axes between macrophages and lymphocytes and malignant cells
* Permutation test
MacAngio vs. malignant cells
celltype_01	celltype_02	ligand	receptor	ligand_mean_expression	receptor_mean_expression	ligand_receptor_mean_expression	pvalue*
Mac_Angio	breasttumor	ADAM17	TNFRSF1A	0.2751	0.2536	0.2643	0.000999
Mac_Angio	breasttumor	APOE	SCARB1	1.2713	0.2628	0.767	0.000999
Mac_Angio	breasttumor	APOE	SDC2	1.2713	1.071	1.1712	0.000999
Mac_Angio	breasttumor	CALM1	MYLK	1.3231	0.4064	0.8647	0.000999
Mac_Angio	breasttumor	CALM1	RPSA	1.3231	2.358	1.8405	0.000999
Mac_Angio	breasttumor	CALM1	TNFRSF1A	1.3231	0.2536	0.7883	0.000999
Mac_Angio	breasttumor	CALM2	MYLK	1.4916	0.4064	0.949	0.000999
Mac_Angio	breasttumor	CALM3	MYLK	0.6655	0.4064	0.536	0.000999
Mac_Angio	breasttumor	CD99	CD99	0.5897	0.3871	0.4884	0.000999
Mac_Angio	breasttumor	FN1	CD44	1.5252	0.3247	0.925	0.000999
Mac_Angio	breasttumor	FN1	ITGB1	1.5252	0.2939	0.9095	0.000999
Mac_Angio	breasttumor	FN1	RPSA	1.5252	2.358	1.9416	0.000999
Mac_Angio	breasttumor	FN1	SDC2	1.5252	1.071	1.2981	0.000999
Mac_Angio	breasttumor	GRN	TNFRSF1A	1.4063	0.2536	0.8299	0.000999
Mac_Angio	breasttumor	HLA-DRA	SCARB1	3.3453	0.2628	1.8041	0.000999
Mac_Angio	breasttumor	ITGB1	CD151	0.5432	0.3569	0.4501	0.000999
Mac_Angio	breasttumor	ITGB1	RACK1	0.5432	2.6334	1.5883	0.000999
Mac_Angio	breasttumor	LGALS3	ITGB1	1.4887	0.2939	0.8913	0.000999
Mac_Angio	breasttumor	RTN4	CD99	0.9475	0.3871	0.6673	0.000999
Mac_Angio	breasttumor	SERPINA1	SDC2	1.2518	1.071	1.1614	0.000999
Mac_Angio	breasttumor	SPP1	CD44	2.927	0.3247	1.6258	0.000999
Mac_Angio	breasttumor	SPP1	ITGB1	2.927	0.2939	1.6104	0.000999
Mac_Angio	breasttumor	TGFB1	SDC2	0.2749	1.071	0.673	0.000999
Mac_Angio	breasttumor	THBS1	ITGB1	0.4532	0.2939	0.3736	0.000999
Mac_Angio	breasttumor	CALR	MYLK	1.0603	0.4064	0.7333	0.002
Mac_Angio	breasttumor	TGFB1	ITGB1	0.2749	0.2939	0.2844	0.005
Mac_Angio	colorectaltumor	APOE	SDC1	1.2713	0.2575	0.7644	0.000999
Mac_Angio	colorectaltumor	CALM1	RPSA	1.3231	2.251	1.7871	0.000999
Mac_Angio	colorectaltumor	COL1A1	SDC1	0.2972	0.2575	0.2773	0.000999
Mac_Angio	colorectaltumor	FN1	RPSA	1.5252	2.251	1.8881	0.000999
Mac_Angio	colorectaltumor	FN1	SDC1	1.5252	0.2575	0.8913	0.000999
Mac_Angio	colorectaltumor	ITGB1	CD151	0.5432	0.6439	0.5936	0.000999
Mac_Angio	colorectaltumor	ITGB1	CD46	0.5432	0.3583	0.4508	0.000999
Mac_Angio	colorectaltumor	ITGB1	CDH17	0.5432	0.254	0.3986	0.000999
Mac_Angio	colorectaltumor	ITGB1	RACK1	0.5432	2.7146	1.6289	0.000999
Mac_Angio	colorectaltumor	ITGB1	SDC1	0.5432	0.2575	0.4003	0.000999
Mac_Angio	colorectaltumor	LGALS3	ITGB4	1.4887	0.2913	0.89	0.000999
Mac_Angio	colorectaltumor	SPP1	ITGB1	2.927	0.4214	1.6742	0.000999
Mac_Angio	colorectaltumor	SPP1	SDC1	2.927	0.2575	1.5922	0.000999
Mac_Angio	colorectaltumor	THBS1	SDC1	0.4532	0.2575	0.3553	0.000999
Mac_Angio	colorectaltumor	FN1	ITGB1	1.5252	0.4214	0.9733	0.002
Mac_Angio	colorectaltumor	RPS19	RPSA	3.3275	2.251	2.7893	0.002
Mac_Angio	livertumor	ADAM17	ITGB1	0.2751	1.6044	0.9398	0.000999
Mac_Angio	livertumor	ADM	RAMP1	0.4993	0.4499	0.4746	0.000999
Mac_Angio	livertumor	ANXA1	MET	1.3105	0.2983	0.8044	0.000999
Mac_Angio	livertumor	ANXA1	PTPRF	1.3105	0.384	0.8473	0.000999
Mac_Angio	livertumor	APOE	SDC1	1.2713	0.5354	0.9034	0.000999
Mac_Angio	livertumor	APOE	SDC4	1.2713	0.6068	0.9391	0.000999
Mac_Angio	livertumor	AREG	ERBB3	0.8518	0.2644	0.5581	0.000999
Mac_Angio	livertumor	ARF1	INSR	0.6474	0.3039	0.4757	0.000999
Mac_Angio	livertumor	CALM1	INSR	1.3231	0.3039	0.8135	0.000999
Mac_Angio	livertumor	CALM1	RPSA	1.3231	2.6317	1.9774	0.000999
Mac_Angio	livertumor	CALR	ITGA3	1.0603	0.3913	0.7258	0.000999
Mac_Angio	livertumor	CD99	EPHB4	0.5897	0.4535	0.5216	0.000999
Mac_Angio	livertumor	CD99	INSR	0.5897	0.3039	0.4468	0.000999
Mac_Angio	livertumor	COL1A1	ITGA2	0.2972	0.3983	0.3478	0.000999
Mac_Angio	livertumor	COL1A1	ITGA3	0.2972	0.3913	0.3443	0.000999
Mac_Angio	livertumor	COL1A1	ITGB1	0.2972	1.6044	0.9508	0.000999
Mac_Angio	livertumor	COL1A1	SDC1	0.2972	0.5354	0.4163	0.000999
Mac_Angio	livertumor	EREG	ERBB3	0.6003	0.2644	0.4323	0.000999
Mac_Angio	livertumor	FN1	ITGA2	1.5252	0.3983	0.9617	0.000999
Mac_Angio	livertumor	FN1	ITGA3	1.5252	0.3913	0.9582	0.000999
Mac_Angio	livertumor	FN1	ITGB1	1.5252	1.6044	1.5648	0.000999
Mac_Angio	livertumor	FN1	RPSA	1.5252	2.6317	2.0784	0.000999
Mac_Angio	livertumor	FN1	SDC1	1.5252	0.5354	1.0303	0.000999
Mac_Angio	livertumor	FN1	TFRC	1.5252	0.2899	0.9075	0.000999
Mac_Angio	livertumor	HBEGF	ERBB3	0.5316	0.2644	0.398	0.000999
Mac_Angio	livertumor	HLA-A	ERBB3	2.328	0.2644	1.2962	0.000999
Mac_Angio	livertumor	HLA-DRA	EPHB4	3.3453	0.4535	1.8994	0.000999
Mac_Angio	livertumor	HLA-E	EPHB4	1.1729	0.4535	0.8132	0.000999
Mac_Angio	livertumor	HLA-E	ITGA6	1.1729	0.5211	0.847	0.000999
Mac_Angio	livertumor	HLA-E	PLXNB2	1.1729	0.265	0.7189	0.000999
Mac_Angio	livertumor	HMGB2	CDH1	0.386	0.4896	0.4378	0.000999
Mac_Angio	livertumor	HMGB2	DSG2	0.386	0.7479	0.5669	0.000999
Mac_Angio	livertumor	HSP90B1	ITGB1	0.8415	1.6044	1.223	0.000999
Mac_Angio	livertumor	ITGB1	CD151	0.5432	1.1085	0.8259	0.000999
Mac_Angio	livertumor	ITGB1	ITGA6	0.5432	0.5211	0.5322	0.000999
Mac_Angio	livertumor	ITGB1	RACK1	0.5432	2.7655	1.6544	0.000999
Mac_Angio	livertumor	ITGB1	SDC1	0.5432	0.5354	0.5393	0.000999
Mac_Angio	livertumor	ITGB1	VTN	0.5432	0.7399	0.6416	0.000999
Mac_Angio	livertumor	LGALS3	ITGA2	1.4887	0.3983	0.9435	0.000999
Mac_Angio	livertumor	LGALS3	ITGB1	1.4887	1.6044	1.5466	0.000999
Mac_Angio	livertumor	LGALS3	ITGB4	1.4887	0.5518	1.0202	0.000999
Mac_Angio	livertumor	NAMPT	INSR	1.2286	0.3039	0.7662	0.000999
Mac_Angio	livertumor	PTPRC	INSR	0.4847	0.3039	0.3943	0.000999
Mac_Angio	livertumor	PTPRC	MET	0.4847	0.2983	0.3915	0.000999
Mac_Angio	livertumor	RPS19	RPSA	3.3275	2.6317	2.9796	0.000999
Mac_Angio	livertumor	SPP1	ITGB1	2.927	1.6044	2.2657	0.000999
Mac_Angio	livertumor	SPP1	SDC1	2.927	0.5354	1.7312	0.000999
Mac_Angio	livertumor	TGFB1	ITGB1	0.2749	1.6044	0.9397	0.000999
Mac_Angio	livertumor	TGFB1	VTN	0.2749	0.7399	0.5074	0.000999
Mac_Angio	livertumor	THBS1	ITGA3	0.4532	0.3913	0.4223	0.000999
Mac_Angio	livertumor	THBS1	ITGB1	0.4532	1.6044	1.0288	0.000999
Mac_Angio	livertumor	THBS1	SDC1	0.4532	0.5354	0.4943	0.000999
Mac_Angio	livertumor	TNFSF13B	ITGB1	0.2932	1.6044	0.9488	0.000999
Mac_Angio	livertumor	VEGFA	AXL	0.6875	0.3099	0.4987	0.000999
Mac_Angio	livertumor	VEGFA	VTN	0.6875	0.7399	0.7137	0.000999
Mac_Angio	livertumor	THBS1	CD47	0.4532	0.5289	0.4911	0.002
Mac_Angio	lungtumor	APOE	SDC1	1.2713	0.2715	0.7714	0.000999
Mac_Angio	lungtumor	APOE	SDC4	1.2713	0.3516	0.8115	0.000999
Mac_Angio	lungtumor	CALM1	RPSA	1.3231	1.6057	1.4644	0.000999
Mac_Angio	lungtumor	CCL20	CXCR4	0.7166	0.2684	0.4925	0.000999
Mac_Angio	lungtumor	COL1A1	SDC1	0.2972	0.2715	0.2844	0.000999
Mac_Angio	lungtumor	CXCL16	CXCR4	0.6563	0.2684	0.4623	0.000999
Mac_Angio	lungtumor	CXCL2	CXCR4	0.8413	0.2684	0.5549	0.000999
Mac_Angio	lungtumor	CXCL3	CXCR4	0.8491	0.2684	0.5588	0.000999
Mac_Angio	lungtumor	FN1	CD44	1.5252	0.3802	0.9527	0.000999
Mac_Angio	lungtumor	FN1	RPSA	1.5252	1.6057	1.5655	0.000999
Mac_Angio	lungtumor	FN1	SDC1	1.5252	0.2715	0.8983	0.000999
Mac_Angio	lungtumor	HBEGF	CD44	0.5316	0.3802	0.4559	0.000999
Mac_Angio	lungtumor	ITGB1	CD151	0.5432	0.6776	0.6104	0.000999
Mac_Angio	lungtumor	ITGB1	CD46	0.5432	0.434	0.4886	0.000999
Mac_Angio	lungtumor	ITGB1	CD47	0.5432	0.3255	0.4344	0.000999
Mac_Angio	lungtumor	ITGB1	RACK1	0.5432	2.2108	1.377	0.000999
Mac_Angio	lungtumor	ITGB1	SDC1	0.5432	0.2715	0.4074	0.000999
Mac_Angio	lungtumor	PTPRC	CXCR4	0.4847	0.2684	0.3765	0.000999
Mac_Angio	lungtumor	RTN4	CD44	0.9475	0.3802	0.6639	0.000999
Mac_Angio	lungtumor	RTN4	CD99	0.9475	0.5938	0.7707	0.000999
Mac_Angio	lungtumor	SPP1	CD44	2.927	0.3802	1.6536	0.000999
Mac_Angio	lungtumor	SPP1	SDC1	2.927	0.2715	1.5992	0.000999
Mac_Angio	lungtumor	THBS1	CD47	0.4532	0.3255	0.3894	0.000999
Mac_Angio	lungtumor	THBS1	SDC1	0.4532	0.2715	0.3624	0.000999
Mac_Angio	lungtumor	PTPRC	CD44	0.4847	0.3802	0.4324	0.002
Mac_Angio	melanomatumor	ANXA1	EDNRB	1.3105	0.5666	0.9386	0.000999
Mac_Angio	melanomatumor	CALM1	RPSA	1.3231	3.7787	2.5509	0.000999
Mac_Angio	melanomatumor	FN1	RPSA	1.5252	3.7787	2.6519	0.000999
Mac_Angio	melanomatumor	ITGB1	RACK1	0.5432	4.145	2.3441	0.000999
Mac_Angio	melanomatumor	NAMPT	ANXA6	1.2286	0.3625	0.7955	0.000999
Mac_Angio	melanomatumor	RPS19	RPSA	3.3275	3.7787	3.5531	0.000999
Mac_Angio	melanomatumor	SPP1	NCSTN	2.927	0.2614	1.5942	0.000999
Mac_Angio	melanomatumor	MIF	TNFRSF14	1.1833	0.5069	0.8451	0.002
Mac_Angio	ovarytumor	ADAM17	ITGB1	0.2751	0.2783	0.2767	0.000999
Mac_Angio	ovarytumor	ANXA1	CXCR4	1.3105	0.3688	0.8396	0.000999
Mac_Angio	ovarytumor	AREG	FOLR1	0.8518	0.5619	0.7069	0.000999
Mac_Angio	ovarytumor	CALM1	RPSA	1.3231	2.9542	2.1387	0.000999
Mac_Angio	ovarytumor	CCL20	CXCR4	0.7166	0.3688	0.5427	0.000999
Mac_Angio	ovarytumor	CXCL16	CXCR4	0.6563	0.3688	0.5125	0.000999
Mac_Angio	ovarytumor	CXCL2	CXCR4	0.8413	0.3688	0.6051	0.000999
Mac_Angio	ovarytumor	CXCL3	CXCR4	0.8491	0.3688	0.609	0.000999
Mac_Angio	ovarytumor	FN1	ITGB1	1.5252	0.2783	0.9017	0.000999
Mac_Angio	ovarytumor	FN1	RPSA	1.5252	2.9542	2.2397	0.000999
Mac_Angio	ovarytumor	HSP90B1	ITGB1	0.8415	0.2783	0.5599	0.000999
Mac_Angio	ovarytumor	ITGB1	CD151	0.5432	0.4981	0.5207	0.000999
Mac_Angio	ovarytumor	ITGB1	CD47	0.5432	0.4931	0.5181	0.000999
Mac_Angio	ovarytumor	ITGB1	RACK1	0.5432	2.9543	1.7487	0.000999
Mac_Angio	ovarytumor	LGALS3	ITGB1	1.4887	0.2783	0.8835	0.000999
Mac_Angio	ovarytumor	PTPRC	CXCR4	0.4847	0.3688	0.4267	0.000999
Mac_Angio	ovarytumor	SPP1	ITGB1	2.927	0.2783	1.6026	0.000999
Mac_Angio	ovarytumor	TGFB1	ITGB1	0.2749	0.2783	0.2766	0.000999
Mac_Angio	ovarytumor	THBS1	CD47	0.4532	0.4931	0.4732	0.000999
Mac_Angio	ovarytumor	THBS1	ITGB1	0.4532	0.2783	0.3658	0.000999
Mac_Angio	ovarytumor	TNFSF13B	ITGB1	0.2932	0.2783	0.2857	0.000999
breasttumor	Mac_Angio	A2M	LRP1	0.3129	0.3563	0.3346	0.000999
breasttumor	Mac_Angio	ANXA1	CD44	0.4092	1.6454	1.0273	0.000999
breasttumor	Mac_Angio	ANXA1	CXCR4	0.4092	1.035	0.7221	0.000999
breasttumor	Mac_Angio	APP	ALOX5	0.5409	0.3126	0.4268	0.000999
breasttumor	Mac_Angio	APP	C3AR1	0.5409	0.3695	0.4552	0.000999
breasttumor	Mac_Angio	APP	C5AR1	0.5409	0.6386	0.5898	0.000999
breasttumor	Mac_Angio	APP	CCR1	0.5409	0.2788	0.4099	0.000999
breasttumor	Mac_Angio	APP	CD36	0.5409	0.2588	0.3999	0.000999
breasttumor	Mac_Angio	APP	CXCR4	0.5409	1.035	0.788	0.000999
breasttumor	Mac_Angio	APP	FPR1	0.5409	0.5101	0.5255	0.000999
breasttumor	Mac_Angio	APP	LRP1	0.5409	0.3563	0.4486	0.000999
breasttumor	Mac_Angio	ARF1	CD44	1.6219	1.6454	1.6336	0.000999
breasttumor	Mac_Angio	CALM1	TNFRSF1B	0.9015	0.4892	0.6954	0.000999
breasttumor	Mac_Angio	CALR	CD44	1.1835	1.6454	1.4144	0.000999
breasttumor	Mac_Angio	CALR	ITGA5	1.1835	0.2748	0.7292	0.000999
breasttumor	Mac_Angio	CALR	LRP1	1.1835	0.3563	0.7699	0.000999
breasttumor	Mac_Angio	CD99	CD99	0.3871	0.5897	0.4884	0.000999
breasttumor	Mac_Angio	COL2A1	CD44	0.3935	1.6454	1.0194	0.000999
breasttumor	Mac_Angio	COL2A1	ITGB1	0.3935	0.5432	0.4684	0.000999
breasttumor	Mac_Angio	GSTP1	CD44	2.5435	1.6454	2.0945	0.000999
breasttumor	Mac_Angio	HEBP1	C3AR1	0.4062	0.3695	0.3878	0.000999
breasttumor	Mac_Angio	HEBP1	C5AR1	0.4062	0.6386	0.5224	0.000999
breasttumor	Mac_Angio	HEBP1	CCR1	0.4062	0.2788	0.3425	0.000999
breasttumor	Mac_Angio	HEBP1	CXCR4	0.4062	1.035	0.7206	0.000999
breasttumor	Mac_Angio	HEBP1	FPR1	0.4062	0.5101	0.4581	0.000999
breasttumor	Mac_Angio	HEBP1	FPR3	0.4062	0.5502	0.4782	0.000999
breasttumor	Mac_Angio	HMGB1	AGTRAP	1.1815	0.3017	0.7416	0.000999
breasttumor	Mac_Angio	HMGB1	LY96	1.1815	0.5477	0.8646	0.000999
breasttumor	Mac_Angio	HMGB1	TLR2	1.1815	0.3168	0.7491	0.000999
breasttumor	Mac_Angio	HMGB2	CD44	0.3139	1.6454	0.9796	0.000999
breasttumor	Mac_Angio	HMGB2	DAB2	0.3139	0.5886	0.4513	0.000999
breasttumor	Mac_Angio	HSP90B1	ITGB1	0.7786	0.5432	0.6609	0.000999
breasttumor	Mac_Angio	HSP90B1	LRP1	0.7786	0.3563	0.5674	0.000999
breasttumor	Mac_Angio	HSP90B1	TNFRSF1B	0.7786	0.4892	0.6339	0.000999
breasttumor	Mac_Angio	ITGB1	CD47	0.2939	0.4767	0.3853	0.000999
breasttumor	Mac_Angio	ITGB1	DAB2	0.2939	0.5886	0.4413	0.000999
breasttumor	Mac_Angio	ITGB1	ENG	0.2939	0.4053	0.3496	0.000999
breasttumor	Mac_Angio	ITGB1	ITGAX	0.2939	0.4376	0.3657	0.000999
breasttumor	Mac_Angio	ITGB1	PLAUR	0.2939	1.4686	0.8812	0.000999
breasttumor	Mac_Angio	LGALS3	FCGR2A	0.8391	0.7152	0.7771	0.000999
breasttumor	Mac_Angio	LRPAP1	LRP1	0.2756	0.3563	0.3159	0.000999
breasttumor	Mac_Angio	MDK	LRP1	0.592	0.3563	0.4742	0.000999
breasttumor	Mac_Angio	MDK	SDC4	0.592	0.2596	0.4258	0.000999
breasttumor	Mac_Angio	MIF	CD74	3.2716	3.2958	3.2837	0.000999
breasttumor	Mac_Angio	NPW	C3AR1	0.5478	0.3695	0.4586	0.000999
breasttumor	Mac_Angio	NPW	C5AR1	0.5478	0.6386	0.5932	0.000999
breasttumor	Mac_Angio	NPW	CCR1	0.5478	0.2788	0.4133	0.000999
breasttumor	Mac_Angio	NPW	CXCR4	0.5478	1.035	0.7914	0.000999
breasttumor	Mac_Angio	NPW	FPR1	0.5478	0.5101	0.5289	0.000999
breasttumor	Mac_Angio	RPS19	C5AR1	3.691	0.6386	2.1648	0.000999
breasttumor	Mac_Angio	RPS19	ICAM1	3.691	0.2941	1.9926	0.000999
breasttumor	Mac_Angio	RTN4	CD44	0.3318	1.6454	0.9886	0.000999
breasttumor	Mac_Angio	SERPINE2	LRP1	0.6001	0.3563	0.4782	0.000999
breasttumor	Mac_Angio	TF	TFRC	0.2688	0.479	0.3739	0.000999
colorectaltumor	Mac_Angio	APP	ALOX5	0.4966	0.3126	0.4046	0.000999
colorectaltumor	Mac_Angio	APP	C3AR1	0.4966	0.3695	0.433	0.000999
colorectaltumor	Mac_Angio	APP	C5AR1	0.4966	0.6386	0.5676	0.000999
colorectaltumor	Mac_Angio	APP	CCR1	0.4966	0.2788	0.3877	0.000999
colorectaltumor	Mac_Angio	APP	CD36	0.4966	0.2588	0.3777	0.000999
colorectaltumor	Mac_Angio	APP	CXCR4	0.4966	1.035	0.7658	0.000999
colorectaltumor	Mac_Angio	APP	FPR1	0.4966	0.5101	0.5033	0.000999
colorectaltumor	Mac_Angio	APP	LRP1	0.4966	0.3563	0.4265	0.000999
colorectaltumor	Mac_Angio	ARF1	CD44	0.6489	1.6454	1.1471	0.000999
colorectaltumor	Mac_Angio	COL1A1	CD36	0.4875	0.2588	0.3732	0.000999
colorectaltumor	Mac_Angio	COL1A1	CD44	0.4875	1.6454	1.0664	0.000999
colorectaltumor	Mac_Angio	COL1A1	ITGA5	0.4875	0.2748	0.3812	0.000999
colorectaltumor	Mac_Angio	COL1A1	ITGB1	0.4875	0.5432	0.5154	0.000999
colorectaltumor	Mac_Angio	GSTP1	CD44	2.8039	1.6454	2.2246	0.000999
colorectaltumor	Mac_Angio	HMGB1	AGTRAP	2.155	0.3017	1.2284	0.000999
colorectaltumor	Mac_Angio	HMGB1	LY96	2.155	0.5477	1.3513	0.000999
colorectaltumor	Mac_Angio	HMGB1	TLR2	2.155	0.3168	1.2359	0.000999
colorectaltumor	Mac_Angio	HMGB2	CD44	0.5347	1.6454	1.09	0.000999
colorectaltumor	Mac_Angio	HMGB2	DAB2	0.5347	0.5886	0.5617	0.000999
colorectaltumor	Mac_Angio	ITGB1	PLAUR	0.4214	1.4686	0.945	0.000999
colorectaltumor	Mac_Angio	MDK	LRP1	0.7548	0.3563	0.5556	0.000999
colorectaltumor	Mac_Angio	MDK	SDC4	0.7548	0.2596	0.5072	0.000999
colorectaltumor	Mac_Angio	MIF	CD74	1.6741	3.2958	2.4849	0.000999
colorectaltumor	Mac_Angio	RPS19	C5AR1	4.0956	0.6386	2.3671	0.000999
colorectaltumor	Mac_Angio	RPS19	ICAM1	4.0956	0.2941	2.1949	0.000999
colorectaltumor	Mac_Angio	RPS19	RPSA	4.0956	1.8207	2.9581	0.000999
colorectaltumor	Mac_Angio	LGALS3	FCGR2A	1.5563	0.7152	1.1357	0.003
colorectaltumor	Mac_Angio	AIMP1	RACK1	0.5265	2.0487	1.2876	0.00799
livertumor	Mac_Angio	AGRN	LRP1	0.3492	0.3563	0.3528	0.000999
livertumor	Mac_Angio	AGT	ANPEP	0.4701	0.5585	0.5143	0.000999
livertumor	Mac_Angio	AGT	ATP6AP2	0.4701	0.5	0.485	0.000999
livertumor	Mac_Angio	AGT	C3AR1	0.4701	0.3695	0.4198	0.000999
livertumor	Mac_Angio	AGT	C5AR1	0.4701	0.6386	0.5543	0.000999
livertumor	Mac_Angio	AGT	CCR1	0.4701	0.2788	0.3744	0.000999
livertumor	Mac_Angio	AGT	CXCR4	0.4701	1.035	0.7525	0.000999
livertumor	Mac_Angio	AGT	FPR1	0.4701	0.5101	0.4901	0.000999
livertumor	Mac_Angio	APOA1	ABCA1	0.2888	0.2716	0.2802	0.000999
livertumor	Mac_Angio	APOA1	CD36	0.2888	0.2588	0.2738	0.000999
livertumor	Mac_Angio	APOA1	LRP1	0.2888	0.3563	0.3225	0.000999
livertumor	Mac_Angio	APOA1	MSR1	0.2888	0.4416	0.3652	0.000999
livertumor	Mac_Angio	APOA1	SDC4	0.2888	0.2596	0.2742	0.000999
livertumor	Mac_Angio	APP	ALOX5	0.5626	0.3126	0.4376	0.000999
livertumor	Mac_Angio	APP	C3AR1	0.5626	0.3695	0.466	0.000999
livertumor	Mac_Angio	APP	C5AR1	0.5626	0.6386	0.6006	0.000999
livertumor	Mac_Angio	APP	CCR1	0.5626	0.2788	0.4207	0.000999
livertumor	Mac_Angio	APP	CD36	0.5626	0.2588	0.4107	0.000999
livertumor	Mac_Angio	APP	CXCR4	0.5626	1.035	0.7988	0.000999
livertumor	Mac_Angio	APP	FPR1	0.5626	0.5101	0.5363	0.000999
livertumor	Mac_Angio	APP	LRP1	0.5626	0.3563	0.4594	0.000999
livertumor	Mac_Angio	ARF1	CD44	0.6936	1.6454	1.1695	0.000999
livertumor	Mac_Angio	C3	C3AR1	0.6584	0.3695	0.5139	0.000999
livertumor	Mac_Angio	C3	C5AR1	0.6584	0.6386	0.6485	0.000999
livertumor	Mac_Angio	C3	CCR1	0.6584	0.2788	0.4686	0.000999
livertumor	Mac_Angio	C3	CXCR4	0.6584	1.035	0.8467	0.000999
livertumor	Mac_Angio	C3	FPR1	0.6584	0.5101	0.5843	0.000999
livertumor	Mac_Angio	C3	ITGAM	0.6584	0.3191	0.4888	0.000999
livertumor	Mac_Angio	C3	ITGAX	0.6584	0.4376	0.548	0.000999
livertumor	Mac_Angio	C3	ITGB2	0.6584	0.9546	0.8065	0.000999
livertumor	Mac_Angio	C3	LRP1	0.6584	0.3563	0.5074	0.000999
livertumor	Mac_Angio	CALR	CD44	1.0416	1.6454	1.3435	0.000999
livertumor	Mac_Angio	CCL20	C3AR1	1.0877	0.3695	0.7286	0.000999
livertumor	Mac_Angio	CCL20	C5AR1	1.0877	0.6386	0.8631	0.000999
livertumor	Mac_Angio	CCL20	CCR1	1.0877	0.2788	0.6832	0.000999
livertumor	Mac_Angio	CCL20	CXCR4	1.0877	1.035	1.0613	0.000999
livertumor	Mac_Angio	CCL20	FPR1	1.0877	0.5101	0.7989	0.000999
livertumor	Mac_Angio	CDH1	RACK1	0.4896	2.0487	1.2692	0.000999
livertumor	Mac_Angio	CFH	ITGAM	0.3373	0.3191	0.3282	0.000999
livertumor	Mac_Angio	DSG2	CD44	0.7479	1.6454	1.1966	0.000999
livertumor	Mac_Angio	DSG2	CXCR4	0.7479	1.035	0.8914	0.000999
livertumor	Mac_Angio	DSG2	DAB2	0.7479	0.5886	0.6683	0.000999
livertumor	Mac_Angio	FGA	ITGAX	0.2688	0.4376	0.3532	0.000999
livertumor	Mac_Angio	FGA	ITGB2	0.2688	0.9546	0.6117	0.000999
livertumor	Mac_Angio	GSTP1	CD44	1.7219	1.6454	1.6836	0.000999
livertumor	Mac_Angio	HMGB1	AGTRAP	1.4361	0.3017	0.8689	0.000999
livertumor	Mac_Angio	HMGB1	LY96	1.4361	0.5477	0.9919	0.000999
livertumor	Mac_Angio	HMGB1	TLR2	1.4361	0.3168	0.8764	0.000999
livertumor	Mac_Angio	HSPG2	LRP1	0.2746	0.3563	0.3155	0.000999
livertumor	Mac_Angio	ITGB1	CD151	1.6044	0.3149	0.9597	0.000999
livertumor	Mac_Angio	ITGB1	CD36	1.6044	0.2588	0.9316	0.000999
livertumor	Mac_Angio	ITGB1	CD47	1.6044	0.4767	1.0406	0.000999
livertumor	Mac_Angio	ITGB1	DAB2	1.6044	0.5886	1.0965	0.000999
livertumor	Mac_Angio	ITGB1	ENG	1.6044	0.4053	1.0049	0.000999
livertumor	Mac_Angio	ITGB1	ITGA5	1.6044	0.2748	0.9396	0.000999
livertumor	Mac_Angio	ITGB1	ITGAX	1.6044	0.4376	1.021	0.000999
livertumor	Mac_Angio	ITGB1	PLAUR	1.6044	1.4686	1.5365	0.000999
livertumor	Mac_Angio	ITGB1	RACK1	1.6044	2.0487	1.8266	0.000999
livertumor	Mac_Angio	LAMC2	CD151	0.4847	0.3149	0.3998	0.000999
livertumor	Mac_Angio	LAMC2	ITGB1	0.4847	0.5432	0.514	0.000999
livertumor	Mac_Angio	MDK	LRP1	1.6101	0.3563	0.9832	0.000999
livertumor	Mac_Angio	MDK	SDC4	1.6101	0.2596	0.9349	0.000999
livertumor	Mac_Angio	MIF	CD74	1.7638	3.2958	2.5298	0.000999
livertumor	Mac_Angio	PTPRF	RACK1	0.384	2.0487	1.2164	0.000999
livertumor	Mac_Angio	RPS19	C5AR1	4.0772	0.6386	2.3579	0.000999
livertumor	Mac_Angio	RPS19	ICAM1	4.0772	0.2941	2.1857	0.000999
livertumor	Mac_Angio	RPS19	RPSA	4.0772	1.8207	2.9489	0.000999
livertumor	Mac_Angio	RTN4	CD44	1.0046	1.6454	1.325	0.000999
livertumor	Mac_Angio	SERPINA1	LRP1	1.604	0.3563	0.9802	0.000999
livertumor	Mac_Angio	SERPINA1	SDC2	1.604	0.3836	0.9938	0.000999
livertumor	Mac_Angio	SERPING1	LRP1	0.3498	0.3563	0.353	0.000999
livertumor	Mac_Angio	TF	SDC2	0.523	0.3836	0.4533	0.000999
livertumor	Mac_Angio	TF	TFRC	0.523	0.479	0.501	0.000999
livertumor	Mac_Angio	TFPI	LRP1	0.5043	0.3563	0.4303	0.000999
livertumor	Mac_Angio	VTN	ITGA5	0.7399	0.2748	0.5074	0.000999
livertumor	Mac_Angio	VTN	ITGB1	0.7399	0.5432	0.6416	0.000999
livertumor	Mac_Angio	VTN	PLAUR	0.7399	1.4686	1.1043	0.000999
livertumor	Mac_Angio	VTN	SDC2	0.7399	0.3836	0.5617	0.000999
livertumor	Mac_Angio	VTN	SDC4	0.7399	0.2596	0.4998	0.000999
livertumor	Mac_Angio	HSP90B1	TNFRSF1B	0.8951	0.4892	0.6922	0.002
livertumor	Mac_Angio	HSP90B1	LRP1	0.8951	0.3563	0.6257	0.00999
lungtumor	Mac_Angio	ANXA1	C3AR1	1.4026	0.3695	0.886	0.000999
lungtumor	Mac_Angio	ANXA1	C5AR1	1.4026	0.6386	1.0206	0.000999
lungtumor	Mac_Angio	ANXA1	CCR1	1.4026	0.2788	0.8407	0.000999
lungtumor	Mac_Angio	ANXA1	CD44	1.4026	1.6454	1.524	0.000999
lungtumor	Mac_Angio	ANXA1	CXCR4	1.4026	1.035	1.2188	0.000999
lungtumor	Mac_Angio	ANXA1	FPR1	1.4026	0.5101	0.9563	0.000999
lungtumor	Mac_Angio	ANXA1	FPR3	1.4026	0.5502	0.9764	0.000999
lungtumor	Mac_Angio	ARF1	CD44	0.8791	1.6454	1.2622	0.000999
lungtumor	Mac_Angio	CALM1	TNFRSF1B	0.8426	0.4892	0.6659	0.000999
lungtumor	Mac_Angio	CALR	CD44	0.7795	1.6454	1.2125	0.000999
lungtumor	Mac_Angio	CALR	ITGA5	0.7795	0.2748	0.5272	0.000999
lungtumor	Mac_Angio	CALR	LRP1	0.7795	0.3563	0.5679	0.000999
lungtumor	Mac_Angio	CCL20	C3AR1	0.2885	0.3695	0.329	0.000999
lungtumor	Mac_Angio	CCL20	C5AR1	0.2885	0.6386	0.4636	0.000999
lungtumor	Mac_Angio	CCL20	CCR1	0.2885	0.2788	0.2837	0.000999
lungtumor	Mac_Angio	CCL20	CXCR4	0.2885	1.035	0.6618	0.000999
lungtumor	Mac_Angio	CCL20	FPR1	0.2885	0.5101	0.3993	0.000999
lungtumor	Mac_Angio	CXCL10	C3AR1	0.3417	0.3695	0.3556	0.000999
lungtumor	Mac_Angio	CXCL10	C5AR1	0.3417	0.6386	0.4901	0.000999
lungtumor	Mac_Angio	CXCL10	CCR1	0.3417	0.2788	0.3102	0.000999
lungtumor	Mac_Angio	CXCL10	CXCR4	0.3417	1.035	0.6883	0.000999
lungtumor	Mac_Angio	CXCL10	FPR1	0.3417	0.5101	0.4259	0.000999
lungtumor	Mac_Angio	FGA	ITGAX	0.4445	0.4376	0.4411	0.000999
lungtumor	Mac_Angio	FGA	ITGB1	0.4445	0.5432	0.4939	0.000999
lungtumor	Mac_Angio	FGA	ITGB2	0.4445	0.9546	0.6995	0.000999
lungtumor	Mac_Angio	GRN	TNFRSF1B	0.4026	0.4892	0.4459	0.000999
lungtumor	Mac_Angio	GSTP1	CD44	2.4093	1.6454	2.0273	0.000999
lungtumor	Mac_Angio	HMGB1	AGTRAP	1.1943	0.3017	0.748	0.000999
lungtumor	Mac_Angio	HMGB1	LY96	1.1943	0.5477	0.871	0.000999
lungtumor	Mac_Angio	HMGB1	TLR2	1.1943	0.3168	0.7555	0.000999
lungtumor	Mac_Angio	HMGB2	CD44	0.5593	1.6454	1.1023	0.000999
lungtumor	Mac_Angio	HMGB2	DAB2	0.5593	0.5886	0.574	0.000999
lungtumor	Mac_Angio	HSP90B1	ITGB1	0.6141	0.5432	0.5787	0.000999
lungtumor	Mac_Angio	HSP90B1	LRP1	0.6141	0.3563	0.4852	0.000999
lungtumor	Mac_Angio	HSP90B1	TNFRSF1B	0.6141	0.4892	0.5517	0.000999
lungtumor	Mac_Angio	LGALS3	CLEC7A	0.9915	0.5041	0.7478	0.000999
lungtumor	Mac_Angio	LGALS3	FCGR2A	0.9915	0.7152	0.8534	0.000999
lungtumor	Mac_Angio	LGALS3	FCGR2B	0.9915	0.4538	0.7227	0.000999
lungtumor	Mac_Angio	LGALS3	ITGB1	0.9915	0.5432	0.7674	0.000999
lungtumor	Mac_Angio	LGALS3	TFRC	0.9915	0.479	0.7352	0.000999
lungtumor	Mac_Angio	MDK	LRP1	1.2896	0.3563	0.823	0.000999
lungtumor	Mac_Angio	MDK	SDC4	1.2896	0.2596	0.7746	0.000999
lungtumor	Mac_Angio	MIF	CD74	1.4585	3.2958	2.3772	0.000999
lungtumor	Mac_Angio	RPS19	C5AR1	3.5104	0.6386	2.0745	0.000999
lungtumor	Mac_Angio	RPS19	ICAM1	3.5104	0.2941	1.9023	0.000999
lungtumor	Mac_Angio	RPS19	RPSA	3.5104	1.8207	2.6656	0.000999
lungtumor	Mac_Angio	RTN4	CD44	0.4013	1.6454	1.0233	0.000999
lungtumor	Mac_Angio	SAA1	C3AR1	0.2539	0.3695	0.3117	0.000999
lungtumor	Mac_Angio	SAA1	C5AR1	0.2539	0.6386	0.4462	0.000999
lungtumor	Mac_Angio	SAA1	CCR1	0.2539	0.2788	0.2663	0.000999
lungtumor	Mac_Angio	SAA1	CXCR4	0.2539	1.035	0.6444	0.000999
lungtumor	Mac_Angio	SAA1	FPR1	0.2539	0.5101	0.382	0.000999
lungtumor	Mac_Angio	SERPINA1	LRP1	0.3624	0.3563	0.3593	0.000999
lungtumor	Mac_Angio	SPP1	CD44	1.4874	1.6454	1.5664	0.000999
lungtumor	Mac_Angio	TFPI	LRP1	0.3615	0.3563	0.3589	0.000999
lungtumor	Mac_Angio	SERPINA1	SDC2	0.3624	0.3836	0.373	0.002
melanomatumor	Mac_Angio	ARF1	CD44	1.8545	1.6454	1.7499	0.000999
melanomatumor	Mac_Angio	GSTP1	CD44	2.3341	1.6454	1.9897	0.000999
melanomatumor	Mac_Angio	HAS2	CD44	0.3078	1.6454	0.9766	0.000999
melanomatumor	Mac_Angio	HEBP1	C3AR1	0.3689	0.3695	0.3692	0.000999
melanomatumor	Mac_Angio	HEBP1	C5AR1	0.3689	0.6386	0.5037	0.000999
melanomatumor	Mac_Angio	HEBP1	CCR1	0.3689	0.2788	0.3238	0.000999
melanomatumor	Mac_Angio	HEBP1	CXCR4	0.3689	1.035	0.7019	0.000999
melanomatumor	Mac_Angio	HEBP1	FPR1	0.3689	0.5101	0.4395	0.000999
melanomatumor	Mac_Angio	HEBP1	FPR3	0.3689	0.5502	0.4595	0.000999
melanomatumor	Mac_Angio	HMGB1	AGTRAP	1.6757	0.3017	0.9887	0.000999
melanomatumor	Mac_Angio	HMGB1	LY96	1.6757	0.5477	1.1117	0.000999
melanomatumor	Mac_Angio	HMGB1	TLR2	1.6757	0.3168	0.9962	0.000999
melanomatumor	Mac_Angio	MIF	CD74	2.6939	3.2958	2.9949	0.000999
melanomatumor	Mac_Angio	SERPINE2	LRP1	0.9323	0.3563	0.6443	0.000999
ovarytumor	Mac_Angio	ANXA1	C3AR1	1.0314	0.3695	0.7004	0.000999
ovarytumor	Mac_Angio	ANXA1	C5AR1	1.0314	0.6386	0.835	0.000999
ovarytumor	Mac_Angio	ANXA1	CCR1	1.0314	0.2788	0.6551	0.000999
ovarytumor	Mac_Angio	ANXA1	CD44	1.0314	1.6454	1.3384	0.000999
ovarytumor	Mac_Angio	ANXA1	CXCR4	1.0314	1.035	1.0332	0.000999
ovarytumor	Mac_Angio	ANXA1	FPR1	1.0314	0.5101	0.7707	0.000999
ovarytumor	Mac_Angio	ANXA1	FPR3	1.0314	0.5502	0.7908	0.000999
ovarytumor	Mac_Angio	APOE	LRP1	0.837	0.3563	0.5967	0.000999
ovarytumor	Mac_Angio	APOE	SDC2	0.837	0.3836	0.6103	0.000999
ovarytumor	Mac_Angio	APOE	SDC4	0.837	0.2596	0.5483	0.000999
ovarytumor	Mac_Angio	APP	ALOX5	0.2907	0.3126	0.3017	0.000999
ovarytumor	Mac_Angio	APP	C3AR1	0.2907	0.3695	0.3301	0.000999
ovarytumor	Mac_Angio	APP	C5AR1	0.2907	0.6386	0.4647	0.000999
ovarytumor	Mac_Angio	APP	CCR1	0.2907	0.2788	0.2847	0.000999
ovarytumor	Mac_Angio	APP	CD36	0.2907	0.2588	0.2748	0.000999
ovarytumor	Mac_Angio	APP	CXCR4	0.2907	1.035	0.6628	0.000999
ovarytumor	Mac_Angio	APP	FPR1	0.2907	0.5101	0.4004	0.000999
ovarytumor	Mac_Angio	APP	LRP1	0.2907	0.3563	0.3235	0.000999
ovarytumor	Mac_Angio	ARF1	CD44	0.7364	1.6454	1.1909	0.000999
ovarytumor	Mac_Angio	CALM1	TNFRSF1B	1.0087	0.4892	0.749	0.000999
ovarytumor	Mac_Angio	CALR	CD44	0.7423	1.6454	1.1938	0.000999
ovarytumor	Mac_Angio	CALR	ITGA5	0.7423	0.2748	0.5085	0.000999
ovarytumor	Mac_Angio	CALR	LRP1	0.7423	0.3563	0.5493	0.000999
ovarytumor	Mac_Angio	CCL2	CCR1	0.3526	0.2788	0.3157	0.000999
ovarytumor	Mac_Angio	COL1A1	CD36	0.3504	0.2588	0.3046	0.000999
ovarytumor	Mac_Angio	COL1A1	CD44	0.3504	1.6454	0.9979	0.000999
ovarytumor	Mac_Angio	COL1A1	ITGA5	0.3504	0.2748	0.3126	0.000999
ovarytumor	Mac_Angio	COL1A1	ITGB1	0.3504	0.5432	0.4468	0.000999
ovarytumor	Mac_Angio	GRN	TNFRSF1B	0.3896	0.4892	0.4394	0.000999
ovarytumor	Mac_Angio	GSTP1	CD44	2.6185	1.6454	2.1319	0.000999
ovarytumor	Mac_Angio	HMGB1	AGTRAP	1.7272	0.3017	1.0145	0.000999
ovarytumor	Mac_Angio	HMGB1	LY96	1.7272	0.5477	1.1374	0.000999
ovarytumor	Mac_Angio	HMGB1	TLR2	1.7272	0.3168	1.022	0.000999
ovarytumor	Mac_Angio	HMGB2	CD44	0.4974	1.6454	1.0714	0.000999
ovarytumor	Mac_Angio	HMGB2	DAB2	0.4974	0.5886	0.543	0.000999
ovarytumor	Mac_Angio	HSP90B1	ITGB1	0.6365	0.5432	0.5899	0.000999
ovarytumor	Mac_Angio	HSP90B1	LRP1	0.6365	0.3563	0.4964	0.000999
ovarytumor	Mac_Angio	HSP90B1	TNFRSF1B	0.6365	0.4892	0.5629	0.000999
ovarytumor	Mac_Angio	ITGB1	CD36	0.2783	0.2588	0.2685	0.000999
ovarytumor	Mac_Angio	ITGB1	DAB2	0.2783	0.5886	0.4335	0.000999
ovarytumor	Mac_Angio	ITGB1	ENG	0.2783	0.4053	0.3418	0.000999
ovarytumor	Mac_Angio	ITGB1	ITGA5	0.2783	0.2748	0.2765	0.000999
ovarytumor	Mac_Angio	ITGB1	ITGAX	0.2783	0.4376	0.358	0.000999
ovarytumor	Mac_Angio	ITGB1	PLAUR	0.2783	1.4686	0.8734	0.000999
ovarytumor	Mac_Angio	LGALS3	CLEC7A	0.5097	0.5041	0.5069	0.000999
ovarytumor	Mac_Angio	LGALS3	FCGR2A	0.5097	0.7152	0.6125	0.000999
ovarytumor	Mac_Angio	LGALS3	FCGR2B	0.5097	0.4538	0.4818	0.000999
ovarytumor	Mac_Angio	LGALS3	TFRC	0.5097	0.479	0.4943	0.000999
ovarytumor	Mac_Angio	LRPAP1	LRP1	0.3826	0.3563	0.3695	0.000999
ovarytumor	Mac_Angio	MDK	LRP1	1.5321	0.3563	0.9442	0.000999
ovarytumor	Mac_Angio	MDK	SDC4	1.5321	0.2596	0.8958	0.000999
ovarytumor	Mac_Angio	MIF	CD74	0.8565	3.2958	2.0761	0.000999
ovarytumor	Mac_Angio	RPS19	C5AR1	3.9325	0.6386	2.2856	0.000999
ovarytumor	Mac_Angio	RPS19	ICAM1	3.9325	0.2941	2.1133	0.000999
ovarytumor	Mac_Angio	RTN4	CD44	0.4992	1.6454	1.0723	0.000999
ovarytumor	Mac_Angio	RTN4	CD99	0.4992	0.5897	0.5444	0.000999
ovarytumor	Mac_Angio	SERPING1	LRP1	0.3678	0.3563	0.3621	0.000999
ovarytumor	Mac_Angio	SPP1	CD44	0.3946	1.6454	1.02	0.000999
ovarytumor	Mac_Angio	LGALS3	ITGB1	0.5097	0.5432	0.5265	0.00599

## Sheet: Mac_Hypo vs. lymphocytes
Supplementary Data 9: Prediction of communication axes between macrophages and lymphocytes and malignant cells
* Permutation test
MacHypo vs. lymphocytes
celltype_01	celltype_02	ligand	receptor	ligand_mean_expression	receptor_mean_expression	ligand_receptor_mean_expression	pvalue*
Mac_Hypo	NKT	A2M	TNFRSF14	0.3313	0.2848	0.3081	0.000999
Mac_Hypo	NKT	ADM	PTGER2	0.9374	0.3627	0.65	0.000999
Mac_Hypo	NKT	AIMP1	RACK1	0.3406	2.4327	1.3867	0.000999
Mac_Hypo	NKT	ALCAM	CD6	0.2569	0.4881	0.3725	0.000999
Mac_Hypo	NKT	ANXA1	CD44	1.6214	0.6724	1.1469	0.000999
Mac_Hypo	NKT	ANXA1	CXCR4	1.6214	2.0373	1.8294	0.000999
Mac_Hypo	NKT	ANXA1	F2R	1.6214	0.2978	0.9596	0.000999
Mac_Hypo	NKT	ANXA1	ITGA4	1.6214	0.2946	0.958	0.000999
Mac_Hypo	NKT	APOE	SORL1	2.2472	0.4137	1.3304	0.000999
Mac_Hypo	NKT	APP	CXCR4	0.2783	2.0373	1.1578	0.000999
Mac_Hypo	NKT	APP	F2R	0.2783	0.2978	0.2881	0.000999
Mac_Hypo	NKT	APP	SORL1	0.2783	0.4137	0.346	0.000999
Mac_Hypo	NKT	APP	TNFRSF14	0.2783	0.2848	0.2816	0.000999
Mac_Hypo	NKT	CCL20	CXCR4	0.6366	2.0373	1.337	0.000999
Mac_Hypo	NKT	CCL20	S1PR4	0.6366	0.4435	0.5401	0.000999
Mac_Hypo	NKT	CCL20	S1PR5	0.6366	0.508	0.5723	0.000999
Mac_Hypo	NKT	COL1A1	CD44	0.3651	0.6724	0.5188	0.000999
Mac_Hypo	NKT	COL1A1	ITGB1	0.3651	0.488	0.4265	0.000999
Mac_Hypo	NKT	CXCL16	CXCR4	0.6914	2.0373	1.3643	0.000999
Mac_Hypo	NKT	CXCL16	S1PR4	0.6914	0.4435	0.5674	0.000999
Mac_Hypo	NKT	CXCL16	S1PR5	0.6914	0.508	0.5997	0.000999
Mac_Hypo	NKT	CXCL2	CXCR4	0.6881	2.0373	1.3627	0.000999
Mac_Hypo	NKT	CXCL2	S1PR4	0.6881	0.4435	0.5658	0.000999
Mac_Hypo	NKT	CXCL2	S1PR5	0.6881	0.508	0.5981	0.000999
Mac_Hypo	NKT	CXCL3	CXCR4	0.7216	2.0373	1.3794	0.000999
Mac_Hypo	NKT	CXCL3	S1PR4	0.7216	0.4435	0.5826	0.000999
Mac_Hypo	NKT	CXCL3	S1PR5	0.7216	0.508	0.6148	0.000999
Mac_Hypo	NKT	FN1	CD44	1.342	0.6724	1.0072	0.000999
Mac_Hypo	NKT	FN1	ITGA4	1.342	0.2946	0.8183	0.000999
Mac_Hypo	NKT	FN1	ITGB1	1.342	0.488	0.915	0.000999
Mac_Hypo	NKT	FN1	ITGB7	1.342	0.4721	0.9071	0.000999
Mac_Hypo	NKT	FN1	RPSA	1.342	2.3639	1.853	0.000999
Mac_Hypo	NKT	GRN	TNFRSF1B	1.0708	0.4949	0.7829	0.000999
Mac_Hypo	NKT	GSTP1	CD44	1.3428	0.6724	1.0076	0.000999
Mac_Hypo	NKT	GSTP1	IL7R	1.3428	0.5933	0.9681	0.000999
Mac_Hypo	NKT	GSTP1	ITGA4	1.3428	0.2946	0.8187	0.000999
Mac_Hypo	NKT	HBEGF	CD44	0.2764	0.6724	0.4744	0.000999
Mac_Hypo	NKT	HLA-DRA	PTPRC	3.2012	1.8797	2.5404	0.000999
Mac_Hypo	NKT	HSP90B1	ITGB1	0.8573	0.488	0.6726	0.000999
Mac_Hypo	NKT	HSP90B1	TNFRSF1B	0.8573	0.4949	0.6761	0.000999
Mac_Hypo	NKT	ICAM1	IL2RG	0.3685	1.1524	0.7604	0.000999
Mac_Hypo	NKT	ICAM1	ITGAL	0.3685	0.6778	0.5232	0.000999
Mac_Hypo	NKT	ICAM1	ITGB2	0.3685	1.6481	1.0083	0.000999
Mac_Hypo	NKT	ICAM1	SPN	0.3685	0.6398	0.5041	0.000999
Mac_Hypo	NKT	INHBA	TGFBR3	0.3596	0.4128	0.3862	0.000999
Mac_Hypo	NKT	LGALS3	CD6	1.669	0.4881	1.0786	0.000999
Mac_Hypo	NKT	LGALS3	ITGB1	1.669	0.488	1.0785	0.000999
Mac_Hypo	NKT	LGALS3	SPN	1.669	0.6398	1.1544	0.000999
Mac_Hypo	NKT	LRPAP1	SORL1	0.4248	0.4137	0.4192	0.000999
Mac_Hypo	NKT	MIF	CD74	1.9478	1.6792	1.8135	0.000999
Mac_Hypo	NKT	MIF	ITGA4	1.9478	0.2946	1.1212	0.000999
Mac_Hypo	NKT	MIF	TNFRSF14	1.9478	0.2848	1.1163	0.000999
Mac_Hypo	NKT	MMP9	CD44	0.8087	0.6724	0.7405	0.000999
Mac_Hypo	NKT	MMP9	ITGB1	0.8087	0.488	0.6483	0.000999
Mac_Hypo	NKT	NAMPT	ANXA6	0.8899	0.844	0.8669	0.000999
Mac_Hypo	NKT	NMB	F2R	0.356	0.2978	0.3269	0.000999
Mac_Hypo	NKT	NMB	GPR65	0.356	0.4898	0.4229	0.000999
Mac_Hypo	NKT	RTN4	CD44	0.9167	0.6724	0.7946	0.000999
Mac_Hypo	NKT	RTN4	CD99	0.9167	1.4547	1.1857	0.000999
Mac_Hypo	NKT	SPP1	CD44	4.3573	0.6724	2.5149	0.000999
Mac_Hypo	NKT	SPP1	ITGA4	4.3573	0.2946	2.3259	0.000999
Mac_Hypo	NKT	SPP1	ITGB1	4.3573	0.488	2.4226	0.000999
Mac_Hypo	NKT	TNFSF13B	ITGB1	0.3932	0.488	0.4406	0.000999
Mac_Hypo	TCD4ex	A2M	TNFRSF14	0.3313	0.2806	0.306	0.000999
Mac_Hypo	TCD4ex	ADM	PTGER4	0.9374	0.4696	0.7035	0.000999
Mac_Hypo	TCD4ex	AIMP1	RACK1	0.3406	2.4434	1.392	0.000999
Mac_Hypo	TCD4ex	ALCAM	CD6	0.2569	0.5338	0.3953	0.000999
Mac_Hypo	TCD4ex	ANXA1	CCR7	1.6214	0.4844	1.0529	0.000999
Mac_Hypo	TCD4ex	ANXA1	CD4	1.6214	0.5864	1.1039	0.000999
Mac_Hypo	TCD4ex	ANXA1	CD44	1.6214	1.0244	1.3229	0.000999
Mac_Hypo	TCD4ex	ANXA1	CXCR4	1.6214	2.4201	2.0207	0.000999
Mac_Hypo	TCD4ex	APP	CCR7	0.2783	0.4844	0.3814	0.000999
Mac_Hypo	TCD4ex	APP	CXCR4	0.2783	2.4201	1.3492	0.000999
Mac_Hypo	TCD4ex	APP	TNFRSF14	0.2783	0.2806	0.2795	0.000999
Mac_Hypo	TCD4ex	CALR	IL7R	0.9194	1.2353	1.0773	0.000999
Mac_Hypo	TCD4ex	CCL20	CCR7	0.6366	0.4844	0.5605	0.000999
Mac_Hypo	TCD4ex	CCL20	CXCR4	0.6366	2.4201	1.5283	0.000999
Mac_Hypo	TCD4ex	CD86	CD28	0.566	0.3256	0.4458	0.000999
Mac_Hypo	TCD4ex	CD86	CTLA4	0.566	0.6294	0.5977	0.000999
Mac_Hypo	TCD4ex	COL1A1	CD44	0.3651	1.0244	0.6948	0.000999
Mac_Hypo	TCD4ex	COL1A1	ITGB1	0.3651	0.4615	0.4133	0.000999
Mac_Hypo	TCD4ex	CXCL16	CCR7	0.6914	0.4844	0.5879	0.000999
Mac_Hypo	TCD4ex	CXCL16	CXCR4	0.6914	2.4201	1.5557	0.000999
Mac_Hypo	TCD4ex	CXCL2	CCR7	0.6881	0.4844	0.5863	0.000999
Mac_Hypo	TCD4ex	CXCL2	CXCR4	0.6881	2.4201	1.5541	0.000999
Mac_Hypo	TCD4ex	CXCL3	CCR7	0.7216	0.4844	0.603	0.000999
Mac_Hypo	TCD4ex	CXCL3	CXCR4	0.7216	2.4201	1.5708	0.000999
Mac_Hypo	TCD4ex	FN1	CD44	1.342	1.0244	1.1832	0.000999
Mac_Hypo	TCD4ex	FN1	ITGB1	1.342	0.4615	0.9018	0.000999
Mac_Hypo	TCD4ex	FN1	RPSA	1.342	2.4895	1.9158	0.000999
Mac_Hypo	TCD4ex	GRN	TNFRSF1B	1.0708	0.383	0.7269	0.000999
Mac_Hypo	TCD4ex	GSTP1	CD44	1.3428	1.0244	1.1836	0.000999
Mac_Hypo	TCD4ex	GSTP1	IL7R	1.3428	1.2353	1.289	0.000999
Mac_Hypo	TCD4ex	HBEGF	CD44	0.2764	1.0244	0.6504	0.000999
Mac_Hypo	TCD4ex	HLA-DMA	CD4	0.8533	0.5864	0.7199	0.000999
Mac_Hypo	TCD4ex	HLA-DRA	CD4	3.2012	0.5864	1.8938	0.000999
Mac_Hypo	TCD4ex	HLA-DRA	PDCD1	3.2012	0.457	1.8291	0.000999
Mac_Hypo	TCD4ex	HLA-DRA	PTPRC	3.2012	1.7493	2.4753	0.000999
Mac_Hypo	TCD4ex	HSP90B1	ITGB1	0.8573	0.4615	0.6594	0.000999
Mac_Hypo	TCD4ex	HSP90B1	TNFRSF1B	0.8573	0.383	0.6202	0.000999
Mac_Hypo	TCD4ex	ICAM1	IL2RG	0.3685	0.9695	0.669	0.000999
Mac_Hypo	TCD4ex	ICAM1	ITGAL	0.3685	0.2603	0.3144	0.000999
Mac_Hypo	TCD4ex	ICAM1	ITGB2	0.3685	0.7871	0.5778	0.000999
Mac_Hypo	TCD4ex	ITGB2	ITGAL	1.0357	0.2603	0.648	0.000999
Mac_Hypo	TCD4ex	LGALS3	CD6	1.669	0.5338	1.1014	0.000999
Mac_Hypo	TCD4ex	LGALS3	ITGB1	1.669	0.4615	1.0652	0.000999
Mac_Hypo	TCD4ex	MIF	CD74	1.9478	1.6094	1.7786	0.000999
Mac_Hypo	TCD4ex	MIF	TNFRSF14	1.9478	0.2806	1.1142	0.000999
Mac_Hypo	TCD4ex	MMP9	CD44	0.8087	1.0244	0.9165	0.000999
Mac_Hypo	TCD4ex	MMP9	ITGB1	0.8087	0.4615	0.6351	0.000999
Mac_Hypo	TCD4ex	NAMPT	ANXA6	0.8899	0.5386	0.7143	0.000999
Mac_Hypo	TCD4ex	RTN4	CD44	0.9167	1.0244	0.9706	0.000999
Mac_Hypo	TCD4ex	RTN4	CD99	0.9167	0.9165	0.9166	0.000999
Mac_Hypo	TCD4ex	SPP1	CD44	4.3573	1.0244	2.6909	0.000999
Mac_Hypo	TCD4ex	SPP1	ITGB1	4.3573	0.4615	2.4094	0.000999
Mac_Hypo	TCD4ex	TNFSF13B	ITGB1	0.3932	0.4615	0.4273	0.000999
Mac_Hypo	TCD4reg	A2M	TNFRSF14	0.3313	0.3843	0.3578	0.000999
Mac_Hypo	TCD4reg	AIMP1	FAS	0.3406	0.2727	0.3067	0.000999
Mac_Hypo	TCD4reg	AIMP1	RACK1	0.3406	2.5298	1.4352	0.000999
Mac_Hypo	TCD4reg	ALCAM	CD6	0.2569	0.2651	0.261	0.000999
Mac_Hypo	TCD4reg	ANXA1	CCR7	1.6214	0.3098	0.9656	0.000999
Mac_Hypo	TCD4reg	ANXA1	CD4	1.6214	0.429	1.0252	0.000999
Mac_Hypo	TCD4reg	ANXA1	CD44	1.6214	1.0896	1.3555	0.000999
Mac_Hypo	TCD4reg	ANXA1	CXCR3	1.6214	0.3357	0.9785	0.000999
Mac_Hypo	TCD4reg	ANXA1	CXCR4	1.6214	2.2962	1.9588	0.000999
Mac_Hypo	TCD4reg	ANXA1	CXCR6	1.6214	0.3945	1.008	0.000999
Mac_Hypo	TCD4reg	ANXA1	FAS	1.6214	0.2727	0.9471	0.000999
Mac_Hypo	TCD4reg	APP	CCR7	0.2783	0.3098	0.2941	0.000999
Mac_Hypo	TCD4reg	APP	CXCR3	0.2783	0.3357	0.307	0.000999
Mac_Hypo	TCD4reg	APP	CXCR4	0.2783	2.2962	1.2873	0.000999
Mac_Hypo	TCD4reg	APP	CXCR6	0.2783	0.3945	0.3364	0.000999
Mac_Hypo	TCD4reg	APP	TNFRSF14	0.2783	0.3843	0.3313	0.000999
Mac_Hypo	TCD4reg	CALR	CD44	0.9194	1.0896	1.0045	0.000999
Mac_Hypo	TCD4reg	CALR	FAS	0.9194	0.2727	0.5961	0.000999
Mac_Hypo	TCD4reg	CALR	IL7R	0.9194	0.9682	0.9438	0.000999
Mac_Hypo	TCD4reg	CCL20	CCR7	0.6366	0.3098	0.4732	0.000999
Mac_Hypo	TCD4reg	CCL20	CXCR3	0.6366	0.3357	0.4862	0.000999
Mac_Hypo	TCD4reg	CCL20	CXCR4	0.6366	2.2962	1.4664	0.000999
Mac_Hypo	TCD4reg	CCL20	CXCR6	0.6366	0.3945	0.5156	0.000999
Mac_Hypo	TCD4reg	CCL20	S1PR4	0.6366	0.2744	0.4555	0.000999
Mac_Hypo	TCD4reg	CD86	CD28	0.566	0.313	0.4395	0.000999
Mac_Hypo	TCD4reg	CD86	CTLA4	0.566	0.7909	0.6785	0.000999
Mac_Hypo	TCD4reg	COL1A1	CD44	0.3651	1.0896	0.7274	0.000999
Mac_Hypo	TCD4reg	COL1A1	ITGB1	0.3651	0.4001	0.3826	0.000999
Mac_Hypo	TCD4reg	CXCL16	CCR7	0.6914	0.3098	0.5006	0.000999
Mac_Hypo	TCD4reg	CXCL16	CXCR3	0.6914	0.3357	0.5135	0.000999
Mac_Hypo	TCD4reg	CXCL16	CXCR4	0.6914	2.2962	1.4938	0.000999
Mac_Hypo	TCD4reg	CXCL16	CXCR6	0.6914	0.3945	0.5429	0.000999
Mac_Hypo	TCD4reg	CXCL16	S1PR4	0.6914	0.2744	0.4829	0.000999
Mac_Hypo	TCD4reg	CXCL2	CCR7	0.6881	0.3098	0.499	0.000999
Mac_Hypo	TCD4reg	CXCL2	CXCR3	0.6881	0.3357	0.5119	0.000999
Mac_Hypo	TCD4reg	CXCL2	CXCR4	0.6881	2.2962	1.4921	0.000999
Mac_Hypo	TCD4reg	CXCL2	CXCR6	0.6881	0.3945	0.5413	0.000999
Mac_Hypo	TCD4reg	CXCL2	S1PR4	0.6881	0.2744	0.4813	0.000999
Mac_Hypo	TCD4reg	CXCL3	CCR7	0.7216	0.3098	0.5157	0.000999
Mac_Hypo	TCD4reg	CXCL3	CXCR3	0.7216	0.3357	0.5286	0.000999
Mac_Hypo	TCD4reg	CXCL3	CXCR4	0.7216	2.2962	1.5089	0.000999
Mac_Hypo	TCD4reg	CXCL3	CXCR6	0.7216	0.3945	0.5581	0.000999
Mac_Hypo	TCD4reg	CXCL3	S1PR4	0.7216	0.2744	0.498	0.000999
Mac_Hypo	TCD4reg	FN1	CD44	1.342	1.0896	1.2158	0.000999
Mac_Hypo	TCD4reg	FN1	ITGB1	1.342	0.4001	0.8711	0.000999
Mac_Hypo	TCD4reg	FN1	RPSA	1.342	2.4999	1.921	0.000999
Mac_Hypo	TCD4reg	GRN	TNFRSF1B	1.0708	0.7982	0.9345	0.000999
Mac_Hypo	TCD4reg	GSTP1	CD44	1.3428	1.0896	1.2162	0.000999
Mac_Hypo	TCD4reg	GSTP1	FAS	1.3428	0.2727	0.8077	0.000999
Mac_Hypo	TCD4reg	GSTP1	IL7R	1.3428	0.9682	1.1555	0.000999
Mac_Hypo	TCD4reg	HBEGF	CD44	0.2764	1.0896	0.683	0.000999
Mac_Hypo	TCD4reg	HLA-DMA	CD4	0.8533	0.429	0.6411	0.000999
Mac_Hypo	TCD4reg	HLA-DRA	CD4	3.2012	0.429	1.8151	0.000999
Mac_Hypo	TCD4reg	HLA-DRA	PTPRC	3.2012	1.6603	2.4308	0.000999
Mac_Hypo	TCD4reg	HSP90B1	ITGB1	0.8573	0.4001	0.6287	0.000999
Mac_Hypo	TCD4reg	HSP90B1	TNFRSF1B	0.8573	0.7982	0.8277	0.000999
Mac_Hypo	TCD4reg	ICAM1	IL2RA	0.3685	0.7115	0.54	0.000999
Mac_Hypo	TCD4reg	ICAM1	IL2RG	0.3685	1.1601	0.7643	0.000999
Mac_Hypo	TCD4reg	ICAM1	ITGB2	0.3685	0.6238	0.4962	0.000999
Mac_Hypo	TCD4reg	LGALS3	CD6	1.669	0.2651	0.967	0.000999
Mac_Hypo	TCD4reg	LGALS3	FAS	1.669	0.2727	0.9708	0.000999
Mac_Hypo	TCD4reg	LGALS3	ITGB1	1.669	0.4001	1.0345	0.000999
Mac_Hypo	TCD4reg	MIF	CD74	1.9478	2.0716	2.0097	0.000999
Mac_Hypo	TCD4reg	MIF	TNFRSF14	1.9478	0.3843	1.166	0.000999
Mac_Hypo	TCD4reg	MMP9	CD44	0.8087	1.0896	0.9491	0.000999
Mac_Hypo	TCD4reg	MMP9	ITGB1	0.8087	0.4001	0.6044	0.000999
Mac_Hypo	TCD4reg	NAMPT	ANXA6	0.8899	0.4557	0.6728	0.000999
Mac_Hypo	TCD4reg	NMB	P2RY10	0.356	0.2824	0.3192	0.000999
Mac_Hypo	TCD4reg	RTN4	CD44	0.9167	1.0896	1.0032	0.000999
Mac_Hypo	TCD4reg	RTN4	CD99	0.9167	0.6603	0.7885	0.000999
Mac_Hypo	TCD4reg	SPP1	CD44	4.3573	1.0896	2.7235	0.000999
Mac_Hypo	TCD4reg	SPP1	ITGB1	4.3573	0.4001	2.3787	0.000999
Mac_Hypo	TCD4reg	TNFSF13B	ITGB1	0.3932	0.4001	0.3966	0.000999
Mac_Hypo	TCD4reg	CD99	CD99	0.765	0.6603	0.7127	0.004
Mac_Hypo	TCD4reg	ITGB1	RACK1	0.4597	2.5298	1.4947	0.005
Mac_Hypo	TCD8em	A2M	TNFRSF14	0.3313	0.2915	0.3114	0.000999
Mac_Hypo	TCD8em	ADM	PTGER4	0.9374	0.2847	0.6111	0.000999
Mac_Hypo	TCD8em	AIMP1	RACK1	0.3406	2.4374	1.389	0.000999
Mac_Hypo	TCD8em	ALCAM	CD6	0.2569	0.4204	0.3387	0.000999
Mac_Hypo	TCD8em	ANXA1	CD44	1.6214	1.119	1.3702	0.000999
Mac_Hypo	TCD8em	ANXA1	CXCR3	1.6214	0.4189	1.0202	0.000999
Mac_Hypo	TCD8em	ANXA1	CXCR4	1.6214	2.8389	2.2302	0.000999
Mac_Hypo	TCD8em	ANXA1	CXCR6	1.6214	0.3399	0.9806	0.000999
Mac_Hypo	TCD8em	ANXA1	F2R	1.6214	0.2695	0.9455	0.000999
Mac_Hypo	TCD8em	ANXA1	ITGA4	1.6214	0.2823	0.9519	0.000999
Mac_Hypo	TCD8em	APP	CXCR3	0.2783	0.4189	0.3486	0.000999
Mac_Hypo	TCD8em	APP	CXCR4	0.2783	2.8389	1.5586	0.000999
Mac_Hypo	TCD8em	APP	CXCR6	0.2783	0.3399	0.3091	0.000999
Mac_Hypo	TCD8em	APP	F2R	0.2783	0.2695	0.2739	0.000999
Mac_Hypo	TCD8em	APP	TNFRSF14	0.2783	0.2915	0.2849	0.000999
Mac_Hypo	TCD8em	CALR	CD44	0.9194	1.119	1.0192	0.000999
Mac_Hypo	TCD8em	CALR	IL7R	0.9194	0.7183	0.8189	0.000999
Mac_Hypo	TCD8em	CCL20	CXCR3	0.6366	0.4189	0.5278	0.000999
Mac_Hypo	TCD8em	CCL20	CXCR4	0.6366	2.8389	1.7378	0.000999
Mac_Hypo	TCD8em	CCL20	CXCR6	0.6366	0.3399	0.4882	0.000999
Mac_Hypo	TCD8em	CCL20	S1PR4	0.6366	0.2677	0.4522	0.000999
Mac_Hypo	TCD8em	COL1A1	ITGB1	0.3651	0.2557	0.3104	0.000999
Mac_Hypo	TCD8em	CXCL16	CXCR3	0.6914	0.4189	0.5551	0.000999
Mac_Hypo	TCD8em	CXCL16	CXCR4	0.6914	2.8389	1.7651	0.000999
Mac_Hypo	TCD8em	CXCL16	CXCR6	0.6914	0.3399	0.5156	0.000999
Mac_Hypo	TCD8em	CXCL16	S1PR4	0.6914	0.2677	0.4795	0.000999
Mac_Hypo	TCD8em	CXCL2	CXCR3	0.6881	0.4189	0.5535	0.000999
Mac_Hypo	TCD8em	CXCL2	CXCR4	0.6881	2.8389	1.7635	0.000999
Mac_Hypo	TCD8em	CXCL2	CXCR6	0.6881	0.3399	0.514	0.000999
Mac_Hypo	TCD8em	CXCL2	S1PR4	0.6881	0.2677	0.4779	0.000999
Mac_Hypo	TCD8em	CXCL3	CXCR3	0.7216	0.4189	0.5702	0.000999
Mac_Hypo	TCD8em	CXCL3	CXCR4	0.7216	2.8389	1.7803	0.000999
Mac_Hypo	TCD8em	CXCL3	CXCR6	0.7216	0.3399	0.5307	0.000999
Mac_Hypo	TCD8em	CXCL3	S1PR4	0.7216	0.2677	0.4947	0.000999
Mac_Hypo	TCD8em	FN1	CD44	1.342	1.119	1.2305	0.000999
Mac_Hypo	TCD8em	FN1	ITGA4	1.342	0.2823	0.8122	0.000999
Mac_Hypo	TCD8em	FN1	ITGB1	1.342	0.2557	0.7989	0.000999
Mac_Hypo	TCD8em	FN1	RPSA	1.342	2.3686	1.8553	0.000999
Mac_Hypo	TCD8em	GRN	TNFRSF1B	1.0708	0.3038	0.6873	0.000999
Mac_Hypo	TCD8em	GSTP1	CD44	1.3428	1.119	1.2309	0.000999
Mac_Hypo	TCD8em	GSTP1	IL7R	1.3428	0.7183	1.0305	0.000999
Mac_Hypo	TCD8em	GSTP1	ITGA4	1.3428	0.2823	0.8126	0.000999
Mac_Hypo	TCD8em	HBEGF	CD44	0.2764	1.119	0.6977	0.000999
Mac_Hypo	TCD8em	HLA-DRA	PTPRC	3.2012	1.7912	2.4962	0.000999
Mac_Hypo	TCD8em	HSP90B1	ITGB1	0.8573	0.2557	0.5565	0.000999
Mac_Hypo	TCD8em	HSP90B1	TNFRSF1B	0.8573	0.3038	0.5805	0.000999
Mac_Hypo	TCD8em	ICAM1	IL2RG	0.3685	0.9501	0.6593	0.000999
Mac_Hypo	TCD8em	ICAM1	ITGAL	0.3685	0.3162	0.3424	0.000999
Mac_Hypo	TCD8em	ICAM1	ITGB2	0.3685	1.0018	0.6852	0.000999
Mac_Hypo	TCD8em	ICAM1	SPN	0.3685	0.2603	0.3144	0.000999
Mac_Hypo	TCD8em	ITGB1	CD47	0.4597	0.4276	0.4436	0.000999
Mac_Hypo	TCD8em	ITGB1	ITGA4	0.4597	0.2823	0.371	0.000999
Mac_Hypo	TCD8em	ITGB1	RACK1	0.4597	2.4374	1.4485	0.000999
Mac_Hypo	TCD8em	LGALS3	CD6	1.669	0.4204	1.0447	0.000999
Mac_Hypo	TCD8em	LGALS3	ITGB1	1.669	0.2557	0.9624	0.000999
Mac_Hypo	TCD8em	LGALS3	SPN	1.669	0.2603	0.9647	0.000999
Mac_Hypo	TCD8em	MIF	CD74	1.9478	2.4538	2.2008	0.000999
Mac_Hypo	TCD8em	MIF	ITGA4	1.9478	0.2823	1.1151	0.000999
Mac_Hypo	TCD8em	MIF	TNFRSF14	1.9478	0.2915	1.1196	0.000999
Mac_Hypo	TCD8em	MMP9	CD44	0.8087	1.119	0.9638	0.000999
Mac_Hypo	TCD8em	MMP9	ITGB1	0.8087	0.2557	0.5322	0.000999
Mac_Hypo	TCD8em	NAMPT	ANXA6	0.8899	0.552	0.721	0.000999
Mac_Hypo	TCD8em	NMB	F2R	0.356	0.2695	0.3128	0.000999
Mac_Hypo	TCD8em	NMB	GPR65	0.356	0.2625	0.3092	0.000999
Mac_Hypo	TCD8em	RTN4	CD44	0.9167	1.119	1.0179	0.000999
Mac_Hypo	TCD8em	RTN4	CD99	0.9167	1.1525	1.0346	0.000999
Mac_Hypo	TCD8em	SPP1	CD44	4.3573	1.119	2.7382	0.000999
Mac_Hypo	TCD8em	SPP1	ITGA4	4.3573	0.2823	2.3198	0.000999
Mac_Hypo	TCD8em	SPP1	ITGB1	4.3573	0.2557	2.3065	0.000999
Mac_Hypo	TCD8em	TNFSF13B	ITGB1	0.3932	0.2557	0.3245	0.000999
Mac_Hypo	TCD8em	COL1A1	CD44	0.3651	1.119	0.7421	0.003
Mac_Hypo	TCD8ex	A2M	TNFRSF14	0.3313	0.3094	0.3204	0.000999
Mac_Hypo	TCD8ex	ADM	PTGER4	0.9374	0.3089	0.6232	0.000999
Mac_Hypo	TCD8ex	AIMP1	RACK1	0.3406	2.3353	1.338	0.000999
Mac_Hypo	TCD8ex	ALCAM	CD6	0.2569	0.318	0.2875	0.000999
Mac_Hypo	TCD8ex	ANXA1	CD44	1.6214	0.8219	1.2217	0.000999
Mac_Hypo	TCD8ex	ANXA1	CXCR3	1.6214	0.3647	0.993	0.000999
Mac_Hypo	TCD8ex	ANXA1	CXCR4	1.6214	2.3472	1.9843	0.000999
Mac_Hypo	TCD8ex	ANXA1	CXCR6	1.6214	0.6626	1.142	0.000999
Mac_Hypo	TCD8ex	ANXA1	ITGA4	1.6214	0.4432	1.0323	0.000999
Mac_Hypo	TCD8ex	ANXA1	VCAM1	1.6214	0.4462	1.0338	0.000999
Mac_Hypo	TCD8ex	APOE	VCAM1	2.2472	0.4462	1.3467	0.000999
Mac_Hypo	TCD8ex	APP	CXCR3	0.2783	0.3647	0.3215	0.000999
Mac_Hypo	TCD8ex	APP	CXCR4	0.2783	2.3472	1.3128	0.000999
Mac_Hypo	TCD8ex	APP	CXCR6	0.2783	0.6626	0.4704	0.000999
Mac_Hypo	TCD8ex	APP	TNFRSF14	0.2783	0.3094	0.2939	0.000999
Mac_Hypo	TCD8ex	CCL20	CXCR3	0.6366	0.3647	0.5006	0.000999
Mac_Hypo	TCD8ex	CCL20	CXCR4	0.6366	2.3472	1.4919	0.000999
Mac_Hypo	TCD8ex	CCL20	CXCR6	0.6366	0.6626	0.6496	0.000999
Mac_Hypo	TCD8ex	CD86	CTLA4	0.566	0.4883	0.5271	0.000999
Mac_Hypo	TCD8ex	COL1A1	CD44	0.3651	0.8219	0.5935	0.000999
Mac_Hypo	TCD8ex	COL1A1	ITGB1	0.3651	0.2995	0.3323	0.000999
Mac_Hypo	TCD8ex	CXCL16	CXCR3	0.6914	0.3647	0.528	0.000999
Mac_Hypo	TCD8ex	CXCL16	CXCR4	0.6914	2.3472	1.5193	0.000999
Mac_Hypo	TCD8ex	CXCL16	CXCR6	0.6914	0.6626	0.677	0.000999
Mac_Hypo	TCD8ex	CXCL2	CXCR3	0.6881	0.3647	0.5264	0.000999
Mac_Hypo	TCD8ex	CXCL2	CXCR4	0.6881	2.3472	1.5177	0.000999
Mac_Hypo	TCD8ex	CXCL2	CXCR6	0.6881	0.6626	0.6753	0.000999
Mac_Hypo	TCD8ex	CXCL3	CXCR3	0.7216	0.3647	0.5431	0.000999
Mac_Hypo	TCD8ex	CXCL3	CXCR4	0.7216	2.3472	1.5344	0.000999
Mac_Hypo	TCD8ex	CXCL3	CXCR6	0.7216	0.6626	0.6921	0.000999
Mac_Hypo	TCD8ex	FN1	CD44	1.342	0.8219	1.082	0.000999
Mac_Hypo	TCD8ex	FN1	ITGA4	1.342	0.4432	0.8926	0.000999
Mac_Hypo	TCD8ex	FN1	ITGB1	1.342	0.2995	0.8208	0.000999
Mac_Hypo	TCD8ex	FN1	ITGB7	1.342	0.3007	0.8214	0.000999
Mac_Hypo	TCD8ex	FN1	RPSA	1.342	2.2697	1.8059	0.000999
Mac_Hypo	TCD8ex	GRN	TNFRSF1B	1.0708	0.6436	0.8572	0.000999
Mac_Hypo	TCD8ex	GSTP1	CD44	1.3428	0.8219	1.0824	0.000999
Mac_Hypo	TCD8ex	GSTP1	ITGA4	1.3428	0.4432	0.893	0.000999
Mac_Hypo	TCD8ex	GSTP1	VCAM1	1.3428	0.4462	0.8945	0.000999
Mac_Hypo	TCD8ex	HBEGF	CD44	0.2764	0.8219	0.5492	0.000999
Mac_Hypo	TCD8ex	HLA-DRA	PDCD1	3.2012	0.6109	1.906	0.000999
Mac_Hypo	TCD8ex	HLA-DRA	PTPRC	3.2012	1.6762	2.4387	0.000999
Mac_Hypo	TCD8ex	HSP90B1	ITGB1	0.8573	0.2995	0.5784	0.000999
Mac_Hypo	TCD8ex	HSP90B1	TNFRSF1B	0.8573	0.6436	0.7505	0.000999
Mac_Hypo	TCD8ex	ICAM1	IL2RG	0.3685	1.2126	0.7905	0.000999
Mac_Hypo	TCD8ex	ICAM1	ITGB2	0.3685	0.7635	0.566	0.000999
Mac_Hypo	TCD8ex	ICAM1	SPN	0.3685	0.3486	0.3586	0.000999
Mac_Hypo	TCD8ex	ITGB1	CD47	0.4597	0.3952	0.4274	0.000999
Mac_Hypo	TCD8ex	ITGB1	ITGA4	0.4597	0.4432	0.4515	0.000999
Mac_Hypo	TCD8ex	ITGB1	RACK1	0.4597	2.3353	1.3975	0.000999
Mac_Hypo	TCD8ex	ITGB1	VCAM1	0.4597	0.4462	0.4529	0.000999
Mac_Hypo	TCD8ex	LGALS3	CD6	1.669	0.318	0.9935	0.000999
Mac_Hypo	TCD8ex	LGALS3	ITGB1	1.669	0.2995	0.9842	0.000999
Mac_Hypo	TCD8ex	LGALS3	SPN	1.669	0.3486	1.0088	0.000999
Mac_Hypo	TCD8ex	MIF	CD74	1.9478	2.5058	2.2268	0.000999
Mac_Hypo	TCD8ex	MIF	ITGA4	1.9478	0.4432	1.1955	0.000999
Mac_Hypo	TCD8ex	MIF	TNFRSF14	1.9478	0.3094	1.1286	0.000999
Mac_Hypo	TCD8ex	MMP9	CD44	0.8087	0.8219	0.8153	0.000999
Mac_Hypo	TCD8ex	MMP9	ITGB1	0.8087	0.2995	0.5541	0.000999
Mac_Hypo	TCD8ex	NAMPT	ANXA6	0.8899	0.5678	0.7288	0.000999
Mac_Hypo	TCD8ex	NMB	GPR65	0.356	0.3904	0.3732	0.000999
Mac_Hypo	TCD8ex	RTN4	CD44	0.9167	0.8219	0.8693	0.000999
Mac_Hypo	TCD8ex	RTN4	CD99	0.9167	1.2049	1.0608	0.000999
Mac_Hypo	TCD8ex	SPP1	CD44	4.3573	0.8219	2.5896	0.000999
Mac_Hypo	TCD8ex	SPP1	ITGA4	4.3573	0.4432	2.4003	0.000999
Mac_Hypo	TCD8ex	SPP1	ITGB1	4.3573	0.2995	2.3284	0.000999
Mac_Hypo	TCD8ex	TNFSF13B	ITGB1	0.3932	0.2995	0.3463	0.000999
Mac_Hypo	TGD	A2M	TNFRSF14	0.3313	0.4642	0.3977	0.000999
Mac_Hypo	TGD	ADM	PTGDR	0.9374	0.7153	0.8263	0.000999
Mac_Hypo	TGD	AIMP1	RACK1	0.3406	2.7287	1.5347	0.000999
Mac_Hypo	TGD	ALCAM	CD6	0.2569	0.4684	0.3627	0.000999
Mac_Hypo	TGD	ANXA1	CXCR3	1.6214	1.1748	1.3981	0.000999
Mac_Hypo	TGD	ANXA1	CXCR4	1.6214	1.4894	1.5554	0.000999
Mac_Hypo	TGD	ANXA1	ITGA4	1.6214	0.3968	1.0091	0.000999
Mac_Hypo	TGD	APOE	SORL1	2.2472	0.3318	1.2895	0.000999
Mac_Hypo	TGD	APP	CXCR3	0.2783	1.1748	0.7266	0.000999
Mac_Hypo	TGD	APP	CXCR4	0.2783	1.4894	0.8839	0.000999
Mac_Hypo	TGD	APP	SORL1	0.2783	0.3318	0.3051	0.000999
Mac_Hypo	TGD	APP	TGFBR2	0.2783	0.3677	0.323	0.000999
Mac_Hypo	TGD	ARF1	ITGA4	0.6074	0.3968	0.5021	0.000999
Mac_Hypo	TGD	CALM1	RPSA	1.2536	2.8814	2.0675	0.000999
Mac_Hypo	TGD	CALR	IL7R	0.9194	1.3862	1.1528	0.000999
Mac_Hypo	TGD	CCL20	CXCR3	0.6366	1.1748	0.9057	0.000999
Mac_Hypo	TGD	CCL20	CXCR4	0.6366	1.4894	1.063	0.000999
Mac_Hypo	TGD	CD99	CD99	0.765	1.7154	1.2402	0.000999
Mac_Hypo	TGD	CXCL16	CXCR3	0.6914	1.1748	0.9331	0.000999
Mac_Hypo	TGD	CXCL16	CXCR4	0.6914	1.4894	1.0904	0.000999
Mac_Hypo	TGD	CXCL2	CXCR3	0.6881	1.1748	0.9314	0.000999
Mac_Hypo	TGD	CXCL2	CXCR4	0.6881	1.4894	1.0887	0.000999
Mac_Hypo	TGD	CXCL3	CXCR3	0.7216	1.1748	0.9482	0.000999
Mac_Hypo	TGD	CXCL3	CXCR4	0.7216	1.4894	1.1055	0.000999
Mac_Hypo	TGD	FN1	ITGA4	1.342	0.3968	0.8694	0.000999
Mac_Hypo	TGD	FN1	ITGB1	1.342	0.3657	0.8539	0.000999
Mac_Hypo	TGD	FN1	ITGB7	1.342	0.459	0.9005	0.000999
Mac_Hypo	TGD	FN1	RPSA	1.342	2.8814	2.1117	0.000999
Mac_Hypo	TGD	GRN	TNFRSF1A	1.0708	0.3099	0.6904	0.000999
Mac_Hypo	TGD	GSTP1	IL7R	1.3428	1.3862	1.3645	0.000999
Mac_Hypo	TGD	GSTP1	ITGA4	1.3428	0.3968	0.8698	0.000999
Mac_Hypo	TGD	HLA-A	CD8A	2.5037	1.746	2.1248	0.000999
Mac_Hypo	TGD	HLA-DRA	PTPRC	3.2012	1.8653	2.5333	0.000999
Mac_Hypo	TGD	HLA-E	CD8A	1.1724	1.746	1.4592	0.000999
Mac_Hypo	TGD	HLA-E	KLRC2	1.1724	0.8082	0.9903	0.000999
Mac_Hypo	TGD	HLA-E	KLRD1	1.1724	1.3451	1.2587	0.000999
Mac_Hypo	TGD	ICAM1	IL2RG	0.3685	1.561	0.9648	0.000999
Mac_Hypo	TGD	ICAM1	ITGAL	0.3685	0.3731	0.3708	0.000999
Mac_Hypo	TGD	ICAM1	ITGB2	0.3685	1.4444	0.9065	0.000999
Mac_Hypo	TGD	ICAM1	SPN	0.3685	0.5644	0.4664	0.000999
Mac_Hypo	TGD	ITGB1	ITGA4	0.4597	0.3968	0.4283	0.000999
Mac_Hypo	TGD	ITGB1	PTK2B	0.4597	0.3668	0.4132	0.000999
Mac_Hypo	TGD	ITGB1	RACK1	0.4597	2.7287	1.5942	0.000999
Mac_Hypo	TGD	ITGB2	ITGAL	1.0357	0.3731	0.7044	0.000999
Mac_Hypo	TGD	LGALS3	CD6	1.669	0.4684	1.0687	0.000999
Mac_Hypo	TGD	LGALS3	ITGB1	1.669	0.3657	1.0173	0.000999
Mac_Hypo	TGD	LGALS3	SPN	1.669	0.5644	1.1167	0.000999
Mac_Hypo	TGD	LGALS3	TGFBR2	1.669	0.3677	1.0183	0.000999
Mac_Hypo	TGD	LRPAP1	SORL1	0.4248	0.3318	0.3783	0.000999
Mac_Hypo	TGD	MIF	ITGA4	1.9478	0.3968	1.1723	0.000999
Mac_Hypo	TGD	MIF	TNFRSF14	1.9478	0.4642	1.206	0.000999
Mac_Hypo	TGD	NAMPT	ANXA6	0.8899	0.8553	0.8726	0.000999
Mac_Hypo	TGD	NMB	GPR65	0.356	0.5368	0.4464	0.000999
Mac_Hypo	TGD	PTPRC	CD2	0.4793	1.4522	0.9658	0.000999
Mac_Hypo	TGD	PTPRC	CD8A	0.4793	1.746	1.1127	0.000999
Mac_Hypo	TGD	RPS19	ITGA4	3.5438	0.3968	1.9703	0.000999
Mac_Hypo	TGD	RPS19	RPSA	3.5438	2.8814	3.2126	0.000999
Mac_Hypo	TGD	RTN4	CD99	0.9167	1.7154	1.3161	0.000999
Mac_Hypo	TGD	SPP1	CD44	4.3573	1.1342	2.7458	0.000999
Mac_Hypo	TGD	SPP1	ITGA4	4.3573	0.3968	2.3771	0.000999
Mac_Hypo	TGD	SPP1	ITGB1	4.3573	0.3657	2.3615	0.000999
Mac_Hypo	TGD	VEGFA	PTK2B	0.5814	0.3668	0.4741	0.000999
Mac_Hypo	TGD	APP	TNFRSF14	0.2783	0.4642	0.3713	0.002
Mac_Hypo	TGD	ITGB1	CD47	0.4597	0.4765	0.4681	0.004
Mac_Hypo	TGD	HMGB1	ITGA4	0.9251	0.3968	0.6609	0.005
Mac_Hypo	TGD	ITGB1	CD46	0.4597	0.3085	0.3841	0.005
Mac_Hypo	TGD	MMP9	ITGB1	0.8087	0.3657	0.5872	0.00599
NKT	Mac_Hypo	ALOX5AP	ALOX5	0.5021	0.2606	0.3814	0.000999
NKT	Mac_Hypo	ANXA1	C3AR1	1.2259	0.2925	0.7592	0.000999
NKT	Mac_Hypo	ANXA1	C5AR1	1.2259	0.4508	0.8384	0.000999
NKT	Mac_Hypo	ANXA1	CCR1	1.2259	0.2564	0.7412	0.000999
NKT	Mac_Hypo	ANXA1	CD4	1.2259	0.2639	0.7449	0.000999
NKT	Mac_Hypo	ANXA1	CD44	1.2259	1.5822	1.4041	0.000999
NKT	Mac_Hypo	ANXA1	FPR3	1.2259	0.3793	0.8026	0.000999
NKT	Mac_Hypo	ARF1	CD4	0.7991	0.2639	0.5315	0.000999
NKT	Mac_Hypo	ARF1	CD44	0.7991	1.5822	1.1907	0.000999
NKT	Mac_Hypo	CALR	CD44	0.9479	1.5822	1.2651	0.000999
NKT	Mac_Hypo	CD2	CD4	1.1465	0.2639	0.7052	0.000999
NKT	Mac_Hypo	CD6	ALCAM	0.4881	0.2569	0.3725	0.000999
NKT	Mac_Hypo	GSTP1	CD44	0.7909	1.5822	1.1865	0.000999
NKT	Mac_Hypo	HMGB1	AGTRAP	1.195	0.263	0.729	0.000999
NKT	Mac_Hypo	HMGB1	LY96	1.195	0.7779	0.9864	0.000999
NKT	Mac_Hypo	HMGB1	TLR2	1.195	0.2562	0.7256	0.000999
NKT	Mac_Hypo	HMGB2	CD44	0.6467	1.5822	1.1145	0.000999
NKT	Mac_Hypo	HMGB2	DAB2	0.6467	0.6139	0.6303	0.000999
NKT	Mac_Hypo	IL16	CD4	0.3556	0.2639	0.3097	0.000999
NKT	Mac_Hypo	ITGA4	CD44	0.2946	1.5822	0.9384	0.000999
NKT	Mac_Hypo	ITGA4	TFRC	0.2946	0.4916	0.3931	0.000999
NKT	Mac_Hypo	ITGAL	ICAM1	0.6778	0.3685	0.5232	0.000999
NKT	Mac_Hypo	ITGB1	CD151	0.488	0.3292	0.4086	0.000999
NKT	Mac_Hypo	ITGB1	DAB2	0.488	0.6139	0.5509	0.000999
NKT	Mac_Hypo	ITGB1	ITGAX	0.488	0.3626	0.4253	0.000999
NKT	Mac_Hypo	ITGB1	PLAUR	0.488	1.5015	0.9947	0.000999
NKT	Mac_Hypo	ITGB2	ICAM1	1.6481	0.3685	1.0083	0.000999
NKT	Mac_Hypo	ITGB2	ITGAM	1.6481	0.328	0.9881	0.000999
NKT	Mac_Hypo	ITGB2	ITGAX	1.6481	0.3626	1.0053	0.000999
NKT	Mac_Hypo	ITGB2	PLAUR	1.6481	1.5015	1.5748	0.000999
NKT	Mac_Hypo	MIF	CD74	0.6657	3.1474	1.9065	0.000999
NKT	Mac_Hypo	PTPRC	CD4	1.8797	0.2639	1.0718	0.000999
NKT	Mac_Hypo	PTPRC	CD44	1.8797	1.5822	1.7309	0.000999
NKT	Mac_Hypo	PTPRC	IFNAR1	1.8797	0.3706	1.1251	0.000999
NKT	Mac_Hypo	RPS19	C5AR1	3.5336	0.4508	1.9922	0.000999
NKT	Mac_Hypo	RPS19	CD4	3.5336	0.2639	1.8988	0.000999
NKT	Mac_Hypo	RPS19	ICAM1	3.5336	0.3685	1.9511	0.000999
NKT	Mac_Hypo	RTN4	CD44	0.4374	1.5822	1.0098	0.000999
NKT	Mac_Hypo	TGFB1	FCN1	0.5441	0.3143	0.4292	0.000999
NKT	Mac_Hypo	TGFB1	SDC2	0.5441	0.6066	0.5753	0.000999
NKT	Mac_Hypo	TGFB1	TLR2	0.5441	0.2562	0.4001	0.000999
TCD4ex	Mac_Hypo	ALOX5AP	ALOX5	1.119	0.2606	0.6898	0.000999
TCD4ex	Mac_Hypo	ANXA1	C5AR1	0.5174	0.4508	0.4841	0.000999
TCD4ex	Mac_Hypo	ANXA1	CD44	0.5174	1.5822	1.0498	0.000999
TCD4ex	Mac_Hypo	ANXA1	FPR3	0.5174	0.3793	0.4484	0.000999
TCD4ex	Mac_Hypo	APOE	SDC2	0.2557	0.6066	0.4311	0.000999
TCD4ex	Mac_Hypo	AREG	ICAM1	0.3427	0.3685	0.3556	0.000999
TCD4ex	Mac_Hypo	ARF1	CD44	0.6827	1.5822	1.1324	0.000999
TCD4ex	Mac_Hypo	BTLA	TNFRSF14	0.3493	0.3382	0.3438	0.000999
TCD4ex	Mac_Hypo	CALR	CD44	0.748	1.5822	1.1651	0.000999
TCD4ex	Mac_Hypo	CD6	ALCAM	0.5338	0.2569	0.3953	0.000999
TCD4ex	Mac_Hypo	CXCL13	C3AR1	2.3367	0.2925	1.3146	0.000999
TCD4ex	Mac_Hypo	CXCL13	C5AR1	2.3367	0.4508	1.3937	0.000999
TCD4ex	Mac_Hypo	CXCL13	CCR1	2.3367	0.2564	1.2965	0.000999
TCD4ex	Mac_Hypo	GSTP1	CD44	0.4481	1.5822	1.0151	0.000999
TCD4ex	Mac_Hypo	HMGB1	AGTRAP	1.3876	0.263	0.8253	0.000999
TCD4ex	Mac_Hypo	HMGB1	LY96	1.3876	0.7779	1.0827	0.000999
TCD4ex	Mac_Hypo	HMGB1	TLR2	1.3876	0.2562	0.8219	0.000999
TCD4ex	Mac_Hypo	HMGB2	CD44	1.0243	1.5822	1.3033	0.000999
TCD4ex	Mac_Hypo	HMGB2	DAB2	1.0243	0.6139	0.8191	0.000999
TCD4ex	Mac_Hypo	ICAM3	ITGB2	0.573	1.0357	0.8044	0.000999
TCD4ex	Mac_Hypo	ITGAL	ICAM1	0.2603	0.3685	0.3144	0.000999
TCD4ex	Mac_Hypo	ITGB1	CD151	0.4615	0.3292	0.3954	0.000999
TCD4ex	Mac_Hypo	ITGB1	DAB2	0.4615	0.6139	0.5377	0.000999
TCD4ex	Mac_Hypo	ITGB1	ITGAX	0.4615	0.3626	0.412	0.000999
TCD4ex	Mac_Hypo	ITGB1	PLAUR	0.4615	1.5015	0.9815	0.000999
TCD4ex	Mac_Hypo	ITGB2	ICAM1	0.7871	0.3685	0.5778	0.000999
TCD4ex	Mac_Hypo	ITGB2	ITGAM	0.7871	0.328	0.5575	0.000999
TCD4ex	Mac_Hypo	ITGB2	ITGAX	0.7871	0.3626	0.5748	0.000999
TCD4ex	Mac_Hypo	ITGB2	PLAUR	0.7871	1.5015	1.1443	0.000999
TCD4ex	Mac_Hypo	LTB	ITGB1	0.9655	0.4597	0.7126	0.000999
TCD4ex	Mac_Hypo	MIF	CD74	0.6999	3.1474	1.9236	0.000999
TCD4ex	Mac_Hypo	PTPRC	CD44	1.7493	1.5822	1.6658	0.000999
TCD4ex	Mac_Hypo	PTPRC	IFNAR1	1.7493	0.3706	1.06	0.000999
TCD4ex	Mac_Hypo	RPS19	C5AR1	3.6329	0.4508	2.0419	0.000999
TCD4ex	Mac_Hypo	RPS19	ICAM1	3.6329	0.3685	2.0007	0.000999
TCD4ex	Mac_Hypo	RTN4	CD44	0.355	1.5822	0.9686	0.000999
TCD4reg	Mac_Hypo	ALOX5AP	ALOX5	0.4589	0.2606	0.3597	0.000999
TCD4reg	Mac_Hypo	APOE	SDC2	0.2934	0.6066	0.45	0.000999
TCD4reg	Mac_Hypo	ARF1	CD44	0.7185	1.5822	1.1504	0.000999
TCD4reg	Mac_Hypo	CALR	CD44	0.6835	1.5822	1.1329	0.000999
TCD4reg	Mac_Hypo	CD6	ALCAM	0.2651	0.2569	0.261	0.000999
TCD4reg	Mac_Hypo	GSTP1	CD44	0.4917	1.5822	1.0369	0.000999
TCD4reg	Mac_Hypo	HMGB1	AGTRAP	1.2547	0.263	0.7589	0.000999
TCD4reg	Mac_Hypo	HMGB1	LY96	1.2547	0.7779	1.0163	0.000999
TCD4reg	Mac_Hypo	HMGB1	TLR2	1.2547	0.2562	0.7555	0.000999
TCD4reg	Mac_Hypo	HMGB2	CD44	0.616	1.5822	1.0991	0.000999
TCD4reg	Mac_Hypo	HMGB2	DAB2	0.616	0.6139	0.615	0.000999
TCD4reg	Mac_Hypo	ICAM3	ITGB2	0.6663	1.0357	0.851	0.000999
TCD4reg	Mac_Hypo	ITGB1	CD151	0.4001	0.3292	0.3647	0.000999
TCD4reg	Mac_Hypo	ITGB1	DAB2	0.4001	0.6139	0.507	0.000999
TCD4reg	Mac_Hypo	ITGB1	ITGAX	0.4001	0.3626	0.3813	0.000999
TCD4reg	Mac_Hypo	ITGB1	PLAUR	0.4001	1.5015	0.9508	0.000999
TCD4reg	Mac_Hypo	ITGB2	ICAM1	0.6238	0.3685	0.4962	0.000999
TCD4reg	Mac_Hypo	ITGB2	ITGAM	0.6238	0.328	0.4759	0.000999
TCD4reg	Mac_Hypo	ITGB2	ITGAX	0.6238	0.3626	0.4932	0.000999
TCD4reg	Mac_Hypo	ITGB2	PLAUR	0.6238	1.5015	1.0627	0.000999
TCD4reg	Mac_Hypo	LGALS3	CLEC7A	0.4492	0.4087	0.4289	0.000999
TCD4reg	Mac_Hypo	LGALS3	FCGR2A	0.4492	0.7828	0.616	0.000999
TCD4reg	Mac_Hypo	LGALS3	FCGR2B	0.4492	0.7745	0.6118	0.000999
TCD4reg	Mac_Hypo	LGALS3	TFRC	0.4492	0.4916	0.4704	0.000999
TCD4reg	Mac_Hypo	LTB	ITGB1	2.242	0.4597	1.3509	0.000999
TCD4reg	Mac_Hypo	MIF	CD74	0.6295	3.1474	1.8885	0.000999
TCD4reg	Mac_Hypo	PTPRC	CD44	1.6603	1.5822	1.6213	0.000999
TCD4reg	Mac_Hypo	PTPRC	IFNAR1	1.6603	0.3706	1.0155	0.000999
TCD4reg	Mac_Hypo	RPS19	C5AR1	3.6897	0.4508	2.0702	0.000999
TCD4reg	Mac_Hypo	RPS19	ICAM1	3.6897	0.3685	2.0291	0.000999
TCD4reg	Mac_Hypo	RTN4	CD44	0.3528	1.5822	0.9675	0.000999
TCD4reg	Mac_Hypo	CD99	CD99	0.6603	0.765	0.7127	0.004
TCD8em	Mac_Hypo	ALOX5AP	ALOX5	0.7973	0.2606	0.529	0.000999
TCD8em	Mac_Hypo	ANXA1	C3AR1	1.0693	0.2925	0.6809	0.000999
TCD8em	Mac_Hypo	ANXA1	C5AR1	1.0693	0.4508	0.76	0.000999
TCD8em	Mac_Hypo	ANXA1	CCR1	1.0693	0.2564	0.6628	0.000999
TCD8em	Mac_Hypo	ANXA1	CD4	1.0693	0.2639	0.6666	0.000999
TCD8em	Mac_Hypo	ANXA1	CD44	1.0693	1.5822	1.3257	0.000999
TCD8em	Mac_Hypo	ANXA1	FPR3	1.0693	0.3793	0.7243	0.000999
TCD8em	Mac_Hypo	APOE	SDC2	0.2791	0.6066	0.4429	0.000999
TCD8em	Mac_Hypo	ARF1	CD4	0.6684	0.2639	0.4661	0.000999
TCD8em	Mac_Hypo	ARF1	CD44	0.6684	1.5822	1.1253	0.000999
TCD8em	Mac_Hypo	CALM1	TNFRSF1B	1.5262	0.4397	0.9829	0.000999
TCD8em	Mac_Hypo	CALR	CD44	0.7141	1.5822	1.1482	0.000999
TCD8em	Mac_Hypo	CD2	CD4	1.5961	0.2639	0.93	0.000999
TCD8em	Mac_Hypo	CD6	ALCAM	0.4204	0.2569	0.3387	0.000999
TCD8em	Mac_Hypo	GSTP1	CD44	0.767	1.5822	1.1746	0.000999
TCD8em	Mac_Hypo	HLA-DMA	CD4	0.2969	0.2639	0.2804	0.000999
TCD8em	Mac_Hypo	HMGB1	AGTRAP	1.3636	0.263	0.8133	0.000999
TCD8em	Mac_Hypo	HMGB1	LY96	1.3636	0.7779	1.0707	0.000999
TCD8em	Mac_Hypo	HMGB1	TLR2	1.3636	0.2562	0.8099	0.000999
TCD8em	Mac_Hypo	HMGB2	CD44	0.7212	1.5822	1.1517	0.000999
TCD8em	Mac_Hypo	HMGB2	DAB2	0.7212	0.6139	0.6675	0.000999
TCD8em	Mac_Hypo	HSP90B1	ITGB1	0.471	0.4597	0.4654	0.000999
TCD8em	Mac_Hypo	HSP90B1	TNFRSF1B	0.471	0.4397	0.4554	0.000999
TCD8em	Mac_Hypo	IFNG	IFNGR1	0.3967	0.467	0.4319	0.000999
TCD8em	Mac_Hypo	IFNG	IFNGR2	0.3967	0.5438	0.4702	0.000999
TCD8em	Mac_Hypo	IL16	CD4	0.4085	0.2639	0.3362	0.000999
TCD8em	Mac_Hypo	ITGA4	CD44	0.2823	1.5822	0.9323	0.000999
TCD8em	Mac_Hypo	ITGA4	TFRC	0.2823	0.4916	0.387	0.000999
TCD8em	Mac_Hypo	ITGAL	ICAM1	0.3162	0.3685	0.3424	0.000999
TCD8em	Mac_Hypo	ITGB1	CD151	0.2557	0.3292	0.2925	0.000999
TCD8em	Mac_Hypo	ITGB1	DAB2	0.2557	0.6139	0.4348	0.000999
TCD8em	Mac_Hypo	ITGB1	ITGAX	0.2557	0.3626	0.3092	0.000999
TCD8em	Mac_Hypo	ITGB1	PLAUR	0.2557	1.5015	0.8786	0.000999
TCD8em	Mac_Hypo	ITGB2	ICAM1	1.0018	0.3685	0.6852	0.000999
TCD8em	Mac_Hypo	ITGB2	ITGAM	1.0018	0.328	0.6649	0.000999
TCD8em	Mac_Hypo	ITGB2	ITGAX	1.0018	0.3626	0.6822	0.000999
TCD8em	Mac_Hypo	ITGB2	PLAUR	1.0018	1.5015	1.2517	0.000999
TCD8em	Mac_Hypo	LGALS3	CLEC7A	0.2689	0.4087	0.3388	0.000999
TCD8em	Mac_Hypo	LGALS3	FCGR2A	0.2689	0.7828	0.5258	0.000999
TCD8em	Mac_Hypo	LGALS3	FCGR2B	0.2689	0.7745	0.5217	0.000999
TCD8em	Mac_Hypo	LGALS3	ITGB1	0.2689	0.4597	0.3643	0.000999
TCD8em	Mac_Hypo	LGALS3	TFRC	0.2689	0.4916	0.3802	0.000999
TCD8em	Mac_Hypo	LTB	ITGB1	0.6352	0.4597	0.5474	0.000999
TCD8em	Mac_Hypo	MIF	CD74	0.6063	3.1474	1.8769	0.000999
TCD8em	Mac_Hypo	PTPRC	CD4	1.7912	0.2639	1.0275	0.000999
TCD8em	Mac_Hypo	PTPRC	CD44	1.7912	1.5822	1.6867	0.000999
TCD8em	Mac_Hypo	PTPRC	IFNAR1	1.7912	0.3706	1.0809	0.000999
TCD8em	Mac_Hypo	RPS19	C5AR1	3.536	0.4508	1.9934	0.000999
TCD8em	Mac_Hypo	RPS19	CD4	3.536	0.2639	1.9	0.000999
TCD8em	Mac_Hypo	RPS19	ICAM1	3.536	0.3685	1.9523	0.000999
TCD8em	Mac_Hypo	RTN4	CD44	0.3632	1.5822	0.9727	0.000999
TCD8em	Mac_Hypo	SELL	CD4	0.258	0.2639	0.2609	0.000999
TCD8em	Mac_Hypo	TNF	NRP1	0.2667	0.2592	0.263	0.000999
TCD8em	Mac_Hypo	TNF	TNFRSF1B	0.2667	0.4397	0.3532	0.000999
TCD8em	Mac_Hypo	SPP1	CD44	0.3608	1.5822	0.9715	0.004
TCD8ex	Mac_Hypo	ALOX5AP	ALOX5	1.5024	0.2606	0.8815	0.000999
TCD8ex	Mac_Hypo	ANXA1	C3AR1	0.5645	0.2925	0.4285	0.000999
TCD8ex	Mac_Hypo	ANXA1	C5AR1	0.5645	0.4508	0.5076	0.000999
TCD8ex	Mac_Hypo	ANXA1	CCR1	0.5645	0.2564	0.4104	0.000999
TCD8ex	Mac_Hypo	ANXA1	CD4	0.5645	0.2639	0.4142	0.000999
TCD8ex	Mac_Hypo	ANXA1	CD44	0.5645	1.5822	1.0733	0.000999
TCD8ex	Mac_Hypo	ANXA1	FPR3	0.5645	0.3793	0.4719	0.000999
TCD8ex	Mac_Hypo	APOE	SDC2	0.2814	0.6066	0.444	0.000999
TCD8ex	Mac_Hypo	AREG	ICAM1	0.2758	0.3685	0.3222	0.000999
TCD8ex	Mac_Hypo	ARF1	CD4	0.7835	0.2639	0.5237	0.000999
TCD8ex	Mac_Hypo	ARF1	CD44	0.7835	1.5822	1.1829	0.000999
TCD8ex	Mac_Hypo	CALR	CD44	0.9634	1.5822	1.2728	0.000999
TCD8ex	Mac_Hypo	CALR	IL7R	0.9634	0.3899	0.6766	0.000999
TCD8ex	Mac_Hypo	CD2	CD4	2.0502	0.2639	1.157	0.000999
TCD8ex	Mac_Hypo	CD6	ALCAM	0.318	0.2569	0.2875	0.000999
TCD8ex	Mac_Hypo	CXCL13	C3AR1	1.7749	0.2925	1.0337	0.000999
TCD8ex	Mac_Hypo	CXCL13	C5AR1	1.7749	0.4508	1.1129	0.000999
TCD8ex	Mac_Hypo	CXCL13	CCR1	1.7749	0.2564	1.0156	0.000999
TCD8ex	Mac_Hypo	GSTP1	CD44	0.8286	1.5822	1.2054	0.000999
TCD8ex	Mac_Hypo	GSTP1	IL7R	0.8286	0.3899	0.6092	0.000999
TCD8ex	Mac_Hypo	HLA-DMA	CD4	0.3991	0.2639	0.3315	0.000999
TCD8ex	Mac_Hypo	HLA-DRA	CD4	1.247	0.2639	0.7554	0.000999
TCD8ex	Mac_Hypo	HMGB1	AGTRAP	1.5414	0.263	0.9022	0.000999
TCD8ex	Mac_Hypo	HMGB1	LY96	1.5414	0.7779	1.1597	0.000999
TCD8ex	Mac_Hypo	HMGB1	TLR2	1.5414	0.2562	0.8988	0.000999
TCD8ex	Mac_Hypo	HMGB2	CD44	0.85	1.5822	1.2161	0.000999
TCD8ex	Mac_Hypo	HMGB2	DAB2	0.85	0.6139	0.7319	0.000999
TCD8ex	Mac_Hypo	HSP90B1	ITGB1	0.5666	0.4597	0.5132	0.000999
TCD8ex	Mac_Hypo	ICAM3	ITGB2	0.5405	1.0357	0.7881	0.000999
TCD8ex	Mac_Hypo	IFNG	IFNGR1	0.8575	0.467	0.6623	0.000999
TCD8ex	Mac_Hypo	IFNG	IFNGR2	0.8575	0.5438	0.7007	0.000999
TCD8ex	Mac_Hypo	ITGA4	CD44	0.4432	1.5822	1.0127	0.000999
TCD8ex	Mac_Hypo	ITGA4	TFRC	0.4432	0.4916	0.4674	0.000999
TCD8ex	Mac_Hypo	ITGB1	CD151	0.2995	0.3292	0.3144	0.000999
TCD8ex	Mac_Hypo	ITGB1	DAB2	0.2995	0.6139	0.4567	0.000999
TCD8ex	Mac_Hypo	ITGB1	ITGAX	0.2995	0.3626	0.331	0.000999
TCD8ex	Mac_Hypo	ITGB1	PLAUR	0.2995	1.5015	0.9005	0.000999
TCD8ex	Mac_Hypo	ITGB2	ICAM1	0.7635	0.3685	0.566	0.000999
TCD8ex	Mac_Hypo	ITGB2	ITGAM	0.7635	0.328	0.5457	0.000999
TCD8ex	Mac_Hypo	ITGB2	ITGAX	0.7635	0.3626	0.563	0.000999
TCD8ex	Mac_Hypo	ITGB2	PLAUR	0.7635	1.5015	1.1325	0.000999
TCD8ex	Mac_Hypo	LGALS3	CLEC7A	0.3824	0.4087	0.3955	0.000999
TCD8ex	Mac_Hypo	LGALS3	FCGR2A	0.3824	0.7828	0.5826	0.000999
TCD8ex	Mac_Hypo	LGALS3	FCGR2B	0.3824	0.7745	0.5784	0.000999
TCD8ex	Mac_Hypo	LGALS3	TFRC	0.3824	0.4916	0.437	0.000999
TCD8ex	Mac_Hypo	LTB	ITGB1	0.4576	0.4597	0.4586	0.000999
TCD8ex	Mac_Hypo	MIF	CD74	0.749	3.1474	1.9482	0.000999
TCD8ex	Mac_Hypo	PTPRC	CD4	1.6762	0.2639	0.97	0.000999
TCD8ex	Mac_Hypo	PTPRC	CD44	1.6762	1.5822	1.6292	0.000999
TCD8ex	Mac_Hypo	PTPRC	IFNAR1	1.6762	0.3706	1.0234	0.000999
TCD8ex	Mac_Hypo	RPS19	C5AR1	3.8353	0.4508	2.143	0.000999
TCD8ex	Mac_Hypo	RPS19	CD4	3.8353	0.2639	2.0496	0.000999
TCD8ex	Mac_Hypo	RPS19	ICAM1	3.8353	0.3685	2.1019	0.000999
TCD8ex	Mac_Hypo	RTN4	CD44	0.3033	1.5822	0.9427	0.000999
TCD8ex	Mac_Hypo	SPP1	CD44	0.2978	1.5822	0.94	0.000999
TCD8ex	Mac_Hypo	VCAM1	ITGB1	0.4462	0.4597	0.4529	0.000999
TCD8ex	Mac_Hypo	VCAM1	ITGB2	0.4462	1.0357	0.741	0.000999
TCD8ex	Mac_Hypo	VCAM1	TFRC	0.4462	0.4916	0.4689	0.000999
TGD	Mac_Hypo	ARF1	CD4	0.9453	0.2639	0.6046	0.000999
TGD	Mac_Hypo	ARF1	CD44	0.9453	1.5822	1.2637	0.000999
TGD	Mac_Hypo	CALM1	TNFRSF1B	1.7587	0.4397	1.0992	0.000999
TGD	Mac_Hypo	CD2	CD4	1.4522	0.2639	0.8581	0.000999
TGD	Mac_Hypo	CD2	PTPRC	1.4522	0.4793	0.9658	0.000999
TGD	Mac_Hypo	CD6	ALCAM	0.4684	0.2569	0.3627	0.000999
TGD	Mac_Hypo	CD99	CD99	1.7154	0.765	1.2402	0.000999
TGD	Mac_Hypo	HMGB1	AGTRAP	1.7525	0.263	1.0077	0.000999
TGD	Mac_Hypo	HMGB1	LY96	1.7525	0.7779	1.2652	0.000999
TGD	Mac_Hypo	HMGB1	TLR2	1.7525	0.2562	1.0043	0.000999
TGD	Mac_Hypo	ICAM3	ITGB2	0.8816	1.0357	0.9586	0.000999
TGD	Mac_Hypo	IL16	CD4	0.9357	0.2639	0.5998	0.000999
TGD	Mac_Hypo	ITGA4	CD44	0.3968	1.5822	0.9895	0.000999
TGD	Mac_Hypo	ITGA4	CXCR4	0.3968	1.1308	0.7638	0.000999
TGD	Mac_Hypo	ITGA4	TFRC	0.3968	0.4916	0.4442	0.000999
TGD	Mac_Hypo	ITGAL	ICAM1	0.3731	0.3685	0.3708	0.000999
TGD	Mac_Hypo	ITGB1	PLAUR	0.3657	1.5015	0.9336	0.000999
TGD	Mac_Hypo	ITGB2	ICAM1	1.4444	0.3685	0.9065	0.000999
TGD	Mac_Hypo	ITGB2	ITGAM	1.4444	0.328	0.8862	0.000999
TGD	Mac_Hypo	ITGB2	ITGAX	1.4444	0.3626	0.9035	0.000999
TGD	Mac_Hypo	ITGB2	PLAUR	1.4444	1.5015	1.473	0.000999
TGD	Mac_Hypo	LTB	ITGB1	1.6829	0.4597	1.0713	0.000999
TGD	Mac_Hypo	PTPRC	CD4	1.8653	0.2639	1.0646	0.000999
TGD	Mac_Hypo	PTPRC	CD44	1.8653	1.5822	1.7238	0.000999
TGD	Mac_Hypo	PTPRC	CXCR4	1.8653	1.1308	1.4981	0.000999
TGD	Mac_Hypo	PTPRC	IFNAR1	1.8653	0.3706	1.118	0.000999
TGD	Mac_Hypo	RPS19	C5AR1	3.8902	0.4508	2.1705	0.000999
TGD	Mac_Hypo	RPS19	CD4	3.8902	0.2639	2.077	0.000999
TGD	Mac_Hypo	RPS19	ICAM1	3.8902	0.3685	2.1294	0.000999
TGD	Mac_Hypo	SELL	CD4	0.3555	0.2639	0.3097	0.000999
TGD	Mac_Hypo	TGFB1	FCN1	0.7703	0.3143	0.5423	0.000999
TGD	Mac_Hypo	TGFB1	ITGB1	0.7703	0.4597	0.615	0.000999
TGD	Mac_Hypo	TGFB1	SDC2	0.7703	0.6066	0.6885	0.000999
TGD	Mac_Hypo	TGFB1	TLR2	0.7703	0.2562	0.5133	0.000999
TGD	Mac_Hypo	COL1A1	CD44	0.4518	1.5822	1.017	0.002
TGD	Mac_Hypo	CALM1	RPSA	1.7587	1.9137	1.8362	0.004
TGD	Mac_Hypo	CALR	CD44	0.9627	1.5822	1.2724	0.00799

## Sheet: Mac_Hypo vs. malignant cells
Supplementary Data 9: Prediction of communication axes between macrophages and lymphocytes and malignant cells
* Permutation test
MacHypo vs. malignant cells
celltype_01	celltype_02	ligand	receptor	ligand_mean_expression	receptor_mean_expression	ligand_receptor_mean_expression	pvalue*
Mac_Hypo	breasttumor	AIMP1	RACK1	0.3406	2.6334	1.487	0.000999
Mac_Hypo	breasttumor	AIMP1	RRBP1	0.3406	0.2835	0.312	0.000999
Mac_Hypo	breasttumor	ANXA1	CD44	1.6213	0.3247	0.973	0.000999
Mac_Hypo	breasttumor	APOE	SCARB1	2.2471	0.2628	1.2549	0.000999
Mac_Hypo	breasttumor	APOE	SDC2	2.2471	1.071	1.659	0.000999
Mac_Hypo	breasttumor	CALM1	MYLK	1.2535	0.4064	0.8299	0.000999
Mac_Hypo	breasttumor	CALM1	RPSA	1.2535	2.358	1.8057	0.000999
Mac_Hypo	breasttumor	CALM1	TNFRSF1A	1.2535	0.2536	0.7535	0.000999
Mac_Hypo	breasttumor	CALM2	MYLK	1.3534	0.4064	0.8799	0.000999
Mac_Hypo	breasttumor	CALM3	MYLK	0.7395	0.4064	0.5729	0.000999
Mac_Hypo	breasttumor	CD99	CD99	0.765	0.3871	0.576	0.000999
Mac_Hypo	breasttumor	COL1A1	ITGB1	0.3651	0.2939	0.3295	0.000999
Mac_Hypo	breasttumor	FN1	CD44	1.342	0.3247	0.8334	0.000999
Mac_Hypo	breasttumor	FN1	ITGB1	1.342	0.2939	0.8179	0.000999
Mac_Hypo	breasttumor	FN1	RPSA	1.342	2.358	1.85	0.000999
Mac_Hypo	breasttumor	FN1	SDC2	1.342	1.071	1.2065	0.000999
Mac_Hypo	breasttumor	GRN	TNFRSF1A	1.0708	0.2536	0.6622	0.000999
Mac_Hypo	breasttumor	HLA-DRA	SCARB1	3.2011	0.2628	1.7319	0.000999
Mac_Hypo	breasttumor	ITGB1	CD151	0.4596	0.3569	0.4083	0.000999
Mac_Hypo	breasttumor	ITGB1	RACK1	0.4596	2.6334	1.5465	0.000999
Mac_Hypo	breasttumor	LGALS3	ITGB1	1.6689	0.2939	0.9814	0.000999
Mac_Hypo	breasttumor	MMP9	CD44	0.8086	0.3247	0.5667	0.000999
Mac_Hypo	breasttumor	MMP9	ITGB1	0.8086	0.2939	0.5512	0.000999
Mac_Hypo	breasttumor	RTN4	CD99	0.9167	0.3871	0.6519	0.000999
Mac_Hypo	breasttumor	SERPINA1	SDC2	0.9051	1.071	0.9881	0.000999
Mac_Hypo	breasttumor	SPP1	CD44	4.3572	0.3247	2.341	0.000999
Mac_Hypo	breasttumor	SPP1	ITGB1	4.3572	0.2939	2.3255	0.000999
Mac_Hypo	breasttumor	TNFSF13B	ITGB1	0.3932	0.2939	0.3435	0.000999
Mac_Hypo	colorectaltumor	AIMP1	RACK1	0.3406	2.7146	1.5276	0.000999
Mac_Hypo	colorectaltumor	APOE	SDC1	2.2471	0.2575	1.2523	0.000999
Mac_Hypo	colorectaltumor	APP	SDC1	0.2783	0.2575	0.2679	0.000999
Mac_Hypo	colorectaltumor	CALM1	RPSA	1.2535	2.251	1.7523	0.000999
Mac_Hypo	colorectaltumor	COL1A1	SDC1	0.3651	0.2575	0.3113	0.000999
Mac_Hypo	colorectaltumor	FN1	ITGB1	1.342	0.4214	0.8817	0.000999
Mac_Hypo	colorectaltumor	FN1	RPSA	1.342	2.251	1.7965	0.000999
Mac_Hypo	colorectaltumor	FN1	SDC1	1.342	0.2575	0.7997	0.000999
Mac_Hypo	colorectaltumor	ITGB1	CD151	0.4596	0.6439	0.5518	0.000999
Mac_Hypo	colorectaltumor	ITGB1	CDH17	0.4596	0.254	0.3568	0.000999
Mac_Hypo	colorectaltumor	ITGB1	RACK1	0.4596	2.7146	1.5871	0.000999
Mac_Hypo	colorectaltumor	ITGB1	SDC1	0.4596	0.2575	0.3586	0.000999
Mac_Hypo	colorectaltumor	LGALS3	ITGB4	1.6689	0.2913	0.9801	0.000999
Mac_Hypo	colorectaltumor	MMP9	ITGB1	0.8086	0.4214	0.615	0.000999
Mac_Hypo	colorectaltumor	SPP1	ITGB1	4.3572	0.4214	2.3893	0.000999
Mac_Hypo	colorectaltumor	SPP1	SDC1	4.3572	0.2575	2.3073	0.000999
Mac_Hypo	colorectaltumor	ITGB1	CD46	0.4596	0.3583	0.409	0.002
Mac_Hypo	colorectaltumor	SPP1	CD44	4.3572	0.2512	2.3042	0.002
Mac_Hypo	livertumor	ADM	RAMP1	0.9373	0.4499	0.6936	0.000999
Mac_Hypo	livertumor	AIMP1	RACK1	0.3406	2.7655	1.5531	0.000999
Mac_Hypo	livertumor	AIMP1	RRBP1	0.3406	0.355	0.3478	0.000999
Mac_Hypo	livertumor	ANXA1	MET	1.6213	0.2983	0.9598	0.000999
Mac_Hypo	livertumor	ANXA1	PTPRF	1.6213	0.384	1.0027	0.000999
Mac_Hypo	livertumor	APOE	SDC1	2.2471	0.5354	1.3913	0.000999
Mac_Hypo	livertumor	APOE	SDC4	2.2471	0.6068	1.427	0.000999
Mac_Hypo	livertumor	APP	EPHB4	0.2783	0.4535	0.3659	0.000999
Mac_Hypo	livertumor	APP	ITGA6	0.2783	0.5211	0.3997	0.000999
Mac_Hypo	livertumor	APP	SDC1	0.2783	0.5354	0.4069	0.000999
Mac_Hypo	livertumor	AREG	ERBB3	0.3573	0.2644	0.3108	0.000999
Mac_Hypo	livertumor	ARF1	INSR	0.6073	0.3039	0.4556	0.000999
Mac_Hypo	livertumor	CALM1	INSR	1.2535	0.3039	0.7787	0.000999
Mac_Hypo	livertumor	CALM1	RPSA	1.2535	2.6317	1.9426	0.000999
Mac_Hypo	livertumor	CALR	ITGA3	0.9193	0.3913	0.6553	0.000999
Mac_Hypo	livertumor	CD99	EPHB4	0.765	0.4535	0.6092	0.000999
Mac_Hypo	livertumor	CD99	INSR	0.765	0.3039	0.5344	0.000999
Mac_Hypo	livertumor	COL1A1	ITGA2	0.3651	0.3983	0.3817	0.000999
Mac_Hypo	livertumor	COL1A1	ITGA3	0.3651	0.3913	0.3782	0.000999
Mac_Hypo	livertumor	COL1A1	ITGB1	0.3651	1.6044	0.9848	0.000999
Mac_Hypo	livertumor	COL1A1	SDC1	0.3651	0.5354	0.4503	0.000999
Mac_Hypo	livertumor	FN1	ITGA2	1.342	0.3983	0.8701	0.000999
Mac_Hypo	livertumor	FN1	ITGA3	1.342	0.3913	0.8666	0.000999
Mac_Hypo	livertumor	FN1	ITGB1	1.342	1.6044	1.4732	0.000999
Mac_Hypo	livertumor	FN1	RPSA	1.342	2.6317	1.9868	0.000999
Mac_Hypo	livertumor	FN1	SDC1	1.342	0.5354	0.9387	0.000999
Mac_Hypo	livertumor	FN1	TFRC	1.342	0.2899	0.8159	0.000999
Mac_Hypo	livertumor	HAMP	SLC40A1	0.2525	0.4972	0.3749	0.000999
Mac_Hypo	livertumor	HBEGF	ERBB3	0.2764	0.2644	0.2704	0.000999
Mac_Hypo	livertumor	HLA-A	ERBB3	2.5035	0.2644	1.3839	0.000999
Mac_Hypo	livertumor	HLA-DRA	EPHB4	3.2011	0.4535	1.8273	0.000999
Mac_Hypo	livertumor	HLA-E	EPHB4	1.1723	0.4535	0.8129	0.000999
Mac_Hypo	livertumor	HLA-E	ITGA6	1.1723	0.5211	0.8467	0.000999
Mac_Hypo	livertumor	HLA-E	PLXNB2	1.1723	0.265	0.7186	0.000999
Mac_Hypo	livertumor	HMGB2	CDH1	0.4281	0.4896	0.4589	0.000999
Mac_Hypo	livertumor	HMGB2	DSG2	0.4281	0.7479	0.588	0.000999
Mac_Hypo	livertumor	HSP90B1	ITGB1	0.8572	1.6044	1.2308	0.000999
Mac_Hypo	livertumor	ITGB1	CD151	0.4596	1.1085	0.7841	0.000999
Mac_Hypo	livertumor	ITGB1	VTN	0.4596	0.7399	0.5998	0.000999
Mac_Hypo	livertumor	LGALS3	ITGA2	1.6689	0.3983	1.0336	0.000999
Mac_Hypo	livertumor	LGALS3	ITGB1	1.6689	1.6044	1.6367	0.000999
Mac_Hypo	livertumor	LGALS3	ITGB4	1.6689	0.5518	1.1103	0.000999
Mac_Hypo	livertumor	LGALS3	TFRC	1.6689	0.2899	0.9794	0.000999
Mac_Hypo	livertumor	MMP9	CDH1	0.8086	0.4896	0.6491	0.000999
Mac_Hypo	livertumor	MMP9	ITGB1	0.8086	1.6044	1.2065	0.000999
Mac_Hypo	livertumor	NAMPT	INSR	0.8899	0.3039	0.5969	0.000999
Mac_Hypo	livertumor	PTPRC	INSR	0.4793	0.3039	0.3916	0.000999
Mac_Hypo	livertumor	PTPRC	MET	0.4793	0.2983	0.3888	0.000999
Mac_Hypo	livertumor	RPS19	RPSA	3.5437	2.6317	3.0877	0.000999
Mac_Hypo	livertumor	SPP1	CD44	4.3572	0.8016	2.5794	0.000999
Mac_Hypo	livertumor	SPP1	ITGB1	4.3572	1.6044	2.9808	0.000999
Mac_Hypo	livertumor	SPP1	SDC1	4.3572	0.5354	2.4463	0.000999
Mac_Hypo	livertumor	TNFSF13B	ITGB1	0.3932	1.6044	0.9988	0.000999
Mac_Hypo	livertumor	VEGFA	AXL	0.5813	0.3099	0.4456	0.000999
Mac_Hypo	livertumor	VEGFA	VTN	0.5813	0.7399	0.6606	0.000999
Mac_Hypo	lungtumor	APOE	SDC1	2.2471	0.2715	1.2593	0.000999
Mac_Hypo	lungtumor	APOE	SDC4	2.2471	0.3516	1.2993	0.000999
Mac_Hypo	lungtumor	APP	SDC1	0.2783	0.2715	0.2749	0.000999
Mac_Hypo	lungtumor	CALM1	RPSA	1.2535	1.6057	1.4296	0.000999
Mac_Hypo	lungtumor	CCL20	CXCR4	0.6366	0.2684	0.4525	0.000999
Mac_Hypo	lungtumor	CD99	CD99	0.765	0.5938	0.6794	0.000999
Mac_Hypo	lungtumor	COL1A1	SDC1	0.3651	0.2715	0.3183	0.000999
Mac_Hypo	lungtumor	CXCL16	CXCR4	0.6913	0.2684	0.4799	0.000999
Mac_Hypo	lungtumor	CXCL2	CXCR4	0.6881	0.2684	0.4782	0.000999
Mac_Hypo	lungtumor	CXCL3	CXCR4	0.7215	0.2684	0.495	0.000999
Mac_Hypo	lungtumor	FN1	CD44	1.342	0.3802	0.8611	0.000999
Mac_Hypo	lungtumor	FN1	RPSA	1.342	1.6057	1.4738	0.000999
Mac_Hypo	lungtumor	FN1	SDC1	1.342	0.2715	0.8067	0.000999
Mac_Hypo	lungtumor	ITGB1	CD151	0.4596	0.6776	0.5686	0.000999
Mac_Hypo	lungtumor	ITGB1	CD46	0.4596	0.434	0.4468	0.000999
Mac_Hypo	lungtumor	ITGB1	CD47	0.4596	0.3255	0.3926	0.000999
Mac_Hypo	lungtumor	ITGB1	RACK1	0.4596	2.2108	1.3352	0.000999
Mac_Hypo	lungtumor	ITGB1	SDC1	0.4596	0.2715	0.3656	0.000999
Mac_Hypo	lungtumor	MMP9	CD44	0.8086	0.3802	0.5944	0.000999
Mac_Hypo	lungtumor	PTPRC	CD44	0.4793	0.3802	0.4297	0.000999
Mac_Hypo	lungtumor	PTPRC	CXCR4	0.4793	0.2684	0.3738	0.000999
Mac_Hypo	lungtumor	RTN4	CD44	0.9167	0.3802	0.6484	0.000999
Mac_Hypo	lungtumor	RTN4	CD99	0.9167	0.5938	0.7552	0.000999
Mac_Hypo	lungtumor	SPP1	CD44	4.3572	0.3802	2.3687	0.000999
Mac_Hypo	lungtumor	SPP1	SDC1	4.3572	0.2715	2.3143	0.000999
Mac_Hypo	melanomatumor	AIMP1	RACK1	0.3406	4.145	2.2428	0.000999
Mac_Hypo	melanomatumor	ANXA1	EDNRB	1.6213	0.5666	1.094	0.000999
Mac_Hypo	melanomatumor	APP	EDNRB	0.2783	0.5666	0.4225	0.000999
Mac_Hypo	melanomatumor	CALM1	RPSA	1.2535	3.7787	2.5161	0.000999
Mac_Hypo	melanomatumor	FN1	RPSA	1.342	3.7787	2.5603	0.000999
Mac_Hypo	melanomatumor	ITGB1	RACK1	0.4596	4.145	2.3023	0.000999
Mac_Hypo	melanomatumor	NAMPT	ANXA6	0.8899	0.3625	0.6262	0.000999
Mac_Hypo	melanomatumor	NMB	EDNRB	0.356	0.5666	0.4613	0.000999
Mac_Hypo	melanomatumor	RPS19	RPSA	3.5437	3.7787	3.6612	0.000999
Mac_Hypo	melanomatumor	SPP1	NCSTN	4.3572	0.2614	2.3093	0.000999
Mac_Hypo	melanomatumor	CALR	NCSTN	0.9193	0.2614	0.5904	0.00699
Mac_Hypo	ovarytumor	AIMP1	RACK1	0.3406	2.9543	1.6474	0.000999
Mac_Hypo	ovarytumor	ANXA1	CXCR4	1.6213	0.3688	0.9951	0.000999
Mac_Hypo	ovarytumor	AREG	FOLR1	0.3573	0.5619	0.4596	0.000999
Mac_Hypo	ovarytumor	CALM1	RPSA	1.2535	2.9542	2.1039	0.000999
Mac_Hypo	ovarytumor	CCL20	CXCR4	0.6366	0.3688	0.5027	0.000999
Mac_Hypo	ovarytumor	CXCL16	CXCR4	0.6913	0.3688	0.53	0.000999
Mac_Hypo	ovarytumor	CXCL2	CXCR4	0.6881	0.3688	0.5284	0.000999
Mac_Hypo	ovarytumor	CXCL3	CXCR4	0.7215	0.3688	0.5452	0.000999
Mac_Hypo	ovarytumor	FN1	ITGB1	1.342	0.2783	0.8101	0.000999
Mac_Hypo	ovarytumor	FN1	RPSA	1.342	2.9542	2.1481	0.000999
Mac_Hypo	ovarytumor	HSP90B1	ITGB1	0.8572	0.2783	0.5678	0.000999
Mac_Hypo	ovarytumor	ITGB1	CD151	0.4596	0.4981	0.4789	0.000999
Mac_Hypo	ovarytumor	ITGB1	CD47	0.4596	0.4931	0.4764	0.000999
Mac_Hypo	ovarytumor	ITGB1	RACK1	0.4596	2.9543	1.707	0.000999
Mac_Hypo	ovarytumor	LGALS3	ITGB1	1.6689	0.2783	0.9736	0.000999
Mac_Hypo	ovarytumor	MIF	CD74	1.9477	1.4431	1.6954	0.000999
Mac_Hypo	ovarytumor	MMP9	ITGB1	0.8086	0.2783	0.5434	0.000999
Mac_Hypo	ovarytumor	PTPRC	CXCR4	0.4793	0.3688	0.424	0.000999
Mac_Hypo	ovarytumor	SPP1	ITGB1	4.3572	0.2783	2.3177	0.000999
Mac_Hypo	ovarytumor	TNFSF13B	ITGB1	0.3932	0.2783	0.3357	0.000999
breasttumor	Mac_Hypo	A2M	TNFRSF14	0.3129	0.3382	0.3255	0.000999
breasttumor	Mac_Hypo	ANXA1	CD44	0.4092	1.5821	0.9956	0.000999
breasttumor	Mac_Hypo	ANXA1	CXCR4	0.4092	1.1308	0.77	0.000999
breasttumor	Mac_Hypo	APP	ALOX5	0.5409	0.2606	0.4008	0.000999
breasttumor	Mac_Hypo	APP	C3AR1	0.5409	0.2925	0.4167	0.000999
breasttumor	Mac_Hypo	APP	C5AR1	0.5409	0.4508	0.4959	0.000999
breasttumor	Mac_Hypo	APP	CCR1	0.5409	0.2563	0.3986	0.000999
breasttumor	Mac_Hypo	APP	CXCR4	0.5409	1.1308	0.8359	0.000999
breasttumor	Mac_Hypo	APP	TNFRSF14	0.5409	0.3382	0.4396	0.000999
breasttumor	Mac_Hypo	ARF1	CD4	1.6219	0.2639	0.9429	0.000999
breasttumor	Mac_Hypo	ARF1	CD44	1.6219	1.5821	1.602	0.000999
breasttumor	Mac_Hypo	CALM1	TNFRSF1B	0.9015	0.4397	0.6706	0.000999
breasttumor	Mac_Hypo	CALR	CD44	1.1835	1.5821	1.3828	0.000999
breasttumor	Mac_Hypo	CALR	IL7R	1.1835	0.3898	0.7867	0.000999
breasttumor	Mac_Hypo	CD99	CD99	0.3871	0.765	0.576	0.000999
breasttumor	Mac_Hypo	COL2A1	CD44	0.3935	1.5821	0.9878	0.000999
breasttumor	Mac_Hypo	COL2A1	ITGB1	0.3935	0.4596	0.4266	0.000999
breasttumor	Mac_Hypo	GSTP1	CD44	2.5435	1.5821	2.0628	0.000999
breasttumor	Mac_Hypo	GSTP1	IL7R	2.5435	0.3898	1.4667	0.000999
breasttumor	Mac_Hypo	HEBP1	C3AR1	0.4062	0.2925	0.3493	0.000999
breasttumor	Mac_Hypo	HEBP1	C5AR1	0.4062	0.4508	0.4285	0.000999
breasttumor	Mac_Hypo	HEBP1	CCR1	0.4062	0.2563	0.3313	0.000999
breasttumor	Mac_Hypo	HEBP1	CXCR4	0.4062	1.1308	0.7685	0.000999
breasttumor	Mac_Hypo	HEBP1	FPR3	0.4062	0.3793	0.3927	0.000999
breasttumor	Mac_Hypo	HMGB1	AGTRAP	1.1815	0.263	0.7222	0.000999
breasttumor	Mac_Hypo	HMGB1	LY96	1.1815	0.7778	0.9796	0.000999
breasttumor	Mac_Hypo	HMGB1	TLR2	1.1815	0.2562	0.7188	0.000999
breasttumor	Mac_Hypo	HMGB2	CD44	0.3139	1.5821	0.948	0.000999
breasttumor	Mac_Hypo	HMGB2	DAB2	0.3139	0.6138	0.4639	0.000999
breasttumor	Mac_Hypo	HSP90B1	TNFRSF1B	0.7786	0.4397	0.6091	0.000999
breasttumor	Mac_Hypo	ITGB1	CD47	0.2939	0.3564	0.3251	0.000999
breasttumor	Mac_Hypo	ITGB1	DAB2	0.2939	0.6138	0.4538	0.000999
breasttumor	Mac_Hypo	ITGB1	ITGAX	0.2939	0.3625	0.3282	0.000999
breasttumor	Mac_Hypo	ITGB1	PLAUR	0.2939	1.5014	0.8976	0.000999
breasttumor	Mac_Hypo	LGALS3	FCGR2A	0.8391	0.7827	0.8109	0.000999
breasttumor	Mac_Hypo	LGALS3	FCGR2B	0.8391	0.7744	0.8068	0.000999
breasttumor	Mac_Hypo	MIF	CD74	3.2716	3.1473	3.2094	0.000999
breasttumor	Mac_Hypo	MIF	TNFRSF14	3.2716	0.3382	1.8049	0.000999
breasttumor	Mac_Hypo	NPW	C3AR1	0.5478	0.2925	0.4201	0.000999
breasttumor	Mac_Hypo	NPW	C5AR1	0.5478	0.4508	0.4993	0.000999
breasttumor	Mac_Hypo	NPW	CCR1	0.5478	0.2563	0.4021	0.000999
breasttumor	Mac_Hypo	NPW	CXCR4	0.5478	1.1308	0.8393	0.000999
breasttumor	Mac_Hypo	RPS19	C5AR1	3.691	0.4508	2.0709	0.000999
breasttumor	Mac_Hypo	RPS19	CD4	3.691	0.2639	1.9774	0.000999
breasttumor	Mac_Hypo	RPS19	ICAM1	3.691	0.3685	2.0297	0.000999
breasttumor	Mac_Hypo	RTN4	CD44	0.3318	1.5821	0.957	0.000999
breasttumor	Mac_Hypo	TF	CD4	0.2688	0.2639	0.2663	0.000999
breasttumor	Mac_Hypo	TF	IL7R	0.2688	0.3898	0.3293	0.000999
breasttumor	Mac_Hypo	TF	TFRC	0.2688	0.4916	0.3802	0.000999
breasttumor	Mac_Hypo	HSP90B1	ITGB1	0.7786	0.4596	0.6191	0.002
colorectaltumor	Mac_Hypo	APP	ALOX5	0.4966	0.2606	0.3786	0.000999
colorectaltumor	Mac_Hypo	APP	C3AR1	0.4966	0.2925	0.3945	0.000999
colorectaltumor	Mac_Hypo	APP	C5AR1	0.4966	0.4508	0.4737	0.000999
colorectaltumor	Mac_Hypo	APP	CCR1	0.4966	0.2563	0.3765	0.000999
colorectaltumor	Mac_Hypo	APP	CXCR4	0.4966	1.1308	0.8137	0.000999
colorectaltumor	Mac_Hypo	APP	TNFRSF14	0.4966	0.3382	0.4174	0.000999
colorectaltumor	Mac_Hypo	ARF1	CD44	0.6489	1.5821	1.1155	0.000999
colorectaltumor	Mac_Hypo	COL1A1	CD44	0.4875	1.5821	1.0348	0.000999
colorectaltumor	Mac_Hypo	GSTP1	CD44	2.8039	1.5821	2.193	0.000999
colorectaltumor	Mac_Hypo	GSTP1	IL7R	2.8039	0.3898	1.5969	0.000999
colorectaltumor	Mac_Hypo	HMGB1	AGTRAP	2.155	0.263	1.209	0.000999
colorectaltumor	Mac_Hypo	HMGB1	LY96	2.155	0.7778	1.4664	0.000999
colorectaltumor	Mac_Hypo	HMGB1	TLR2	2.155	0.2562	1.2056	0.000999
colorectaltumor	Mac_Hypo	HMGB2	CD44	0.5347	1.5821	1.0584	0.000999
colorectaltumor	Mac_Hypo	HMGB2	DAB2	0.5347	0.6138	0.5743	0.000999
colorectaltumor	Mac_Hypo	ITGB1	PLAUR	0.4214	1.5014	0.9614	0.000999
colorectaltumor	Mac_Hypo	MIF	CD74	1.6741	3.1473	2.4107	0.000999
colorectaltumor	Mac_Hypo	RPS19	C5AR1	4.0956	0.4508	2.2732	0.000999
colorectaltumor	Mac_Hypo	RPS19	CD4	4.0956	0.2639	2.1797	0.000999
colorectaltumor	Mac_Hypo	RPS19	ICAM1	4.0956	0.3685	2.232	0.000999
colorectaltumor	Mac_Hypo	RPS19	RPSA	4.0956	1.9136	3.0046	0.000999
colorectaltumor	Mac_Hypo	ITGB1	DAB2	0.4214	0.6138	0.5176	0.004
livertumor	Mac_Hypo	AGT	ANPEP	0.4701	0.3075	0.3888	0.000999
livertumor	Mac_Hypo	AGT	ATP6AP2	0.4701	0.6634	0.5667	0.000999
livertumor	Mac_Hypo	AGT	C3AR1	0.4701	0.2925	0.3813	0.000999
livertumor	Mac_Hypo	AGT	C5AR1	0.4701	0.4508	0.4604	0.000999
livertumor	Mac_Hypo	AGT	CCR1	0.4701	0.2563	0.3632	0.000999
livertumor	Mac_Hypo	AGT	CXCR4	0.4701	1.1308	0.8004	0.000999
livertumor	Mac_Hypo	APOA1	ABCA1	0.2888	0.4872	0.388	0.000999
livertumor	Mac_Hypo	APOA1	IL7R	0.2888	0.3898	0.3393	0.000999
livertumor	Mac_Hypo	APOA1	MSR1	0.2888	0.4769	0.3828	0.000999
livertumor	Mac_Hypo	APP	ALOX5	0.5626	0.2606	0.4116	0.000999
livertumor	Mac_Hypo	APP	C3AR1	0.5626	0.2925	0.4275	0.000999
livertumor	Mac_Hypo	APP	C5AR1	0.5626	0.4508	0.5067	0.000999
livertumor	Mac_Hypo	APP	CCR1	0.5626	0.2563	0.4094	0.000999
livertumor	Mac_Hypo	APP	CXCR4	0.5626	1.1308	0.8467	0.000999
livertumor	Mac_Hypo	APP	TNFRSF14	0.5626	0.3382	0.4504	0.000999
livertumor	Mac_Hypo	AREG	ICAM1	0.448	0.3685	0.4082	0.000999
livertumor	Mac_Hypo	ARF1	CD4	0.6936	0.2639	0.4787	0.000999
livertumor	Mac_Hypo	ARF1	CD44	0.6936	1.5821	1.1378	0.000999
livertumor	Mac_Hypo	C3	C3AR1	0.6584	0.2925	0.4755	0.000999
livertumor	Mac_Hypo	C3	C5AR1	0.6584	0.4508	0.5546	0.000999
livertumor	Mac_Hypo	C3	CCR1	0.6584	0.2563	0.4574	0.000999
livertumor	Mac_Hypo	C3	CXCR4	0.6584	1.1308	0.8946	0.000999
livertumor	Mac_Hypo	C3	ITGAM	0.6584	0.328	0.4932	0.000999
livertumor	Mac_Hypo	C3	ITGAX	0.6584	0.3625	0.5105	0.000999
livertumor	Mac_Hypo	C3	ITGB2	0.6584	1.0356	0.847	0.000999
livertumor	Mac_Hypo	CALR	CD44	1.0416	1.5821	1.3119	0.000999
livertumor	Mac_Hypo	CALR	IL7R	1.0416	0.3898	0.7157	0.000999
livertumor	Mac_Hypo	CCL20	C3AR1	1.0877	0.2925	0.6901	0.000999
livertumor	Mac_Hypo	CCL20	C5AR1	1.0877	0.4508	0.7692	0.000999
livertumor	Mac_Hypo	CCL20	CCR1	1.0877	0.2563	0.672	0.000999
livertumor	Mac_Hypo	CCL20	CXCR4	1.0877	1.1308	1.1092	0.000999
livertumor	Mac_Hypo	CDH1	RACK1	0.4896	2.3023	1.396	0.000999
livertumor	Mac_Hypo	CFH	ITGAM	0.3373	0.328	0.3327	0.000999
livertumor	Mac_Hypo	DSG2	CD44	0.7479	1.5821	1.165	0.000999
livertumor	Mac_Hypo	DSG2	CXCR4	0.7479	1.1308	0.9393	0.000999
livertumor	Mac_Hypo	DSG2	DAB2	0.7479	0.6138	0.6809	0.000999
livertumor	Mac_Hypo	FGA	ITGAX	0.2688	0.3625	0.3157	0.000999
livertumor	Mac_Hypo	FGA	ITGB2	0.2688	1.0356	0.6522	0.000999
livertumor	Mac_Hypo	GSTP1	CD44	1.7219	1.5821	1.652	0.000999
livertumor	Mac_Hypo	GSTP1	IL7R	1.7219	0.3898	1.0559	0.000999
livertumor	Mac_Hypo	HMGB1	AGTRAP	1.4361	0.263	0.8495	0.000999
livertumor	Mac_Hypo	HMGB1	LY96	1.4361	0.7778	1.1069	0.000999
livertumor	Mac_Hypo	HMGB1	TLR2	1.4361	0.2562	0.8461	0.000999
livertumor	Mac_Hypo	HSP90B1	TNFRSF1B	0.8951	0.4397	0.6674	0.000999
livertumor	Mac_Hypo	ITGB1	CD151	1.6044	0.3292	0.9668	0.000999
livertumor	Mac_Hypo	ITGB1	CD47	1.6044	0.3564	0.9804	0.000999
livertumor	Mac_Hypo	ITGB1	DAB2	1.6044	0.6138	1.1091	0.000999
livertumor	Mac_Hypo	ITGB1	ITGAX	1.6044	0.3625	0.9835	0.000999
livertumor	Mac_Hypo	ITGB1	PLAUR	1.6044	1.5014	1.5529	0.000999
livertumor	Mac_Hypo	ITGB1	RACK1	1.6044	2.3023	1.9534	0.000999
livertumor	Mac_Hypo	MIF	CD74	1.7638	3.1473	2.4555	0.000999
livertumor	Mac_Hypo	PTPRF	RACK1	0.384	2.3023	1.3432	0.000999
livertumor	Mac_Hypo	RPS19	C5AR1	4.0772	0.4508	2.264	0.000999
livertumor	Mac_Hypo	RPS19	CD4	4.0772	0.2639	2.1705	0.000999
livertumor	Mac_Hypo	RPS19	ICAM1	4.0772	0.3685	2.2228	0.000999
livertumor	Mac_Hypo	RPS19	RPSA	4.0772	1.9136	2.9954	0.000999
livertumor	Mac_Hypo	RTN4	CD44	1.0046	1.5821	1.2933	0.000999
livertumor	Mac_Hypo	SEMA3C	NRP2	0.2576	0.3119	0.2847	0.000999
livertumor	Mac_Hypo	SERPINA1	SDC2	1.604	0.6065	1.1053	0.000999
livertumor	Mac_Hypo	TF	CD4	0.523	0.2639	0.3934	0.000999
livertumor	Mac_Hypo	TF	IL7R	0.523	0.3898	0.4564	0.000999
livertumor	Mac_Hypo	TF	SDC2	0.523	0.6065	0.5648	0.000999
livertumor	Mac_Hypo	TF	TFRC	0.523	0.4916	0.5073	0.000999
livertumor	Mac_Hypo	TTR	IL7R	0.4579	0.3898	0.4239	0.000999
livertumor	Mac_Hypo	VTN	ITGB1	0.7399	0.4596	0.5998	0.000999
livertumor	Mac_Hypo	VTN	PLAUR	0.7399	1.5014	1.1207	0.000999
livertumor	Mac_Hypo	VTN	SDC2	0.7399	0.6065	0.6732	0.000999
livertumor	Mac_Hypo	SEMA3C	NRP1	0.2576	0.2591	0.2584	0.002
livertumor	Mac_Hypo	CXCL2	CXCR4	0.3364	1.1308	0.7336	0.004
livertumor	Mac_Hypo	LAMC2	CD151	0.4847	0.3292	0.4069	0.004
livertumor	Mac_Hypo	RTN4	CD99	1.0046	0.765	0.8848	0.005
lungtumor	Mac_Hypo	ANXA1	C3AR1	1.4026	0.2925	0.8475	0.000999
lungtumor	Mac_Hypo	ANXA1	C5AR1	1.4026	0.4508	0.9267	0.000999
lungtumor	Mac_Hypo	ANXA1	CCR1	1.4026	0.2563	0.8295	0.000999
lungtumor	Mac_Hypo	ANXA1	CD4	1.4026	0.2639	0.8333	0.000999
lungtumor	Mac_Hypo	ANXA1	CD44	1.4026	1.5821	1.4924	0.000999
lungtumor	Mac_Hypo	ANXA1	CXCR4	1.4026	1.1308	1.2667	0.000999
lungtumor	Mac_Hypo	ANXA1	FPR3	1.4026	0.3793	0.891	0.000999
lungtumor	Mac_Hypo	AREG	ICAM1	0.3537	0.3685	0.3611	0.000999
lungtumor	Mac_Hypo	ARF1	CD4	0.8791	0.2639	0.5715	0.000999
lungtumor	Mac_Hypo	ARF1	CD44	0.8791	1.5821	1.2306	0.000999
lungtumor	Mac_Hypo	CALM1	RPSA	0.8426	1.9136	1.3781	0.000999
lungtumor	Mac_Hypo	CALM1	TNFRSF1B	0.8426	0.4397	0.6411	0.000999
lungtumor	Mac_Hypo	CALR	CD44	0.7795	1.5821	1.1808	0.000999
lungtumor	Mac_Hypo	CALR	IL7R	0.7795	0.3898	0.5847	0.000999
lungtumor	Mac_Hypo	CCL20	C3AR1	0.2885	0.2925	0.2905	0.000999
lungtumor	Mac_Hypo	CCL20	C5AR1	0.2885	0.4508	0.3697	0.000999
lungtumor	Mac_Hypo	CCL20	CCR1	0.2885	0.2563	0.2724	0.000999
lungtumor	Mac_Hypo	CCL20	CXCR4	0.2885	1.1308	0.7097	0.000999
lungtumor	Mac_Hypo	CD99	CD99	0.5938	0.765	0.6794	0.000999
lungtumor	Mac_Hypo	CXCL10	C3AR1	0.3417	0.2925	0.3171	0.000999
lungtumor	Mac_Hypo	CXCL10	C5AR1	0.3417	0.4508	0.3962	0.000999
lungtumor	Mac_Hypo	CXCL10	CCR1	0.3417	0.2563	0.299	0.000999
lungtumor	Mac_Hypo	CXCL10	CXCR4	0.3417	1.1308	0.7362	0.000999
lungtumor	Mac_Hypo	FGA	ITGAX	0.4445	0.3625	0.4035	0.000999
lungtumor	Mac_Hypo	FGA	ITGB1	0.4445	0.4596	0.4521	0.000999
lungtumor	Mac_Hypo	FGA	ITGB2	0.4445	1.0356	0.7401	0.000999
lungtumor	Mac_Hypo	GRN	TNFRSF1B	0.4026	0.4397	0.4211	0.000999
lungtumor	Mac_Hypo	GSTP1	CD44	2.4093	1.5821	1.9957	0.000999
lungtumor	Mac_Hypo	GSTP1	IL7R	2.4093	0.3898	1.3996	0.000999
lungtumor	Mac_Hypo	HMGB1	LY96	1.1943	0.7778	0.9861	0.000999
lungtumor	Mac_Hypo	HMGB1	TLR2	1.1943	0.2562	0.7252	0.000999
lungtumor	Mac_Hypo	HMGB2	CD44	0.5593	1.5821	1.0707	0.000999
lungtumor	Mac_Hypo	HMGB2	DAB2	0.5593	0.6138	0.5866	0.000999
lungtumor	Mac_Hypo	HSP90B1	ITGB1	0.6141	0.4596	0.5369	0.000999
lungtumor	Mac_Hypo	HSP90B1	TNFRSF1B	0.6141	0.4397	0.5269	0.000999
lungtumor	Mac_Hypo	LGALS3	CLEC7A	0.9915	0.4087	0.7001	0.000999
lungtumor	Mac_Hypo	LGALS3	FCGR2A	0.9915	0.7827	0.8871	0.000999
lungtumor	Mac_Hypo	LGALS3	FCGR2B	0.9915	0.7744	0.883	0.000999
lungtumor	Mac_Hypo	LGALS3	TFRC	0.9915	0.4916	0.7415	0.000999
lungtumor	Mac_Hypo	MIF	CD74	1.4585	3.1473	2.3029	0.000999
lungtumor	Mac_Hypo	MIF	TNFRSF14	1.4585	0.3382	0.8983	0.000999
lungtumor	Mac_Hypo	RPS19	C5AR1	3.5104	0.4508	1.9806	0.000999
lungtumor	Mac_Hypo	RPS19	CD4	3.5104	0.2639	1.8871	0.000999
lungtumor	Mac_Hypo	RPS19	ICAM1	3.5104	0.3685	1.9395	0.000999
lungtumor	Mac_Hypo	RPS19	RPSA	3.5104	1.9136	2.712	0.000999
lungtumor	Mac_Hypo	RTN4	CD44	0.4013	1.5821	0.9917	0.000999
lungtumor	Mac_Hypo	SAA1	C3AR1	0.2539	0.2925	0.2732	0.000999
lungtumor	Mac_Hypo	SAA1	C5AR1	0.2539	0.4508	0.3523	0.000999
lungtumor	Mac_Hypo	SAA1	CCR1	0.2539	0.2563	0.2551	0.000999
lungtumor	Mac_Hypo	SAA1	CXCR4	0.2539	1.1308	0.6923	0.000999
lungtumor	Mac_Hypo	SERPINA1	SDC2	0.3624	0.6065	0.4845	0.000999
lungtumor	Mac_Hypo	SPP1	CD44	1.4874	1.5821	1.5348	0.000999
lungtumor	Mac_Hypo	HMGB1	AGTRAP	1.1943	0.263	0.7286	0.003
melanomatumor	Mac_Hypo	ARF1	CD4	1.8545	0.2639	1.0592	0.000999
melanomatumor	Mac_Hypo	ARF1	CD44	1.8545	1.5821	1.7183	0.000999
melanomatumor	Mac_Hypo	GSTP1	CD44	2.3341	1.5821	1.9581	0.000999
melanomatumor	Mac_Hypo	GSTP1	IL7R	2.3341	0.3898	1.362	0.000999
melanomatumor	Mac_Hypo	HAS2	CD44	0.3078	1.5821	0.9449	0.000999
melanomatumor	Mac_Hypo	HMGB1	AGTRAP	1.6757	0.263	0.9693	0.000999
melanomatumor	Mac_Hypo	HMGB1	LY96	1.6757	0.7778	1.2268	0.000999
melanomatumor	Mac_Hypo	HMGB1	TLR2	1.6757	0.2562	0.9659	0.000999
melanomatumor	Mac_Hypo	MIF	CD74	2.6939	3.1473	2.9206	0.000999
melanomatumor	Mac_Hypo	MIF	TNFRSF14	2.6939	0.3382	1.5161	0.000999
melanomatumor	Mac_Hypo	HEBP1	CXCR4	0.3689	1.1308	0.7498	0.002
melanomatumor	Mac_Hypo	HEBP1	C5AR1	0.3689	0.4508	0.4098	0.003
melanomatumor	Mac_Hypo	HEBP1	C3AR1	0.3689	0.2925	0.3307	0.005
melanomatumor	Mac_Hypo	HEBP1	FPR3	0.3689	0.3793	0.3741	0.005
melanomatumor	Mac_Hypo	HEBP1	CCR1	0.3689	0.2563	0.3126	0.00599
ovarytumor	Mac_Hypo	ANXA1	C3AR1	1.0314	0.2925	0.6619	0.000999
ovarytumor	Mac_Hypo	ANXA1	C5AR1	1.0314	0.4508	0.7411	0.000999
ovarytumor	Mac_Hypo	ANXA1	CCR1	1.0314	0.2563	0.6439	0.000999
ovarytumor	Mac_Hypo	ANXA1	CD4	1.0314	0.2639	0.6476	0.000999
ovarytumor	Mac_Hypo	ANXA1	CD44	1.0314	1.5821	1.3067	0.000999
ovarytumor	Mac_Hypo	ANXA1	CXCR4	1.0314	1.1308	1.0811	0.000999
ovarytumor	Mac_Hypo	ANXA1	FPR3	1.0314	0.3793	0.7053	0.000999
ovarytumor	Mac_Hypo	APOE	SDC2	0.837	0.6065	0.7218	0.000999
ovarytumor	Mac_Hypo	APP	ALOX5	0.2907	0.2606	0.2757	0.000999
ovarytumor	Mac_Hypo	APP	C3AR1	0.2907	0.2925	0.2916	0.000999
ovarytumor	Mac_Hypo	APP	C5AR1	0.2907	0.4508	0.3707	0.000999
ovarytumor	Mac_Hypo	APP	CCR1	0.2907	0.2563	0.2735	0.000999
ovarytumor	Mac_Hypo	APP	CXCR4	0.2907	1.1308	0.7107	0.000999
ovarytumor	Mac_Hypo	APP	TNFRSF14	0.2907	0.3382	0.3144	0.000999
ovarytumor	Mac_Hypo	ARF1	CD4	0.7364	0.2639	0.5001	0.000999
ovarytumor	Mac_Hypo	ARF1	CD44	0.7364	1.5821	1.1593	0.000999
ovarytumor	Mac_Hypo	CALM1	TNFRSF1B	1.0087	0.4397	0.7242	0.000999
ovarytumor	Mac_Hypo	CALR	CD44	0.7423	1.5821	1.1622	0.000999
ovarytumor	Mac_Hypo	CALR	IL7R	0.7423	0.3898	0.566	0.000999
ovarytumor	Mac_Hypo	CCL2	CCR1	0.3526	0.2563	0.3045	0.000999
ovarytumor	Mac_Hypo	COL1A1	CD44	0.3504	1.5821	0.9662	0.000999
ovarytumor	Mac_Hypo	COL1A1	ITGB1	0.3504	0.4596	0.405	0.000999
ovarytumor	Mac_Hypo	GRN	TNFRSF1B	0.3896	0.4397	0.4146	0.000999
ovarytumor	Mac_Hypo	GSTP1	CD44	2.6185	1.5821	2.1003	0.000999
ovarytumor	Mac_Hypo	GSTP1	IL7R	2.6185	0.3898	1.5042	0.000999
ovarytumor	Mac_Hypo	HLA-DMA	CD4	0.2537	0.2639	0.2588	0.000999
ovarytumor	Mac_Hypo	HLA-DRA	PTPRC	1.2369	0.4793	0.8581	0.000999
ovarytumor	Mac_Hypo	HMGB1	AGTRAP	1.7272	0.263	0.9951	0.000999
ovarytumor	Mac_Hypo	HMGB1	LY96	1.7272	0.7778	1.2525	0.000999
ovarytumor	Mac_Hypo	HMGB1	TLR2	1.7272	0.2562	0.9917	0.000999
ovarytumor	Mac_Hypo	HMGB2	CD44	0.4974	1.5821	1.0398	0.000999
ovarytumor	Mac_Hypo	HMGB2	DAB2	0.4974	0.6138	0.5556	0.000999
ovarytumor	Mac_Hypo	HSP90B1	ITGB1	0.6365	0.4596	0.5481	0.000999
ovarytumor	Mac_Hypo	HSP90B1	TNFRSF1B	0.6365	0.4397	0.5381	0.000999
ovarytumor	Mac_Hypo	ITGB1	DAB2	0.2783	0.6138	0.446	0.000999
ovarytumor	Mac_Hypo	ITGB1	ITGAX	0.2783	0.3625	0.3204	0.000999
ovarytumor	Mac_Hypo	ITGB1	PLAUR	0.2783	1.5014	0.8899	0.000999
ovarytumor	Mac_Hypo	LGALS3	CLEC7A	0.5097	0.4087	0.4592	0.000999
ovarytumor	Mac_Hypo	LGALS3	FCGR2A	0.5097	0.7827	0.6462	0.000999
ovarytumor	Mac_Hypo	LGALS3	FCGR2B	0.5097	0.7744	0.6421	0.000999
ovarytumor	Mac_Hypo	LGALS3	TFRC	0.5097	0.4916	0.5006	0.000999
ovarytumor	Mac_Hypo	MIF	CD74	0.8565	3.1473	2.0019	0.000999
ovarytumor	Mac_Hypo	MIF	TNFRSF14	0.8565	0.3382	0.5973	0.000999
ovarytumor	Mac_Hypo	RPS19	C5AR1	3.9325	0.4508	2.1916	0.000999
ovarytumor	Mac_Hypo	RPS19	CD4	3.9325	0.2639	2.0982	0.000999
ovarytumor	Mac_Hypo	RPS19	ICAM1	3.9325	0.3685	2.1505	0.000999
ovarytumor	Mac_Hypo	RTN4	CD44	0.4992	1.5821	1.0406	0.000999
ovarytumor	Mac_Hypo	RTN4	CD99	0.4992	0.765	0.6321	0.000999
ovarytumor	Mac_Hypo	SPP1	CD44	0.3946	1.5821	0.9884	0.000999

## Sheet: Mac_IFN vs. lymphocytes
Supplementary Data 9: Prediction of communication axes between macrophages and lymphocytes and malignant cells
* Permutation test
Mac_IFN vs. lymphocytes
celltype_01	celltype_02	ligand	receptor	ligand_mean_expression	receptor_mean_expression	ligand_receptor_mean_expression	pvalue*
Mac_IFN	NKT	A2M	TNFRSF14	0.3025	0.2848	0.2936	0.000999
Mac_IFN	NKT	ADM	PTGER2	0.627	0.3627	0.4948	0.000999
Mac_IFN	NKT	AIMP1	RACK1	0.2858	2.4327	1.3593	0.000999
Mac_IFN	NKT	APOE	SORL1	2.0054	0.4137	1.2095	0.000999
Mac_IFN	NKT	CCL20	CXCR4	0.33	2.0373	1.1836	0.000999
Mac_IFN	NKT	CCL20	S1PR4	0.33	0.4435	0.3868	0.000999
Mac_IFN	NKT	CCL20	S1PR5	0.33	0.508	0.419	0.000999
Mac_IFN	NKT	COL1A1	CD44	0.3983	0.6724	0.5354	0.000999
Mac_IFN	NKT	COL1A1	ITGB1	0.3983	0.488	0.4431	0.000999
Mac_IFN	NKT	CXCL10	CXCR4	1.153	2.0373	1.5951	0.000999
Mac_IFN	NKT	CXCL10	S1PR4	1.153	0.4435	0.7982	0.000999
Mac_IFN	NKT	CXCL10	S1PR5	1.153	0.508	0.8305	0.000999
Mac_IFN	NKT	CXCL11	CXCR4	0.347	2.0373	1.1921	0.000999
Mac_IFN	NKT	CXCL11	S1PR4	0.347	0.4435	0.3953	0.000999
Mac_IFN	NKT	CXCL11	S1PR5	0.347	0.508	0.4275	0.000999
Mac_IFN	NKT	CXCL16	CXCR4	0.7145	2.0373	1.3759	0.000999
Mac_IFN	NKT	CXCL16	S1PR4	0.7145	0.4435	0.579	0.000999
Mac_IFN	NKT	CXCL16	S1PR5	0.7145	0.508	0.6113	0.000999
Mac_IFN	NKT	CXCL2	CXCR4	0.4907	2.0373	1.264	0.000999
Mac_IFN	NKT	CXCL2	S1PR4	0.4907	0.4435	0.4671	0.000999
Mac_IFN	NKT	CXCL2	S1PR5	0.4907	0.508	0.4994	0.000999
Mac_IFN	NKT	CXCL3	CXCR4	0.3451	2.0373	1.1912	0.000999
Mac_IFN	NKT	CXCL3	S1PR4	0.3451	0.4435	0.3943	0.000999
Mac_IFN	NKT	CXCL3	S1PR5	0.3451	0.508	0.4266	0.000999
Mac_IFN	NKT	CXCL9	CXCR4	0.3037	2.0373	1.1705	0.000999
Mac_IFN	NKT	CXCL9	S1PR4	0.3037	0.4435	0.3736	0.000999
Mac_IFN	NKT	CXCL9	S1PR5	0.3037	0.508	0.4059	0.000999
Mac_IFN	NKT	FN1	CD44	1.1317	0.6724	0.9021	0.000999
Mac_IFN	NKT	FN1	ITGA4	1.1317	0.2946	0.7131	0.000999
Mac_IFN	NKT	FN1	ITGB1	1.1317	0.488	0.8098	0.000999
Mac_IFN	NKT	FN1	ITGB7	1.1317	0.4721	0.8019	0.000999
Mac_IFN	NKT	FN1	RPSA	1.1317	2.3639	1.7478	0.000999
Mac_IFN	NKT	GRN	TNFRSF1B	1.3662	0.4949	0.9306	0.000999
Mac_IFN	NKT	GSTP1	CD44	1.2812	0.6724	0.9768	0.000999
Mac_IFN	NKT	GSTP1	IL7R	1.2812	0.5933	0.9373	0.000999
Mac_IFN	NKT	GSTP1	ITGA4	1.2812	0.2946	0.7879	0.000999
Mac_IFN	NKT	HBEGF	CD44	0.2793	0.6724	0.4759	0.000999
Mac_IFN	NKT	HLA-DRA	PTPRC	3.8224	1.8797	2.8511	0.000999
Mac_IFN	NKT	ICAM1	IL2RG	0.3372	1.1524	0.7448	0.000999
Mac_IFN	NKT	ICAM1	ITGAL	0.3372	0.6778	0.5075	0.000999
Mac_IFN	NKT	ICAM1	ITGB2	0.3372	1.6481	0.9927	0.000999
Mac_IFN	NKT	ICAM1	SPN	0.3372	0.6398	0.4885	0.000999
Mac_IFN	NKT	LGALS3	CD6	1.5031	0.4881	0.9956	0.000999
Mac_IFN	NKT	LGALS3	ITGB1	1.5031	0.488	0.9955	0.000999
Mac_IFN	NKT	LGALS3	SPN	1.5031	0.6398	1.0714	0.000999
Mac_IFN	NKT	LRPAP1	SORL1	0.4177	0.4137	0.4157	0.000999
Mac_IFN	NKT	MIF	CD74	1.1447	1.6792	1.412	0.000999
Mac_IFN	NKT	MIF	ITGA4	1.1447	0.2946	0.7196	0.000999
Mac_IFN	NKT	MIF	TNFRSF14	1.1447	0.2848	0.7148	0.000999
Mac_IFN	NKT	NAMPT	ANXA6	0.9717	0.844	0.9078	0.000999
Mac_IFN	NKT	RTN4	CD44	0.9008	0.6724	0.7866	0.000999
Mac_IFN	NKT	RTN4	CD99	0.9008	1.4547	1.1777	0.000999
Mac_IFN	NKT	SPP1	CD44	3.5345	0.6724	2.1034	0.000999
Mac_IFN	NKT	SPP1	ITGA4	3.5345	0.2946	1.9145	0.000999
Mac_IFN	NKT	SPP1	ITGB1	3.5345	0.488	2.0112	0.000999
Mac_IFN	NKT	TNFSF13B	ITGB1	0.9552	0.488	0.7216	0.000999
Mac_IFN	TCD4ex	A2M	TNFRSF14	0.3025	0.2806	0.2915	0.000999
Mac_IFN	TCD4ex	ADM	PTGER4	0.627	0.4696	0.5483	0.000999
Mac_IFN	TCD4ex	AIMP1	RACK1	0.2858	2.4434	1.3646	0.000999
Mac_IFN	TCD4ex	ANXA1	CCR7	1.0061	0.4844	0.7453	0.000999
Mac_IFN	TCD4ex	ANXA1	CD4	1.0061	0.5864	0.7963	0.000999
Mac_IFN	TCD4ex	ANXA1	CD44	1.0061	1.0244	1.0152	0.000999
Mac_IFN	TCD4ex	ANXA1	CXCR4	1.0061	2.4201	1.7131	0.000999
Mac_IFN	TCD4ex	CALM1	RPSA	1.377	2.4895	1.9333	0.000999
Mac_IFN	TCD4ex	CALR	IL7R	0.904	1.2353	1.0696	0.000999
Mac_IFN	TCD4ex	CCL20	CCR7	0.33	0.4844	0.4072	0.000999
Mac_IFN	TCD4ex	CCL20	CXCR4	0.33	2.4201	1.375	0.000999
Mac_IFN	TCD4ex	CD86	CD28	0.5457	0.3256	0.4356	0.000999
Mac_IFN	TCD4ex	CD86	CTLA4	0.5457	0.6294	0.5875	0.000999
Mac_IFN	TCD4ex	COL1A1	CD44	0.3983	1.0244	0.7113	0.000999
Mac_IFN	TCD4ex	COL1A1	ITGB1	0.3983	0.4615	0.4299	0.000999
Mac_IFN	TCD4ex	CXCL10	CCR7	1.153	0.4844	0.8187	0.000999
Mac_IFN	TCD4ex	CXCL10	CXCR4	1.153	2.4201	1.7865	0.000999
Mac_IFN	TCD4ex	CXCL11	CCR7	0.347	0.4844	0.4157	0.000999
Mac_IFN	TCD4ex	CXCL11	CXCR4	0.347	2.4201	1.3835	0.000999
Mac_IFN	TCD4ex	CXCL16	CCR7	0.7145	0.4844	0.5995	0.000999
Mac_IFN	TCD4ex	CXCL16	CXCR4	0.7145	2.4201	1.5673	0.000999
Mac_IFN	TCD4ex	CXCL2	CCR7	0.4907	0.4844	0.4876	0.000999
Mac_IFN	TCD4ex	CXCL2	CXCR4	0.4907	2.4201	1.4554	0.000999
Mac_IFN	TCD4ex	CXCL3	CCR7	0.3451	0.4844	0.4147	0.000999
Mac_IFN	TCD4ex	CXCL3	CXCR4	0.3451	2.4201	1.3826	0.000999
Mac_IFN	TCD4ex	CXCL9	CCR7	0.3037	0.4844	0.3941	0.000999
Mac_IFN	TCD4ex	CXCL9	CXCR4	0.3037	2.4201	1.3619	0.000999
Mac_IFN	TCD4ex	FN1	CD44	1.1317	1.0244	1.0781	0.000999
Mac_IFN	TCD4ex	FN1	ITGB1	1.1317	0.4615	0.7966	0.000999
Mac_IFN	TCD4ex	FN1	RPSA	1.1317	2.4895	1.8106	0.000999
Mac_IFN	TCD4ex	GRN	TNFRSF1B	1.3662	0.383	0.8746	0.000999
Mac_IFN	TCD4ex	GSTP1	CD44	1.2812	1.0244	1.1528	0.000999
Mac_IFN	TCD4ex	GSTP1	IL7R	1.2812	1.2353	1.2582	0.000999
Mac_IFN	TCD4ex	HBEGF	CD44	0.2793	1.0244	0.6519	0.000999
Mac_IFN	TCD4ex	HLA-DMA	CD4	1.0847	0.5864	0.8356	0.000999
Mac_IFN	TCD4ex	HLA-DRA	CD4	3.8224	0.5864	2.2044	0.000999
Mac_IFN	TCD4ex	HLA-DRA	PDCD1	3.8224	0.457	2.1397	0.000999
Mac_IFN	TCD4ex	HLA-DRA	PTPRC	3.8224	1.7493	2.7859	0.000999
Mac_IFN	TCD4ex	HSP90B1	ITGB1	0.6822	0.4615	0.5719	0.000999
Mac_IFN	TCD4ex	HSP90B1	TNFRSF1B	0.6822	0.383	0.5326	0.000999
Mac_IFN	TCD4ex	ICAM1	IL2RG	0.3372	0.9695	0.6533	0.000999
Mac_IFN	TCD4ex	ICAM1	ITGAL	0.3372	0.2603	0.2988	0.000999
Mac_IFN	TCD4ex	ICAM1	ITGB2	0.3372	0.7871	0.5621	0.000999
Mac_IFN	TCD4ex	LGALS3	CD6	1.5031	0.5338	1.0184	0.000999
Mac_IFN	TCD4ex	LGALS3	ITGB1	1.5031	0.4615	0.9823	0.000999
Mac_IFN	TCD4ex	MIF	TNFRSF14	1.1447	0.2806	0.7127	0.000999
Mac_IFN	TCD4ex	NAMPT	ANXA6	0.9717	0.5386	0.7551	0.000999
Mac_IFN	TCD4ex	RTN4	CD44	0.9008	1.0244	0.9626	0.000999
Mac_IFN	TCD4ex	RTN4	CD99	0.9008	0.9165	0.9086	0.000999
Mac_IFN	TCD4ex	SPP1	CD44	3.5345	1.0244	2.2794	0.000999
Mac_IFN	TCD4ex	SPP1	ITGB1	3.5345	0.4615	1.998	0.000999
Mac_IFN	TCD4ex	TGFB1	ITGB1	0.2566	0.4615	0.359	0.000999
Mac_IFN	TCD4ex	TNFSF13B	ITGB1	0.9552	0.4615	0.7084	0.000999
Mac_IFN	TCD4ex	ITGB2	ITGAL	0.926	0.2603	0.5932	0.002
Mac_IFN	TCD4ex	MIF	CD74	1.1447	1.6094	1.3771	0.003
Mac_IFN	TCD4ex	CALR	CD44	0.904	1.0244	0.9642	0.00599
Mac_IFN	TCD4reg	A2M	TNFRSF14	0.3025	0.3843	0.3434	0.000999
Mac_IFN	TCD4reg	ANXA1	CCR7	1.0061	0.3098	0.658	0.000999
Mac_IFN	TCD4reg	ANXA1	CD4	1.0061	0.429	0.7175	0.000999
Mac_IFN	TCD4reg	ANXA1	CD44	1.0061	1.0896	1.0479	0.000999
Mac_IFN	TCD4reg	ANXA1	CXCR3	1.0061	0.3357	0.6709	0.000999
Mac_IFN	TCD4reg	ANXA1	CXCR4	1.0061	2.2962	1.6511	0.000999
Mac_IFN	TCD4reg	ANXA1	CXCR6	1.0061	0.3945	0.7003	0.000999
Mac_IFN	TCD4reg	ANXA1	FAS	1.0061	0.2727	0.6394	0.000999
Mac_IFN	TCD4reg	CALR	CD44	0.904	1.0896	0.9968	0.000999
Mac_IFN	TCD4reg	CALR	FAS	0.904	0.2727	0.5884	0.000999
Mac_IFN	TCD4reg	CALR	IL7R	0.904	0.9682	0.9361	0.000999
Mac_IFN	TCD4reg	CCL20	CCR7	0.33	0.3098	0.3199	0.000999
Mac_IFN	TCD4reg	CCL20	CXCR3	0.33	0.3357	0.3328	0.000999
Mac_IFN	TCD4reg	CCL20	CXCR4	0.33	2.2962	1.3131	0.000999
Mac_IFN	TCD4reg	CCL20	CXCR6	0.33	0.3945	0.3623	0.000999
Mac_IFN	TCD4reg	CCL20	S1PR4	0.33	0.2744	0.3022	0.000999
Mac_IFN	TCD4reg	CCL7	CXCR3	0.3065	0.3357	0.3211	0.000999
Mac_IFN	TCD4reg	CD86	CD28	0.5457	0.313	0.4293	0.000999
Mac_IFN	TCD4reg	CD86	CTLA4	0.5457	0.7909	0.6683	0.000999
Mac_IFN	TCD4reg	COL1A1	CD44	0.3983	1.0896	0.744	0.000999
Mac_IFN	TCD4reg	COL1A1	ITGB1	0.3983	0.4001	0.3992	0.000999
Mac_IFN	TCD4reg	CXCL10	CCR7	1.153	0.3098	0.7314	0.000999
Mac_IFN	TCD4reg	CXCL10	CXCR3	1.153	0.3357	0.7443	0.000999
Mac_IFN	TCD4reg	CXCL10	CXCR4	1.153	2.2962	1.7246	0.000999
Mac_IFN	TCD4reg	CXCL10	CXCR6	1.153	0.3945	0.7737	0.000999
Mac_IFN	TCD4reg	CXCL10	S1PR4	1.153	0.2744	0.7137	0.000999
Mac_IFN	TCD4reg	CXCL11	CCR7	0.347	0.3098	0.3284	0.000999
Mac_IFN	TCD4reg	CXCL11	CXCR3	0.347	0.3357	0.3413	0.000999
Mac_IFN	TCD4reg	CXCL11	CXCR4	0.347	2.2962	1.3216	0.000999
Mac_IFN	TCD4reg	CXCL11	CXCR6	0.347	0.3945	0.3708	0.000999
Mac_IFN	TCD4reg	CXCL11	S1PR4	0.347	0.2744	0.3107	0.000999
Mac_IFN	TCD4reg	CXCL16	CCR7	0.7145	0.3098	0.5122	0.000999
Mac_IFN	TCD4reg	CXCL16	CXCR3	0.7145	0.3357	0.5251	0.000999
Mac_IFN	TCD4reg	CXCL16	CXCR4	0.7145	2.2962	1.5053	0.000999
Mac_IFN	TCD4reg	CXCL16	CXCR6	0.7145	0.3945	0.5545	0.000999
Mac_IFN	TCD4reg	CXCL16	S1PR4	0.7145	0.2744	0.4945	0.000999
Mac_IFN	TCD4reg	CXCL2	CCR7	0.4907	0.3098	0.4003	0.000999
Mac_IFN	TCD4reg	CXCL2	CXCR3	0.4907	0.3357	0.4132	0.000999
Mac_IFN	TCD4reg	CXCL2	CXCR4	0.4907	2.2962	1.3934	0.000999
Mac_IFN	TCD4reg	CXCL2	CXCR6	0.4907	0.3945	0.4426	0.000999
Mac_IFN	TCD4reg	CXCL2	S1PR4	0.4907	0.2744	0.3826	0.000999
Mac_IFN	TCD4reg	CXCL3	CCR7	0.3451	0.3098	0.3275	0.000999
Mac_IFN	TCD4reg	CXCL3	CXCR3	0.3451	0.3357	0.3404	0.000999
Mac_IFN	TCD4reg	CXCL3	CXCR4	0.3451	2.2962	1.3206	0.000999
Mac_IFN	TCD4reg	CXCL3	CXCR6	0.3451	0.3945	0.3698	0.000999
Mac_IFN	TCD4reg	CXCL3	S1PR4	0.3451	0.2744	0.3097	0.000999
Mac_IFN	TCD4reg	CXCL9	CCR7	0.3037	0.3098	0.3068	0.000999
Mac_IFN	TCD4reg	CXCL9	CXCR3	0.3037	0.3357	0.3197	0.000999
Mac_IFN	TCD4reg	CXCL9	CXCR4	0.3037	2.2962	1.3	0.000999
Mac_IFN	TCD4reg	CXCL9	CXCR6	0.3037	0.3945	0.3491	0.000999
Mac_IFN	TCD4reg	CXCL9	S1PR4	0.3037	0.2744	0.2891	0.000999
Mac_IFN	TCD4reg	FN1	CD44	1.1317	1.0896	1.1107	0.000999
Mac_IFN	TCD4reg	FN1	ITGB1	1.1317	0.4001	0.7659	0.000999
Mac_IFN	TCD4reg	FN1	RPSA	1.1317	2.4999	1.8158	0.000999
Mac_IFN	TCD4reg	GRN	TNFRSF1B	1.3662	0.7982	1.0822	0.000999
Mac_IFN	TCD4reg	GSTP1	CD44	1.2812	1.0896	1.1854	0.000999
Mac_IFN	TCD4reg	GSTP1	FAS	1.2812	0.2727	0.777	0.000999
Mac_IFN	TCD4reg	GSTP1	IL7R	1.2812	0.9682	1.1247	0.000999
Mac_IFN	TCD4reg	HBEGF	CD44	0.2793	1.0896	0.6845	0.000999
Mac_IFN	TCD4reg	HLA-DMA	CD4	1.0847	0.429	0.7568	0.000999
Mac_IFN	TCD4reg	HLA-DRA	CD4	3.8224	0.429	2.1257	0.000999
Mac_IFN	TCD4reg	HLA-DRA	PTPRC	3.8224	1.6603	2.7414	0.000999
Mac_IFN	TCD4reg	HSP90B1	ITGB1	0.6822	0.4001	0.5412	0.000999
Mac_IFN	TCD4reg	HSP90B1	TNFRSF1B	0.6822	0.7982	0.7402	0.000999
Mac_IFN	TCD4reg	ICAM1	IL2RA	0.3372	0.7115	0.5243	0.000999
Mac_IFN	TCD4reg	ICAM1	IL2RG	0.3372	1.1601	0.7487	0.000999
Mac_IFN	TCD4reg	ICAM1	ITGB2	0.3372	0.6238	0.4805	0.000999
Mac_IFN	TCD4reg	LGALS3	CD6	1.5031	0.2651	0.8841	0.000999
Mac_IFN	TCD4reg	LGALS3	FAS	1.5031	0.2727	0.8879	0.000999
Mac_IFN	TCD4reg	LGALS3	ITGB1	1.5031	0.4001	0.9516	0.000999
Mac_IFN	TCD4reg	MIF	CD74	1.1447	2.0716	1.6082	0.000999
Mac_IFN	TCD4reg	MIF	TNFRSF14	1.1447	0.3843	0.7645	0.000999
Mac_IFN	TCD4reg	NAMPT	ANXA6	0.9717	0.4557	0.7137	0.000999
Mac_IFN	TCD4reg	RTN4	CD44	0.9008	1.0896	0.9952	0.000999
Mac_IFN	TCD4reg	RTN4	CD99	0.9008	0.6603	0.7805	0.000999
Mac_IFN	TCD4reg	SPP1	CD44	3.5345	1.0896	2.312	0.000999
Mac_IFN	TCD4reg	SPP1	ITGB1	3.5345	0.4001	1.9673	0.000999
Mac_IFN	TCD4reg	TNFSF13B	ITGB1	0.9552	0.4001	0.6777	0.000999
Mac_IFN	TCD4reg	TGFB1	ITGB1	0.2566	0.4001	0.3283	0.002
Mac_IFN	TCD8em	A2M	TNFRSF14	0.3025	0.2915	0.297	0.000999
Mac_IFN	TCD8em	ADM	PTGER4	0.627	0.2847	0.4559	0.000999
Mac_IFN	TCD8em	CALR	CD44	0.904	1.119	1.0115	0.000999
Mac_IFN	TCD8em	CALR	IL7R	0.904	0.7183	0.8112	0.000999
Mac_IFN	TCD8em	CCL20	CXCR3	0.33	0.4189	0.3744	0.000999
Mac_IFN	TCD8em	CCL20	CXCR4	0.33	2.8389	1.5845	0.000999
Mac_IFN	TCD8em	CCL20	CXCR6	0.33	0.3399	0.3349	0.000999
Mac_IFN	TCD8em	CCL20	S1PR4	0.33	0.2677	0.2989	0.000999
Mac_IFN	TCD8em	CCL7	CXCR3	0.3065	0.4189	0.3627	0.000999
Mac_IFN	TCD8em	COL1A1	CD44	0.3983	1.119	0.7587	0.000999
Mac_IFN	TCD8em	COL1A1	ITGB1	0.3983	0.2557	0.327	0.000999
Mac_IFN	TCD8em	CXCL10	CXCR3	1.153	0.4189	0.7859	0.000999
Mac_IFN	TCD8em	CXCL10	CXCR4	1.153	2.8389	1.9959	0.000999
Mac_IFN	TCD8em	CXCL10	CXCR6	1.153	0.3399	0.7464	0.000999
Mac_IFN	TCD8em	CXCL10	S1PR4	1.153	0.2677	0.7103	0.000999
Mac_IFN	TCD8em	CXCL11	CXCR3	0.347	0.4189	0.3829	0.000999
Mac_IFN	TCD8em	CXCL11	CXCR4	0.347	2.8389	1.5929	0.000999
Mac_IFN	TCD8em	CXCL11	CXCR6	0.347	0.3399	0.3434	0.000999
Mac_IFN	TCD8em	CXCL11	S1PR4	0.347	0.2677	0.3073	0.000999
Mac_IFN	TCD8em	CXCL16	CXCR3	0.7145	0.4189	0.5667	0.000999
Mac_IFN	TCD8em	CXCL16	CXCR4	0.7145	2.8389	1.7767	0.000999
Mac_IFN	TCD8em	CXCL16	CXCR6	0.7145	0.3399	0.5272	0.000999
Mac_IFN	TCD8em	CXCL16	S1PR4	0.7145	0.2677	0.4911	0.000999
Mac_IFN	TCD8em	CXCL2	CXCR3	0.4907	0.4189	0.4548	0.000999
Mac_IFN	TCD8em	CXCL2	CXCR4	0.4907	2.8389	1.6648	0.000999
Mac_IFN	TCD8em	CXCL2	CXCR6	0.4907	0.3399	0.4153	0.000999
Mac_IFN	TCD8em	CXCL2	S1PR4	0.4907	0.2677	0.3792	0.000999
Mac_IFN	TCD8em	CXCL3	CXCR3	0.3451	0.4189	0.382	0.000999
Mac_IFN	TCD8em	CXCL3	CXCR4	0.3451	2.8389	1.592	0.000999
Mac_IFN	TCD8em	CXCL3	CXCR6	0.3451	0.3399	0.3425	0.000999
Mac_IFN	TCD8em	CXCL3	S1PR4	0.3451	0.2677	0.3064	0.000999
Mac_IFN	TCD8em	CXCL9	CXCR3	0.3037	0.4189	0.3613	0.000999
Mac_IFN	TCD8em	CXCL9	CXCR4	0.3037	2.8389	1.5713	0.000999
Mac_IFN	TCD8em	CXCL9	CXCR6	0.3037	0.3399	0.3218	0.000999
Mac_IFN	TCD8em	CXCL9	S1PR4	0.3037	0.2677	0.2857	0.000999
Mac_IFN	TCD8em	FN1	CD44	1.1317	1.119	1.1254	0.000999
Mac_IFN	TCD8em	FN1	ITGA4	1.1317	0.2823	0.707	0.000999
Mac_IFN	TCD8em	FN1	ITGB1	1.1317	0.2557	0.6937	0.000999
Mac_IFN	TCD8em	FN1	RPSA	1.1317	2.3686	1.7502	0.000999
Mac_IFN	TCD8em	GRN	TNFRSF1B	1.3662	0.3038	0.835	0.000999
Mac_IFN	TCD8em	GSTP1	CD44	1.2812	1.119	1.2001	0.000999
Mac_IFN	TCD8em	GSTP1	IL7R	1.2812	0.7183	0.9998	0.000999
Mac_IFN	TCD8em	GSTP1	ITGA4	1.2812	0.2823	0.7818	0.000999
Mac_IFN	TCD8em	HBEGF	CD44	0.2793	1.119	0.6992	0.000999
Mac_IFN	TCD8em	HLA-DRA	PTPRC	3.8224	1.7912	2.8068	0.000999
Mac_IFN	TCD8em	HSP90B1	ITGB1	0.6822	0.2557	0.469	0.000999
Mac_IFN	TCD8em	HSP90B1	TNFRSF1B	0.6822	0.3038	0.493	0.000999
Mac_IFN	TCD8em	ICAM1	IL2RG	0.3372	0.9501	0.6437	0.000999
Mac_IFN	TCD8em	ICAM1	ITGAL	0.3372	0.3162	0.3267	0.000999
Mac_IFN	TCD8em	ICAM1	ITGB2	0.3372	1.0018	0.6695	0.000999
Mac_IFN	TCD8em	ICAM1	SPN	0.3372	0.2603	0.2988	0.000999
Mac_IFN	TCD8em	LGALS3	CD6	1.5031	0.4204	0.9617	0.000999
Mac_IFN	TCD8em	LGALS3	ITGB1	1.5031	0.2557	0.8794	0.000999
Mac_IFN	TCD8em	LGALS3	SPN	1.5031	0.2603	0.8817	0.000999
Mac_IFN	TCD8em	MIF	CD74	1.1447	2.4538	1.7993	0.000999
Mac_IFN	TCD8em	MIF	ITGA4	1.1447	0.2823	0.7135	0.000999
Mac_IFN	TCD8em	MIF	TNFRSF14	1.1447	0.2915	0.7181	0.000999
Mac_IFN	TCD8em	NAMPT	ANXA6	0.9717	0.552	0.7618	0.000999
Mac_IFN	TCD8em	RTN4	CD44	0.9008	1.119	1.0099	0.000999
Mac_IFN	TCD8em	RTN4	CD99	0.9008	1.1525	1.0266	0.000999
Mac_IFN	TCD8em	SPP1	CD44	3.5345	1.119	2.3268	0.000999
Mac_IFN	TCD8em	SPP1	ITGA4	3.5345	0.2823	1.9084	0.000999
Mac_IFN	TCD8em	SPP1	ITGB1	3.5345	0.2557	1.8951	0.000999
Mac_IFN	TCD8em	TNFSF13B	ITGB1	0.9552	0.2557	0.6055	0.000999
Mac_IFN	TCD8em	AIMP1	RACK1	0.2858	2.4374	1.3616	0.003
Mac_IFN	TCD8ex	A2M	TNFRSF14	0.3025	0.3094	0.306	0.000999
Mac_IFN	TCD8ex	ADM	PTGER4	0.627	0.3089	0.4679	0.000999
Mac_IFN	TCD8ex	ANXA1	CD44	1.0061	0.8219	0.914	0.000999
Mac_IFN	TCD8ex	ANXA1	CXCR3	1.0061	0.3647	0.6854	0.000999
Mac_IFN	TCD8ex	ANXA1	CXCR4	1.0061	2.3472	1.6767	0.000999
Mac_IFN	TCD8ex	ANXA1	CXCR6	1.0061	0.6626	0.8343	0.000999
Mac_IFN	TCD8ex	ANXA1	ITGA4	1.0061	0.4432	0.7247	0.000999
Mac_IFN	TCD8ex	ANXA1	VCAM1	1.0061	0.4462	0.7262	0.000999
Mac_IFN	TCD8ex	APOE	VCAM1	2.0054	0.4462	1.2258	0.000999
Mac_IFN	TCD8ex	CCL20	CXCR3	0.33	0.3647	0.3473	0.000999
Mac_IFN	TCD8ex	CCL20	CXCR4	0.33	2.3472	1.3386	0.000999
Mac_IFN	TCD8ex	CCL20	CXCR6	0.33	0.6626	0.4963	0.000999
Mac_IFN	TCD8ex	CCL7	CXCR3	0.3065	0.3647	0.3356	0.000999
Mac_IFN	TCD8ex	CD86	CTLA4	0.5457	0.4883	0.517	0.000999
Mac_IFN	TCD8ex	COL1A1	CD44	0.3983	0.8219	0.6101	0.000999
Mac_IFN	TCD8ex	COL1A1	ITGB1	0.3983	0.2995	0.3489	0.000999
Mac_IFN	TCD8ex	CXCL10	CXCR3	1.153	0.3647	0.7588	0.000999
Mac_IFN	TCD8ex	CXCL10	CXCR4	1.153	2.3472	1.7501	0.000999
Mac_IFN	TCD8ex	CXCL10	CXCR6	1.153	0.6626	0.9078	0.000999
Mac_IFN	TCD8ex	CXCL11	CXCR3	0.347	0.3647	0.3558	0.000999
Mac_IFN	TCD8ex	CXCL11	CXCR4	0.347	2.3472	1.3471	0.000999
Mac_IFN	TCD8ex	CXCL11	CXCR6	0.347	0.6626	0.5048	0.000999
Mac_IFN	TCD8ex	CXCL16	CXCR3	0.7145	0.3647	0.5396	0.000999
Mac_IFN	TCD8ex	CXCL16	CXCR4	0.7145	2.3472	1.5309	0.000999
Mac_IFN	TCD8ex	CXCL16	CXCR6	0.7145	0.6626	0.6885	0.000999
Mac_IFN	TCD8ex	CXCL2	CXCR3	0.4907	0.3647	0.4277	0.000999
Mac_IFN	TCD8ex	CXCL2	CXCR4	0.4907	2.3472	1.419	0.000999
Mac_IFN	TCD8ex	CXCL2	CXCR6	0.4907	0.6626	0.5766	0.000999
Mac_IFN	TCD8ex	CXCL3	CXCR3	0.3451	0.3647	0.3549	0.000999
Mac_IFN	TCD8ex	CXCL3	CXCR4	0.3451	2.3472	1.3462	0.000999
Mac_IFN	TCD8ex	CXCL3	CXCR6	0.3451	0.6626	0.5038	0.000999
Mac_IFN	TCD8ex	CXCL9	CXCR3	0.3037	0.3647	0.3342	0.000999
Mac_IFN	TCD8ex	CXCL9	CXCR4	0.3037	2.3472	1.3255	0.000999
Mac_IFN	TCD8ex	CXCL9	CXCR6	0.3037	0.6626	0.4832	0.000999
Mac_IFN	TCD8ex	FN1	CD44	1.1317	0.8219	0.9768	0.000999
Mac_IFN	TCD8ex	FN1	ITGA4	1.1317	0.4432	0.7875	0.000999
Mac_IFN	TCD8ex	FN1	ITGB1	1.1317	0.2995	0.7156	0.000999
Mac_IFN	TCD8ex	FN1	ITGB7	1.1317	0.3007	0.7162	0.000999
Mac_IFN	TCD8ex	FN1	RPSA	1.1317	2.2697	1.7007	0.000999
Mac_IFN	TCD8ex	GRN	TNFRSF1B	1.3662	0.6436	1.0049	0.000999
Mac_IFN	TCD8ex	GSTP1	CD44	1.2812	0.8219	1.0516	0.000999
Mac_IFN	TCD8ex	GSTP1	ITGA4	1.2812	0.4432	0.8622	0.000999
Mac_IFN	TCD8ex	GSTP1	VCAM1	1.2812	0.4462	0.8637	0.000999
Mac_IFN	TCD8ex	HBEGF	CD44	0.2793	0.8219	0.5506	0.000999
Mac_IFN	TCD8ex	HLA-DRA	PDCD1	3.8224	0.6109	2.2167	0.000999
Mac_IFN	TCD8ex	HLA-DRA	PTPRC	3.8224	1.6762	2.7493	0.000999
Mac_IFN	TCD8ex	ICAM1	IL2RG	0.3372	1.2126	0.7749	0.000999
Mac_IFN	TCD8ex	ICAM1	ITGB2	0.3372	0.7635	0.5503	0.000999
Mac_IFN	TCD8ex	ICAM1	SPN	0.3372	0.3486	0.3429	0.000999
Mac_IFN	TCD8ex	LGALS3	CD6	1.5031	0.318	0.9106	0.000999
Mac_IFN	TCD8ex	LGALS3	ITGB1	1.5031	0.2995	0.9013	0.000999
Mac_IFN	TCD8ex	LGALS3	SPN	1.5031	0.3486	0.9259	0.000999
Mac_IFN	TCD8ex	MIF	CD74	1.1447	2.5058	1.8253	0.000999
Mac_IFN	TCD8ex	MIF	ITGA4	1.1447	0.4432	0.794	0.000999
Mac_IFN	TCD8ex	MIF	TNFRSF14	1.1447	0.3094	0.7271	0.000999
Mac_IFN	TCD8ex	NAMPT	ANXA6	0.9717	0.5678	0.7697	0.000999
Mac_IFN	TCD8ex	RTN4	CD44	0.9008	0.8219	0.8613	0.000999
Mac_IFN	TCD8ex	RTN4	CD99	0.9008	1.2049	1.0528	0.000999
Mac_IFN	TCD8ex	SPP1	CD44	3.5345	0.8219	2.1782	0.000999
Mac_IFN	TCD8ex	SPP1	ITGA4	3.5345	0.4432	1.9889	0.000999
Mac_IFN	TCD8ex	SPP1	ITGB1	3.5345	0.2995	1.917	0.000999
Mac_IFN	TCD8ex	TGFB1	ITGB1	0.2566	0.2995	0.278	0.000999
Mac_IFN	TCD8ex	TNFSF13B	ITGB1	0.9552	0.2995	0.6274	0.000999
Mac_IFN	TCD8ex	HSP90B1	TNFRSF1B	0.6822	0.6436	0.6629	0.00999
Mac_IFN	TGD	A2M	TNFRSF14	0.3025	0.4642	0.3833	0.000999
Mac_IFN	TGD	ADM	PTGDR	0.627	0.7153	0.6711	0.000999
Mac_IFN	TGD	AIMP1	RACK1	0.2858	2.7287	1.5073	0.000999
Mac_IFN	TGD	ANXA1	CXCR3	1.0061	1.1748	1.0904	0.000999
Mac_IFN	TGD	ANXA1	CXCR4	1.0061	1.4894	1.2477	0.000999
Mac_IFN	TGD	ANXA1	ITGA4	1.0061	0.3968	0.7015	0.000999
Mac_IFN	TGD	APOE	SORL1	2.0054	0.3318	1.1686	0.000999
Mac_IFN	TGD	CALM1	RPSA	1.377	2.8814	2.1292	0.000999
Mac_IFN	TGD	CALR	IL7R	0.904	1.3862	1.1451	0.000999
Mac_IFN	TGD	CCL20	CXCR3	0.33	1.1748	0.7524	0.000999
Mac_IFN	TGD	CCL20	CXCR4	0.33	1.4894	0.9097	0.000999
Mac_IFN	TGD	CCL7	CXCR3	0.3065	1.1748	0.7406	0.000999
Mac_IFN	TGD	CD99	CD99	0.4553	1.7154	1.0854	0.000999
Mac_IFN	TGD	CXCL10	CXCR3	1.153	1.1748	1.1639	0.000999
Mac_IFN	TGD	CXCL10	CXCR4	1.153	1.4894	1.3212	0.000999
Mac_IFN	TGD	CXCL11	CXCR3	0.347	1.1748	0.7609	0.000999
Mac_IFN	TGD	CXCL11	CXCR4	0.347	1.4894	0.9182	0.000999
Mac_IFN	TGD	CXCL16	CXCR3	0.7145	1.1748	0.9446	0.000999
Mac_IFN	TGD	CXCL16	CXCR4	0.7145	1.4894	1.102	0.000999
Mac_IFN	TGD	CXCL2	CXCR3	0.4907	1.1748	0.8328	0.000999
Mac_IFN	TGD	CXCL2	CXCR4	0.4907	1.4894	0.9901	0.000999
Mac_IFN	TGD	CXCL3	CXCR3	0.3451	1.1748	0.7599	0.000999
Mac_IFN	TGD	CXCL3	CXCR4	0.3451	1.4894	0.9172	0.000999
Mac_IFN	TGD	CXCL9	CXCR3	0.3037	1.1748	0.7393	0.000999
Mac_IFN	TGD	CXCL9	CXCR4	0.3037	1.4894	0.8966	0.000999
Mac_IFN	TGD	FN1	CD44	1.1317	1.1342	1.133	0.000999
Mac_IFN	TGD	FN1	ITGA4	1.1317	0.3968	0.7643	0.000999
Mac_IFN	TGD	FN1	ITGB1	1.1317	0.3657	0.7487	0.000999
Mac_IFN	TGD	FN1	ITGB7	1.1317	0.459	0.7954	0.000999
Mac_IFN	TGD	FN1	RPSA	1.1317	2.8814	2.0065	0.000999
Mac_IFN	TGD	GRN	TNFRSF1A	1.3662	0.3099	0.838	0.000999
Mac_IFN	TGD	GSTP1	IL7R	1.2812	1.3862	1.3337	0.000999
Mac_IFN	TGD	GSTP1	ITGA4	1.2812	0.3968	0.839	0.000999
Mac_IFN	TGD	HLA-A	CD8A	2.9543	1.746	2.3502	0.000999
Mac_IFN	TGD	HLA-DRA	PTPRC	3.8224	1.8653	2.8439	0.000999
Mac_IFN	TGD	HLA-E	CD8A	1.6113	1.746	1.6787	0.000999
Mac_IFN	TGD	HLA-E	KLRD1	1.6113	1.3451	1.4782	0.000999
Mac_IFN	TGD	HLA-F	CD8A	0.3189	1.746	1.0325	0.000999
Mac_IFN	TGD	ICAM1	IL2RG	0.3372	1.561	0.9491	0.000999
Mac_IFN	TGD	ICAM1	ITGAL	0.3372	0.3731	0.3552	0.000999
Mac_IFN	TGD	ICAM1	ITGB2	0.3372	1.4444	0.8908	0.000999
Mac_IFN	TGD	ICAM1	SPN	0.3372	0.5644	0.4508	0.000999
Mac_IFN	TGD	ITGB1	ITGA4	0.2698	0.3968	0.3333	0.000999
Mac_IFN	TGD	ITGB1	PTK2B	0.2698	0.3668	0.3183	0.000999
Mac_IFN	TGD	ITGB1	RACK1	0.2698	2.7287	1.4993	0.000999
Mac_IFN	TGD	LGALS3	CD6	1.5031	0.4684	0.9857	0.000999
Mac_IFN	TGD	LGALS3	ITGB1	1.5031	0.3657	0.9344	0.000999
Mac_IFN	TGD	LGALS3	SPN	1.5031	0.5644	1.0337	0.000999
Mac_IFN	TGD	LGALS3	TGFBR2	1.5031	0.3677	0.9354	0.000999
Mac_IFN	TGD	LRPAP1	SORL1	0.4177	0.3318	0.3747	0.000999
Mac_IFN	TGD	NAMPT	ANXA6	0.9717	0.8553	0.9135	0.000999
Mac_IFN	TGD	PTPRC	CD2	0.4998	1.4522	0.976	0.000999
Mac_IFN	TGD	PTPRC	CD8A	0.4998	1.746	1.1229	0.000999
Mac_IFN	TGD	RPS19	RPSA	3.2866	2.8814	3.084	0.000999
Mac_IFN	TGD	RTN4	CD99	0.9008	1.7154	1.3081	0.000999
Mac_IFN	TGD	SPP1	CD44	3.5345	1.1342	2.3343	0.000999
Mac_IFN	TGD	SPP1	ITGA4	3.5345	0.3968	1.9657	0.000999
Mac_IFN	TGD	SPP1	ITGB1	3.5345	0.3657	1.9501	0.000999
Mac_IFN	TGD	TNFSF13B	ITGB1	0.9552	0.3657	0.6604	0.000999
Mac_IFN	TGD	VEGFA	PTK2B	0.5137	0.3668	0.4402	0.000999
Mac_IFN	TGD	HLA-E	KLRC2	1.6113	0.8082	1.2098	0.002
Mac_IFN	TGD	GSTP1	CD44	1.2812	1.1342	1.2077	0.004
Mac_IFN	TGD	ARF1	ITGA4	0.5726	0.3968	0.4847	0.005
Mac_IFN	TGD	RTN4	CD44	0.9008	1.1342	1.0175	0.005
NKT	Mac_IFN	ANXA1	C3AR1	1.2259	0.2967	0.7613	0.000999
NKT	Mac_IFN	ANXA1	C5AR1	1.2259	0.4502	0.8381	0.000999
NKT	Mac_IFN	ANXA1	CCR1	1.2259	0.3151	0.7705	0.000999
NKT	Mac_IFN	ANXA1	CD4	1.2259	0.33	0.778	0.000999
NKT	Mac_IFN	ANXA1	CD44	1.2259	1.0945	1.1602	0.000999
NKT	Mac_IFN	ANXA1	FPR1	1.2259	0.3577	0.7918	0.000999
NKT	Mac_IFN	ANXA1	FPR3	1.2259	0.4448	0.8354	0.000999
NKT	Mac_IFN	ARF1	CD4	0.7991	0.33	0.5646	0.000999
NKT	Mac_IFN	ARF1	CD44	0.7991	1.0945	0.9468	0.000999
NKT	Mac_IFN	CALM1	TNFRSF1A	1.9335	0.2739	1.1037	0.000999
NKT	Mac_IFN	CALR	CD44	0.9479	1.0945	1.0212	0.000999
NKT	Mac_IFN	CD2	CD4	1.1465	0.33	0.7383	0.000999
NKT	Mac_IFN	GSTP1	CD44	0.7909	1.0945	0.9427	0.000999
NKT	Mac_IFN	HMGB1	LY96	1.195	0.8119	1.0034	0.000999
NKT	Mac_IFN	HMGB1	TLR2	1.195	0.29	0.7425	0.000999
NKT	Mac_IFN	HMGB2	CD44	0.6467	1.0945	0.8706	0.000999
NKT	Mac_IFN	HMGB2	DAB2	0.6467	0.4741	0.5604	0.000999
NKT	Mac_IFN	IL16	CD4	0.3556	0.33	0.3428	0.000999
NKT	Mac_IFN	IL16	FCGR1A	0.3556	0.4375	0.3965	0.000999
NKT	Mac_IFN	ITGA4	CD44	0.2946	1.0945	0.6945	0.000999
NKT	Mac_IFN	ITGA4	TFRC	0.2946	0.5198	0.4072	0.000999
NKT	Mac_IFN	ITGAL	ICAM1	0.6778	0.3372	0.5075	0.000999
NKT	Mac_IFN	ITGB1	DAB2	0.488	0.4741	0.481	0.000999
NKT	Mac_IFN	ITGB1	ITGAX	0.488	0.2606	0.3743	0.000999
NKT	Mac_IFN	ITGB1	PLAUR	0.488	1.2551	0.8715	0.000999
NKT	Mac_IFN	ITGB2	ICAM1	1.6481	0.3372	0.9927	0.000999
NKT	Mac_IFN	ITGB2	ITGAX	1.6481	0.2606	0.9544	0.000999
NKT	Mac_IFN	ITGB2	PLAUR	1.6481	1.2551	1.4516	0.000999
NKT	Mac_IFN	LTB	TNFRSF1A	0.2605	0.2739	0.2672	0.000999
NKT	Mac_IFN	MIF	CD74	0.6657	3.8444	2.255	0.000999
NKT	Mac_IFN	PTPRC	CD4	1.8797	0.33	1.1049	0.000999
NKT	Mac_IFN	PTPRC	CD44	1.8797	1.0945	1.4871	0.000999
NKT	Mac_IFN	PTPRC	IFNAR1	1.8797	0.2575	1.0686	0.000999
NKT	Mac_IFN	RPS19	C5AR1	3.5336	0.4502	1.9919	0.000999
NKT	Mac_IFN	RPS19	CD4	3.5336	0.33	1.9318	0.000999
NKT	Mac_IFN	RPS19	ICAM1	3.5336	0.3372	1.9354	0.000999
NKT	Mac_IFN	RTN4	CD44	0.4374	1.0945	0.766	0.000999
NKT	Mac_IFN	TGFB1	FCN1	0.5441	0.5801	0.5621	0.000999
NKT	Mac_IFN	TGFB1	TLR2	0.5441	0.29	0.417	0.000999
TCD4ex	Mac_IFN	ANXA1	C3AR1	0.5174	0.2967	0.4071	0.000999
TCD4ex	Mac_IFN	ANXA1	C5AR1	0.5174	0.4502	0.4838	0.000999
TCD4ex	Mac_IFN	ANXA1	CCR1	0.5174	0.3151	0.4163	0.000999
TCD4ex	Mac_IFN	ANXA1	FPR1	0.5174	0.3577	0.4376	0.000999
TCD4ex	Mac_IFN	ANXA1	FPR3	0.5174	0.4448	0.4811	0.000999
TCD4ex	Mac_IFN	AREG	ICAM1	0.3427	0.3372	0.34	0.000999
TCD4ex	Mac_IFN	CALM1	TNFRSF1A	1.2957	0.2739	0.7848	0.000999
TCD4ex	Mac_IFN	CXCL13	C3AR1	2.3367	0.2967	1.3167	0.000999
TCD4ex	Mac_IFN	CXCL13	C5AR1	2.3367	0.4502	1.3934	0.000999
TCD4ex	Mac_IFN	CXCL13	CCR1	2.3367	0.3151	1.3259	0.000999
TCD4ex	Mac_IFN	CXCL13	FPR1	2.3367	0.3577	1.3472	0.000999
TCD4ex	Mac_IFN	HMGB1	LY96	1.3876	0.8119	1.0997	0.000999
TCD4ex	Mac_IFN	HMGB1	TLR2	1.3876	0.29	0.8388	0.000999
TCD4ex	Mac_IFN	HMGB2	DAB2	1.0243	0.4741	0.7492	0.000999
TCD4ex	Mac_IFN	ICAM3	ITGB2	0.573	0.926	0.7495	0.000999
TCD4ex	Mac_IFN	ITGAL	ICAM1	0.2603	0.3372	0.2988	0.000999
TCD4ex	Mac_IFN	ITGB1	DAB2	0.4615	0.4741	0.4678	0.000999
TCD4ex	Mac_IFN	ITGB1	ITGAX	0.4615	0.2606	0.361	0.000999
TCD4ex	Mac_IFN	ITGB1	PLAUR	0.4615	1.2551	0.8583	0.000999
TCD4ex	Mac_IFN	ITGB2	ICAM1	0.7871	0.3372	0.5621	0.000999
TCD4ex	Mac_IFN	ITGB2	ITGAX	0.7871	0.2606	0.5238	0.000999
TCD4ex	Mac_IFN	ITGB2	PLAUR	0.7871	1.2551	1.0211	0.000999
TCD4ex	Mac_IFN	LTB	TNFRSF1A	0.9655	0.2739	0.6197	0.000999
TCD4ex	Mac_IFN	MIF	CD74	0.6999	3.8444	2.2721	0.000999
TCD4ex	Mac_IFN	PTPRC	CD44	1.7493	1.0945	1.4219	0.000999
TCD4ex	Mac_IFN	PTPRC	IFNAR1	1.7493	0.2575	1.0034	0.000999
TCD4ex	Mac_IFN	RPS19	C5AR1	3.6329	0.4502	2.0415	0.000999
TCD4ex	Mac_IFN	RPS19	ICAM1	3.6329	0.3372	1.9851	0.000999
TCD4ex	Mac_IFN	ITGB1	CD47	0.4615	0.457	0.4593	0.002
TCD4reg	Mac_IFN	CALM1	TNFRSF1A	1.534	0.2739	0.9039	0.000999
TCD4reg	Mac_IFN	HMGB1	LY96	1.2547	0.8119	1.0333	0.000999
TCD4reg	Mac_IFN	HMGB1	TLR2	1.2547	0.29	0.7724	0.000999
TCD4reg	Mac_IFN	HMGB2	DAB2	0.616	0.4741	0.5451	0.000999
TCD4reg	Mac_IFN	ICAM3	ITGB2	0.6663	0.926	0.7961	0.000999
TCD4reg	Mac_IFN	IL16	FCGR1A	0.2528	0.4375	0.3452	0.000999
TCD4reg	Mac_IFN	ITGB1	DAB2	0.4001	0.4741	0.4371	0.000999
TCD4reg	Mac_IFN	ITGB1	ITGAX	0.4001	0.2606	0.3303	0.000999
TCD4reg	Mac_IFN	ITGB1	PLAUR	0.4001	1.2551	0.8276	0.000999
TCD4reg	Mac_IFN	ITGB2	ICAM1	0.6238	0.3372	0.4805	0.000999
TCD4reg	Mac_IFN	ITGB2	ITGAX	0.6238	0.2606	0.4422	0.000999
TCD4reg	Mac_IFN	ITGB2	PLAUR	0.6238	1.2551	0.9394	0.000999
TCD4reg	Mac_IFN	LGALS3	CLEC7A	0.4492	0.5065	0.4778	0.000999
TCD4reg	Mac_IFN	LGALS3	FCGR2A	0.4492	0.7338	0.5915	0.000999
TCD4reg	Mac_IFN	LGALS3	FCGR2B	0.4492	0.5644	0.5068	0.000999
TCD4reg	Mac_IFN	LGALS3	TFRC	0.4492	0.5198	0.4845	0.000999
TCD4reg	Mac_IFN	LTB	TNFRSF1A	2.242	0.2739	1.258	0.000999
TCD4reg	Mac_IFN	MIF	CD74	0.6295	3.8444	2.237	0.000999
TCD4reg	Mac_IFN	PTPRC	IFNAR1	1.6603	0.2575	0.9589	0.000999
TCD4reg	Mac_IFN	RPS19	C5AR1	3.6897	0.4502	2.0699	0.000999
TCD4reg	Mac_IFN	RPS19	ICAM1	3.6897	0.3372	2.0134	0.000999
TCD8em	Mac_IFN	ANXA1	C3AR1	1.0693	0.2967	0.683	0.000999
TCD8em	Mac_IFN	ANXA1	C5AR1	1.0693	0.4502	0.7597	0.000999
TCD8em	Mac_IFN	ANXA1	CCR1	1.0693	0.3151	0.6922	0.000999
TCD8em	Mac_IFN	ANXA1	CD4	1.0693	0.33	0.6997	0.000999
TCD8em	Mac_IFN	ANXA1	FPR1	1.0693	0.3577	0.7135	0.000999
TCD8em	Mac_IFN	ANXA1	FPR3	1.0693	0.4448	0.757	0.000999
TCD8em	Mac_IFN	ARF1	CD4	0.6684	0.33	0.4992	0.000999
TCD8em	Mac_IFN	CALM1	TNFRSF1A	1.5262	0.2739	0.9	0.000999
TCD8em	Mac_IFN	CALM1	TNFRSF1B	1.5262	0.439	0.9826	0.000999
TCD8em	Mac_IFN	CD2	CD4	1.5961	0.33	0.9631	0.000999
TCD8em	Mac_IFN	HLA-DMA	CD4	0.2969	0.33	0.3135	0.000999
TCD8em	Mac_IFN	HLA-DRA	CD4	0.952	0.33	0.641	0.000999
TCD8em	Mac_IFN	HMGB1	LY96	1.3636	0.8119	1.0877	0.000999
TCD8em	Mac_IFN	HMGB1	TLR2	1.3636	0.29	0.8268	0.000999
TCD8em	Mac_IFN	HMGB2	DAB2	0.7212	0.4741	0.5976	0.000999
TCD8em	Mac_IFN	IFNG	IFNGR1	0.3967	0.3707	0.3837	0.000999
TCD8em	Mac_IFN	IFNG	IFNGR2	0.3967	0.7235	0.5601	0.000999
TCD8em	Mac_IFN	IL16	CD4	0.4085	0.33	0.3693	0.000999
TCD8em	Mac_IFN	IL16	FCGR1A	0.4085	0.4375	0.423	0.000999
TCD8em	Mac_IFN	ITGA4	TFRC	0.2823	0.5198	0.4011	0.000999
TCD8em	Mac_IFN	ITGAL	ICAM1	0.3162	0.3372	0.3267	0.000999
TCD8em	Mac_IFN	ITGB1	DAB2	0.2557	0.4741	0.3649	0.000999
TCD8em	Mac_IFN	ITGB1	ITGAX	0.2557	0.2606	0.2582	0.000999
TCD8em	Mac_IFN	ITGB1	PLAUR	0.2557	1.2551	0.7554	0.000999
TCD8em	Mac_IFN	ITGB2	ICAM1	1.0018	0.3372	0.6695	0.000999
TCD8em	Mac_IFN	ITGB2	ITGAX	1.0018	0.2606	0.6312	0.000999
TCD8em	Mac_IFN	ITGB2	PLAUR	1.0018	1.2551	1.1284	0.000999
TCD8em	Mac_IFN	LGALS3	CLEC7A	0.2689	0.5065	0.3877	0.000999
TCD8em	Mac_IFN	LGALS3	FCGR2A	0.2689	0.7338	0.5014	0.000999
TCD8em	Mac_IFN	LGALS3	FCGR2B	0.2689	0.5644	0.4167	0.000999
TCD8em	Mac_IFN	LGALS3	TFRC	0.2689	0.5198	0.3944	0.000999
TCD8em	Mac_IFN	LTB	TNFRSF1A	0.6352	0.2739	0.4545	0.000999
TCD8em	Mac_IFN	MIF	CD74	0.6063	3.8444	2.2254	0.000999
TCD8em	Mac_IFN	PTPRC	CD4	1.7912	0.33	1.0606	0.000999
TCD8em	Mac_IFN	PTPRC	IFNAR1	1.7912	0.2575	1.0243	0.000999
TCD8em	Mac_IFN	RPS19	C5AR1	3.536	0.4502	1.9931	0.000999
TCD8em	Mac_IFN	RPS19	CD4	3.536	0.33	1.933	0.000999
TCD8em	Mac_IFN	RPS19	ICAM1	3.536	0.3372	1.9366	0.000999
TCD8em	Mac_IFN	SELL	CD4	0.258	0.33	0.294	0.000999
TCD8em	Mac_IFN	TNF	TNFRSF1A	0.2667	0.2739	0.2703	0.000999
TCD8em	Mac_IFN	TNF	TNFRSF1B	0.2667	0.439	0.3529	0.000999
TCD8em	Mac_IFN	HSP90B1	TNFRSF1B	0.471	0.439	0.455	0.002
TCD8ex	Mac_IFN	AIMP1	RRBP1	0.2508	0.2512	0.251	0.000999
TCD8ex	Mac_IFN	ANXA1	C3AR1	0.5645	0.2967	0.4306	0.000999
TCD8ex	Mac_IFN	ANXA1	C5AR1	0.5645	0.4502	0.5073	0.000999
TCD8ex	Mac_IFN	ANXA1	CCR1	0.5645	0.3151	0.4398	0.000999
TCD8ex	Mac_IFN	ANXA1	CD4	0.5645	0.33	0.4473	0.000999
TCD8ex	Mac_IFN	ANXA1	CD44	0.5645	1.0945	0.8295	0.000999
TCD8ex	Mac_IFN	ANXA1	FPR1	0.5645	0.3577	0.4611	0.000999
TCD8ex	Mac_IFN	ANXA1	FPR3	0.5645	0.4448	0.5046	0.000999
TCD8ex	Mac_IFN	AREG	ICAM1	0.2758	0.3372	0.3065	0.000999
TCD8ex	Mac_IFN	ARF1	CD4	0.7835	0.33	0.5568	0.000999
TCD8ex	Mac_IFN	ARF1	CD44	0.7835	1.0945	0.939	0.000999
TCD8ex	Mac_IFN	CALM1	TNFRSF1A	1.4627	0.2739	0.8683	0.000999
TCD8ex	Mac_IFN	CALR	CD44	0.9634	1.0945	1.0289	0.000999
TCD8ex	Mac_IFN	CD2	CD4	2.0502	0.33	1.1901	0.000999
TCD8ex	Mac_IFN	CXCL13	C3AR1	1.7749	0.2967	1.0358	0.000999
TCD8ex	Mac_IFN	CXCL13	C5AR1	1.7749	0.4502	1.1126	0.000999
TCD8ex	Mac_IFN	CXCL13	CCR1	1.7749	0.3151	1.045	0.000999
TCD8ex	Mac_IFN	CXCL13	FPR1	1.7749	0.3577	1.0663	0.000999
TCD8ex	Mac_IFN	FASLG	TNFRSF1A	0.2613	0.2739	0.2676	0.000999
TCD8ex	Mac_IFN	GSTP1	CD44	0.8286	1.0945	0.9616	0.000999
TCD8ex	Mac_IFN	HLA-DMA	CD4	0.3991	0.33	0.3646	0.000999
TCD8ex	Mac_IFN	HLA-DRA	CD4	1.247	0.33	0.7885	0.000999
TCD8ex	Mac_IFN	HMGB1	LY96	1.5414	0.8119	1.1767	0.000999
TCD8ex	Mac_IFN	HMGB1	TLR2	1.5414	0.29	0.9157	0.000999
TCD8ex	Mac_IFN	HMGB2	CD44	0.85	1.0945	0.9723	0.000999
TCD8ex	Mac_IFN	HMGB2	DAB2	0.85	0.4741	0.6621	0.000999
TCD8ex	Mac_IFN	ICAM3	ITGB2	0.5405	0.926	0.7332	0.000999
TCD8ex	Mac_IFN	IFNG	IFNGR1	0.8575	0.3707	0.6141	0.000999
TCD8ex	Mac_IFN	IFNG	IFNGR2	0.8575	0.7235	0.7905	0.000999
TCD8ex	Mac_IFN	ITGA4	CD44	0.4432	1.0945	0.7689	0.000999
TCD8ex	Mac_IFN	ITGA4	TFRC	0.4432	0.5198	0.4815	0.000999
TCD8ex	Mac_IFN	ITGB1	DAB2	0.2995	0.4741	0.3868	0.000999
TCD8ex	Mac_IFN	ITGB1	ITGAX	0.2995	0.2606	0.28	0.000999
TCD8ex	Mac_IFN	ITGB1	PLAUR	0.2995	1.2551	0.7773	0.000999
TCD8ex	Mac_IFN	ITGB2	ICAM1	0.7635	0.3372	0.5503	0.000999
TCD8ex	Mac_IFN	ITGB2	ITGAX	0.7635	0.2606	0.512	0.000999
TCD8ex	Mac_IFN	ITGB2	PLAUR	0.7635	1.2551	1.0093	0.000999
TCD8ex	Mac_IFN	LGALS3	CLEC7A	0.3824	0.5065	0.4444	0.000999
TCD8ex	Mac_IFN	LGALS3	FCGR2A	0.3824	0.7338	0.5581	0.000999
TCD8ex	Mac_IFN	LGALS3	FCGR2B	0.3824	0.5644	0.4734	0.000999
TCD8ex	Mac_IFN	LGALS3	TFRC	0.3824	0.5198	0.4511	0.000999
TCD8ex	Mac_IFN	LTB	TNFRSF1A	0.4576	0.2739	0.3657	0.000999
TCD8ex	Mac_IFN	MIF	CD74	0.749	3.8444	2.2967	0.000999
TCD8ex	Mac_IFN	PTPRC	CD4	1.6762	0.33	1.0031	0.000999
TCD8ex	Mac_IFN	PTPRC	CD44	1.6762	1.0945	1.3853	0.000999
TCD8ex	Mac_IFN	PTPRC	IFNAR1	1.6762	0.2575	0.9668	0.000999
TCD8ex	Mac_IFN	RPS19	C5AR1	3.8353	0.4502	2.1427	0.000999
TCD8ex	Mac_IFN	RPS19	CD4	3.8353	0.33	2.0827	0.000999
TCD8ex	Mac_IFN	RPS19	ICAM1	3.8353	0.3372	2.0862	0.000999
TCD8ex	Mac_IFN	RTN4	CD44	0.3033	1.0945	0.6989	0.000999
TCD8ex	Mac_IFN	VCAM1	TFRC	0.4462	0.5198	0.483	0.000999
TCD8ex	Mac_IFN	VCAM1	ITGB2	0.4462	0.926	0.6861	0.002
TGD	Mac_IFN	ARF1	CD4	0.9453	0.33	0.6377	0.000999
TGD	Mac_IFN	ARF1	CD44	0.9453	1.0945	1.0199	0.000999
TGD	Mac_IFN	CALM1	TNFRSF1A	1.7587	0.2739	1.0163	0.000999
TGD	Mac_IFN	CALM1	TNFRSF1B	1.7587	0.439	1.0989	0.000999
TGD	Mac_IFN	CD2	CD4	1.4522	0.33	0.8911	0.000999
TGD	Mac_IFN	CD2	PTPRC	1.4522	0.4998	0.976	0.000999
TGD	Mac_IFN	CD99	CD99	1.7154	0.4553	1.0854	0.000999
TGD	Mac_IFN	HMGB1	LY96	1.7525	0.8119	1.2822	0.000999
TGD	Mac_IFN	HMGB1	TLR2	1.7525	0.29	1.0212	0.000999
TGD	Mac_IFN	HSP90B1	TNFRSF1B	0.9338	0.439	0.6864	0.000999
TGD	Mac_IFN	ICAM3	ITGB2	0.8816	0.926	0.9038	0.000999
TGD	Mac_IFN	IL16	CD4	0.9357	0.33	0.6329	0.000999
TGD	Mac_IFN	IL16	FCGR1A	0.9357	0.4375	0.6866	0.000999
TGD	Mac_IFN	ITGA4	CD44	0.3968	1.0945	0.7457	0.000999
TGD	Mac_IFN	ITGA4	TFRC	0.3968	0.5198	0.4583	0.000999
TGD	Mac_IFN	ITGAL	ICAM1	0.3731	0.3372	0.3552	0.000999
TGD	Mac_IFN	ITGB1	DAB2	0.3657	0.4741	0.4199	0.000999
TGD	Mac_IFN	ITGB1	ITGAX	0.3657	0.2606	0.3131	0.000999
TGD	Mac_IFN	ITGB1	PLAUR	0.3657	1.2551	0.8104	0.000999
TGD	Mac_IFN	ITGB2	ICAM1	1.4444	0.3372	0.8908	0.000999
TGD	Mac_IFN	ITGB2	ITGAX	1.4444	0.2606	0.8525	0.000999
TGD	Mac_IFN	ITGB2	PLAUR	1.4444	1.2551	1.3498	0.000999
TGD	Mac_IFN	LTB	ITGB1	1.6829	0.2698	0.9764	0.000999
TGD	Mac_IFN	LTB	TNFRSF1A	1.6829	0.2739	0.9784	0.000999
TGD	Mac_IFN	MIF	CD74	1.6335	3.8444	2.7389	0.000999
TGD	Mac_IFN	PTPRC	CD4	1.8653	0.33	1.0977	0.000999
TGD	Mac_IFN	PTPRC	CD44	1.8653	1.0945	1.4799	0.000999
TGD	Mac_IFN	PTPRC	CXCR4	1.8653	1.1937	1.5295	0.000999
TGD	Mac_IFN	PTPRC	IFNAR1	1.8653	0.2575	1.0614	0.000999
TGD	Mac_IFN	RPS19	C5AR1	3.8902	0.4502	2.1702	0.000999
TGD	Mac_IFN	RPS19	CD4	3.8902	0.33	2.1101	0.000999
TGD	Mac_IFN	RPS19	ICAM1	3.8902	0.3372	2.1137	0.000999
TGD	Mac_IFN	SELL	CD4	0.3555	0.33	0.3428	0.000999
TGD	Mac_IFN	TGFB1	FCN1	0.7703	0.5801	0.6752	0.000999
TGD	Mac_IFN	TGFB1	ITGB1	0.7703	0.2698	0.5201	0.000999
TGD	Mac_IFN	TGFB1	TLR2	0.7703	0.29	0.5302	0.000999
TGD	Mac_IFN	ITGA4	CXCR4	0.3968	1.1937	0.7953	0.002

## Sheet: Mac_IFN vs. malignant cells
Supplementary Data 9: Prediction of communication axes between macrophages and lymphocytes and malignant cells
* Permutation test
Mac_IFN vs. malignant cells
celltype_01	celltype_02	ligand	receptor	ligand_mean_expression	receptor_mean_expression	ligand_receptor_mean_expression	pvalue*
Mac_IFN	breasttumor	AIMP1	RACK1	0.282	2.6334	1.4577	0.000999
Mac_IFN	breasttumor	ANXA1	CD44	1.0054	0.3247	0.6651	0.000999
Mac_IFN	breasttumor	APOE	SCARB1	2.0034	0.2628	1.1331	0.000999
Mac_IFN	breasttumor	APOE	SDC2	2.0034	1.071	1.5372	0.000999
Mac_IFN	breasttumor	CALM1	MYLK	1.3759	0.4064	0.8911	0.000999
Mac_IFN	breasttumor	CALM1	RPSA	1.3759	2.358	1.8669	0.000999
Mac_IFN	breasttumor	CALM1	TNFRSF1A	1.3759	0.2536	0.8147	0.000999
Mac_IFN	breasttumor	CALM2	MYLK	1.6125	0.4064	1.0094	0.000999
Mac_IFN	breasttumor	CALM3	MYLK	0.7317	0.4064	0.569	0.000999
Mac_IFN	breasttumor	COL1A1	ITGB1	0.3927	0.2939	0.3433	0.000999
Mac_IFN	breasttumor	FN1	CD44	1.1314	0.3247	0.728	0.000999
Mac_IFN	breasttumor	FN1	ITGB1	1.1314	0.2939	0.7126	0.000999
Mac_IFN	breasttumor	FN1	RPSA	1.1314	2.358	1.7447	0.000999
Mac_IFN	breasttumor	FN1	SDC2	1.1314	1.071	1.1012	0.000999
Mac_IFN	breasttumor	GRN	TNFRSF1A	1.3664	0.2536	0.81	0.000999
Mac_IFN	breasttumor	HLA-DRA	SCARB1	3.8213	0.2628	2.042	0.000999
Mac_IFN	breasttumor	ITGB1	RACK1	0.2705	2.6334	1.4519	0.000999
Mac_IFN	breasttumor	LGALS3	ITGB1	1.5068	0.2939	0.9003	0.000999
Mac_IFN	breasttumor	PTPRC	CD44	0.5011	0.3247	0.4129	0.000999
Mac_IFN	breasttumor	RTN4	CD44	0.8998	0.3247	0.6123	0.000999
Mac_IFN	breasttumor	RTN4	CD99	0.8998	0.3871	0.6434	0.000999
Mac_IFN	breasttumor	SERPINA1	SDC2	1.0423	1.071	1.0567	0.000999
Mac_IFN	breasttumor	SPP1	CD44	3.5301	0.3247	1.9274	0.000999
Mac_IFN	breasttumor	SPP1	ITGB1	3.5301	0.2939	1.912	0.000999
Mac_IFN	breasttumor	TGFB1	ITGB1	0.2572	0.2939	0.2755	0.000999
Mac_IFN	breasttumor	TGFB1	SDC2	0.2572	1.071	0.6641	0.000999
Mac_IFN	breasttumor	TNFSF13B	ITGB1	0.9576	0.2939	0.6257	0.000999
Mac_IFN	breasttumor	HBEGF	CD44	0.28	0.3247	0.3024	0.002
Mac_IFN	breasttumor	AIMP1	RRBP1	0.282	0.2835	0.2827	0.005
Mac_IFN	colorectaltumor	AIMP1	RACK1	0.282	2.7146	1.4983	0.000999
Mac_IFN	colorectaltumor	APOE	SDC1	2.0034	0.2575	1.1304	0.000999
Mac_IFN	colorectaltumor	CALM1	RPSA	1.3759	2.251	1.8135	0.000999
Mac_IFN	colorectaltumor	FN1	ITGB1	1.1314	0.4214	0.7764	0.000999
Mac_IFN	colorectaltumor	FN1	RPSA	1.1314	2.251	1.6912	0.000999
Mac_IFN	colorectaltumor	FN1	SDC1	1.1314	0.2575	0.6944	0.000999
Mac_IFN	colorectaltumor	ITGB1	CD151	0.2705	0.6439	0.4572	0.000999
Mac_IFN	colorectaltumor	ITGB1	RACK1	0.2705	2.7146	1.4925	0.000999
Mac_IFN	colorectaltumor	RTN4	CD99	0.8998	0.3443	0.622	0.000999
Mac_IFN	colorectaltumor	SPP1	CD44	3.5301	0.2512	1.8907	0.000999
Mac_IFN	colorectaltumor	SPP1	ITGB1	3.5301	0.4214	1.9758	0.000999
Mac_IFN	colorectaltumor	SPP1	SDC1	3.5301	0.2575	1.8938	0.000999
Mac_IFN	colorectaltumor	TGFB1	ITGB1	0.2572	0.4214	0.3393	0.000999
Mac_IFN	colorectaltumor	TNFSF13B	ITGB1	0.9576	0.4214	0.6895	0.000999
Mac_IFN	colorectaltumor	HSP90B1	ITGB1	0.6773	0.4214	0.5493	0.002
Mac_IFN	colorectaltumor	ITGB1	CDH17	0.2705	0.254	0.2622	0.002
Mac_IFN	colorectaltumor	LGALS3	ITGB4	1.5068	0.2913	0.8991	0.004
Mac_IFN	colorectaltumor	COL1A1	SDC1	0.3927	0.2575	0.3251	0.00899
Mac_IFN	livertumor	A2M	TNFRSF14	0.3032	0.2788	0.291	0.000999
Mac_IFN	livertumor	ADM	RAMP1	0.6215	0.4499	0.5357	0.000999
Mac_IFN	livertumor	AIMP1	RACK1	0.282	2.7655	1.5237	0.000999
Mac_IFN	livertumor	ANXA1	CD44	1.0054	0.8016	0.9035	0.000999
Mac_IFN	livertumor	ANXA1	MET	1.0054	0.2983	0.6518	0.000999
Mac_IFN	livertumor	ANXA1	PTPRF	1.0054	0.384	0.6947	0.000999
Mac_IFN	livertumor	APOE	SDC1	2.0034	0.5354	1.2694	0.000999
Mac_IFN	livertumor	APOE	SDC4	2.0034	0.6068	1.3051	0.000999
Mac_IFN	livertumor	CALM1	INSR	1.3759	0.3039	0.8399	0.000999
Mac_IFN	livertumor	CALM1	RPSA	1.3759	2.6317	2.0038	0.000999
Mac_IFN	livertumor	CD99	EPHB4	0.4533	0.4535	0.4534	0.000999
Mac_IFN	livertumor	COL1A1	ITGA2	0.3927	0.3983	0.3955	0.000999
Mac_IFN	livertumor	COL1A1	ITGA3	0.3927	0.3913	0.392	0.000999
Mac_IFN	livertumor	COL1A1	ITGB1	0.3927	1.6044	0.9986	0.000999
Mac_IFN	livertumor	COL1A1	SDC1	0.3927	0.5354	0.4641	0.000999
Mac_IFN	livertumor	FN1	CD44	1.1314	0.8016	0.9665	0.000999
Mac_IFN	livertumor	FN1	ITGA2	1.1314	0.3983	0.7648	0.000999
Mac_IFN	livertumor	FN1	ITGA3	1.1314	0.3913	0.7613	0.000999
Mac_IFN	livertumor	FN1	ITGB1	1.1314	1.6044	1.3679	0.000999
Mac_IFN	livertumor	FN1	RPSA	1.1314	2.6317	1.8815	0.000999
Mac_IFN	livertumor	FN1	SDC1	1.1314	0.5354	0.8334	0.000999
Mac_IFN	livertumor	FN1	TFRC	1.1314	0.2899	0.7106	0.000999
Mac_IFN	livertumor	HAMP	SLC40A1	0.4127	0.4972	0.455	0.000999
Mac_IFN	livertumor	HBEGF	ERBB3	0.28	0.2644	0.2722	0.000999
Mac_IFN	livertumor	HLA-A	ERBB3	2.9518	0.2644	1.6081	0.000999
Mac_IFN	livertumor	HLA-DRA	EPHB4	3.8213	0.4535	2.1374	0.000999
Mac_IFN	livertumor	HLA-E	EPHB4	1.6121	0.4535	1.0328	0.000999
Mac_IFN	livertumor	HLA-E	ITGA6	1.6121	0.5211	1.0666	0.000999
Mac_IFN	livertumor	HLA-E	PLXNB2	1.6121	0.265	0.9386	0.000999
Mac_IFN	livertumor	HMGB2	CDH1	0.5207	0.4896	0.5052	0.000999
Mac_IFN	livertumor	HMGB2	DSG2	0.5207	0.7479	0.6343	0.000999
Mac_IFN	livertumor	HSP90B1	ITGB1	0.6773	1.6044	1.1409	0.000999
Mac_IFN	livertumor	LGALS3	ITGA2	1.5068	0.3983	0.9526	0.000999
Mac_IFN	livertumor	LGALS3	ITGB1	1.5068	1.6044	1.5556	0.000999
Mac_IFN	livertumor	LGALS3	ITGB4	1.5068	0.5518	1.0293	0.000999
Mac_IFN	livertumor	NAMPT	INSR	0.9695	0.3039	0.6367	0.000999
Mac_IFN	livertumor	PTPRC	INSR	0.5011	0.3039	0.4025	0.000999
Mac_IFN	livertumor	PTPRC	MET	0.5011	0.2983	0.3997	0.000999
Mac_IFN	livertumor	RPS19	RPSA	3.2857	2.6317	2.9587	0.000999
Mac_IFN	livertumor	SPP1	CD44	3.5301	0.8016	2.1659	0.000999
Mac_IFN	livertumor	SPP1	ITGB1	3.5301	1.6044	2.5673	0.000999
Mac_IFN	livertumor	SPP1	SDC1	3.5301	0.5354	2.0328	0.000999
Mac_IFN	livertumor	TGFB1	ITGB1	0.2572	1.6044	0.9308	0.000999
Mac_IFN	livertumor	TGFB1	VTN	0.2572	0.7399	0.4986	0.000999
Mac_IFN	livertumor	TNFSF13B	ITGB1	0.9576	1.6044	1.281	0.000999
Mac_IFN	livertumor	VEGFA	VTN	0.5118	0.7399	0.6258	0.000999
Mac_IFN	livertumor	LGALS3	TFRC	1.5068	0.2899	0.8983	0.002
Mac_IFN	livertumor	CALR	ITGA3	0.8992	0.3913	0.6452	0.004
Mac_IFN	livertumor	CD99	INSR	0.4533	0.3039	0.3786	0.005
Mac_IFN	livertumor	CD99	CD99	0.4533	0.5906	0.5219	0.00799
Mac_IFN	lungtumor	APOE	SDC1	2.0034	0.2715	1.1374	0.000999
Mac_IFN	lungtumor	APOE	SDC4	2.0034	0.3516	1.1775	0.000999
Mac_IFN	lungtumor	CALM1	RPSA	1.3759	1.6057	1.4908	0.000999
Mac_IFN	lungtumor	COL1A1	CD44	0.3927	0.3802	0.3864	0.000999
Mac_IFN	lungtumor	COL1A1	SDC1	0.3927	0.2715	0.3321	0.000999
Mac_IFN	lungtumor	CXCL10	CXCR4	1.1558	0.2684	0.7121	0.000999
Mac_IFN	lungtumor	CXCL11	CXCR4	0.3478	0.2684	0.3081	0.000999
Mac_IFN	lungtumor	CXCL16	CXCR4	0.7131	0.2684	0.4907	0.000999
Mac_IFN	lungtumor	CXCL2	CXCR4	0.492	0.2684	0.3802	0.000999
Mac_IFN	lungtumor	CXCL3	CXCR4	0.3459	0.2684	0.3072	0.000999
Mac_IFN	lungtumor	CXCL9	CXCR4	0.3045	0.2684	0.2865	0.000999
Mac_IFN	lungtumor	FN1	CD44	1.1314	0.3802	0.7558	0.000999
Mac_IFN	lungtumor	FN1	RPSA	1.1314	1.6057	1.3685	0.000999
Mac_IFN	lungtumor	FN1	SDC1	1.1314	0.2715	0.7014	0.000999
Mac_IFN	lungtumor	HBEGF	CD44	0.28	0.3802	0.3301	0.000999
Mac_IFN	lungtumor	PTPRC	CD44	0.5011	0.3802	0.4406	0.000999
Mac_IFN	lungtumor	PTPRC	CXCR4	0.5011	0.2684	0.3847	0.000999
Mac_IFN	lungtumor	RTN4	CD44	0.8998	0.3802	0.64	0.000999
Mac_IFN	lungtumor	RTN4	CD99	0.8998	0.5938	0.7468	0.000999
Mac_IFN	lungtumor	SPP1	CD44	3.5301	0.3802	1.9552	0.000999
Mac_IFN	lungtumor	SPP1	SDC1	3.5301	0.2715	1.9008	0.000999
Mac_IFN	melanomatumor	AIMP1	RACK1	0.282	4.145	2.2135	0.000999
Mac_IFN	melanomatumor	ANXA1	EDNRB	1.0054	0.5666	0.786	0.000999
Mac_IFN	melanomatumor	CALM1	RPSA	1.3759	3.7787	2.5773	0.000999
Mac_IFN	melanomatumor	FN1	RPSA	1.1314	3.7787	2.455	0.000999
Mac_IFN	melanomatumor	ITGB1	RACK1	0.2705	4.145	2.2078	0.000999
Mac_IFN	melanomatumor	NAMPT	ANXA6	0.9695	0.3625	0.666	0.000999
Mac_IFN	melanomatumor	RPS19	RPSA	3.2857	3.7787	3.5322	0.000999
Mac_IFN	melanomatumor	SPP1	ITGB1	3.5301	0.3547	1.9424	0.000999
Mac_IFN	melanomatumor	SPP1	NCSTN	3.5301	0.2614	1.8958	0.000999
Mac_IFN	melanomatumor	SPP1	CD44	3.5301	1.2653	2.3977	0.003
Mac_IFN	melanomatumor	CALR	NCSTN	0.8992	0.2614	0.5803	0.004
Mac_IFN	melanomatumor	RTN4	CD99	0.8998	0.6845	0.7921	0.005
Mac_IFN	melanomatumor	A2M	TNFRSF14	0.3032	0.5069	0.4051	0.00999
Mac_IFN	ovarytumor	AIMP1	RACK1	0.282	2.9543	1.6181	0.000999
Mac_IFN	ovarytumor	AREG	FOLR1	0.3335	0.5619	0.4477	0.000999
Mac_IFN	ovarytumor	CALM1	RPSA	1.3759	2.9542	2.165	0.000999
Mac_IFN	ovarytumor	CCL20	CXCR4	0.3308	0.3688	0.3498	0.000999
Mac_IFN	ovarytumor	CXCL10	CXCR4	1.1558	0.3688	0.7623	0.000999
Mac_IFN	ovarytumor	CXCL11	CXCR4	0.3478	0.3688	0.3583	0.000999
Mac_IFN	ovarytumor	CXCL16	CXCR4	0.7131	0.3688	0.5409	0.000999
Mac_IFN	ovarytumor	CXCL2	CXCR4	0.492	0.3688	0.4304	0.000999
Mac_IFN	ovarytumor	CXCL3	CXCR4	0.3459	0.3688	0.3574	0.000999
Mac_IFN	ovarytumor	CXCL9	CXCR4	0.3045	0.3688	0.3366	0.000999
Mac_IFN	ovarytumor	FN1	ITGB1	1.1314	0.2783	0.7048	0.000999
Mac_IFN	ovarytumor	FN1	RPSA	1.1314	2.9542	2.0428	0.000999
Mac_IFN	ovarytumor	LGALS3	ITGB1	1.5068	0.2783	0.8926	0.000999
Mac_IFN	ovarytumor	PTPRC	CXCR4	0.5011	0.3688	0.4349	0.000999
Mac_IFN	ovarytumor	SPP1	ITGB1	3.5301	0.2783	1.9042	0.000999
Mac_IFN	ovarytumor	TGFB1	ITGB1	0.2572	0.2783	0.2677	0.000999
Mac_IFN	ovarytumor	TNFSF13B	ITGB1	0.9576	0.2783	0.6179	0.000999
breasttumor	Mac_IFN	ANXA1	C3AR1	0.4092	0.292	0.3506	0.000999
breasttumor	Mac_IFN	ANXA1	C5AR1	0.4092	0.4513	0.4302	0.000999
breasttumor	Mac_IFN	ANXA1	CCR1	0.4092	0.3127	0.3609	0.000999
breasttumor	Mac_IFN	ANXA1	CD4	0.4092	0.3309	0.37	0.000999
breasttumor	Mac_IFN	ANXA1	CD44	0.4092	1.0927	0.7509	0.000999
breasttumor	Mac_IFN	ANXA1	CXCR4	0.4092	1.1921	0.8006	0.000999
breasttumor	Mac_IFN	ANXA1	FPR1	0.4092	0.3587	0.3839	0.000999
breasttumor	Mac_IFN	ANXA1	FPR3	0.4092	0.4459	0.4275	0.000999
breasttumor	Mac_IFN	APP	C3AR1	0.5409	0.292	0.4165	0.000999
breasttumor	Mac_IFN	APP	C5AR1	0.5409	0.4513	0.4961	0.000999
breasttumor	Mac_IFN	APP	CCR1	0.5409	0.3127	0.4268	0.000999
breasttumor	Mac_IFN	APP	CXCR4	0.5409	1.1921	0.8665	0.000999
breasttumor	Mac_IFN	APP	FPR1	0.5409	0.3587	0.4498	0.000999
breasttumor	Mac_IFN	ARF1	CD4	1.6219	0.3309	0.9764	0.000999
breasttumor	Mac_IFN	ARF1	CD44	1.6219	1.0927	1.3573	0.000999
breasttumor	Mac_IFN	CALM1	TNFRSF1B	0.9015	0.4401	0.6708	0.000999
breasttumor	Mac_IFN	CALR	CD44	1.1835	1.0927	1.1381	0.000999
breasttumor	Mac_IFN	COL2A1	CD44	0.3935	1.0927	0.7431	0.000999
breasttumor	Mac_IFN	GSTP1	CD44	2.5435	1.0927	1.8181	0.000999
breasttumor	Mac_IFN	HEBP1	C3AR1	0.4062	0.292	0.3491	0.000999
breasttumor	Mac_IFN	HEBP1	C5AR1	0.4062	0.4513	0.4287	0.000999
breasttumor	Mac_IFN	HEBP1	CCR1	0.4062	0.3127	0.3594	0.000999
breasttumor	Mac_IFN	HEBP1	CXCR4	0.4062	1.1921	0.7991	0.000999
breasttumor	Mac_IFN	HEBP1	FPR1	0.4062	0.3587	0.3824	0.000999
breasttumor	Mac_IFN	HEBP1	FPR3	0.4062	0.4459	0.426	0.000999
breasttumor	Mac_IFN	HMGB1	LY96	1.1815	0.8107	0.9961	0.000999
breasttumor	Mac_IFN	HMGB1	TLR2	1.1815	0.2907	0.7361	0.000999
breasttumor	Mac_IFN	HMGB2	CD44	0.3139	1.0927	0.7033	0.000999
breasttumor	Mac_IFN	HMGB2	DAB2	0.3139	0.4721	0.393	0.000999
breasttumor	Mac_IFN	HSP90B1	TNFRSF1B	0.7786	0.4401	0.6093	0.000999
breasttumor	Mac_IFN	ITGB1	CD47	0.2939	0.4549	0.3744	0.000999
breasttumor	Mac_IFN	ITGB1	DAB2	0.2939	0.4721	0.383	0.000999
breasttumor	Mac_IFN	ITGB1	ITGAX	0.2939	0.2612	0.2776	0.000999
breasttumor	Mac_IFN	ITGB1	PLAUR	0.2939	1.2582	0.776	0.000999
breasttumor	Mac_IFN	LGALS3	CLEC7A	0.8391	0.5077	0.6734	0.000999
breasttumor	Mac_IFN	LGALS3	FCGR2A	0.8391	0.7311	0.7851	0.000999
breasttumor	Mac_IFN	LGALS3	FCGR2B	0.8391	0.5626	0.7009	0.000999
breasttumor	Mac_IFN	LGALS3	TFRC	0.8391	0.5211	0.6801	0.000999
breasttumor	Mac_IFN	MIF	CD74	3.2716	3.8419	3.5568	0.000999
breasttumor	Mac_IFN	NPW	C3AR1	0.5478	0.292	0.4199	0.000999
breasttumor	Mac_IFN	NPW	C5AR1	0.5478	0.4513	0.4996	0.000999
breasttumor	Mac_IFN	NPW	CCR1	0.5478	0.3127	0.4303	0.000999
breasttumor	Mac_IFN	NPW	CXCR4	0.5478	1.1921	0.87	0.000999
breasttumor	Mac_IFN	NPW	FPR1	0.5478	0.3587	0.4532	0.000999
breasttumor	Mac_IFN	RPS19	C5AR1	3.691	0.4513	2.0712	0.000999
breasttumor	Mac_IFN	RPS19	CD4	3.691	0.3309	2.0109	0.000999
breasttumor	Mac_IFN	RPS19	ICAM1	3.691	0.3381	2.0145	0.000999
breasttumor	Mac_IFN	RTN4	CD44	0.3318	1.0927	0.7122	0.000999
breasttumor	Mac_IFN	TF	CD4	0.2688	0.3309	0.2998	0.000999
breasttumor	Mac_IFN	TF	TFRC	0.2688	0.5211	0.3949	0.000999
colorectaltumor	Mac_IFN	ANXA1	CXCR4	0.5916	1.1921	0.8918	0.000999
colorectaltumor	Mac_IFN	APP	C3AR1	0.4966	0.292	0.3943	0.000999
colorectaltumor	Mac_IFN	APP	C5AR1	0.4966	0.4513	0.474	0.000999
colorectaltumor	Mac_IFN	APP	CCR1	0.4966	0.3127	0.4047	0.000999
colorectaltumor	Mac_IFN	APP	CXCR4	0.4966	1.1921	0.8444	0.000999
colorectaltumor	Mac_IFN	APP	FPR1	0.4966	0.3587	0.4276	0.000999
colorectaltumor	Mac_IFN	ARF1	CD4	0.6489	0.3309	0.4899	0.000999
colorectaltumor	Mac_IFN	ARF1	CD44	0.6489	1.0927	0.8708	0.000999
colorectaltumor	Mac_IFN	COL1A1	CD44	0.4875	1.0927	0.7901	0.000999
colorectaltumor	Mac_IFN	GSTP1	CD44	2.8039	1.0927	1.9483	0.000999
colorectaltumor	Mac_IFN	HMGB1	LY96	2.155	0.8107	1.4828	0.000999
colorectaltumor	Mac_IFN	HMGB1	TLR2	2.155	0.2907	1.2228	0.000999
colorectaltumor	Mac_IFN	HMGB2	CD44	0.5347	1.0927	0.8137	0.000999
colorectaltumor	Mac_IFN	ITGB1	CD47	0.4214	0.4549	0.4382	0.000999
colorectaltumor	Mac_IFN	ITGB1	DAB2	0.4214	0.4721	0.4467	0.000999
colorectaltumor	Mac_IFN	ITGB1	ITGAX	0.4214	0.2612	0.3413	0.000999
colorectaltumor	Mac_IFN	ITGB1	PLAUR	0.4214	1.2582	0.8398	0.000999
colorectaltumor	Mac_IFN	LGALS3	CLEC7A	1.5563	0.5077	1.032	0.000999
colorectaltumor	Mac_IFN	LGALS3	FCGR2A	1.5563	0.7311	1.1437	0.000999
colorectaltumor	Mac_IFN	LGALS3	FCGR2B	1.5563	0.5626	1.0594	0.000999
colorectaltumor	Mac_IFN	MIF	CD74	1.6741	3.8419	2.758	0.000999
colorectaltumor	Mac_IFN	RPS19	C5AR1	4.0956	0.4513	2.2734	0.000999
colorectaltumor	Mac_IFN	RPS19	CD4	4.0956	0.3309	2.2132	0.000999
colorectaltumor	Mac_IFN	RPS19	ICAM1	4.0956	0.3381	2.2168	0.000999
colorectaltumor	Mac_IFN	HMGB2	DAB2	0.5347	0.4721	0.5034	0.002
colorectaltumor	Mac_IFN	LGALS3	TFRC	1.5563	0.5211	1.0387	0.004
colorectaltumor	Mac_IFN	HSP90B1	TNFRSF1B	0.5887	0.4401	0.5144	0.005
colorectaltumor	Mac_IFN	AIMP1	RRBP1	0.5265	0.2518	0.3891	0.00699
livertumor	Mac_IFN	AGT	ATP6AP2	0.4701	0.4586	0.4643	0.000999
livertumor	Mac_IFN	AGT	C3AR1	0.4701	0.292	0.381	0.000999
livertumor	Mac_IFN	AGT	C5AR1	0.4701	0.4513	0.4607	0.000999
livertumor	Mac_IFN	AGT	CCR1	0.4701	0.3127	0.3914	0.000999
livertumor	Mac_IFN	AGT	CXCR4	0.4701	1.1921	0.8311	0.000999
livertumor	Mac_IFN	AGT	FPR1	0.4701	0.3587	0.4144	0.000999
livertumor	Mac_IFN	ANXA1	CXCR4	0.3041	1.1921	0.7481	0.000999
livertumor	Mac_IFN	APOA1	ABCA1	0.2888	0.2736	0.2812	0.000999
livertumor	Mac_IFN	APOA1	MSR1	0.2888	0.6639	0.4763	0.000999
livertumor	Mac_IFN	APP	C3AR1	0.5626	0.292	0.4273	0.000999
livertumor	Mac_IFN	APP	C5AR1	0.5626	0.4513	0.5069	0.000999
livertumor	Mac_IFN	APP	CCR1	0.5626	0.3127	0.4376	0.000999
livertumor	Mac_IFN	APP	CXCR4	0.5626	1.1921	0.8773	0.000999
livertumor	Mac_IFN	APP	FPR1	0.5626	0.3587	0.4606	0.000999
livertumor	Mac_IFN	AREG	ICAM1	0.448	0.3381	0.393	0.000999
livertumor	Mac_IFN	ARF1	CD4	0.6936	0.3309	0.5122	0.000999
livertumor	Mac_IFN	ARF1	CD44	0.6936	1.0927	0.8931	0.000999
livertumor	Mac_IFN	C3	C3AR1	0.6584	0.292	0.4752	0.000999
livertumor	Mac_IFN	C3	C5AR1	0.6584	0.4513	0.5549	0.000999
livertumor	Mac_IFN	C3	CCR1	0.6584	0.3127	0.4856	0.000999
livertumor	Mac_IFN	C3	CXCR4	0.6584	1.1921	0.9253	0.000999
livertumor	Mac_IFN	C3	FPR1	0.6584	0.3587	0.5085	0.000999
livertumor	Mac_IFN	C3	ITGAX	0.6584	0.2612	0.4598	0.000999
livertumor	Mac_IFN	C3	ITGB2	0.6584	0.9251	0.7918	0.000999
livertumor	Mac_IFN	CALR	CD44	1.0416	1.0927	1.0671	0.000999
livertumor	Mac_IFN	CCL20	C3AR1	1.0877	0.292	0.6898	0.000999
livertumor	Mac_IFN	CCL20	C5AR1	1.0877	0.4513	0.7695	0.000999
livertumor	Mac_IFN	CCL20	CCR1	1.0877	0.3127	0.7002	0.000999
livertumor	Mac_IFN	CCL20	CXCR4	1.0877	1.1921	1.1399	0.000999
livertumor	Mac_IFN	CCL20	FPR1	1.0877	0.3587	0.7232	0.000999
livertumor	Mac_IFN	CXCL2	C5AR1	0.3364	0.4513	0.3938	0.000999
livertumor	Mac_IFN	CXCL2	CXCR4	0.3364	1.1921	0.7642	0.000999
livertumor	Mac_IFN	CXCL3	C5AR1	0.2543	0.4513	0.3528	0.000999
livertumor	Mac_IFN	CXCL3	CXCR4	0.2543	1.1921	0.7232	0.000999
livertumor	Mac_IFN	CXCL3	FPR1	0.2543	0.3587	0.3065	0.000999
livertumor	Mac_IFN	DSG2	CD44	0.7479	1.0927	0.9203	0.000999
livertumor	Mac_IFN	DSG2	CXCR4	0.7479	1.1921	0.97	0.000999
livertumor	Mac_IFN	DSG2	DAB2	0.7479	0.4721	0.61	0.000999
livertumor	Mac_IFN	FGA	ITGAX	0.2688	0.2612	0.265	0.000999
livertumor	Mac_IFN	FGA	ITGB2	0.2688	0.9251	0.5969	0.000999
livertumor	Mac_IFN	GSTP1	CD44	1.7219	1.0927	1.4073	0.000999
livertumor	Mac_IFN	HMGB1	LY96	1.4361	0.8107	1.1234	0.000999
livertumor	Mac_IFN	HMGB1	TLR2	1.4361	0.2907	0.8634	0.000999
livertumor	Mac_IFN	HSP90B1	TNFRSF1B	0.8951	0.4401	0.6676	0.000999
livertumor	Mac_IFN	ITGB1	CD47	1.6044	0.4549	1.0297	0.000999
livertumor	Mac_IFN	ITGB1	DAB2	1.6044	0.4721	1.0383	0.000999
livertumor	Mac_IFN	ITGB1	ITGAX	1.6044	0.2612	0.9328	0.000999
livertumor	Mac_IFN	ITGB1	PLAUR	1.6044	1.2582	1.4313	0.000999
livertumor	Mac_IFN	ITGB1	RACK1	1.6044	1.885	1.7447	0.000999
livertumor	Mac_IFN	MIF	CD74	1.7638	3.8419	2.8028	0.000999
livertumor	Mac_IFN	RPS19	C5AR1	4.0772	0.4513	2.2643	0.000999
livertumor	Mac_IFN	RPS19	CD4	4.0772	0.3309	2.204	0.000999
livertumor	Mac_IFN	RPS19	ICAM1	4.0772	0.3381	2.2076	0.000999
livertumor	Mac_IFN	RTN4	CD44	1.0046	1.0927	1.0486	0.000999
livertumor	Mac_IFN	TF	CD4	0.523	0.3309	0.4269	0.000999
livertumor	Mac_IFN	TF	TFRC	0.523	0.5211	0.5221	0.000999
livertumor	Mac_IFN	VTN	PLAUR	0.7399	1.2582	0.9991	0.000999
livertumor	Mac_IFN	CXCL3	CCR1	0.2543	0.3127	0.2835	0.002
livertumor	Mac_IFN	CXCL3	C3AR1	0.2543	0.292	0.2731	0.004
livertumor	Mac_IFN	CD99	CD99	0.5906	0.4533	0.5219	0.00799
lungtumor	Mac_IFN	ANXA1	C3AR1	1.4026	0.292	0.8473	0.000999
lungtumor	Mac_IFN	ANXA1	C5AR1	1.4026	0.4513	0.927	0.000999
lungtumor	Mac_IFN	ANXA1	CCR1	1.4026	0.3127	0.8577	0.000999
lungtumor	Mac_IFN	ANXA1	CD4	1.4026	0.3309	0.8667	0.000999
lungtumor	Mac_IFN	ANXA1	CD44	1.4026	1.0927	1.2476	0.000999
lungtumor	Mac_IFN	ANXA1	CXCR4	1.4026	1.1921	1.2974	0.000999
lungtumor	Mac_IFN	ANXA1	FPR1	1.4026	0.3587	0.8806	0.000999
lungtumor	Mac_IFN	ANXA1	FPR3	1.4026	0.4459	0.9243	0.000999
lungtumor	Mac_IFN	AREG	ICAM1	0.3537	0.3381	0.3459	0.000999
lungtumor	Mac_IFN	ARF1	CD4	0.8791	0.3309	0.605	0.000999
lungtumor	Mac_IFN	ARF1	CD44	0.8791	1.0927	0.9859	0.000999
lungtumor	Mac_IFN	CALM1	TNFRSF1B	0.8426	0.4401	0.6414	0.000999
lungtumor	Mac_IFN	CALR	CD44	0.7795	1.0927	0.9361	0.000999
lungtumor	Mac_IFN	CCL20	C3AR1	0.2885	0.292	0.2903	0.000999
lungtumor	Mac_IFN	CCL20	C5AR1	0.2885	0.4513	0.3699	0.000999
lungtumor	Mac_IFN	CCL20	CCR1	0.2885	0.3127	0.3006	0.000999
lungtumor	Mac_IFN	CCL20	CXCR4	0.2885	1.1921	0.7403	0.000999
lungtumor	Mac_IFN	CCL20	FPR1	0.2885	0.3587	0.3236	0.000999
lungtumor	Mac_IFN	CXCL10	C3AR1	0.3417	0.292	0.3168	0.000999
lungtumor	Mac_IFN	CXCL10	C5AR1	0.3417	0.4513	0.3965	0.000999
lungtumor	Mac_IFN	CXCL10	CCR1	0.3417	0.3127	0.3272	0.000999
lungtumor	Mac_IFN	CXCL10	CXCR4	0.3417	1.1921	0.7669	0.000999
lungtumor	Mac_IFN	CXCL10	FPR1	0.3417	0.3587	0.3502	0.000999
lungtumor	Mac_IFN	FGA	ITGAX	0.4445	0.2612	0.3529	0.000999
lungtumor	Mac_IFN	FGA	ITGB2	0.4445	0.9251	0.6848	0.000999
lungtumor	Mac_IFN	GRN	TNFRSF1B	0.4026	0.4401	0.4214	0.000999
lungtumor	Mac_IFN	GSTP1	CD44	2.4093	1.0927	1.751	0.000999
lungtumor	Mac_IFN	HLA-DRA	PTPRC	0.9609	0.5011	0.731	0.000999
lungtumor	Mac_IFN	HMGB1	LY96	1.1943	0.8107	1.0025	0.000999
lungtumor	Mac_IFN	HMGB1	TLR2	1.1943	0.2907	0.7425	0.000999
lungtumor	Mac_IFN	HMGB2	CD44	0.5593	1.0927	0.826	0.000999
lungtumor	Mac_IFN	HMGB2	DAB2	0.5593	0.4721	0.5157	0.000999
lungtumor	Mac_IFN	HSP90B1	TNFRSF1B	0.6141	0.4401	0.5271	0.000999
lungtumor	Mac_IFN	LGALS3	CLEC7A	0.9915	0.5077	0.7496	0.000999
lungtumor	Mac_IFN	LGALS3	FCGR2A	0.9915	0.7311	0.8613	0.000999
lungtumor	Mac_IFN	LGALS3	FCGR2B	0.9915	0.5626	0.7771	0.000999
lungtumor	Mac_IFN	LGALS3	TFRC	0.9915	0.5211	0.7563	0.000999
lungtumor	Mac_IFN	MIF	CD74	1.4585	3.8419	2.6502	0.000999
lungtumor	Mac_IFN	RPS19	C5AR1	3.5104	0.4513	1.9809	0.000999
lungtumor	Mac_IFN	RPS19	CD4	3.5104	0.3309	1.9206	0.000999
lungtumor	Mac_IFN	RPS19	ICAM1	3.5104	0.3381	1.9242	0.000999
lungtumor	Mac_IFN	RTN4	CD44	0.4013	1.0927	0.747	0.000999
lungtumor	Mac_IFN	SAA1	C3AR1	0.2539	0.292	0.2729	0.000999
lungtumor	Mac_IFN	SAA1	C5AR1	0.2539	0.4513	0.3526	0.000999
lungtumor	Mac_IFN	SAA1	CCR1	0.2539	0.3127	0.2833	0.000999
lungtumor	Mac_IFN	SAA1	CXCR4	0.2539	1.1921	0.723	0.000999
lungtumor	Mac_IFN	SAA1	FPR1	0.2539	0.3587	0.3063	0.000999
lungtumor	Mac_IFN	SPP1	CD44	1.4874	1.0927	1.29	0.000999
lungtumor	Mac_IFN	AIMP1	RRBP1	0.3345	0.2518	0.2932	0.003
melanomatumor	Mac_IFN	ARF1	CD4	1.8545	0.3309	1.0927	0.000999
melanomatumor	Mac_IFN	ARF1	CD44	1.8545	1.0927	1.4736	0.000999
melanomatumor	Mac_IFN	GSTP1	CD44	2.3341	1.0927	1.7134	0.000999
melanomatumor	Mac_IFN	HAS2	CD44	0.3078	1.0927	0.7002	0.000999
melanomatumor	Mac_IFN	HEBP1	C3AR1	0.3689	0.292	0.3304	0.000999
melanomatumor	Mac_IFN	HEBP1	C5AR1	0.3689	0.4513	0.4101	0.000999
melanomatumor	Mac_IFN	HEBP1	CCR1	0.3689	0.3127	0.3408	0.000999
melanomatumor	Mac_IFN	HEBP1	CXCR4	0.3689	1.1921	0.7805	0.000999
melanomatumor	Mac_IFN	HEBP1	FPR1	0.3689	0.3587	0.3638	0.000999
melanomatumor	Mac_IFN	HEBP1	FPR3	0.3689	0.4459	0.4074	0.000999
melanomatumor	Mac_IFN	HMGB1	LY96	1.6757	0.8107	1.2432	0.000999
melanomatumor	Mac_IFN	HMGB1	TLR2	1.6757	0.2907	0.9832	0.000999
melanomatumor	Mac_IFN	MIF	CD74	2.6939	3.8419	3.2679	0.000999
ovarytumor	Mac_IFN	ANXA1	C3AR1	1.0314	0.292	0.6617	0.000999
ovarytumor	Mac_IFN	ANXA1	C5AR1	1.0314	0.4513	0.7413	0.000999
ovarytumor	Mac_IFN	ANXA1	CCR1	1.0314	0.3127	0.672	0.000999
ovarytumor	Mac_IFN	ANXA1	CD4	1.0314	0.3309	0.6811	0.000999
ovarytumor	Mac_IFN	ANXA1	CD44	1.0314	1.0927	1.062	0.000999
ovarytumor	Mac_IFN	ANXA1	CXCR4	1.0314	1.1921	1.1117	0.000999
ovarytumor	Mac_IFN	ANXA1	FPR1	1.0314	0.3587	0.695	0.000999
ovarytumor	Mac_IFN	ANXA1	FPR3	1.0314	0.4459	0.7386	0.000999
ovarytumor	Mac_IFN	APP	C3AR1	0.2907	0.292	0.2914	0.000999
ovarytumor	Mac_IFN	APP	C5AR1	0.2907	0.4513	0.371	0.000999
ovarytumor	Mac_IFN	APP	CCR1	0.2907	0.3127	0.3017	0.000999
ovarytumor	Mac_IFN	APP	CXCR4	0.2907	1.1921	0.7414	0.000999
ovarytumor	Mac_IFN	APP	FPR1	0.2907	0.3587	0.3247	0.000999
ovarytumor	Mac_IFN	ARF1	CD4	0.7364	0.3309	0.5336	0.000999
ovarytumor	Mac_IFN	ARF1	CD44	0.7364	1.0927	0.9145	0.000999
ovarytumor	Mac_IFN	CALM1	TNFRSF1B	1.0087	0.4401	0.7244	0.000999
ovarytumor	Mac_IFN	CALR	CD44	0.7423	1.0927	0.9175	0.000999
ovarytumor	Mac_IFN	CCL2	CCR1	0.3526	0.3127	0.3327	0.000999
ovarytumor	Mac_IFN	COL1A1	CD44	0.3504	1.0927	0.7215	0.000999
ovarytumor	Mac_IFN	GRN	TNFRSF1B	0.3896	0.4401	0.4148	0.000999
ovarytumor	Mac_IFN	GSTP1	CD44	2.6185	1.0927	1.8556	0.000999
ovarytumor	Mac_IFN	HLA-DMA	CD4	0.2537	0.3309	0.2923	0.000999
ovarytumor	Mac_IFN	HLA-DRA	CD4	1.2369	0.3309	0.7839	0.000999
ovarytumor	Mac_IFN	HLA-DRA	PTPRC	1.2369	0.5011	0.869	0.000999
ovarytumor	Mac_IFN	HMGB1	LY96	1.7272	0.8107	1.2689	0.000999
ovarytumor	Mac_IFN	HMGB1	TLR2	1.7272	0.2907	1.009	0.000999
ovarytumor	Mac_IFN	HMGB2	CD44	0.4974	1.0927	0.795	0.000999
ovarytumor	Mac_IFN	HMGB2	DAB2	0.4974	0.4721	0.4847	0.000999
ovarytumor	Mac_IFN	HSP90B1	TNFRSF1B	0.6365	0.4401	0.5383	0.000999
ovarytumor	Mac_IFN	ITGB1	DAB2	0.2783	0.4721	0.3752	0.000999
ovarytumor	Mac_IFN	ITGB1	ITGAX	0.2783	0.2612	0.2698	0.000999
ovarytumor	Mac_IFN	ITGB1	PLAUR	0.2783	1.2582	0.7682	0.000999
ovarytumor	Mac_IFN	LGALS3	CLEC7A	0.5097	0.5077	0.5087	0.000999
ovarytumor	Mac_IFN	LGALS3	FCGR2A	0.5097	0.7311	0.6204	0.000999
ovarytumor	Mac_IFN	LGALS3	FCGR2B	0.5097	0.5626	0.5362	0.000999
ovarytumor	Mac_IFN	LGALS3	TFRC	0.5097	0.5211	0.5154	0.000999
ovarytumor	Mac_IFN	MIF	CD74	0.8565	3.8419	2.3492	0.000999
ovarytumor	Mac_IFN	RPS19	C5AR1	3.9325	0.4513	2.1919	0.000999
ovarytumor	Mac_IFN	RPS19	CD4	3.9325	0.3309	2.1317	0.000999
ovarytumor	Mac_IFN	RPS19	ICAM1	3.9325	0.3381	2.1353	0.000999
ovarytumor	Mac_IFN	RTN4	CD44	0.4992	1.0927	0.7959	0.000999
ovarytumor	Mac_IFN	RTN4	CD99	0.4992	0.4533	0.4762	0.000999
ovarytumor	Mac_IFN	SPP1	CD44	0.3946	1.0927	0.7436	0.000999

## Sheet: Mac_LA vs. lymphocytes
Supplementary Data 9: Prediction of communication axes between macrophages and lymphocytes and malignant cells
* Permutation test
Mac_LA vs. lymphocytes
celltype_01	celltype_02	ligand	receptor	ligand_mean_expression	receptor_mean_expression	ligand_receptor_mean_expression	pvalue*
Mac_LA	NKT	A2M	TNFRSF14	0.5014	0.2848	0.3931	0.000999
Mac_LA	NKT	ADAM9	ITGB1	0.3224	0.488	0.4052	0.000999
Mac_LA	NKT	ADM	PTGER2	0.2957	0.3627	0.3292	0.000999
Mac_LA	NKT	ALCAM	CD6	0.3816	0.4881	0.4349	0.000999
Mac_LA	NKT	APOE	SORL1	3.1824	0.4137	1.798	0.000999
Mac_LA	NKT	APP	CXCR4	0.2852	2.0373	1.1612	0.000999
Mac_LA	NKT	APP	F2R	0.2852	0.2978	0.2915	0.000999
Mac_LA	NKT	APP	SORL1	0.2852	0.4137	0.3494	0.000999
Mac_LA	NKT	APP	TNFRSF14	0.2852	0.2848	0.285	0.000999
Mac_LA	NKT	COPA	CD8A	0.3451	1.2358	0.7905	0.000999
Mac_LA	NKT	COPA	ITGA4	0.3451	0.2946	0.3198	0.000999
Mac_LA	NKT	CXCL16	CXCR4	0.6306	2.0373	1.3339	0.000999
Mac_LA	NKT	CXCL16	S1PR4	0.6306	0.4435	0.5371	0.000999
Mac_LA	NKT	CXCL16	S1PR5	0.6306	0.508	0.5693	0.000999
Mac_LA	NKT	CXCL3	CXCR4	0.2783	2.0373	1.1578	0.000999
Mac_LA	NKT	CXCL3	S1PR4	0.2783	0.4435	0.3609	0.000999
Mac_LA	NKT	CXCL3	S1PR5	0.2783	0.508	0.3932	0.000999
Mac_LA	NKT	FN1	CD44	1.0963	0.6724	0.8844	0.000999
Mac_LA	NKT	FN1	ITGA4	1.0963	0.2946	0.6954	0.000999
Mac_LA	NKT	FN1	ITGB1	1.0963	0.488	0.7921	0.000999
Mac_LA	NKT	FN1	ITGB7	1.0963	0.4721	0.7842	0.000999
Mac_LA	NKT	FN1	RPSA	1.0963	2.3639	1.7301	0.000999
Mac_LA	NKT	GRN	TNFRSF1B	1.7735	0.4949	1.1342	0.000999
Mac_LA	NKT	GSTP1	CD44	1.2712	0.6724	0.9718	0.000999
Mac_LA	NKT	GSTP1	IL7R	1.2712	0.5933	0.9323	0.000999
Mac_LA	NKT	GSTP1	ITGA4	1.2712	0.2946	0.7829	0.000999
Mac_LA	NKT	HLA-DRA	PTPRC	3.0446	1.8797	2.4621	0.000999
Mac_LA	NKT	LGALS3	CD6	2.3411	0.4881	1.4146	0.000999
Mac_LA	NKT	LGALS3	ITGB1	2.3411	0.488	1.4145	0.000999
Mac_LA	NKT	LGALS3	SPN	2.3411	0.6398	1.4904	0.000999
Mac_LA	NKT	MIF	CD74	1.2502	1.6792	1.4647	0.000999
Mac_LA	NKT	MIF	ITGA4	1.2502	0.2946	0.7724	0.000999
Mac_LA	NKT	MIF	TNFRSF14	1.2502	0.2848	0.7675	0.000999
Mac_LA	NKT	MMP9	CD44	0.9836	0.6724	0.828	0.000999
Mac_LA	NKT	MMP9	ITGB1	0.9836	0.488	0.7358	0.000999
Mac_LA	NKT	NAMPT	ANXA6	0.2975	0.844	0.5707	0.000999
Mac_LA	NKT	NMB	F2R	0.3014	0.2978	0.2996	0.000999
Mac_LA	NKT	NMB	GPR65	0.3014	0.4898	0.3956	0.000999
Mac_LA	NKT	RTN4	CD44	1.0466	0.6724	0.8595	0.000999
Mac_LA	NKT	RTN4	CD99	1.0466	1.4547	1.2506	0.000999
Mac_LA	NKT	SPP1	CD44	3.0735	0.6724	1.873	0.000999
Mac_LA	NKT	SPP1	ITGA4	3.0735	0.2946	1.684	0.000999
Mac_LA	NKT	SPP1	ITGB1	3.0735	0.488	1.7807	0.000999
Mac_LA	NKT	AIMP1	RACK1	0.2907	2.4327	1.3617	0.002
Mac_LA	NKT	LRPAP1	SORL1	0.5574	0.4137	0.4855	0.002
Mac_LA	NKT	ANXA1	CXCR4	1.5201	2.0373	1.7787	0.003
Mac_LA	NKT	COL1A1	ITGB1	0.2943	0.488	0.3911	0.003
Mac_LA	NKT	COL1A1	CD44	0.2943	0.6724	0.4833	0.004
Mac_LA	NKT	ANXA1	F2R	1.5201	0.2978	0.909	0.005
Mac_LA	NKT	ANXA1	ITGA4	1.5201	0.2946	0.9073	0.005
Mac_LA	NKT	ANXA1	CD44	1.5201	0.6724	1.0963	0.00699
Mac_LA	TCD4ex	A2M	TNFRSF14	0.5014	0.2806	0.391	0.000999
Mac_LA	TCD4ex	ADAM9	ITGB1	0.3224	0.4615	0.392	0.000999
Mac_LA	TCD4ex	ADM	PTGER4	0.2957	0.4696	0.3826	0.000999
Mac_LA	TCD4ex	ALCAM	CD6	0.3816	0.5338	0.4577	0.000999
Mac_LA	TCD4ex	ANXA1	CCR7	1.5201	0.4844	1.0023	0.000999
Mac_LA	TCD4ex	ANXA1	CD4	1.5201	0.5864	1.0533	0.000999
Mac_LA	TCD4ex	ANXA1	CD44	1.5201	1.0244	1.2723	0.000999
Mac_LA	TCD4ex	ANXA1	CXCR4	1.5201	2.4201	1.9701	0.000999
Mac_LA	TCD4ex	APP	CCR7	0.2852	0.4844	0.3848	0.000999
Mac_LA	TCD4ex	APP	CXCR4	0.2852	2.4201	1.3526	0.000999
Mac_LA	TCD4ex	APP	TNFRSF14	0.2852	0.2806	0.2829	0.000999
Mac_LA	TCD4ex	CD86	CD28	0.2798	0.3256	0.3027	0.000999
Mac_LA	TCD4ex	CD86	CTLA4	0.2798	0.6294	0.4546	0.000999
Mac_LA	TCD4ex	COL1A1	CD44	0.2943	1.0244	0.6593	0.000999
Mac_LA	TCD4ex	COL1A1	ITGB1	0.2943	0.4615	0.3779	0.000999
Mac_LA	TCD4ex	CXCL16	CCR7	0.6306	0.4844	0.5575	0.000999
Mac_LA	TCD4ex	CXCL16	CXCR4	0.6306	2.4201	1.5253	0.000999
Mac_LA	TCD4ex	CXCL3	CCR7	0.2783	0.4844	0.3814	0.000999
Mac_LA	TCD4ex	CXCL3	CXCR4	0.2783	2.4201	1.3492	0.000999
Mac_LA	TCD4ex	FN1	CD44	1.0963	1.0244	1.0604	0.000999
Mac_LA	TCD4ex	FN1	ITGB1	1.0963	0.4615	0.7789	0.000999
Mac_LA	TCD4ex	FN1	RPSA	1.0963	2.4895	1.7929	0.000999
Mac_LA	TCD4ex	GRN	TNFRSF1B	1.7735	0.383	1.0783	0.000999
Mac_LA	TCD4ex	GSTP1	CD44	1.2712	1.0244	1.1478	0.000999
Mac_LA	TCD4ex	GSTP1	IL7R	1.2712	1.2353	1.2532	0.000999
Mac_LA	TCD4ex	HLA-DMA	CD4	0.896	0.5864	0.7412	0.000999
Mac_LA	TCD4ex	HLA-DRA	CD4	3.0446	0.5864	1.8155	0.000999
Mac_LA	TCD4ex	HLA-DRA	PDCD1	3.0446	0.457	1.7508	0.000999
Mac_LA	TCD4ex	HLA-DRA	PTPRC	3.0446	1.7493	2.397	0.000999
Mac_LA	TCD4ex	HSP90B1	ITGB1	0.7134	0.4615	0.5874	0.000999
Mac_LA	TCD4ex	HSP90B1	TNFRSF1B	0.7134	0.383	0.5482	0.000999
Mac_LA	TCD4ex	ITGB2	ITGAL	1.2219	0.2603	0.7411	0.000999
Mac_LA	TCD4ex	LGALS3	CD6	2.3411	0.5338	1.4374	0.000999
Mac_LA	TCD4ex	LGALS3	ITGB1	2.3411	0.4615	1.4013	0.000999
Mac_LA	TCD4ex	MIF	CD74	1.2502	1.6094	1.4298	0.000999
Mac_LA	TCD4ex	MIF	TNFRSF14	1.2502	0.2806	0.7654	0.000999
Mac_LA	TCD4ex	MMP9	CD44	0.9836	1.0244	1.004	0.000999
Mac_LA	TCD4ex	MMP9	ITGB1	0.9836	0.4615	0.7225	0.000999
Mac_LA	TCD4ex	RTN4	CD44	1.0466	1.0244	1.0355	0.000999
Mac_LA	TCD4ex	RTN4	CD99	1.0466	0.9165	0.9815	0.000999
Mac_LA	TCD4ex	SPP1	CD44	3.0735	1.0244	2.0489	0.000999
Mac_LA	TCD4ex	SPP1	ITGB1	3.0735	0.4615	1.7675	0.000999
Mac_LA	TCD4ex	TGFB1	ITGB1	0.3223	0.4615	0.3919	0.000999
Mac_LA	TCD4ex	CALR	IL7R	0.9648	1.2353	1.1	0.004
Mac_LA	TCD4reg	A2M	TNFRSF14	0.5014	0.3843	0.4429	0.000999
Mac_LA	TCD4reg	ADAM9	ITGB1	0.3224	0.4001	0.3612	0.000999
Mac_LA	TCD4reg	ALCAM	CD6	0.3816	0.2651	0.3233	0.000999
Mac_LA	TCD4reg	ANXA1	CCR7	1.5201	0.3098	0.915	0.000999
Mac_LA	TCD4reg	ANXA1	CD4	1.5201	0.429	0.9745	0.000999
Mac_LA	TCD4reg	ANXA1	CD44	1.5201	1.0896	1.3049	0.000999
Mac_LA	TCD4reg	ANXA1	CXCR3	1.5201	0.3357	0.9279	0.000999
Mac_LA	TCD4reg	ANXA1	CXCR4	1.5201	2.2962	1.9081	0.000999
Mac_LA	TCD4reg	ANXA1	CXCR6	1.5201	0.3945	0.9573	0.000999
Mac_LA	TCD4reg	ANXA1	FAS	1.5201	0.2727	0.8964	0.000999
Mac_LA	TCD4reg	APP	CCR7	0.2852	0.3098	0.2975	0.000999
Mac_LA	TCD4reg	APP	CXCR3	0.2852	0.3357	0.3104	0.000999
Mac_LA	TCD4reg	APP	CXCR4	0.2852	2.2962	1.2907	0.000999
Mac_LA	TCD4reg	APP	CXCR6	0.2852	0.3945	0.3398	0.000999
Mac_LA	TCD4reg	APP	TNFRSF14	0.2852	0.3843	0.3347	0.000999
Mac_LA	TCD4reg	CD86	CD28	0.2798	0.313	0.2964	0.000999
Mac_LA	TCD4reg	CD86	CTLA4	0.2798	0.7909	0.5354	0.000999
Mac_LA	TCD4reg	CXCL16	CCR7	0.6306	0.3098	0.4702	0.000999
Mac_LA	TCD4reg	CXCL16	CXCR3	0.6306	0.3357	0.4831	0.000999
Mac_LA	TCD4reg	CXCL16	CXCR4	0.6306	2.2962	1.4634	0.000999
Mac_LA	TCD4reg	CXCL16	CXCR6	0.6306	0.3945	0.5125	0.000999
Mac_LA	TCD4reg	CXCL16	S1PR4	0.6306	0.2744	0.4525	0.000999
Mac_LA	TCD4reg	CXCL3	CCR7	0.2783	0.3098	0.2941	0.000999
Mac_LA	TCD4reg	CXCL3	CXCR3	0.2783	0.3357	0.307	0.000999
Mac_LA	TCD4reg	CXCL3	CXCR4	0.2783	2.2962	1.2872	0.000999
Mac_LA	TCD4reg	CXCL3	CXCR6	0.2783	0.3945	0.3364	0.000999
Mac_LA	TCD4reg	CXCL3	S1PR4	0.2783	0.2744	0.2764	0.000999
Mac_LA	TCD4reg	FN1	CD44	1.0963	1.0896	1.093	0.000999
Mac_LA	TCD4reg	FN1	ITGB1	1.0963	0.4001	0.7482	0.000999
Mac_LA	TCD4reg	FN1	RPSA	1.0963	2.4999	1.7981	0.000999
Mac_LA	TCD4reg	GRN	TNFRSF1B	1.7735	0.7982	1.2859	0.000999
Mac_LA	TCD4reg	GSTP1	CD44	1.2712	1.0896	1.1804	0.000999
Mac_LA	TCD4reg	GSTP1	FAS	1.2712	0.2727	0.772	0.000999
Mac_LA	TCD4reg	GSTP1	IL7R	1.2712	0.9682	1.1197	0.000999
Mac_LA	TCD4reg	HLA-DMA	CD4	0.896	0.429	0.6625	0.000999
Mac_LA	TCD4reg	HLA-DRA	CD4	3.0446	0.429	1.7368	0.000999
Mac_LA	TCD4reg	HLA-DRA	PTPRC	3.0446	1.6603	2.3525	0.000999
Mac_LA	TCD4reg	HSP90B1	ITGB1	0.7134	0.4001	0.5567	0.000999
Mac_LA	TCD4reg	HSP90B1	TNFRSF1B	0.7134	0.7982	0.7558	0.000999
Mac_LA	TCD4reg	LGALS3	CD6	2.3411	0.2651	1.3031	0.000999
Mac_LA	TCD4reg	LGALS3	FAS	2.3411	0.2727	1.3069	0.000999
Mac_LA	TCD4reg	LGALS3	ITGB1	2.3411	0.4001	1.3706	0.000999
Mac_LA	TCD4reg	MIF	CD74	1.2502	2.0716	1.6609	0.000999
Mac_LA	TCD4reg	MIF	TNFRSF14	1.2502	0.3843	0.8173	0.000999
Mac_LA	TCD4reg	MMP9	CD44	0.9836	1.0896	1.0366	0.000999
Mac_LA	TCD4reg	MMP9	ITGB1	0.9836	0.4001	0.6918	0.000999
Mac_LA	TCD4reg	NMB	P2RY10	0.3014	0.2824	0.2919	0.000999
Mac_LA	TCD4reg	RTN4	CD44	1.0466	1.0896	1.0681	0.000999
Mac_LA	TCD4reg	RTN4	CD99	1.0466	0.6603	0.8534	0.000999
Mac_LA	TCD4reg	SPP1	CD44	3.0735	1.0896	2.0816	0.000999
Mac_LA	TCD4reg	SPP1	ITGB1	3.0735	0.4001	1.7368	0.000999
Mac_LA	TCD4reg	CALR	IL7R	0.9648	0.9682	0.9665	0.002
Mac_LA	TCD4reg	TGFB1	ITGB1	0.3223	0.4001	0.3612	0.002
Mac_LA	TCD4reg	CALR	FAS	0.9648	0.2727	0.6188	0.003
Mac_LA	TCD4reg	CALR	CD44	0.9648	1.0896	1.0272	0.004
Mac_LA	TCD8em	A2M	TNFRSF14	0.5014	0.2915	0.3964	0.000999
Mac_LA	TCD8em	ADAM9	ITGB1	0.3224	0.2557	0.2891	0.000999
Mac_LA	TCD8em	ADM	PTGER4	0.2957	0.2847	0.2902	0.000999
Mac_LA	TCD8em	ALCAM	CD6	0.3816	0.4204	0.401	0.000999
Mac_LA	TCD8em	ANXA1	CD44	1.5201	1.119	1.3196	0.000999
Mac_LA	TCD8em	ANXA1	CXCR3	1.5201	0.4189	0.9695	0.000999
Mac_LA	TCD8em	ANXA1	CXCR4	1.5201	2.8389	2.1795	0.000999
Mac_LA	TCD8em	ANXA1	CXCR6	1.5201	0.3399	0.93	0.000999
Mac_LA	TCD8em	ANXA1	F2R	1.5201	0.2695	0.8948	0.000999
Mac_LA	TCD8em	ANXA1	ITGA4	1.5201	0.2823	0.9012	0.000999
Mac_LA	TCD8em	APP	CXCR3	0.2852	0.4189	0.352	0.000999
Mac_LA	TCD8em	APP	CXCR4	0.2852	2.8389	1.562	0.000999
Mac_LA	TCD8em	APP	CXCR6	0.2852	0.3399	0.3125	0.000999
Mac_LA	TCD8em	APP	F2R	0.2852	0.2695	0.2773	0.000999
Mac_LA	TCD8em	APP	TNFRSF14	0.2852	0.2915	0.2883	0.000999
Mac_LA	TCD8em	COPA	CD8A	0.3451	1.2321	0.7886	0.000999
Mac_LA	TCD8em	COPA	ITGA4	0.3451	0.2823	0.3137	0.000999
Mac_LA	TCD8em	CXCL16	CXCR3	0.6306	0.4189	0.5247	0.000999
Mac_LA	TCD8em	CXCL16	CXCR4	0.6306	2.8389	1.7347	0.000999
Mac_LA	TCD8em	CXCL16	CXCR6	0.6306	0.3399	0.4852	0.000999
Mac_LA	TCD8em	CXCL16	S1PR4	0.6306	0.2677	0.4491	0.000999
Mac_LA	TCD8em	CXCL3	CXCR3	0.2783	0.4189	0.3486	0.000999
Mac_LA	TCD8em	CXCL3	CXCR4	0.2783	2.8389	1.5586	0.000999
Mac_LA	TCD8em	CXCL3	CXCR6	0.2783	0.3399	0.3091	0.000999
Mac_LA	TCD8em	CXCL3	S1PR4	0.2783	0.2677	0.273	0.000999
Mac_LA	TCD8em	FN1	CD44	1.0963	1.119	1.1077	0.000999
Mac_LA	TCD8em	FN1	ITGA4	1.0963	0.2823	0.6893	0.000999
Mac_LA	TCD8em	FN1	ITGB1	1.0963	0.2557	0.676	0.000999
Mac_LA	TCD8em	FN1	RPSA	1.0963	2.3686	1.7325	0.000999
Mac_LA	TCD8em	GRN	TNFRSF1B	1.7735	0.3038	1.0386	0.000999
Mac_LA	TCD8em	GSTP1	CD44	1.2712	1.119	1.1951	0.000999
Mac_LA	TCD8em	GSTP1	IL7R	1.2712	0.7183	0.9948	0.000999
Mac_LA	TCD8em	GSTP1	ITGA4	1.2712	0.2823	0.7768	0.000999
Mac_LA	TCD8em	HLA-DRA	PTPRC	3.0446	1.7912	2.4179	0.000999
Mac_LA	TCD8em	ITGB1	CD47	0.4657	0.4276	0.4467	0.000999
Mac_LA	TCD8em	ITGB1	ITGA4	0.4657	0.2823	0.374	0.000999
Mac_LA	TCD8em	ITGB1	RACK1	0.4657	2.4374	1.4515	0.000999
Mac_LA	TCD8em	LGALS3	CD6	2.3411	0.4204	1.3807	0.000999
Mac_LA	TCD8em	LGALS3	ITGB1	2.3411	0.2557	1.2984	0.000999
Mac_LA	TCD8em	LGALS3	SPN	2.3411	0.2603	1.3007	0.000999
Mac_LA	TCD8em	MIF	CD74	1.2502	2.4538	1.852	0.000999
Mac_LA	TCD8em	MIF	ITGA4	1.2502	0.2823	0.7663	0.000999
Mac_LA	TCD8em	MIF	TNFRSF14	1.2502	0.2915	0.7708	0.000999
Mac_LA	TCD8em	MMP9	CD44	0.9836	1.119	1.0513	0.000999
Mac_LA	TCD8em	MMP9	ITGB1	0.9836	0.2557	0.6197	0.000999
Mac_LA	TCD8em	NAMPT	ANXA6	0.2975	0.552	0.4248	0.000999
Mac_LA	TCD8em	NMB	F2R	0.3014	0.2695	0.2854	0.000999
Mac_LA	TCD8em	NMB	GPR65	0.3014	0.2625	0.2819	0.000999
Mac_LA	TCD8em	RTN4	CD44	1.0466	1.119	1.0828	0.000999
Mac_LA	TCD8em	RTN4	CD99	1.0466	1.1525	1.0995	0.000999
Mac_LA	TCD8em	SPP1	CD44	3.0735	1.119	2.0963	0.000999
Mac_LA	TCD8em	SPP1	ITGA4	3.0735	0.2823	1.6779	0.000999
Mac_LA	TCD8em	SPP1	ITGB1	3.0735	0.2557	1.6646	0.000999
Mac_LA	TCD8em	CALR	CD44	0.9648	1.119	1.0419	0.003
Mac_LA	TCD8em	CALR	IL7R	0.9648	0.7183	0.8416	0.003
Mac_LA	TCD8em	HSP90B1	ITGB1	0.7134	0.2557	0.4846	0.005
Mac_LA	TCD8em	HSP90B1	TNFRSF1B	0.7134	0.3038	0.5086	0.005
Mac_LA	TCD8ex	A2M	TNFRSF14	0.5014	0.3094	0.4054	0.000999
Mac_LA	TCD8ex	ADAM9	ITGB1	0.3224	0.2995	0.3109	0.000999
Mac_LA	TCD8ex	ADM	PTGER4	0.2957	0.3089	0.3023	0.000999
Mac_LA	TCD8ex	ALCAM	CD6	0.3816	0.318	0.3498	0.000999
Mac_LA	TCD8ex	ANXA1	CD44	1.5201	0.8219	1.171	0.000999
Mac_LA	TCD8ex	ANXA1	CXCR3	1.5201	0.3647	0.9424	0.000999
Mac_LA	TCD8ex	ANXA1	CXCR4	1.5201	2.3472	1.9337	0.000999
Mac_LA	TCD8ex	ANXA1	CXCR6	1.5201	0.6626	1.0913	0.000999
Mac_LA	TCD8ex	ANXA1	ITGA4	1.5201	0.4432	0.9817	0.000999
Mac_LA	TCD8ex	ANXA1	VCAM1	1.5201	0.4462	0.9832	0.000999
Mac_LA	TCD8ex	APOE	VCAM1	3.1824	0.4462	1.8143	0.000999
Mac_LA	TCD8ex	APP	CXCR3	0.2852	0.3647	0.3249	0.000999
Mac_LA	TCD8ex	APP	CXCR4	0.2852	2.3472	1.3162	0.000999
Mac_LA	TCD8ex	APP	CXCR6	0.2852	0.6626	0.4739	0.000999
Mac_LA	TCD8ex	APP	TNFRSF14	0.2852	0.3094	0.2973	0.000999
Mac_LA	TCD8ex	CD86	CTLA4	0.2798	0.4883	0.384	0.000999
Mac_LA	TCD8ex	COL1A1	CD44	0.2943	0.8219	0.5581	0.000999
Mac_LA	TCD8ex	COL1A1	ITGB1	0.2943	0.2995	0.2969	0.000999
Mac_LA	TCD8ex	COPA	CD8A	0.3451	1.787	1.066	0.000999
Mac_LA	TCD8ex	COPA	ITGA4	0.3451	0.4432	0.3942	0.000999
Mac_LA	TCD8ex	COPA	VCAM1	0.3451	0.4462	0.3957	0.000999
Mac_LA	TCD8ex	CXCL16	CXCR3	0.6306	0.3647	0.4976	0.000999
Mac_LA	TCD8ex	CXCL16	CXCR4	0.6306	2.3472	1.4889	0.000999
Mac_LA	TCD8ex	CXCL16	CXCR6	0.6306	0.6626	0.6466	0.000999
Mac_LA	TCD8ex	CXCL3	CXCR3	0.2783	0.3647	0.3215	0.000999
Mac_LA	TCD8ex	CXCL3	CXCR4	0.2783	2.3472	1.3128	0.000999
Mac_LA	TCD8ex	CXCL3	CXCR6	0.2783	0.6626	0.4704	0.000999
Mac_LA	TCD8ex	FN1	CD44	1.0963	0.8219	0.9591	0.000999
Mac_LA	TCD8ex	FN1	ITGA4	1.0963	0.4432	0.7698	0.000999
Mac_LA	TCD8ex	FN1	ITGB1	1.0963	0.2995	0.6979	0.000999
Mac_LA	TCD8ex	FN1	ITGB7	1.0963	0.3007	0.6985	0.000999
Mac_LA	TCD8ex	FN1	RPSA	1.0963	2.2697	1.683	0.000999
Mac_LA	TCD8ex	GRN	TNFRSF1B	1.7735	0.6436	1.2086	0.000999
Mac_LA	TCD8ex	GSTP1	CD44	1.2712	0.8219	1.0466	0.000999
Mac_LA	TCD8ex	GSTP1	ITGA4	1.2712	0.4432	0.8572	0.000999
Mac_LA	TCD8ex	GSTP1	VCAM1	1.2712	0.4462	0.8587	0.000999
Mac_LA	TCD8ex	HLA-DRA	PDCD1	3.0446	0.6109	1.8277	0.000999
Mac_LA	TCD8ex	HLA-DRA	PTPRC	3.0446	1.6762	2.3604	0.000999
Mac_LA	TCD8ex	LGALS3	CD6	2.3411	0.318	1.3295	0.000999
Mac_LA	TCD8ex	LGALS3	ITGB1	2.3411	0.2995	1.3203	0.000999
Mac_LA	TCD8ex	LGALS3	SPN	2.3411	0.3486	1.3448	0.000999
Mac_LA	TCD8ex	MIF	CD74	1.2502	2.5058	1.878	0.000999
Mac_LA	TCD8ex	MIF	ITGA4	1.2502	0.4432	0.8467	0.000999
Mac_LA	TCD8ex	MIF	TNFRSF14	1.2502	0.3094	0.7798	0.000999
Mac_LA	TCD8ex	MMP9	CD44	0.9836	0.8219	0.9028	0.000999
Mac_LA	TCD8ex	MMP9	ITGB1	0.9836	0.2995	0.6415	0.000999
Mac_LA	TCD8ex	NMB	GPR65	0.3014	0.3904	0.3459	0.000999
Mac_LA	TCD8ex	RTN4	CD44	1.0466	0.8219	0.9343	0.000999
Mac_LA	TCD8ex	RTN4	CD99	1.0466	1.2049	1.1257	0.000999
Mac_LA	TCD8ex	SPP1	CD44	3.0735	0.8219	1.9477	0.000999
Mac_LA	TCD8ex	SPP1	ITGA4	3.0735	0.4432	1.7584	0.000999
Mac_LA	TCD8ex	SPP1	ITGB1	3.0735	0.2995	1.6865	0.000999
Mac_LA	TCD8ex	TGFB1	ITGB1	0.3223	0.2995	0.3109	0.002
Mac_LA	TGD	A2M	TNFRSF14	0.5014	0.4642	0.4828	0.000999
Mac_LA	TGD	ADAM9	ITGB1	0.3224	0.3657	0.344	0.000999
Mac_LA	TGD	ADM	PTGDR	0.2957	0.7153	0.5055	0.000999
Mac_LA	TGD	AIMP1	RACK1	0.2907	2.7287	1.5097	0.000999
Mac_LA	TGD	ALCAM	CD6	0.3816	0.4684	0.425	0.000999
Mac_LA	TGD	ANXA1	CD44	1.5201	1.1342	1.3272	0.000999
Mac_LA	TGD	ANXA1	CXCR3	1.5201	1.1748	1.3474	0.000999
Mac_LA	TGD	ANXA1	CXCR4	1.5201	1.4894	1.5048	0.000999
Mac_LA	TGD	ANXA1	ITGA4	1.5201	0.3968	0.9585	0.000999
Mac_LA	TGD	APOE	SORL1	3.1824	0.3318	1.7571	0.000999
Mac_LA	TGD	APP	CXCR3	0.2852	1.1748	0.73	0.000999
Mac_LA	TGD	APP	CXCR4	0.2852	1.4894	0.8873	0.000999
Mac_LA	TGD	APP	SORL1	0.2852	0.3318	0.3085	0.000999
Mac_LA	TGD	APP	TGFBR2	0.2852	0.3677	0.3264	0.000999
Mac_LA	TGD	APP	TNFRSF14	0.2852	0.4642	0.3747	0.000999
Mac_LA	TGD	CALR	IL7R	0.9648	1.3862	1.1755	0.000999
Mac_LA	TGD	COPA	CD8A	0.3451	1.746	1.0456	0.000999
Mac_LA	TGD	COPA	ITGA4	0.3451	0.3968	0.371	0.000999
Mac_LA	TGD	CXCL16	CXCR3	0.6306	1.1748	0.9027	0.000999
Mac_LA	TGD	CXCL16	CXCR4	0.6306	1.4894	1.06	0.000999
Mac_LA	TGD	CXCL3	CXCR3	0.2783	1.1748	0.7265	0.000999
Mac_LA	TGD	CXCL3	CXCR4	0.2783	1.4894	0.8839	0.000999
Mac_LA	TGD	FN1	CD44	1.0963	1.1342	1.1153	0.000999
Mac_LA	TGD	FN1	ITGA4	1.0963	0.3968	0.7466	0.000999
Mac_LA	TGD	FN1	ITGB1	1.0963	0.3657	0.731	0.000999
Mac_LA	TGD	FN1	ITGB7	1.0963	0.459	0.7777	0.000999
Mac_LA	TGD	FN1	RPSA	1.0963	2.8814	1.9888	0.000999
Mac_LA	TGD	GRN	TNFRSF1A	1.7735	0.3099	1.0417	0.000999
Mac_LA	TGD	GSTP1	IL7R	1.2712	1.3862	1.3287	0.000999
Mac_LA	TGD	GSTP1	ITGA4	1.2712	0.3968	0.834	0.000999
Mac_LA	TGD	HLA-DRA	PTPRC	3.0446	1.8653	2.455	0.000999
Mac_LA	TGD	ITGAM	ICAM1	0.3326	0.2915	0.312	0.000999
Mac_LA	TGD	ITGB1	RACK1	0.4657	2.7287	1.5972	0.000999
Mac_LA	TGD	LGALS3	CD6	2.3411	0.4684	1.4047	0.000999
Mac_LA	TGD	LGALS3	ITGB1	2.3411	0.3657	1.3534	0.000999
Mac_LA	TGD	LGALS3	SPN	2.3411	0.5644	1.4527	0.000999
Mac_LA	TGD	LGALS3	TGFBR2	2.3411	0.3677	1.3544	0.000999
Mac_LA	TGD	LRPAP1	SORL1	0.5574	0.3318	0.4446	0.000999
Mac_LA	TGD	MMP9	CD44	0.9836	1.1342	1.0589	0.000999
Mac_LA	TGD	MMP9	ITGB1	0.9836	0.3657	0.6746	0.000999
Mac_LA	TGD	NAMPT	ANXA6	0.2975	0.8553	0.5764	0.000999
Mac_LA	TGD	NMB	GPR65	0.3014	0.5368	0.4191	0.000999
Mac_LA	TGD	RTN4	CD44	1.0466	1.1342	1.0904	0.000999
Mac_LA	TGD	RTN4	CD99	1.0466	1.7154	1.381	0.000999
Mac_LA	TGD	SPP1	CD44	3.0735	1.1342	2.1038	0.000999
Mac_LA	TGD	SPP1	ITGA4	3.0735	0.3968	1.7352	0.000999
Mac_LA	TGD	SPP1	ITGB1	3.0735	0.3657	1.7196	0.000999
Mac_LA	TGD	ITGB1	ITGA4	0.4657	0.3968	0.4313	0.002
NKT	Mac_LA	ANXA1	C5AR1	1.2259	0.4636	0.8448	0.000999
NKT	Mac_LA	ANXA1	CCR1	1.2259	0.3657	0.7958	0.000999
NKT	Mac_LA	ANXA1	CD4	1.2259	0.3763	0.8011	0.000999
NKT	Mac_LA	ANXA1	CD44	1.2259	1.4055	1.3157	0.000999
NKT	Mac_LA	ANXA1	FPR3	1.2259	0.4512	0.8386	0.000999
NKT	Mac_LA	ARF1	CD4	0.7991	0.3763	0.5877	0.000999
NKT	Mac_LA	ARF1	CD44	0.7991	1.4055	1.1023	0.000999
NKT	Mac_LA	CALR	CD44	0.9479	1.4055	1.1767	0.000999
NKT	Mac_LA	CALR	LRP1	0.9479	0.3427	0.6453	0.000999
NKT	Mac_LA	CD2	CD4	1.1465	0.3763	0.7614	0.000999
NKT	Mac_LA	CD6	ALCAM	0.4881	0.3816	0.4349	0.000999
NKT	Mac_LA	GSTP1	CD44	0.7909	1.4055	1.0982	0.000999
NKT	Mac_LA	HLA-DRA	CD4	0.6626	0.3763	0.5195	0.000999
NKT	Mac_LA	HMGB1	LY96	1.195	0.8103	1.0026	0.000999
NKT	Mac_LA	HMGB2	CD44	0.6467	1.4055	1.0261	0.000999
NKT	Mac_LA	HMGB2	DAB2	0.6467	0.9195	0.7831	0.000999
NKT	Mac_LA	HSP90B1	LRP1	0.6138	0.3427	0.4782	0.000999
NKT	Mac_LA	IL16	CD4	0.3556	0.3763	0.3659	0.000999
NKT	Mac_LA	ITGA4	CD44	0.2946	1.4055	0.85	0.000999
NKT	Mac_LA	ITGA4	TFRC	0.2946	0.6885	0.4915	0.000999
NKT	Mac_LA	ITGB1	CD151	0.488	0.2853	0.3866	0.000999
NKT	Mac_LA	ITGB1	CD36	0.488	0.4467	0.4673	0.000999
NKT	Mac_LA	ITGB1	DAB2	0.488	0.9195	0.7037	0.000999
NKT	Mac_LA	ITGB1	ENG	0.488	0.3236	0.4058	0.000999
NKT	Mac_LA	ITGB1	ITGAX	0.488	0.4923	0.4901	0.000999
NKT	Mac_LA	ITGB1	PLAUR	0.488	1.1605	0.8242	0.000999
NKT	Mac_LA	ITGB2	ITGAX	1.6481	0.4923	1.0702	0.000999
NKT	Mac_LA	ITGB2	PLAUR	1.6481	1.1605	1.4043	0.000999
NKT	Mac_LA	LRPAP1	LRP1	0.2807	0.3427	0.3117	0.000999
NKT	Mac_LA	MIF	CD74	0.6657	3.1562	1.911	0.000999
NKT	Mac_LA	PSAP	LRP1	0.6777	0.3427	0.5102	0.000999
NKT	Mac_LA	PTPRC	CD4	1.8797	0.3763	1.128	0.000999
NKT	Mac_LA	PTPRC	CD44	1.8797	1.4055	1.6426	0.000999
NKT	Mac_LA	PTPRC	IFNAR1	1.8797	0.3022	1.0909	0.000999
NKT	Mac_LA	RPS19	C5AR1	3.5336	0.4636	1.9986	0.000999
NKT	Mac_LA	RPS19	CD4	3.5336	0.3763	1.955	0.000999
NKT	Mac_LA	RTN4	CD44	0.4374	1.4055	0.9214	0.000999
NKT	Mac_LA	TGFB1	ENG	0.5441	0.3236	0.4338	0.000999
NKT	Mac_LA	TGFB1	SDC2	0.5441	0.8668	0.7054	0.000999
NKT	Mac_LA	TIMP1	LRP1	0.3005	0.3427	0.3216	0.000999
NKT	Mac_LA	XCL2	PTAFR	0.2774	0.2667	0.2721	0.000999
TCD4ex	Mac_LA	ANXA1	C5AR1	0.5174	0.4636	0.4905	0.000999
TCD4ex	Mac_LA	ANXA1	CCR1	0.5174	0.3657	0.4416	0.000999
TCD4ex	Mac_LA	ANXA1	CD44	0.5174	1.4055	0.9615	0.000999
TCD4ex	Mac_LA	ANXA1	FPR3	0.5174	0.4512	0.4843	0.000999
TCD4ex	Mac_LA	APOE	LRP1	0.2557	0.3427	0.2992	0.000999
TCD4ex	Mac_LA	APOE	SDC2	0.2557	0.8668	0.5612	0.000999
TCD4ex	Mac_LA	ARF1	CD44	0.6827	1.4055	1.0441	0.000999
TCD4ex	Mac_LA	CALR	CD44	0.748	1.4055	1.0767	0.000999
TCD4ex	Mac_LA	CALR	LRP1	0.748	0.3427	0.5453	0.000999
TCD4ex	Mac_LA	CD6	ALCAM	0.5338	0.3816	0.4577	0.000999
TCD4ex	Mac_LA	CXCL13	C5AR1	2.3367	0.4636	1.4001	0.000999
TCD4ex	Mac_LA	CXCL13	CCR1	2.3367	0.3657	1.3512	0.000999
TCD4ex	Mac_LA	GSTP1	CD44	0.4481	1.4055	0.9268	0.000999
TCD4ex	Mac_LA	HMGB1	LY96	1.3876	0.8103	1.0989	0.000999
TCD4ex	Mac_LA	HMGB2	CD44	1.0243	1.4055	1.2149	0.000999
TCD4ex	Mac_LA	HMGB2	DAB2	1.0243	0.9195	0.9719	0.000999
TCD4ex	Mac_LA	HSP90B1	LRP1	0.3944	0.3427	0.3685	0.000999
TCD4ex	Mac_LA	ICAM3	ITGB2	0.573	1.2219	0.8974	0.000999
TCD4ex	Mac_LA	ITGB1	CD36	0.4615	0.4467	0.4541	0.000999
TCD4ex	Mac_LA	ITGB1	DAB2	0.4615	0.9195	0.6905	0.000999
TCD4ex	Mac_LA	ITGB1	ENG	0.4615	0.3236	0.3925	0.000999
TCD4ex	Mac_LA	ITGB1	ITGAX	0.4615	0.4923	0.4769	0.000999
TCD4ex	Mac_LA	ITGB1	PLAUR	0.4615	1.1605	0.811	0.000999
TCD4ex	Mac_LA	ITGB2	ITGAM	0.7871	0.3326	0.5598	0.000999
TCD4ex	Mac_LA	ITGB2	ITGAX	0.7871	0.4923	0.6397	0.000999
TCD4ex	Mac_LA	ITGB2	PLAUR	0.7871	1.1605	0.9738	0.000999
TCD4ex	Mac_LA	LRPAP1	LRP1	0.2809	0.3427	0.3118	0.000999
TCD4ex	Mac_LA	MIF	CD74	0.6999	3.1562	1.9281	0.000999
TCD4ex	Mac_LA	NMB	PTAFR	0.6391	0.2667	0.4529	0.000999
TCD4ex	Mac_LA	PSAP	LRP1	0.5291	0.3427	0.4359	0.000999
TCD4ex	Mac_LA	PTPRC	CD44	1.7493	1.4055	1.5774	0.000999
TCD4ex	Mac_LA	PTPRC	IFNAR1	1.7493	0.3022	1.0258	0.000999
TCD4ex	Mac_LA	RPS19	C5AR1	3.6329	0.4636	2.0483	0.000999
TCD4ex	Mac_LA	RTN4	CD44	0.355	1.4055	0.8803	0.000999
TCD4ex	Mac_LA	TIMP1	LRP1	0.3374	0.3427	0.3401	0.000999
TCD4ex	Mac_LA	ITGB1	CD151	0.4615	0.2853	0.3734	0.002
TCD4ex	Mac_LA	SPP1	CD44	0.3314	1.4055	0.8684	0.005
TCD4reg	Mac_LA	APOE	LRP1	0.2934	0.3427	0.318	0.000999
TCD4reg	Mac_LA	APOE	SDC2	0.2934	0.8668	0.5801	0.000999
TCD4reg	Mac_LA	CALR	LRP1	0.6835	0.3427	0.5131	0.000999
TCD4reg	Mac_LA	CD6	ALCAM	0.2651	0.3816	0.3233	0.000999
TCD4reg	Mac_LA	HMGB1	LY96	1.2547	0.8103	1.0325	0.000999
TCD4reg	Mac_LA	HMGB2	DAB2	0.616	0.9195	0.7677	0.000999
TCD4reg	Mac_LA	HSP90B1	LRP1	0.4221	0.3427	0.3824	0.000999
TCD4reg	Mac_LA	ICAM3	ITGB2	0.6663	1.2219	0.9441	0.000999
TCD4reg	Mac_LA	ITGB1	CD151	0.4001	0.2853	0.3427	0.000999
TCD4reg	Mac_LA	ITGB1	CD36	0.4001	0.4467	0.4234	0.000999
TCD4reg	Mac_LA	ITGB1	DAB2	0.4001	0.9195	0.6598	0.000999
TCD4reg	Mac_LA	ITGB1	ENG	0.4001	0.3236	0.3618	0.000999
TCD4reg	Mac_LA	ITGB1	ITGAX	0.4001	0.4923	0.4462	0.000999
TCD4reg	Mac_LA	ITGB1	PLAUR	0.4001	1.1605	0.7803	0.000999
TCD4reg	Mac_LA	ITGB2	ITGAM	0.6238	0.3326	0.4782	0.000999
TCD4reg	Mac_LA	ITGB2	ITGAX	0.6238	0.4923	0.558	0.000999
TCD4reg	Mac_LA	ITGB2	PLAUR	0.6238	1.1605	0.8922	0.000999
TCD4reg	Mac_LA	LGALS3	CLEC7A	0.4492	0.3231	0.3861	0.000999
TCD4reg	Mac_LA	LGALS3	FCGR2A	0.4492	0.3966	0.4229	0.000999
TCD4reg	Mac_LA	LGALS3	FCGR2B	0.4492	0.3549	0.402	0.000999
TCD4reg	Mac_LA	LGALS3	TFRC	0.4492	0.6885	0.5688	0.000999
TCD4reg	Mac_LA	LRPAP1	LRP1	0.3101	0.3427	0.3264	0.000999
TCD4reg	Mac_LA	MIF	CD74	0.6295	3.1562	1.8929	0.000999
TCD4reg	Mac_LA	PSAP	LRP1	0.5938	0.3427	0.4683	0.000999
TCD4reg	Mac_LA	PTPRC	CD44	1.6603	1.4055	1.5329	0.000999
TCD4reg	Mac_LA	PTPRC	IFNAR1	1.6603	0.3022	0.9813	0.000999
TCD4reg	Mac_LA	RPS19	C5AR1	3.6897	0.4636	2.0766	0.000999
TCD4reg	Mac_LA	TIMP1	LRP1	0.4362	0.3427	0.3894	0.000999
TCD4reg	Mac_LA	ARF1	CD44	0.7185	1.4055	1.062	0.002
TCD4reg	Mac_LA	CALR	CD44	0.6835	1.4055	1.0445	0.002
TCD4reg	Mac_LA	HMGB2	CD44	0.616	1.4055	1.0108	0.002
TCD4reg	Mac_LA	RTN4	CD44	0.3528	1.4055	0.8791	0.003
TCD4reg	Mac_LA	GSTP1	CD44	0.4917	1.4055	0.9486	0.004
TCD4reg	Mac_LA	SPP1	CD44	0.3125	1.4055	0.859	0.00599
TCD8em	Mac_LA	ANXA1	C5AR1	1.0693	0.4636	0.7664	0.000999
TCD8em	Mac_LA	ANXA1	CCR1	1.0693	0.3657	0.7175	0.000999
TCD8em	Mac_LA	ANXA1	CD4	1.0693	0.3763	0.7228	0.000999
TCD8em	Mac_LA	ANXA1	FPR3	1.0693	0.4512	0.7602	0.000999
TCD8em	Mac_LA	APOE	LRP1	0.2791	0.3427	0.3109	0.000999
TCD8em	Mac_LA	APOE	SDC2	0.2791	0.8668	0.573	0.000999
TCD8em	Mac_LA	ARF1	CD4	0.6684	0.3763	0.5223	0.000999
TCD8em	Mac_LA	CALR	LRP1	0.7141	0.3427	0.5284	0.000999
TCD8em	Mac_LA	CD2	CD4	1.5961	0.3763	0.9862	0.000999
TCD8em	Mac_LA	CD6	ALCAM	0.4204	0.3816	0.401	0.000999
TCD8em	Mac_LA	HLA-DMA	CD4	0.2969	0.3763	0.3366	0.000999
TCD8em	Mac_LA	HLA-DRA	CD4	0.952	0.3763	0.6642	0.000999
TCD8em	Mac_LA	HMGB1	LY96	1.3636	0.8103	1.0869	0.000999
TCD8em	Mac_LA	HMGB2	DAB2	0.7212	0.9195	0.8203	0.000999
TCD8em	Mac_LA	HSP90B1	ITGB1	0.471	0.4657	0.4684	0.000999
TCD8em	Mac_LA	HSP90B1	LRP1	0.471	0.3427	0.4068	0.000999
TCD8em	Mac_LA	IFNG	IFNGR1	0.3967	0.4968	0.4468	0.000999
TCD8em	Mac_LA	IFNG	IFNGR2	0.3967	0.412	0.4044	0.000999
TCD8em	Mac_LA	IFNG	PTPN6	0.3967	0.5493	0.473	0.000999
TCD8em	Mac_LA	IL16	CD4	0.4085	0.3763	0.3924	0.000999
TCD8em	Mac_LA	ITGA4	TFRC	0.2823	0.6885	0.4854	0.000999
TCD8em	Mac_LA	ITGB1	CD151	0.2557	0.2853	0.2705	0.000999
TCD8em	Mac_LA	ITGB1	CD36	0.2557	0.4467	0.3512	0.000999
TCD8em	Mac_LA	ITGB1	DAB2	0.2557	0.9195	0.5876	0.000999
TCD8em	Mac_LA	ITGB1	ENG	0.2557	0.3236	0.2897	0.000999
TCD8em	Mac_LA	ITGB1	ITGAX	0.2557	0.4923	0.374	0.000999
TCD8em	Mac_LA	ITGB1	PLAUR	0.2557	1.1605	0.7081	0.000999
TCD8em	Mac_LA	ITGB2	ITGAM	1.0018	0.3326	0.6672	0.000999
TCD8em	Mac_LA	ITGB2	ITGAX	1.0018	0.4923	0.747	0.000999
TCD8em	Mac_LA	ITGB2	PLAUR	1.0018	1.1605	1.0812	0.000999
TCD8em	Mac_LA	LGALS3	CLEC7A	0.2689	0.3231	0.296	0.000999
TCD8em	Mac_LA	LGALS3	FCGR2A	0.2689	0.3966	0.3327	0.000999
TCD8em	Mac_LA	LGALS3	FCGR2B	0.2689	0.3549	0.3119	0.000999
TCD8em	Mac_LA	LGALS3	TFRC	0.2689	0.6885	0.4787	0.000999
TCD8em	Mac_LA	LRPAP1	LRP1	0.2719	0.3427	0.3073	0.000999
TCD8em	Mac_LA	LTB	ITGB1	0.6352	0.4657	0.5505	0.000999
TCD8em	Mac_LA	MIF	CD74	0.6063	3.1562	1.8813	0.000999
TCD8em	Mac_LA	PSAP	LRP1	0.5012	0.3427	0.422	0.000999
TCD8em	Mac_LA	PTPRC	CD4	1.7912	0.3763	1.0837	0.000999
TCD8em	Mac_LA	PTPRC	CD44	1.7912	1.4055	1.5983	0.000999
TCD8em	Mac_LA	PTPRC	IFNAR1	1.7912	0.3022	1.0467	0.000999
TCD8em	Mac_LA	RPS19	C5AR1	3.536	0.4636	1.9998	0.000999
TCD8em	Mac_LA	RPS19	CD4	3.536	0.3763	1.9562	0.000999
TCD8em	Mac_LA	SELL	CD4	0.258	0.3763	0.3171	0.000999
TCD8em	Mac_LA	TIMP1	LRP1	0.2667	0.3427	0.3047	0.000999
TCD8em	Mac_LA	TNF	NRP1	0.2667	0.2611	0.2639	0.000999
TCD8em	Mac_LA	XCL2	PTAFR	0.295	0.2667	0.2808	0.000999
TCD8em	Mac_LA	ARF1	CD44	0.6684	1.4055	1.0369	0.002
TCD8em	Mac_LA	HMGB2	CD44	0.7212	1.4055	1.0633	0.002
TCD8em	Mac_LA	ITGA4	CD44	0.2823	1.4055	0.8439	0.002
TCD8em	Mac_LA	LGALS3	ITGB1	0.2689	0.4657	0.3673	0.002
TCD8em	Mac_LA	ANXA1	CD44	1.0693	1.4055	1.2374	0.004
TCD8em	Mac_LA	CALR	CD44	0.7141	1.4055	1.0598	0.004
TCD8em	Mac_LA	GSTP1	CD44	0.767	1.4055	1.0862	0.004
TCD8em	Mac_LA	RTN4	CD44	0.3632	1.4055	0.8843	0.004
TCD8em	Mac_LA	SPP1	ITGB1	0.3608	0.4657	0.4133	0.004
TCD8em	Mac_LA	SPP1	CD44	0.3608	1.4055	0.8831	0.00699
TCD8ex	Mac_LA	ANXA1	C5AR1	0.5645	0.4636	0.514	0.000999
TCD8ex	Mac_LA	ANXA1	CCR1	0.5645	0.3657	0.4651	0.000999
TCD8ex	Mac_LA	ANXA1	CD4	0.5645	0.3763	0.4704	0.000999
TCD8ex	Mac_LA	ANXA1	CD44	0.5645	1.4055	0.985	0.000999
TCD8ex	Mac_LA	ANXA1	FPR3	0.5645	0.4512	0.5079	0.000999
TCD8ex	Mac_LA	APOE	LRP1	0.2814	0.3427	0.312	0.000999
TCD8ex	Mac_LA	APOE	SDC2	0.2814	0.8668	0.5741	0.000999
TCD8ex	Mac_LA	ARF1	CD4	0.7835	0.3763	0.5799	0.000999
TCD8ex	Mac_LA	ARF1	CD44	0.7835	1.4055	1.0945	0.000999
TCD8ex	Mac_LA	CALR	CD44	0.9634	1.4055	1.1844	0.000999
TCD8ex	Mac_LA	CALR	LRP1	0.9634	0.3427	0.653	0.000999
TCD8ex	Mac_LA	CD2	CD4	2.0502	0.3763	1.2132	0.000999
TCD8ex	Mac_LA	CD6	ALCAM	0.318	0.3816	0.3498	0.000999
TCD8ex	Mac_LA	CXCL13	C5AR1	1.7749	0.4636	1.1193	0.000999
TCD8ex	Mac_LA	CXCL13	CCR1	1.7749	0.3657	1.0703	0.000999
TCD8ex	Mac_LA	GSTP1	CD44	0.8286	1.4055	1.1171	0.000999
TCD8ex	Mac_LA	HLA-DMA	CD4	0.3991	0.3763	0.3877	0.000999
TCD8ex	Mac_LA	HLA-DRA	CD4	1.247	0.3763	0.8116	0.000999
TCD8ex	Mac_LA	HMGB1	LY96	1.5414	0.8103	1.1759	0.000999
TCD8ex	Mac_LA	HMGB2	CD44	0.85	1.4055	1.1278	0.000999
TCD8ex	Mac_LA	HMGB2	DAB2	0.85	0.9195	0.8847	0.000999
TCD8ex	Mac_LA	HSP90B1	LRP1	0.5666	0.3427	0.4547	0.000999
TCD8ex	Mac_LA	ICAM3	ITGB2	0.5405	1.2219	0.8812	0.000999
TCD8ex	Mac_LA	IFNG	IFNGR1	0.8575	0.4968	0.6772	0.000999
TCD8ex	Mac_LA	IFNG	IFNGR2	0.8575	0.412	0.6348	0.000999
TCD8ex	Mac_LA	ITGA4	CD44	0.4432	1.4055	0.9244	0.000999
TCD8ex	Mac_LA	ITGA4	TFRC	0.4432	0.6885	0.5659	0.000999
TCD8ex	Mac_LA	ITGB1	CD36	0.2995	0.4467	0.3731	0.000999
TCD8ex	Mac_LA	ITGB1	DAB2	0.2995	0.9195	0.6095	0.000999
TCD8ex	Mac_LA	ITGB1	ENG	0.2995	0.3236	0.3115	0.000999
TCD8ex	Mac_LA	ITGB1	ITGAX	0.2995	0.4923	0.3959	0.000999
TCD8ex	Mac_LA	ITGB1	PLAUR	0.2995	1.1605	0.73	0.000999
TCD8ex	Mac_LA	ITGB2	ITGAM	0.7635	0.3326	0.548	0.000999
TCD8ex	Mac_LA	ITGB2	ITGAX	0.7635	0.4923	0.6279	0.000999
TCD8ex	Mac_LA	ITGB2	PLAUR	0.7635	1.1605	0.962	0.000999
TCD8ex	Mac_LA	LGALS3	CLEC7A	0.3824	0.3231	0.3528	0.000999
TCD8ex	Mac_LA	LGALS3	FCGR2A	0.3824	0.3966	0.3895	0.000999
TCD8ex	Mac_LA	LGALS3	FCGR2B	0.3824	0.3549	0.3686	0.000999
TCD8ex	Mac_LA	LGALS3	TFRC	0.3824	0.6885	0.5354	0.000999
TCD8ex	Mac_LA	LRPAP1	LRP1	0.2971	0.3427	0.3199	0.000999
TCD8ex	Mac_LA	MIF	CD74	0.749	3.1562	1.9526	0.000999
TCD8ex	Mac_LA	PSAP	LRP1	0.5016	0.3427	0.4221	0.000999
TCD8ex	Mac_LA	PTPRC	CD4	1.6762	0.3763	1.0262	0.000999
TCD8ex	Mac_LA	PTPRC	CD44	1.6762	1.4055	1.5408	0.000999
TCD8ex	Mac_LA	PTPRC	IFNAR1	1.6762	0.3022	0.9892	0.000999
TCD8ex	Mac_LA	RPS19	C5AR1	3.8353	0.4636	2.1494	0.000999
TCD8ex	Mac_LA	RPS19	CD4	3.8353	0.3763	2.1058	0.000999
TCD8ex	Mac_LA	RTN4	CD44	0.3033	1.4055	0.8544	0.000999
TCD8ex	Mac_LA	SPP1	CD44	0.2978	1.4055	0.8517	0.000999
TCD8ex	Mac_LA	VCAM1	ITGB2	0.4462	1.2219	0.834	0.000999
TCD8ex	Mac_LA	VCAM1	TFRC	0.4462	0.6885	0.5673	0.000999
TCD8ex	Mac_LA	XCL2	PTAFR	0.3157	0.2667	0.2912	0.000999
TGD	Mac_LA	ARF1	CD4	0.9453	0.3763	0.6608	0.000999
TGD	Mac_LA	ARF1	CD44	0.9453	1.4055	1.1754	0.000999
TGD	Mac_LA	CALR	LRP1	0.9627	0.3427	0.6527	0.000999
TGD	Mac_LA	CD2	CD4	1.4522	0.3763	0.9143	0.000999
TGD	Mac_LA	CD6	ALCAM	0.4684	0.3816	0.425	0.000999
TGD	Mac_LA	COL1A1	CD36	0.4518	0.4467	0.4493	0.000999
TGD	Mac_LA	COL1A1	CD44	0.4518	1.4055	0.9287	0.000999
TGD	Mac_LA	HMGB1	LY96	1.7525	0.8103	1.2814	0.000999
TGD	Mac_LA	HMGB2	DAB2	0.3275	0.9195	0.6235	0.000999
TGD	Mac_LA	HSP90B1	LRP1	0.9338	0.3427	0.6382	0.000999
TGD	Mac_LA	ICAM1	ITGAM	0.2915	0.3326	0.312	0.000999
TGD	Mac_LA	ICAM1	ITGAX	0.2915	0.4923	0.3919	0.000999
TGD	Mac_LA	IL16	CD4	0.9357	0.3763	0.656	0.000999
TGD	Mac_LA	ITGA4	CD44	0.3968	1.4055	0.9012	0.000999
TGD	Mac_LA	ITGA4	TFRC	0.3968	0.6885	0.5427	0.000999
TGD	Mac_LA	ITGB1	CD36	0.3657	0.4467	0.4062	0.000999
TGD	Mac_LA	ITGB1	DAB2	0.3657	0.9195	0.6426	0.000999
TGD	Mac_LA	ITGB1	ITGAX	0.3657	0.4923	0.429	0.000999
TGD	Mac_LA	ITGB1	PLAUR	0.3657	1.1605	0.7631	0.000999
TGD	Mac_LA	ITGB2	ITGAM	1.4444	0.3326	0.8885	0.000999
TGD	Mac_LA	ITGB2	ITGAX	1.4444	0.4923	0.9683	0.000999
TGD	Mac_LA	ITGB2	PLAUR	1.4444	1.1605	1.3025	0.000999
TGD	Mac_LA	LTB	ITGB1	1.6829	0.4657	1.0743	0.000999
TGD	Mac_LA	MIF	CD74	1.6335	3.1562	2.3948	0.000999
TGD	Mac_LA	PTPRC	CD4	1.8653	0.3763	1.1208	0.000999
TGD	Mac_LA	PTPRC	CD44	1.8653	1.4055	1.6354	0.000999
TGD	Mac_LA	PTPRC	IFNAR1	1.8653	0.3022	1.0838	0.000999
TGD	Mac_LA	RPS19	C5AR1	3.8902	0.4636	2.1769	0.000999
TGD	Mac_LA	RPS19	CD4	3.8902	0.3763	2.1332	0.000999
TGD	Mac_LA	SELL	CD4	0.3555	0.3763	0.3659	0.000999
TGD	Mac_LA	TGFB1	ENG	0.7703	0.3236	0.547	0.000999
TGD	Mac_LA	TGFB1	ITGB1	0.7703	0.4657	0.618	0.000999
TGD	Mac_LA	TGFB1	SDC2	0.7703	0.8668	0.8186	0.000999
TGD	Mac_LA	XCL1	PTAFR	1.5822	0.2667	0.9244	0.000999
TGD	Mac_LA	XCL2	PTAFR	0.4864	0.2667	0.3766	0.000999
TGD	Mac_LA	HMGB2	CD44	0.3275	1.4055	0.8665	0.002
TGD	Mac_LA	LRPAP1	LRP1	0.3161	0.3427	0.3294	0.002

## Sheet: Mac_LA vs. malignant cells
Supplementary Data 9: Prediction of communication axes between macrophages and lymphocytes and malignant cells
* Permutation test
Mac_LA vs. malignant cells
celltype_01	celltype_02	ligand	receptor	ligand_mean_expression	receptor_mean_expression	ligand_receptor_mean_expression	pvalue*
Mac_LA	breasttumor	ADAM9	ITGB1	0.3224	0.2939	0.3081	0.000999
Mac_LA	breasttumor	ANXA1	CD44	1.5201	0.3247	0.9224	0.000999
Mac_LA	breasttumor	APOE	SCARB1	3.1823	0.2628	1.7225	0.000999
Mac_LA	breasttumor	APOE	SDC2	3.1823	1.071	2.1267	0.000999
Mac_LA	breasttumor	CALM1	MYLK	1.3467	0.4064	0.8765	0.000999
Mac_LA	breasttumor	CALM1	RPSA	1.3467	2.358	1.8523	0.000999
Mac_LA	breasttumor	CALM1	TNFRSF1A	1.3467	0.2536	0.8001	0.000999
Mac_LA	breasttumor	CALM3	MYLK	0.8842	0.4064	0.6453	0.000999
Mac_LA	breasttumor	CD99	CD99	0.8115	0.3871	0.5993	0.000999
Mac_LA	breasttumor	FN1	CD44	1.0962	0.3247	0.7105	0.000999
Mac_LA	breasttumor	FN1	ITGB1	1.0962	0.2939	0.695	0.000999
Mac_LA	breasttumor	FN1	RPSA	1.0962	2.358	1.7271	0.000999
Mac_LA	breasttumor	FN1	SDC2	1.0962	1.071	1.0836	0.000999
Mac_LA	breasttumor	GRN	TNFRSF1A	1.7735	0.2536	1.0135	0.000999
Mac_LA	breasttumor	HLA-DRA	SCARB1	3.0445	0.2628	1.6536	0.000999
Mac_LA	breasttumor	LGALS3	ITGB1	2.341	0.2939	1.3174	0.000999
Mac_LA	breasttumor	MMP9	CD44	0.9835	0.3247	0.6541	0.000999
Mac_LA	breasttumor	MMP9	ITGB1	0.9835	0.2939	0.6387	0.000999
Mac_LA	breasttumor	PTPRC	CD44	0.3665	0.3247	0.3456	0.000999
Mac_LA	breasttumor	RTN4	CD44	1.0465	0.3247	0.6856	0.000999
Mac_LA	breasttumor	RTN4	CD99	1.0465	0.3871	0.7168	0.000999
Mac_LA	breasttumor	SERPINA1	SDC2	0.6855	1.071	0.8783	0.000999
Mac_LA	breasttumor	SPP1	CD44	3.0733	0.3247	1.699	0.000999
Mac_LA	breasttumor	SPP1	ITGB1	3.0733	0.2939	1.6836	0.000999
Mac_LA	breasttumor	TGFB1	ITGB1	0.3223	0.2939	0.3081	0.000999
Mac_LA	breasttumor	TGFB1	SDC2	0.3223	1.071	0.6967	0.000999
Mac_LA	breasttumor	ITGB1	RACK1	0.4657	2.6334	1.5495	0.00799
Mac_LA	colorectaltumor	APOE	SDC1	3.1823	0.2575	1.7199	0.000999
Mac_LA	colorectaltumor	CD99	CD99	0.8115	0.3443	0.5779	0.000999
Mac_LA	colorectaltumor	FN1	CD44	1.0962	0.2512	0.6737	0.000999
Mac_LA	colorectaltumor	FN1	ITGB1	1.0962	0.4214	0.7588	0.000999
Mac_LA	colorectaltumor	FN1	RPSA	1.0962	2.251	1.6736	0.000999
Mac_LA	colorectaltumor	FN1	SDC1	1.0962	0.2575	0.6768	0.000999
Mac_LA	colorectaltumor	LGALS3	ITGB1	2.341	0.4214	1.3812	0.000999
Mac_LA	colorectaltumor	LGALS3	ITGB4	2.341	0.2913	1.3161	0.000999
Mac_LA	colorectaltumor	MMP9	CD44	0.9835	0.2512	0.6173	0.000999
Mac_LA	colorectaltumor	MMP9	ITGB1	0.9835	0.4214	0.7024	0.000999
Mac_LA	colorectaltumor	RTN4	CD99	1.0465	0.3443	0.6954	0.000999
Mac_LA	colorectaltumor	SPP1	CD44	3.0733	0.2512	1.6622	0.000999
Mac_LA	colorectaltumor	SPP1	ITGB1	3.0733	0.4214	1.7474	0.000999
Mac_LA	colorectaltumor	SPP1	SDC1	3.0733	0.2575	1.6654	0.000999
Mac_LA	colorectaltumor	TGFB1	ITGB1	0.3223	0.4214	0.3718	0.000999
Mac_LA	colorectaltumor	ANXA1	CD44	1.5201	0.2512	0.8856	0.002
Mac_LA	colorectaltumor	CALM1	RPSA	1.3467	2.251	1.7989	0.002
Mac_LA	colorectaltumor	ITGB1	RACK1	0.4657	2.7146	1.5901	0.002
Mac_LA	colorectaltumor	ITGB1	CD151	0.4657	0.6439	0.5548	0.00899
Mac_LA	livertumor	A2M	TNFRSF14	0.5014	0.2788	0.3901	0.000999
Mac_LA	livertumor	ADAM9	ITGB1	0.3224	1.6044	0.9634	0.000999
Mac_LA	livertumor	ANXA1	CD44	1.5201	0.8016	1.1608	0.000999
Mac_LA	livertumor	ANXA1	MET	1.5201	0.2983	0.9092	0.000999
Mac_LA	livertumor	ANXA1	PTPRF	1.5201	0.384	0.9521	0.000999
Mac_LA	livertumor	APOE	SDC1	3.1823	0.5354	1.8589	0.000999
Mac_LA	livertumor	APOE	SDC4	3.1823	0.6068	1.8946	0.000999
Mac_LA	livertumor	CALM1	INSR	1.3467	0.3039	0.8253	0.000999
Mac_LA	livertumor	CALM1	RPSA	1.3467	2.6317	1.9892	0.000999
Mac_LA	livertumor	CD99	EPHB4	0.8115	0.4535	0.6325	0.000999
Mac_LA	livertumor	CD99	INSR	0.8115	0.3039	0.5577	0.000999
Mac_LA	livertumor	COL1A1	ITGA2	0.2943	0.3983	0.3463	0.000999
Mac_LA	livertumor	COL1A1	ITGA3	0.2943	0.3913	0.3428	0.000999
Mac_LA	livertumor	COL1A1	ITGB1	0.2943	1.6044	0.9494	0.000999
Mac_LA	livertumor	COL1A1	SDC1	0.2943	0.5354	0.4149	0.000999
Mac_LA	livertumor	FN1	CD44	1.0962	0.8016	0.9489	0.000999
Mac_LA	livertumor	FN1	ITGA2	1.0962	0.3983	0.7473	0.000999
Mac_LA	livertumor	FN1	ITGA3	1.0962	0.3913	0.7438	0.000999
Mac_LA	livertumor	FN1	ITGB1	1.0962	1.6044	1.3503	0.000999
Mac_LA	livertumor	FN1	RPSA	1.0962	2.6317	1.864	0.000999
Mac_LA	livertumor	FN1	SDC1	1.0962	0.5354	0.8158	0.000999
Mac_LA	livertumor	FN1	TFRC	1.0962	0.2899	0.693	0.000999
Mac_LA	livertumor	HLA-A	ERBB3	2.4335	0.2644	1.349	0.000999
Mac_LA	livertumor	HLA-DRA	EPHB4	3.0445	0.4535	1.749	0.000999
Mac_LA	livertumor	HLA-E	EPHB4	1.2527	0.4535	0.8531	0.000999
Mac_LA	livertumor	HLA-E	ITGA6	1.2527	0.5211	0.8869	0.000999
Mac_LA	livertumor	HLA-E	PLXNB2	1.2527	0.265	0.7588	0.000999
Mac_LA	livertumor	LGALS3	ITGA2	2.341	0.3983	1.3696	0.000999
Mac_LA	livertumor	LGALS3	ITGB1	2.341	1.6044	1.9727	0.000999
Mac_LA	livertumor	LGALS3	ITGB4	2.341	0.5518	1.4464	0.000999
Mac_LA	livertumor	LGALS3	TFRC	2.341	0.2899	1.3154	0.000999
Mac_LA	livertumor	MMP9	CD44	0.9835	0.8016	0.8925	0.000999
Mac_LA	livertumor	MMP9	CDH1	0.9835	0.4896	0.7366	0.000999
Mac_LA	livertumor	MMP9	ITGB1	0.9835	1.6044	1.294	0.000999
Mac_LA	livertumor	PTPRC	INSR	0.3665	0.3039	0.3352	0.000999
Mac_LA	livertumor	PTPRC	MET	0.3665	0.2983	0.3324	0.000999
Mac_LA	livertumor	SPP1	CD44	3.0733	0.8016	1.9375	0.000999
Mac_LA	livertumor	SPP1	ITGB1	3.0733	1.6044	2.3389	0.000999
Mac_LA	livertumor	SPP1	SDC1	3.0733	0.5354	1.8044	0.000999
Mac_LA	livertumor	TGFB1	ITGB1	0.3223	1.6044	0.9634	0.000999
Mac_LA	livertumor	TGFB1	VTN	0.3223	0.7399	0.5311	0.000999
Mac_LA	livertumor	ADM	RAMP1	0.2957	0.4499	0.3728	0.003
Mac_LA	livertumor	PTPRC	CD44	0.3665	0.8016	0.584	0.003
Mac_LA	livertumor	CD99	CD99	0.8115	0.5906	0.7011	0.005
Mac_LA	livertumor	AIMP1	RACK1	0.2907	2.7655	1.5281	0.00999
Mac_LA	lungtumor	APOE	SDC1	3.1823	0.2715	1.7269	0.000999
Mac_LA	lungtumor	APOE	SDC4	3.1823	0.3516	1.767	0.000999
Mac_LA	lungtumor	CALM1	RPSA	1.3467	1.6057	1.4762	0.000999
Mac_LA	lungtumor	COL1A1	SDC1	0.2943	0.2715	0.2829	0.000999
Mac_LA	lungtumor	CXCL16	CXCR4	0.6305	0.2684	0.4495	0.000999
Mac_LA	lungtumor	CXCL3	CXCR4	0.2783	0.2684	0.2733	0.000999
Mac_LA	lungtumor	FN1	CD44	1.0962	0.3802	0.7382	0.000999
Mac_LA	lungtumor	FN1	RPSA	1.0962	1.6057	1.351	0.000999
Mac_LA	lungtumor	FN1	SDC1	1.0962	0.2715	0.6839	0.000999
Mac_LA	lungtumor	ITGB1	CD151	0.4657	0.6776	0.5716	0.000999
Mac_LA	lungtumor	ITGB1	CD46	0.4657	0.434	0.4499	0.000999
Mac_LA	lungtumor	ITGB1	CD47	0.4657	0.3255	0.3956	0.000999
Mac_LA	lungtumor	ITGB1	RACK1	0.4657	2.2108	1.3383	0.000999
Mac_LA	lungtumor	ITGB1	SDC1	0.4657	0.2715	0.3686	0.000999
Mac_LA	lungtumor	MMP9	CD44	0.9835	0.3802	0.6818	0.000999
Mac_LA	lungtumor	PTPRC	CD44	0.3665	0.3802	0.3733	0.000999
Mac_LA	lungtumor	PTPRC	CXCR4	0.3665	0.2684	0.3174	0.000999
Mac_LA	lungtumor	RTN4	CD44	1.0465	0.3802	0.7133	0.000999
Mac_LA	lungtumor	RTN4	CD99	1.0465	0.5938	0.8202	0.000999
Mac_LA	lungtumor	SPP1	CD44	3.0733	0.3802	1.7268	0.000999
Mac_LA	lungtumor	SPP1	SDC1	3.0733	0.2715	1.6724	0.000999
Mac_LA	lungtumor	COL1A1	CD44	0.2943	0.3802	0.3372	0.003
Mac_LA	melanomatumor	AIMP1	RACK1	0.2907	4.145	2.2179	0.000999
Mac_LA	melanomatumor	ANXA1	EDNRB	1.5201	0.5666	1.0434	0.000999
Mac_LA	melanomatumor	APP	EDNRB	0.2852	0.5666	0.4259	0.000999
Mac_LA	melanomatumor	CALM1	RPSA	1.3467	3.7787	2.5627	0.000999
Mac_LA	melanomatumor	FN1	RPSA	1.0962	3.7787	2.4374	0.000999
Mac_LA	melanomatumor	ITGB1	RACK1	0.4657	4.145	2.3053	0.000999
Mac_LA	melanomatumor	NAMPT	ANXA6	0.2975	0.3625	0.33	0.000999
Mac_LA	melanomatumor	NMB	EDNRB	0.3013	0.5666	0.434	0.000999
Mac_LA	melanomatumor	RPS19	RPSA	3.509	3.7787	3.6438	0.000999
Mac_LA	melanomatumor	SPP1	CD44	3.0733	1.2653	2.1693	0.000999
Mac_LA	melanomatumor	SPP1	ITGB1	3.0733	0.3547	1.714	0.000999
Mac_LA	melanomatumor	SPP1	NCSTN	3.0733	0.2614	1.6674	0.000999
Mac_LA	melanomatumor	CALR	NCSTN	0.9648	0.2614	0.6131	0.002
Mac_LA	melanomatumor	LGALS3	ITGB1	2.341	0.3547	1.3479	0.002
Mac_LA	melanomatumor	A2M	TNFRSF14	0.5014	0.5069	0.5041	0.003
Mac_LA	melanomatumor	APP	TNFRSF14	0.2852	0.5069	0.396	0.004
Mac_LA	ovarytumor	ADAM9	ITGB1	0.3224	0.2783	0.3003	0.000999
Mac_LA	ovarytumor	ANXA1	CXCR4	1.5201	0.3688	0.9444	0.000999
Mac_LA	ovarytumor	AREG	FOLR1	0.2617	0.5619	0.4118	0.000999
Mac_LA	ovarytumor	CALM1	RPSA	1.3467	2.9542	2.1504	0.000999
Mac_LA	ovarytumor	COPA	FOLR1	0.3451	0.5619	0.4535	0.000999
Mac_LA	ovarytumor	CXCL16	CXCR4	0.6305	0.3688	0.4997	0.000999
Mac_LA	ovarytumor	CXCL3	CXCR4	0.2783	0.3688	0.3235	0.000999
Mac_LA	ovarytumor	FN1	ITGB1	1.0962	0.2783	0.6873	0.000999
Mac_LA	ovarytumor	FN1	RPSA	1.0962	2.9542	2.0252	0.000999
Mac_LA	ovarytumor	LGALS3	ITGB1	2.341	0.2783	1.3096	0.000999
Mac_LA	ovarytumor	MIF	CD74	1.2501	1.4431	1.3466	0.000999
Mac_LA	ovarytumor	MMP9	ITGB1	0.9835	0.2783	0.6309	0.000999
Mac_LA	ovarytumor	PTPRC	CXCR4	0.3665	0.3688	0.3676	0.000999
Mac_LA	ovarytumor	SPP1	ITGB1	3.0733	0.2783	1.6758	0.000999
Mac_LA	ovarytumor	TGFB1	ITGB1	0.3223	0.2783	0.3003	0.000999
Mac_LA	ovarytumor	ITGB1	CD151	0.4657	0.4981	0.4819	0.004
Mac_LA	ovarytumor	ITGB1	CD47	0.4657	0.4931	0.4794	0.004
Mac_LA	ovarytumor	ITGB1	RACK1	0.4657	2.9543	1.71	0.004
breasttumor	Mac_LA	A2M	LRP1	0.3129	0.3427	0.3278	0.000999
breasttumor	Mac_LA	ANXA1	C5AR1	0.4092	0.4636	0.4364	0.000999
breasttumor	Mac_LA	ANXA1	CCR1	0.4092	0.3657	0.3874	0.000999
breasttumor	Mac_LA	ANXA1	CD4	0.4092	0.3763	0.3927	0.000999
breasttumor	Mac_LA	ANXA1	CD44	0.4092	1.4054	0.9073	0.000999
breasttumor	Mac_LA	ANXA1	CXCR4	0.4092	0.64	0.5246	0.000999
breasttumor	Mac_LA	ANXA1	FPR3	0.4092	0.4512	0.4302	0.000999
breasttumor	Mac_LA	APP	C5AR1	0.5409	0.4636	0.5023	0.000999
breasttumor	Mac_LA	APP	CCR1	0.5409	0.3657	0.4533	0.000999
breasttumor	Mac_LA	APP	CD36	0.5409	0.4466	0.4938	0.000999
breasttumor	Mac_LA	APP	CXCR4	0.5409	0.64	0.5905	0.000999
breasttumor	Mac_LA	APP	LRP1	0.5409	0.3427	0.4418	0.000999
breasttumor	Mac_LA	ARF1	CD4	1.6219	0.3763	0.9991	0.000999
breasttumor	Mac_LA	ARF1	CD44	1.6219	1.4054	1.5136	0.000999
breasttumor	Mac_LA	CALR	CD44	1.1835	1.4054	1.2945	0.000999
breasttumor	Mac_LA	CALR	LRP1	1.1835	0.3427	0.7631	0.000999
breasttumor	Mac_LA	CD99	CD99	0.3871	0.8115	0.5993	0.000999
breasttumor	Mac_LA	COL2A1	CD44	0.3935	1.4054	0.8994	0.000999
breasttumor	Mac_LA	GSTP1	CD44	2.5435	1.4054	1.9745	0.000999
breasttumor	Mac_LA	HEBP1	C5AR1	0.4062	0.4636	0.4349	0.000999
breasttumor	Mac_LA	HEBP1	CCR1	0.4062	0.3657	0.3859	0.000999
breasttumor	Mac_LA	HEBP1	CXCR4	0.4062	0.64	0.5231	0.000999
breasttumor	Mac_LA	HEBP1	FPR3	0.4062	0.4512	0.4287	0.000999
breasttumor	Mac_LA	HMGB1	LY96	1.1815	0.8103	0.9959	0.000999
breasttumor	Mac_LA	HMGB2	CD44	0.3139	1.4054	0.8596	0.000999
breasttumor	Mac_LA	HMGB2	DAB2	0.3139	0.9194	0.6166	0.000999
breasttumor	Mac_LA	HSP90B1	LRP1	0.7786	0.3427	0.5606	0.000999
breasttumor	Mac_LA	ITGB1	CD36	0.2939	0.4466	0.3703	0.000999
breasttumor	Mac_LA	ITGB1	CD47	0.2939	0.339	0.3165	0.000999
breasttumor	Mac_LA	ITGB1	DAB2	0.2939	0.9194	0.6066	0.000999
breasttumor	Mac_LA	ITGB1	ENG	0.2939	0.3236	0.3087	0.000999
breasttumor	Mac_LA	ITGB1	ITGAX	0.2939	0.4922	0.393	0.000999
breasttumor	Mac_LA	ITGB1	PLAUR	0.2939	1.1605	0.7272	0.000999
breasttumor	Mac_LA	LGALS3	CLEC7A	0.8391	0.3231	0.5811	0.000999
breasttumor	Mac_LA	LGALS3	FCGR2A	0.8391	0.3966	0.6178	0.000999
breasttumor	Mac_LA	LGALS3	FCGR2B	0.8391	0.3549	0.597	0.000999
breasttumor	Mac_LA	LGALS3	TFRC	0.8391	0.6885	0.7638	0.000999
breasttumor	Mac_LA	LRPAP1	LRP1	0.2756	0.3427	0.3091	0.000999
breasttumor	Mac_LA	MDK	LRP1	0.592	0.3427	0.4673	0.000999
breasttumor	Mac_LA	MIF	CD74	3.2716	3.1561	3.2138	0.000999
breasttumor	Mac_LA	NPW	C5AR1	0.5478	0.4636	0.5057	0.000999
breasttumor	Mac_LA	NPW	CCR1	0.5478	0.3657	0.4568	0.000999
breasttumor	Mac_LA	NPW	CXCR4	0.5478	0.64	0.5939	0.000999
breasttumor	Mac_LA	RPS19	C5AR1	3.691	0.4636	2.0773	0.000999
breasttumor	Mac_LA	RPS19	CD4	3.691	0.3763	2.0336	0.000999
breasttumor	Mac_LA	RTN4	CD44	0.3318	1.4054	0.8686	0.000999
breasttumor	Mac_LA	RTN4	CD99	0.3318	0.8115	0.5717	0.000999
breasttumor	Mac_LA	SERPINE2	LRP1	0.6001	0.3427	0.4714	0.000999
breasttumor	Mac_LA	TF	CD4	0.2688	0.3763	0.3225	0.000999
breasttumor	Mac_LA	TF	TFRC	0.2688	0.6885	0.4786	0.000999
breasttumor	Mac_LA	TIMP1	LRP1	0.7045	0.3427	0.5236	0.000999
breasttumor	Mac_LA	COL2A1	ITGB1	0.3935	0.4657	0.4296	0.00699
breasttumor	Mac_LA	HSP90B1	ITGB1	0.7786	0.4657	0.6221	0.00999
colorectaltumor	Mac_LA	ANXA1	CD44	0.5916	1.4054	0.9985	0.000999
colorectaltumor	Mac_LA	APP	C5AR1	0.4966	0.4636	0.4801	0.000999
colorectaltumor	Mac_LA	APP	CCR1	0.4966	0.3657	0.4312	0.000999
colorectaltumor	Mac_LA	APP	CD36	0.4966	0.4466	0.4716	0.000999
colorectaltumor	Mac_LA	APP	CXCR4	0.4966	0.64	0.5683	0.000999
colorectaltumor	Mac_LA	APP	LRP1	0.4966	0.3427	0.4196	0.000999
colorectaltumor	Mac_LA	ARF1	CD4	0.6489	0.3763	0.5126	0.000999
colorectaltumor	Mac_LA	ARF1	CD44	0.6489	1.4054	1.0271	0.000999
colorectaltumor	Mac_LA	CALR	CD44	0.4934	1.4054	0.9494	0.000999
colorectaltumor	Mac_LA	CD99	CD99	0.3443	0.8115	0.5779	0.000999
colorectaltumor	Mac_LA	COL1A1	CD36	0.4875	0.4466	0.4671	0.000999
colorectaltumor	Mac_LA	COL1A1	CD44	0.4875	1.4054	0.9465	0.000999
colorectaltumor	Mac_LA	GSTP1	CD44	2.8039	1.4054	2.1046	0.000999
colorectaltumor	Mac_LA	HMGB1	LY96	2.155	0.8103	1.4826	0.000999
colorectaltumor	Mac_LA	HMGB2	CD44	0.5347	1.4054	0.9701	0.000999
colorectaltumor	Mac_LA	HMGB2	DAB2	0.5347	0.9194	0.7271	0.000999
colorectaltumor	Mac_LA	ITGB1	CD36	0.4214	0.4466	0.434	0.000999
colorectaltumor	Mac_LA	ITGB1	DAB2	0.4214	0.9194	0.6704	0.000999
colorectaltumor	Mac_LA	ITGB1	ENG	0.4214	0.3236	0.3725	0.000999
colorectaltumor	Mac_LA	ITGB1	ITGAX	0.4214	0.4922	0.4568	0.000999
colorectaltumor	Mac_LA	ITGB1	PLAUR	0.4214	1.1605	0.7909	0.000999
colorectaltumor	Mac_LA	MDK	LRP1	0.7548	0.3427	0.5488	0.000999
colorectaltumor	Mac_LA	MIF	CD74	1.6741	3.1561	2.4151	0.000999
colorectaltumor	Mac_LA	RPS19	C5AR1	4.0956	0.4636	2.2796	0.000999
colorectaltumor	Mac_LA	RPS19	CD4	4.0956	0.3763	2.2359	0.000999
colorectaltumor	Mac_LA	RTN4	CD44	0.4148	1.4054	0.9101	0.000999
colorectaltumor	Mac_LA	HSP90B1	LRP1	0.5887	0.3427	0.4657	0.002
colorectaltumor	Mac_LA	LGALS3	TFRC	1.5563	0.6885	1.1224	0.004
livertumor	Mac_LA	AGRN	LRP1	0.3492	0.3427	0.346	0.000999
livertumor	Mac_LA	AGT	ATP6AP2	0.4701	0.9619	0.716	0.000999
livertumor	Mac_LA	AGT	C5AR1	0.4701	0.4636	0.4668	0.000999
livertumor	Mac_LA	AGT	CCR1	0.4701	0.3657	0.4179	0.000999
livertumor	Mac_LA	AGT	CXCR4	0.4701	0.64	0.555	0.000999
livertumor	Mac_LA	AGT	PTAFR	0.4701	0.2667	0.3684	0.000999
livertumor	Mac_LA	APOA1	ABCA1	0.2888	0.3336	0.3112	0.000999
livertumor	Mac_LA	APOA1	CD36	0.2888	0.4466	0.3677	0.000999
livertumor	Mac_LA	APOA1	LRP1	0.2888	0.3427	0.3157	0.000999
livertumor	Mac_LA	APOA1	MSR1	0.2888	0.6064	0.4476	0.000999
livertumor	Mac_LA	APP	C5AR1	0.5626	0.4636	0.5131	0.000999
livertumor	Mac_LA	APP	CCR1	0.5626	0.3657	0.4641	0.000999
livertumor	Mac_LA	APP	CD36	0.5626	0.4466	0.5046	0.000999
livertumor	Mac_LA	APP	CXCR4	0.5626	0.64	0.6013	0.000999
livertumor	Mac_LA	APP	LRP1	0.5626	0.3427	0.4526	0.000999
livertumor	Mac_LA	ARF1	CD4	0.6936	0.3763	0.5349	0.000999
livertumor	Mac_LA	ARF1	CD44	0.6936	1.4054	1.0495	0.000999
livertumor	Mac_LA	C3	C5AR1	0.6584	0.4636	0.561	0.000999
livertumor	Mac_LA	C3	CCR1	0.6584	0.3657	0.5121	0.000999
livertumor	Mac_LA	C3	CXCR4	0.6584	0.64	0.6492	0.000999
livertumor	Mac_LA	C3	ITGAM	0.6584	0.3326	0.4955	0.000999
livertumor	Mac_LA	C3	ITGAX	0.6584	0.4922	0.5753	0.000999
livertumor	Mac_LA	C3	ITGB2	0.6584	1.2219	0.9402	0.000999
livertumor	Mac_LA	C3	LRP1	0.6584	0.3427	0.5006	0.000999
livertumor	Mac_LA	CALR	CD44	1.0416	1.4054	1.2235	0.000999
livertumor	Mac_LA	CALR	LRP1	1.0416	0.3427	0.6922	0.000999
livertumor	Mac_LA	CCL20	C5AR1	1.0877	0.4636	0.7756	0.000999
livertumor	Mac_LA	CCL20	CCR1	1.0877	0.3657	0.7267	0.000999
livertumor	Mac_LA	CCL20	CXCR4	1.0877	0.64	0.8638	0.000999
livertumor	Mac_LA	CFH	ITGAM	0.3373	0.3326	0.335	0.000999
livertumor	Mac_LA	CXCL2	C5AR1	0.3364	0.4636	0.4	0.000999
livertumor	Mac_LA	CXCL2	CCR1	0.3364	0.3657	0.351	0.000999
livertumor	Mac_LA	CXCL2	CXCR4	0.3364	0.64	0.4882	0.000999
livertumor	Mac_LA	CXCL3	C5AR1	0.2543	0.4636	0.3589	0.000999
livertumor	Mac_LA	CXCL3	CCR1	0.2543	0.3657	0.31	0.000999
livertumor	Mac_LA	CXCL3	CXCR4	0.2543	0.64	0.4471	0.000999
livertumor	Mac_LA	DSG2	CD44	0.7479	1.4054	1.0766	0.000999
livertumor	Mac_LA	DSG2	CXCR4	0.7479	0.64	0.6939	0.000999
livertumor	Mac_LA	DSG2	DAB2	0.7479	0.9194	0.8336	0.000999
livertumor	Mac_LA	FGA	ITGAX	0.2688	0.4922	0.3805	0.000999
livertumor	Mac_LA	FGA	ITGB2	0.2688	1.2219	0.7453	0.000999
livertumor	Mac_LA	FN1	SDC2	0.3125	0.8667	0.5896	0.000999
livertumor	Mac_LA	GSTP1	CD44	1.7219	1.4054	1.5636	0.000999
livertumor	Mac_LA	HMGB1	LY96	1.4361	0.8103	1.1232	0.000999
livertumor	Mac_LA	HSP90B1	LRP1	0.8951	0.3427	0.6189	0.000999
livertumor	Mac_LA	HSPG2	LRP1	0.2746	0.3427	0.3087	0.000999
livertumor	Mac_LA	ITGB1	CD36	1.6044	0.4466	1.0255	0.000999
livertumor	Mac_LA	ITGB1	DAB2	1.6044	0.9194	1.2619	0.000999
livertumor	Mac_LA	ITGB1	ENG	1.6044	0.3236	0.964	0.000999
livertumor	Mac_LA	ITGB1	ITGAX	1.6044	0.4922	1.0483	0.000999
livertumor	Mac_LA	ITGB1	PLAUR	1.6044	1.1605	1.3825	0.000999
livertumor	Mac_LA	LRPAP1	LRP1	0.273	0.3427	0.3078	0.000999
livertumor	Mac_LA	MDK	LRP1	1.6101	0.3427	0.9764	0.000999
livertumor	Mac_LA	MIF	CD74	1.7638	3.1561	2.4599	0.000999
livertumor	Mac_LA	NTS	PTAFR	0.3425	0.2667	0.3046	0.000999
livertumor	Mac_LA	RPS19	C5AR1	4.0772	0.4636	2.2704	0.000999
livertumor	Mac_LA	RPS19	CD4	4.0772	0.3763	2.2267	0.000999
livertumor	Mac_LA	RTN4	CD44	1.0046	1.4054	1.205	0.000999
livertumor	Mac_LA	SEMA3C	NRP1	0.2576	0.2611	0.2593	0.000999
livertumor	Mac_LA	SEMA3C	NRP2	0.2576	0.2826	0.2701	0.000999
livertumor	Mac_LA	SERPINA1	LRP1	1.604	0.3427	0.9733	0.000999
livertumor	Mac_LA	SERPINA1	SDC2	1.604	0.8667	1.2354	0.000999
livertumor	Mac_LA	SERPING1	LRP1	0.3498	0.3427	0.3462	0.000999
livertumor	Mac_LA	TF	CD4	0.523	0.3763	0.4496	0.000999
livertumor	Mac_LA	TF	SDC2	0.523	0.8667	0.6949	0.000999
livertumor	Mac_LA	TF	TFRC	0.523	0.6885	0.6057	0.000999
livertumor	Mac_LA	TFPI	LRP1	0.5043	0.3427	0.4235	0.000999
livertumor	Mac_LA	VEGFA	NRP1	0.5485	0.2611	0.4048	0.000999
livertumor	Mac_LA	VEGFA	NRP2	0.5485	0.2826	0.4155	0.000999
livertumor	Mac_LA	VTN	PLAUR	0.7399	1.1605	0.9502	0.000999
livertumor	Mac_LA	VTN	SDC2	0.7399	0.8667	0.8033	0.000999
livertumor	Mac_LA	ANXA1	CXCR4	0.3041	0.64	0.4721	0.002
livertumor	Mac_LA	FN1	CD44	0.3125	1.4054	0.8589	0.002
livertumor	Mac_LA	TIMP1	LRP1	1.0257	0.3427	0.6842	0.002
livertumor	Mac_LA	CD99	CD99	0.5906	0.8115	0.7011	0.005
livertumor	Mac_LA	ITGB1	CD47	1.6044	0.339	0.9717	0.00699
lungtumor	Mac_LA	ANXA1	C5AR1	1.4026	0.4636	0.9331	0.000999
lungtumor	Mac_LA	ANXA1	CCR1	1.4026	0.3657	0.8842	0.000999
lungtumor	Mac_LA	ANXA1	CD4	1.4026	0.3763	0.8895	0.000999
lungtumor	Mac_LA	ANXA1	CD44	1.4026	1.4054	1.404	0.000999
lungtumor	Mac_LA	ANXA1	CXCR4	1.4026	0.64	1.0213	0.000999
lungtumor	Mac_LA	ANXA1	FPR3	1.4026	0.4512	0.9269	0.000999
lungtumor	Mac_LA	ARF1	CD4	0.8791	0.3763	0.6277	0.000999
lungtumor	Mac_LA	ARF1	CD44	0.8791	1.4054	1.1423	0.000999
lungtumor	Mac_LA	CALR	CD44	0.7795	1.4054	1.0925	0.000999
lungtumor	Mac_LA	CALR	LRP1	0.7795	0.3427	0.5611	0.000999
lungtumor	Mac_LA	CCL20	C5AR1	0.2885	0.4636	0.3761	0.000999
lungtumor	Mac_LA	CCL20	CCR1	0.2885	0.3657	0.3271	0.000999
lungtumor	Mac_LA	CCL20	CXCR4	0.2885	0.64	0.4642	0.000999
lungtumor	Mac_LA	CXCL10	C5AR1	0.3417	0.4636	0.4026	0.000999
lungtumor	Mac_LA	CXCL10	CCR1	0.3417	0.3657	0.3537	0.000999
lungtumor	Mac_LA	CXCL10	CXCR4	0.3417	0.64	0.4908	0.000999
lungtumor	Mac_LA	FGA	ITGAX	0.4445	0.4922	0.4684	0.000999
lungtumor	Mac_LA	FGA	ITGB1	0.4445	0.4657	0.4551	0.000999
lungtumor	Mac_LA	FGA	ITGB2	0.4445	1.2219	0.8332	0.000999
lungtumor	Mac_LA	GSTP1	CD44	2.4093	1.4054	1.9073	0.000999
lungtumor	Mac_LA	HLA-DRA	CD4	0.9609	0.3763	0.6686	0.000999
lungtumor	Mac_LA	HLA-DRA	PTPRC	0.9609	0.3665	0.6637	0.000999
lungtumor	Mac_LA	HMGB1	LY96	1.1943	0.8103	1.0023	0.000999
lungtumor	Mac_LA	HMGB2	CD44	0.5593	1.4054	0.9824	0.000999
lungtumor	Mac_LA	HMGB2	DAB2	0.5593	0.9194	0.7394	0.000999
lungtumor	Mac_LA	HSP90B1	LRP1	0.6141	0.3427	0.4784	0.000999
lungtumor	Mac_LA	LGALS3	CLEC7A	0.9915	0.3231	0.6573	0.000999
lungtumor	Mac_LA	LGALS3	FCGR2A	0.9915	0.3966	0.694	0.000999
lungtumor	Mac_LA	LGALS3	FCGR2B	0.9915	0.3549	0.6732	0.000999
lungtumor	Mac_LA	LGALS3	TFRC	0.9915	0.6885	0.84	0.000999
lungtumor	Mac_LA	MDK	LRP1	1.2896	0.3427	0.8161	0.000999
lungtumor	Mac_LA	MIF	CD74	1.4585	3.1561	2.3073	0.000999
lungtumor	Mac_LA	PSAP	LRP1	0.5457	0.3427	0.4442	0.000999
lungtumor	Mac_LA	RPS19	C5AR1	3.5104	0.4636	1.987	0.000999
lungtumor	Mac_LA	RPS19	CD4	3.5104	0.3763	1.9433	0.000999
lungtumor	Mac_LA	RTN4	CD44	0.4013	1.4054	0.9033	0.000999
lungtumor	Mac_LA	SAA1	C5AR1	0.2539	0.4636	0.3587	0.000999
lungtumor	Mac_LA	SAA1	CCR1	0.2539	0.3657	0.3098	0.000999
lungtumor	Mac_LA	SAA1	CXCR4	0.2539	0.64	0.4469	0.000999
lungtumor	Mac_LA	SAA1	PTAFR	0.2539	0.2667	0.2603	0.000999
lungtumor	Mac_LA	SERPINA1	LRP1	0.3624	0.3427	0.3525	0.000999
lungtumor	Mac_LA	SERPINA1	SDC2	0.3624	0.8667	0.6145	0.000999
lungtumor	Mac_LA	SPP1	CD44	1.4874	1.4054	1.4464	0.000999
lungtumor	Mac_LA	TFPI	LRP1	0.3615	0.3427	0.3521	0.000999
lungtumor	Mac_LA	TIMP1	LRP1	0.6195	0.3427	0.4811	0.000999
lungtumor	Mac_LA	HSP90B1	ITGB1	0.6141	0.4657	0.5399	0.002
lungtumor	Mac_LA	LGALS3	ITGB1	0.9915	0.4657	0.7286	0.00799
melanomatumor	Mac_LA	ARF1	CD4	1.8545	0.3763	1.1154	0.000999
melanomatumor	Mac_LA	ARF1	CD44	1.8545	1.4054	1.6299	0.000999
melanomatumor	Mac_LA	GSTP1	CD44	2.3341	1.4054	1.8697	0.000999
melanomatumor	Mac_LA	HAS2	CD44	0.3078	1.4054	0.8566	0.000999
melanomatumor	Mac_LA	HEBP1	CXCR4	0.3689	0.64	0.5044	0.000999
melanomatumor	Mac_LA	HMGB1	LY96	1.6757	0.8103	1.243	0.000999
melanomatumor	Mac_LA	MIF	CD74	2.6939	3.1561	2.925	0.000999
melanomatumor	Mac_LA	SERPINE2	LRP1	0.9323	0.3427	0.6375	0.000999
melanomatumor	Mac_LA	HEBP1	C5AR1	0.3689	0.4636	0.4162	0.002
melanomatumor	Mac_LA	HEBP1	CCR1	0.3689	0.3657	0.3673	0.002
melanomatumor	Mac_LA	HEBP1	FPR3	0.3689	0.4512	0.41	0.002
melanomatumor	Mac_LA	MDK	LRP1	0.3759	0.3427	0.3593	0.002
melanomatumor	Mac_LA	HMGB2	DAB2	0.2735	0.9194	0.5965	0.005
ovarytumor	Mac_LA	ANXA1	C5AR1	1.0314	0.4636	0.7475	0.000999
ovarytumor	Mac_LA	ANXA1	CCR1	1.0314	0.3657	0.6985	0.000999
ovarytumor	Mac_LA	ANXA1	CD4	1.0314	0.3763	0.7038	0.000999
ovarytumor	Mac_LA	ANXA1	CD44	1.0314	1.4054	1.2184	0.000999
ovarytumor	Mac_LA	ANXA1	CXCR4	1.0314	0.64	0.8357	0.000999
ovarytumor	Mac_LA	ANXA1	FPR3	1.0314	0.4512	0.7413	0.000999
ovarytumor	Mac_LA	APOE	LRP1	0.837	0.3427	0.5899	0.000999
ovarytumor	Mac_LA	APOE	SDC2	0.837	0.8667	0.8519	0.000999
ovarytumor	Mac_LA	APP	C5AR1	0.2907	0.4636	0.3771	0.000999
ovarytumor	Mac_LA	APP	CCR1	0.2907	0.3657	0.3282	0.000999
ovarytumor	Mac_LA	APP	CD36	0.2907	0.4466	0.3687	0.000999
ovarytumor	Mac_LA	APP	CXCR4	0.2907	0.64	0.4653	0.000999
ovarytumor	Mac_LA	APP	LRP1	0.2907	0.3427	0.3167	0.000999
ovarytumor	Mac_LA	ARF1	CD4	0.7364	0.3763	0.5563	0.000999
ovarytumor	Mac_LA	ARF1	CD44	0.7364	1.4054	1.0709	0.000999
ovarytumor	Mac_LA	CALR	CD44	0.7423	1.4054	1.0738	0.000999
ovarytumor	Mac_LA	CALR	LRP1	0.7423	0.3427	0.5425	0.000999
ovarytumor	Mac_LA	CCL2	CCR1	0.3526	0.3657	0.3592	0.000999
ovarytumor	Mac_LA	COL1A1	CD36	0.3504	0.4466	0.3985	0.000999
ovarytumor	Mac_LA	COL1A1	CD44	0.3504	1.4054	0.8779	0.000999
ovarytumor	Mac_LA	GSTP1	CD44	2.6185	1.4054	2.0119	0.000999
ovarytumor	Mac_LA	HLA-DMA	CD4	0.2537	0.3763	0.315	0.000999
ovarytumor	Mac_LA	HLA-DRA	CD4	1.2369	0.3763	0.8066	0.000999
ovarytumor	Mac_LA	HLA-DRA	PTPRC	1.2369	0.3665	0.8017	0.000999
ovarytumor	Mac_LA	HMGB1	LY96	1.7272	0.8103	1.2687	0.000999
ovarytumor	Mac_LA	HMGB2	CD44	0.4974	1.4054	0.9514	0.000999
ovarytumor	Mac_LA	HMGB2	DAB2	0.4974	0.9194	0.7084	0.000999
ovarytumor	Mac_LA	HSP90B1	LRP1	0.6365	0.3427	0.4896	0.000999
ovarytumor	Mac_LA	ITGB1	CD36	0.2783	0.4466	0.3625	0.000999
ovarytumor	Mac_LA	ITGB1	DAB2	0.2783	0.9194	0.5988	0.000999
ovarytumor	Mac_LA	ITGB1	ENG	0.2783	0.3236	0.3009	0.000999
ovarytumor	Mac_LA	ITGB1	ITGAX	0.2783	0.4922	0.3852	0.000999
ovarytumor	Mac_LA	ITGB1	PLAUR	0.2783	1.1605	0.7194	0.000999
ovarytumor	Mac_LA	LGALS3	CLEC7A	0.5097	0.3231	0.4164	0.000999
ovarytumor	Mac_LA	LGALS3	FCGR2A	0.5097	0.3966	0.4531	0.000999
ovarytumor	Mac_LA	LGALS3	FCGR2B	0.5097	0.3549	0.4323	0.000999
ovarytumor	Mac_LA	LGALS3	TFRC	0.5097	0.6885	0.5991	0.000999
ovarytumor	Mac_LA	LRPAP1	LRP1	0.3826	0.3427	0.3626	0.000999
ovarytumor	Mac_LA	MDK	LRP1	1.5321	0.3427	0.9374	0.000999
ovarytumor	Mac_LA	MIF	CD74	0.8565	3.1561	2.0063	0.000999
ovarytumor	Mac_LA	PSAP	LRP1	0.6574	0.3427	0.5001	0.000999
ovarytumor	Mac_LA	RPS19	C5AR1	3.9325	0.4636	2.198	0.000999
ovarytumor	Mac_LA	RPS19	CD4	3.9325	0.3763	2.1544	0.000999
ovarytumor	Mac_LA	RTN4	CD44	0.4992	1.4054	0.9523	0.000999
ovarytumor	Mac_LA	RTN4	CD99	0.4992	0.8115	0.6554	0.000999
ovarytumor	Mac_LA	SERPING1	LRP1	0.3678	0.3427	0.3553	0.000999
ovarytumor	Mac_LA	SPP1	CD44	0.3946	1.4054	0.9	0.000999
ovarytumor	Mac_LA	TIMP1	LRP1	0.7779	0.3427	0.5603	0.000999
ovarytumor	Mac_LA	COL1A1	ITGB1	0.3504	0.4657	0.408	0.004
ovarytumor	Mac_LA	HSP90B1	ITGB1	0.6365	0.4657	0.5511	0.005

[truncated: 12 more sheets: Mac_ES vs. lymphocytes, Mac_ES vs. malignant cells, Mac_AgPres vs. lymphocytes, Mac_AgPres vs. malignant cells, RTM_IFN vs. lymphocytes, RTM_IFN vs. malignant cells, RTM_Int vs. lymphocytes, RTM_Int vs. malignant cells, RTM_LA vs. lymphocytes, RTM_LA vs. malignant cells, RTM-likeMT vs. lymphocytes, RTM-likeMT vs. malignant cells]
