# Supplementary material for: Single-cell resolution characterization of myeloid-derived cell states with implication in cancer outcome
Source: Nat Commun. 2024 Jul 7;15:5694. doi: 10.1038/s41467-024-49916-4 (PMC11228020; doi:10.1038/s41467-024-49916-4)
Supplement: Supplementary file 13 — Dataset 10 [file 41467_2024_49916_MOESM13_ESM.xlsx]

## Sheet: Supplementary Table 10
Supplementary Data 10: Univariate Cox regression analysis results
* Log-rank test p-value < 0.05 were considered significant.
TCGA-OV				TCGA-BRCA: Basal
Cell States	HR (95% CI for HR)	p.value*		Cell States	HR (95% CI for HR)	p.value*
Mac_Angio	1.1 (0.93-1.2)	0.42		TCD4_em	1.1 (0.75-1.6)	0.66
Mac_AgPres	1 (0.92-1.2)	0.5		TCD4_naive	1 (0.7-1.5)	0.93
RTM_Int	1.1 (1-1.3)	0.035		TCD8_naive	0.97 (0.67-1.4)	0.88
Malignant Cells	0.93 (0.82-1.1)	0.28		TCD8_em	0.88 (0.61-1.3)	0.5
Mac_ES	0.95 (0.83-1.1)	0.43		B_cells	0.77 (0.54-1.1)	0.15
Fibroblasts	1 (0.91-1.2)	0.63		TCD4_ex	0.94 (0.64-1.4)	0.77
TCD4_ex	0.87 (0.77-0.99)	0.04		NK_rest	0.88 (0.62-1.3)	0.48
Endothelial	1 (0.88-1.1)	0.98		TCD4_reg	0.87 (0.59-1.3)	0.47
TCD8_naive	0.93 (0.82-1.1)	0.26		NK_cyto	0.67 (0.44-1)	0.069
pDC	0.94 (0.83-1.1)	0.37		Mac_AgPres	0.98 (0.67-1.5)	0.93
B_cells	0.91 (0.81-1)	0.16		cDC1_CLEC9A	0.91 (0.64-1.3)	0.58
NK_rest	0.93 (0.82-1.1)	0.25		cDC2_AREG	0.8 (0.51-1.3)	0.36
TCD4_reg	0.9 (0.79-1)	0.1		cDC2_FCER1A	0.87 (0.53-1.4)	0.56
RTM_LA	1 (0.91-1.2)	0.69		RTM_Int	1.5 (1-2.1)	0.04
cDC2_FCER1A	0.97 (0.85-1.1)	0.61		cDC4_FCGR3A	1.8 (1.2-2.6)	0.0032
cDC2_AREG	0.98 (0.86-1.1)	0.78		Mac_ES	1.1 (0.74-1.7)	0.61
TCD4_em	0.96 (0.84-1.1)	0.54		Neutrophil_MMP9	1.1 (0.74-1.5)	0.73
MoDC_CD14	0.96 (0.85-1.1)	0.58		Mast_cells	1.4 (0.93-2.2)	0.1
Mac_Hypo	1 (0.92-1.2)	0.49		NKT	0.63 (0.42-0.94)	0.024
TCD4_naive	0.95 (0.83-1.1)	0.4		RTM_LA	0.84 (0.59-1.2)	0.32
TCD8_em	0.92 (0.81-1)	0.21		TCD8_ex	0.97 (0.68-1.4)	0.87
Mac_IFN	1 (0.91-1.2)	0.64		Mono_IL1B	0.8 (0.56-1.2)	0.24
TCD8_ex	0.86 (0.76-0.98)	0.02		Mono_CD14_FOS+	0.84 (0.57-1.2)	0.38
MonoInter_CXCL10	0.86 (0.76-0.98)	0.024		MonoInter_CLEC10A	1.1 (0.78-1.6)	0.53
Epithelial Cells	0.93 (0.82-1.1)	0.24		Mac_Angio	1.3 (0.85-1.8)	0.25
NK_cyto	0.96 (0.84-1.1)	0.51		MoDC_CD14	0.66 (0.42-1)	0.071
RTM_IFN	0.97 (0.85-1.1)	0.58		MonoInter_CXCL10	0.79 (0.55-1.1)	0.2
RTM_like_MT	0.97 (0.86-1.1)	0.69		Endothelial	1 (0.69-1.5)	0.95
Mac_LA	1 (0.89-1.2)	0.83		Fibroblasts	1.3 (0.85-2)	0.23
Mast_cells	0.94 (0.83-1.1)	0.3		pDC	1.1 (0.73-1.6)	0.74
MonoInter_CLEC10A	1 (0.89-1.1)	0.86		Neutrophil_TAGLN2	1.2 (0.85-1.8)	0.26
Mono_IL1B	1.1 (0.93-1.2)	0.41		Mac_LA	1.3 (0.86-1.9)	0.22
cDC2_CD207	0.9 (0.79-1)	0.091		Neutrophil_CXCL8	1.3 (0.88-1.9)	0.2
NKT	0.92 (0.81-1)	0.2		Mac_IFN	0.89 (0.61-1.3)	0.56
cDC1_CLEC9A	0.94 (0.83-1.1)	0.33		Mac_Hypo	1.3 (0.9-1.9)	0.16
MoDC_FCGR3A	0.9 (0.79-1)	0.1		Mac_Alv_like	0.83 (0.57-1.2)	0.32
cDC4_FCGR3A	0.97 (0.85-1.1)	0.62		RTM_IFN	0.91 (0.66-1.3)	0.58
Mono_CD14_FOS+	1 (0.92-1.2)	0.48		MoDC_FCGR3A	0.63 (0.44-0.91)	0.013
Age	1 (1-1)	0.0011		Epithelial Cells	0.92 (0.57-1.5)	0.76
Stage	-1.6 (0.011-0.85)	0.1421		Malignant Cells	0.99 (0.67-1.5)	0.94
Subtype_mRNA	0.26 (0.45-1.1)	0.0675		TGD	0.98 (0.69-1.4)	0.89
				Age	1 (0.97-1)	0.84
TCGA-BRCA: HER2				Stage	20 (0-Inf)	8.925e-05
Cell States	HR (95% CI for HR)	P.value
TCD4_em	1.3 (0.83-2)	0.25		TCGA-BRCA: Luminal A
TCD4_naive	1.1 (0.69-1.7)	0.71		Cell States	HR (95% CI for HR)	P.value
TCD8_naive	0.79 (0.49-1.3)	0.34		TCD4_em	1 (0.76-1.4)	0.83
TCD8_em	0.88 (0.55-1.4)	0.59		TCD4_naive	0.78 (0.57-1.1)	0.1
B_cells	0.8 (0.5-1.3)	0.37		TCD8_naive	0.81 (0.6-1.1)	0.17
TCD4_ex	0.75 (0.44-1.3)	0.27		TCD8_em	0.86 (0.64-1.2)	0.34
NK_rest	1.1 (0.67-1.7)	0.78		B_cells	0.78 (0.57-1.1)	0.13
TCD4_reg	0.97 (0.59-1.6)	0.91		TCD4_ex	0.7 (0.5-0.98)	0.039
NK_cyto	0.71 (0.39-1.3)	0.27		NK_rest	0.85 (0.63-1.1)	0.29
Mac_AgPres	1.1 (0.62-1.9)	0.77		TCD4_reg	0.93 (0.68-1.3)	0.65
cDC1_CLEC9A	0.78 (0.49-1.3)	0.31		NK_cyto	1.2 (0.85-1.6)	0.31
cDC2_AREG	1.1 (0.63-1.8)	0.82		Mac_AgPres	0.86 (0.63-1.2)	0.31
cDC2_FCER1A	1.2 (0.74-2.1)	0.42		cDC1_CLEC9A	0.69 (0.5-0.97)	0.034
RTM_IM	0.96 (0.53-1.7)	0.88		cDC2_AREG	0.76 (0.57-1)	0.066
cDC4_FCGR3A	1.5 (0.93-2.5)	0.093		cDC2_FCER1A	0.83 (0.61-1.1)	0.25
Mac_ES	0.82 (0.52-1.3)	0.41		RTM_Int	1 (0.77-1.4)	0.76
Neutrophil_MMP9	0.9 (0.59-1.4)	0.63		cDC4_FCGR3A	0.64 (0.47-0.89)	0.0075
Mast_cells	0.67 (0.35-1.3)	0.22		Mac_ES	0.74 (0.53-1)	0.083
NKT	0.71 (0.43-1.2)	0.19		Neutrophil_MMP9	1.1 (0.81-1.5)	0.51
RTM_LA	0.76 (0.48-1.2)	0.25		Mast_cells	0.87 (0.64-1.2)	0.4
TCD8_ex	0.79 (0.5-1.2)	0.31		NKT	1.1 (0.79-1.5)	0.64
Mono_IL1B	0.92 (0.57-1.5)	0.73		RTM_LA	0.84 (0.61-1.1)	0.28
Mono_CD14_FOS+	1 (0.62-1.8)	0.86		TCD8_ex	0.83 (0.61-1.1)	0.25
MonoInter_CLEC10A	1.1 (0.68-1.9)	0.64		Mono_IL1B	0.84 (0.61-1.1)	0.27
Mac_Angio	0.85 (0.54-1.3)	0.47		Mono_CD14_FOS+	0.96 (0.7-1.3)	0.8
MoDC_CD14	0.84 (0.52-1.4)	0.47		MonoInter_CLEC10A	0.88 (0.65-1.2)	0.39
MonoInter_CXCL10	0.93 (0.59-1.5)	0.74		Mac_Angio	0.84 (0.62-1.1)	0.25
Endothelial	1.3 (0.8-2.3)	0.27		MoDC_CD14	0.72 (0.53-0.96)	0.028
Fibroblasts	0.76 (0.46-1.3)	0.28		MonoInter_CXCL10	0.82 (0.59-1.1)	0.24
pDC	0.71 (0.41-1.2)	0.2		Endothelial	1.1 (0.8-1.5)	0.55
Neutrophil_TAGLN2	0.74 (0.41-1.3)	0.32		Fibroblasts	0.89 (0.67-1.2)	0.42
Mac_LA	0.91 (0.55-1.5)	0.72		pDC	0.71 (0.53-0.97)	0.029
Neutrophil_CXCL8	0.78 (0.44-1.4)	0.39		Neutrophil_TAGLN2	0.93 (0.68-1.3)	0.65
Mac_IFN	0.86 (0.51-1.4)	0.55		Mac_LA	0.92 (0.67-1.3)	0.59
Mac_Hypo	1 (0.61-1.7)	0.95		Neutrophil_CXCL8	0.93 (0.69-1.3)	0.66
Mac_Alv_like	0.92 (0.57-1.5)	0.72		Mac_IFN	0.83 (0.6-1.1)	0.24
RTM_IFN	0.93 (0.58-1.5)	0.78		Mac_Hypo	0.79 (0.58-1.1)	0.13
MoDC_FCGR3A	0.8 (0.47-1.3)	0.4		Mac_Alv_like	0.85 (0.63-1.2)	0.31
Epithelial Cells	0.98 (0.64-1.5)	0.93		RTM_IFN	0.8 (0.57-1.1)	0.18
Malignant Cells	1.9 (1-3.4)	0.045		MoDC_FCGR3A	0.72 (0.53-0.99)	0.041
TGD	0.86 (0.55-1.3)	0.51		Epithelial Cells	0.99 (0.73-1.4)	0.97
Age	1.1 (1-1.1)	0.0021		Malignant Cells	1.2 (0.92-1.6)	0.17
Stage	1.1 (0.084-6.8)	0.0025		TGD	0.78 (0.58-1.1)	0.12
				Age	1.1 (1-1.1)	2e-06
TCGA-BRCA: Luminal B				Stage	1.1 (0.64-5.7)	0.02362
Cell States	HR (95% CI for HR)	P.value
TCD4_em	0.56 (0.39-0.83)	0.0034		TCGA-LUAD
TCD4_naive	0.87 (0.59-1.3)	0.48		Cell States	HR (95% CI for HR)	P.value
TCD8_naive	0.91 (0.63-1.3)	0.6		TCD8_ex	0.97 (0.85-1.1)	0.7
TCD8_em	0.95 (0.66-1.4)	0.8		TCD4_ex	0.95 (0.83-1.1)	0.44
B_cells	0.67 (0.44-1)	0.056		TCD4_em	0.93 (0.81-1.1)	0.31
TCD4_ex	1.1 (0.72-1.6)	0.75		TCD4_reg	0.96 (0.84-1.1)	0.51
NK_rest	0.68 (0.47-0.99)	0.043		Mac_IFN	1 (0.9-1.2)	0.65
TCD4_reg	0.94 (0.65-1.4)	0.76		TCD8_em	0.89 (0.78-1)	0.095
NK_cyto	1.1 (0.75-1.6)	0.63		RTM_IFN	1 (0.87-1.1)	0.94
Mac_AgPres	0.97 (0.66-1.4)	0.88		NK_cyto	0.95 (0.83-1.1)	0.45
cDC1_CLEC9A	0.95 (0.65-1.4)	0.78		MonoInter_CXCL10	1 (0.88-1.1)	0.99
cDC2_AREG	0.84 (0.51-1.4)	0.5		TCD8_naive	0.96 (0.84-1.1)	0.51
cDC2_FCER1A	0.91 (0.59-1.4)	0.68		Malignant Cells	1.3 (1.1-1.4)	0.00088
RTM_Int	1.1 (0.72-1.7)	0.66		Mac_ES	1 (0.89-1.2)	0.83
cDC4_FCGR3A	1.1 (0.78-1.6)	0.55		B_cells	0.82 (0.72-0.94)	0.0034
Mac_ES	1.3 (0.87-1.8)	0.23		cDC2_AREG	0.95 (0.84-1.1)	0.47
Neutrophil_MMP9	1 (0.7-1.5)	0.97		Mac_Alv_like	0.92 (0.81-1.1)	0.24
Mast_cells	1.3 (0.9-2)	0.15		NKT	0.9 (0.78-1)	0.12
NKT	1.4 (0.93-2)	0.11		RTM_LA	0.9 (0.78-1)	0.1
RTM_LA	1.2 (0.82-1.7)	0.37		TCD4_naive	0.95 (0.82-1.1)	0.42
TCD8_ex	0.99 (0.69-1.4)	0.95		Mast_cells	0.8 (0.7-0.92)	0.0014
Mono_IL1B	1.3 (0.89-1.8)	0.2		cDC4_FCGR3A	1 (0.9-1.2)	0.65
Mono_CD14_FOS+	0.98 (0.68-1.4)	0.93		Endothelial	0.95 (0.83-1.1)	0.46
MonoInter_CLEC10A	1.2 (0.83-1.7)	0.37		Mac_Angio	1.2 (1.1-1.4)	0.0059
Mac_Angio	1.5 (1-2.2)	0.048		RTM_like_MT	0.98 (0.86-1.1)	0.78
MoDC_CD14	1.1 (0.75-1.6)	0.67		NK_rest	0.96 (0.83-1.1)	0.52
MonoInter_CXCL10	1.1 (0.77-1.6)	0.56		Epithelial Cells	0.92 (0.81-1)	0.2
Endothelial	0.66 (0.4-1.1)	0.12		Fibroblasts	1 (0.87-1.1)	0.95
Fibroblasts	1.6 (1.1-2.4)	0.011		MonoInter_CLEC10A	1.1 (0.95-1.2)	0.2
pDC	0.66 (0.42-1)	0.065		pDC	0.99 (0.87-1.1)	0.94
Neutrophil_TAGLN2	1.1 (0.78-1.7)	0.49		RTM_Int	0.86 (0.75-0.98)	0.025
Mac_LA	1.5 (0.99-2.2)	0.055		Mono_IL1B	1.2 (1.1-1.4)	0.0022
Neutrophil_CXCL8	1.1 (0.79-1.7)	0.49		MoDC_FCGR3A	1 (0.9-1.2)	0.67
Mac_IFN	0.96 (0.67-1.4)	0.83		Mac_AgPres	0.92 (0.81-1.1)	0.24
Mac_Hypo	1.4 (0.93-2)	0.11		Mac_Hypo	1.1 (0.97-1.3)	0.12
Mac_Alv_like	1.1 (0.74-1.6)	0.7		Mono_CD14_FOS-	1 (0.89-1.2)	0.76
RTM_IFN	0.93 (0.65-1.3)	0.69		cDC1_CLEC9A	0.85 (0.74-0.96)	0.013
cDC4_FCGR3A	0.8 (0.55-1.2)	0.23		cDC2_CD207	0.84 (0.74-0.95)	0.0078
Epithelial Cells	0.82 (0.53-1.3)	0.38		cDC2_FCER1A	0.85 (0.75-0.97)	0.016
Malignant Cells	0.81 (0.55-1.2)	0.3		cDC_CXCL8	1.2 (1-1.4)	0.011
TGD	0.83 (0.56-1.2)	0.37		MoDC_CD14	0.91 (0.79-1)	0.15
Age	1 (0.99-1.1)	0.1		Mac_LA	0.96 (0.84-1.1)	0.57
Stage	1.6 (0.28-18)	0.01858		Neutrophil_TAGLN2	1.1 (0.98-1.3)	0.11
				Neutrophil_MMP9	1.2 (1.1-1.4)	0.0017
TCGA-LUSC				Neutrophil_CXCL8	1.1 (1-1.3)	0.043
Cell States	HR (95% CI for HR)	P.value		Age	1 (0.99-1)	0.51
Mac_ES	0.98 (0.86-1.1)	0.74		gender	1.1 (0.79-1.4)	0.67
Endothelial	1.1 (0.99-1.3)	0.06		Stage	1.3 (1.6-3.5)	1.822e-11
TCD4_ex	0.95 (0.83-1.1)	0.42
Mono_CD14_FOS-	1 (0.88-1.1)	0.96		TCGA-LIHC
TCD4_reg	0.95 (0.83-1.1)	0.46		Cell States	HR (95% CI for HR)	P.value
Fibroblasts	1.1 (0.97-1.2)	0.15		NK_rest	0.99 (0.84-1.2)	0.89
Malignant Cells	0.9 (0.79-1)	0.1		Endothelial	1 (0.87-1.2)	0.75
Mast_cells	0.98 (0.86-1.1)	0.74		Fibroblasts	1.1 (0.9-1.2)	0.49
RTM_LA	0.91 (0.8-1)	0.14		TCD4_naive	0.91 (0.77-1.1)	0.22
Epithelial Cells	1 (0.87-1.1)	0.96		TCD8_naive	0.86 (0.73-1)	0.055
Mac_Angio	1.2 (1-1.4)	0.0094		Epithelial Cells	1.2 (0.99-1.4)	0.074
TCD4_em	1 (0.9-1.2)	0.67		Malignant Cells	0.86 (0.73-1)	0.078
TCD8_ex	0.96 (0.84-1.1)	0.53		TCD8_em	0.91 (0.77-1.1)	0.22
TCD4_naive	0.89 (0.78-1)	0.093		TCD4_em	0.94 (0.8-1.1)	0.44
RTM_Int	1.1 (0.93-1.2)	0.37		NKT	0.87 (0.74-1)	0.081
TCD8_em	0.96 (0.84-1.1)	0.53		TCD8_ex	0.94 (0.8-1.1)	0.44
Mac_IFN	0.99 (0.86-1.1)	0.82		TCD4_reg	0.98 (0.83-1.1)	0.77
cDC2_FCER1A	0.91 (0.8-1)	0.16		B_cells	0.93 (0.79-1.1)	0.35
RTM_IFN	1.1 (0.99-1.3)	0.072		NK_cyto	0.94 (0.8-1.1)	0.42
NKT	0.92 (0.81-1)	0.19		pDC	1 (0.86-1.2)	0.88
Mac_LA	1.1 (0.95-1.2)	0.22		cDC_CXCL8	0.81 (0.69-0.96)	0.012
NK_cyto	0.85 (0.75-0.96)	0.012		RTM_Int	0.86 (0.73-1)	0.059
B_cells	0.99 (0.87-1.1)	0.86		cDC4_FCGR3A	0.95 (0.81-1.1)	0.51
Mac_Hypo	1.1 (0.97-1.3)	0.15		cDC1_CLEC9A	0.94 (0.8-1.1)	0.46
TCD8_naive	0.93 (0.82-1.1)	0.27		Mac_ES	0.91 (0.77-1.1)	0.24
Mono_IL1B	1.2 (1-1.3)	0.02		Mac_AgPres	0.82 (0.69-0.97)	0.017
cDC2_AREG	0.91 (0.8-1)	0.17		MonoInter_CLEC10A	0.95 (0.81-1.1)	0.57
NK_rest	0.97 (0.85-1.1)	0.68		cDC2_AREG	0.91 (0.78-1.1)	0.26
cDC4_FCGR3A	0.95 (0.84-1.1)	0.46		MoDC_CD14	0.88 (0.75-1)	0.12
pDC	1 (0.89-1.2)	0.86		Mono_IL1B	1 (0.88-1.2)	0.73
MoDC_CD14	0.91 (0.8-1)	0.15		RTM_IFN	1.1 (0.95-1.3)	0.18
RTM_like_MT	0.93 (0.82-1.1)	0.24		Mac_IFN	1.3 (1.1-1.5)	0.0014
Mac_Alv_like	0.93 (0.82-1.1)	0.26		cDC_LAMP3	0.91 (0.78-1.1)	0.27
cDC_CXCL8	1.1 (0.94-1.2)	0.32		TCD4_ex	1 (0.85-1.2)	0.99
MonoInter_CLEC10A	1 (0.88-1.1)	0.97		RTM_LA	1.3 (1.1-1.5)	0.0013
cDC1_CLEC9A	0.98 (0.86-1.1)	0.8		MonoInter_CXCL10	0.89 (0.75-1)	0.15
MonoInter_CXCL10	0.98 (0.86-1.1)	0.72		MoDC_FCGR3A	0.86 (0.73-1)	0.058
cDC2_CD207	0.92 (0.81-1.1)	0.22		Mac_Angio	1 (0.88-1.2)	0.64
Mac_AgPres	0.99 (0.87-1.1)	0.93		cDC2_CD207	0.91 (0.77-1.1)	0.23
Neutrophil_CXCL8	1 (0.9-1.2)	0.69		Mac_Hypo	0.98 (0.84-1.2)	0.82
Neutrophil_TAGLN2	1.1 (0.94-1.2)	0.32		Mac_Alv_like	1 (0.89-1.2)	0.63
Neutrophil_MMP9	1.1 (0.96-1.3)	0.18		Age	1 (1-1)	0.14
MoDC_FCGR3A	1 (0.91-1.2)	0.55		gender	0.89 (0.62-1.3)	0.56
Stage	0.56 (0.92-1.8)	0.007		Stage	1 (0.85-2.4)	3.139e-05
Age	1 (0.99-1)	0.28
gender	1.3 (0.9-1.8)	0.17
TCGA-COAD				TCGA-READ
Cell States	HR (95% CI for HR)	P.value		Cell States	HR (95% CI for HR)	P.value
Endothelial	1.1 (0.92-1.3)	0.27		Endothelial	0.92 (0.64-1.3)	0.67
TCD8_em	0.95 (0.8-1.1)	0.62		TCD8_em	0.98 (0.69-1.4)	0.92
Epithelial Cells	0.98 (0.82-1.2)	0.82		Epithelial Cells	1 (0.69-1.4)	0.99
TCD4_ex	0.95 (0.78-1.1)	0.55		TCD4_ex	0.81 (0.56-1.2)	0.24
MoDC_CD14	0.85 (0.71-1)	0.09		MoDC_CD14	0.83 (0.57-1.2)	0.3
TCD4_naive	0.99 (0.82-1.2)	0.95		TCD4_naive	0.68 (0.48-0.96)	0.028
TCD4_reg	0.9 (0.75-1.1)	0.27		TCD4_reg	0.9 (0.63-1.3)	0.53
NK_rest	0.91 (0.76-1.1)	0.3		NK_rest	0.88 (0.62-1.3)	0.48
B_cells	0.94 (0.78-1.1)	0.51		B_cells	0.88 (0.6-1.3)	0.5
TCD8_ex	1 (0.85-1.2)	0.82		TCD8_ex	0.87 (0.61-1.2)	0.43
Mast_cells	0.92 (0.76-1.1)	0.36		Mast_cells	1.1 (0.74-1.5)	0.77
RTM_LA	1 (0.84-1.2)	0.93		RTM_LA	1.3 (0.91-1.9)	0.14
Mac_IFN	1 (0.86-1.2)	0.75		Mac_IFN	1.1 (0.79-1.6)	0.51
Fibroblasts	1.1 (0.91-1.3)	0.32		Fibroblasts	1.1 (0.77-1.6)	0.56
Mono_IL1B	0.95 (0.79-1.1)	0.57		Mono_IL1B	0.87 (0.62-1.2)	0.41
TCD4_em	0.97 (0.8-1.2)	0.74		TCD4_em	0.93 (0.66-1.3)	0.68
RTM_Int	1.1 (0.91-1.3)	0.37		RTM_Int	1.3 (0.94-1.9)	0.11
Mac_Hypo	1 (0.84-1.2)	0.98		Mac_Hypo	1.2 (0.85-1.6)	0.33
Mac_AgPres	0.94 (0.78-1.1)	0.48		Mac_AgPres	0.93 (0.66-1.3)	0.69
Malignant Cells	1 (0.84-1.2)	0.93		Malignant Cells	0.94 (0.66-1.3)	0.74
RTM_IFN	1.1 (0.89-1.3)	0.47		RTM_IFN	1.2 (0.85-1.7)	0.3
pDC	0.93 (0.78-1.1)	0.46		pDC	0.78 (0.55-1.1)	0.17
NK_cyto	0.84 (0.69-1)	0.067		NK_cyto	0.99 (0.71-1.4)	0.97
cDC2_AREG	0.85 (0.7-1)	0.074		cDC2_AREG	0.9 (0.65-1.3)	0.55
cDC2_FCER1A	0.95 (0.79-1.1)	0.55		cDC2_FCER1A	0.96 (0.68-1.4)	0.84
cDC_LAMP3	0.89 (0.74-1.1)	0.2		cDC_LAMP3	0.93 (0.65-1.3)	0.71
TCD8_naive	0.87 (0.72-1)	0.14		TCD8_naive	0.83 (0.59-1.2)	0.28
MonoInter_CLEC10A	0.92 (0.76-1.1)	0.35		MonoInter_CLEC10A	1 (0.73-1.4)	0.95
Mac_ES	0.97 (0.8-1.2)	0.71		Mac_ES	1.1 (0.82-1.6)	0.42
Mac_LA	1 (0.87-1.3)	0.63		Mac_LA	1.3 (0.92-1.9)	0.13
Mono_CD14_FOS+	0.96 (0.8-1.2)	0.67		Mono_CD14_FOS+	0.93 (0.67-1.3)	0.65
Mac_Angio	1 (0.86-1.2)	0.69		Mac_Angio	1.4 (0.96-2)	0.086
NKT	0.98 (0.81-1.2)	0.8		NKT	1.2 (0.83-1.6)	0.38
Mono_CD14_FOS-	1 (0.85-1.2)	0.78		Mono_CD14_FOS-	1 (0.72-1.5)	0.9
Neutrophil_TAGLN2	0.91 (0.76-1.1)	0.34		Neutrophil_TAGLN2	0.89 (0.63-1.3)	0.51
MonoInter_CXCL10	0.96 (0.8-1.2)	0.7		MonoInter_CXCL10	1.1 (0.77-1.5)	0.62
Neutrophil_CXCL8	0.93 (0.78-1.1)	0.44		Neutrophil_CXCL8	1 (0.72-1.4)	0.92
Neutrophil_MMP9	0.88 (0.73-1.1)	0.2		Neutrophil_MMP9	0.87 (0.62-1.2)	0.44
Mac_Alv_like	1 (0.87-1.3)	0.65		Mac_Alv_like	1.4 (0.97-2)	0.078
Age	1 (1-1)	0.013		Age	1.1 (1-1.1)	0.0017
gender	1 (0.66-1.5)	0.99		gender	0.82 (0.38-1.8)	0.61
Stage	1.3 (0.57-4.1)	2.324e-09		Stage	0.88 (0.19-5.6)	0.007
TCGA-SKCM : Metastasis				TCGA-SKCM : Primary
Cell States	HR (95% CI for HR)	P.value		Cell States	HR (95% CI for HR)	P.value
TCD4_reg	0.62 (0.54-0.71)	1.1e-12		TCD4_reg	0.73 (0.53-1)	0.058
TCD8_ex	0.67 (0.59-0.77)	2.1e-09		TCD8_ex	0.75 (0.54-1)	0.083
TCD4_naive	0.86 (0.76-0.98)	0.027		TCD4_naive	0.99 (0.71-1.4)	0.97
B_cells	0.68 (0.6-0.77)	1.1e-09		B_cells	0.79 (0.59-1.1)	0.14
NK_cyto	0.76 (0.67-0.87)	3.8e-05		NK_cyto	0.84 (0.61-1.2)	0.28
TCD8_em	0.72 (0.63-0.81)	3e-07		TCD8_em	0.65 (0.46-0.92)	0.016
TCD8_naive	0.78 (0.68-0.88)	0.00011		TCD8_naive	0.87 (0.62-1.2)	0.45
pDC	0.66 (0.58-0.76)	1.9e-09		pDC	0.94 (0.69-1.3)	0.72
TCD4_em	0.81 (0.71-0.93)	0.0019		TCD4_em	0.91 (0.66-1.2)	0.54
Mono_IL1B	0.95 (0.84-1.1)	0.43		Mono_IL1B	1.2 (0.86-1.7)	0.29
Malignant Cells	1.3 (1.1-1.4)	0.00018		Malignant Cells	1 (0.73-1.5)	0.86
Epithelial Cells	0.86 (0.76-0.98)	0.021		Epithelial Cells	0.97 (0.7-1.4)	0.88
Mono_CD14_FOS-	0.9 (0.79-1)	0.087		Mono_CD14_FOS-	1.1 (0.78-1.5)	0.61
TCD4_ex	0.87 (0.77-0.99)	0.038		TCD4_ex	0.87 (0.61-1.2)	0.43
Fibroblasts	1.1 (0.94-1.2)	0.33		Fibroblasts	1.2 (0.9-1.7)	0.18
Endothelial	0.84 (0.74-0.96)	0.0079		Endothelial	1.1 (0.79-1.6)	0.52
MonoInter_CXCL10	0.77 (0.68-0.88)	6.8e-05		MonoInter_CXCL10	0.71 (0.5-1)	0.055
NK_rest	0.8 (0.7-0.9)	0.00043		NK_rest	0.84 (0.6-1.2)	0.28
NKT	0.76 (0.67-0.87)	3.2e-05		NKT	0.86 (0.62-1.2)	0.35
RTM_IFN	0.73 (0.64-0.83)	1.5e-06		RTM_IFN	0.63 (0.44-0.91)	0.013
gender	1.1 (0.82-1.5)	0.4832		Age	0.99 (0.97-1)	0.68
Age	1 (1-1)	0.0017
TCGA-UVM
Cell States	HR (95% CI for HR)	P.value
Epithelial Cells	0.36 (0.22-0.58)	3.5e-05
RTM_Int	0.85 (0.6-1.2)	0.39
Malignant Cells	2.8 (1.7-4.6)	3.1e-05
NK_rest	0.97 (0.69-1.4)	0.87
Endothelial	1 (0.71-1.4)	0.98
Mono_IL1B	0.91 (0.64-1.3)	0.6
Mac_AgPres	1.1 (0.75-1.5)	0.69
TCD4_naive	0.88 (0.62-1.3)	0.48
Fibroblasts	1.2 (0.84-1.7)	0.32
TCD4_reg	1.3 (0.92-2)	0.12
TCD8_naive	1.2 (0.85-1.7)	0.29
NK_cyto	1.5 (1-2.2)	0.052
RTM_IFN	1.7 (1.2-2.5)	0.0056
TCD8_ex	1.7 (1.1-2.5)	0.011
NKT	1.8 (1.2-2.7)	0.0045
B_cells	0.83 (0.55-1.2)	0.37
TCD4_em	1 (0.72-1.4)	0.97
TCD4_ex	1.1 (0.74-1.5)	0.74
TCD8_em	1.4 (0.98-2.1)	0.065
pDC	1 (0.73-1.4)	0.86
Mac_ES	1.1 (0.75-1.5)	0.21
Age	1 (1-1.1)	0.0008332
gender	1.7 (0.72-4.1)	0.22
Stage	4.3 (0.51-3.1)	13
