# Supplementary material for: Single-cell resolution characterization of myeloid-derived cell states with implication in cancer outcome
Source: Nat Commun. 2024 Jul 7;15:5694. doi: 10.1038/s41467-024-49916-4 (PMC11228020; doi:10.1038/s41467-024-49916-4)
Supplement: Supplementary file 14 — Dataset 11 [file 41467_2024_49916_MOESM14_ESM.xlsx]

## Sheet: Supplementary Table 11
Supplementary Table 11: Multivariate Cox regression analysis results
*Log-rank test p-value < 0.05 were considered significant. For TCGA-COAD no significant findings were found."
TCGA-OV				TCGA-LIHC				TCGA-SKCM : Metastasis				TCGA-LUAD
	p. value*	HR (5% CI)			p. value*	HR (5% CI)			p. value*	HR (5% CI)			p. value*	HR (5% CI)
RTM_Int	0.0049	1.2 (1.1 - 1.4)		cDC_CXCL8	0.018	0.8 (0.66-0.96)		TCD4_reg	0.023	0.77 (0.62-0.96)		lung_tumor	0.92	1 (0.84-1.2)
TCD4_ex	0.9	0.98 (0.78-1.2)		Mac_AgPres	0.38	0.92 (0.76-1.1)		TCD8_ex	0.15	0.83 (0.64-1.1)		B_cells	0.12	0.88 (0.74-1)
TCD8_ex	0.58	0.94 (0.74-1.2)		Mac_IFN	0.0062	1.3 (1.1-1.6)		TCD4_naive	0.13	1.2 (0.96-1.4)		Mast_cells	0.033	0.83 (0.7-0.98)
MonoInter_CXCL10	0.16	0.86 (0.7-1.1)		RTM_LA	0.086	1.2 (0.98-1.4)		B_cells	0.017	0.78 (0.64-0,96)		Mac_Angio	0.098	1.2 (0.97-1.4)
Age	0.0014	1 (1-1)		Stage2	0.26	1.3 (0.8-2.2)		NK_cyto	0.37	1.1 (0.9-1.3)		RTM_Int	0.62	0.96 (0.82-1.1)
				Stage3	3e-04	2.3 (1.5-3.6)		TCD8_em	0.7	1.1 (0.82-1.3)		Mono_IL1B	0.86	1 (0.82-1.3)
TCGA-BRCA: Basal				Stage4	0.0033	6.3 (1.8-22)		TCD8_naive	0.74	0.97 (0.8-1.2)		cDC1_CLEC9A	0.97	1 (0.78-1.3)
	p. value*	HR (5% CI)						pDC	0.053	0.82 (0.67-1)		cDC2_CD207	0.069	0.79 (0.61-1)
RTM_IM	0.18	1.3 (0.87-2)		TCGA-READ				TCD4_em	0.44	0.94 (0.8-1.1)		MoDC_FCGR3A	0.54	1.1 (0.84-1.4)
Mono_FCGR3A	0.0081	1.9 (1.2-3)			p. value*	HR (5% CI)		Malignant Cells	0.14	0.85 (0.7-1.1)		cDC_CXCL8	0.045	1.3 (1-1.6)
NKT	0.27	0.74 (0.44-1.3)		TCD4_naive	0.027	0.64 (0.42-0.95)		Epithelial Cells	0.032	0.85 (0.73-0.99)		Neutrophil_MMP9	0.4	1.1 (0.89-1.4)
cDC3_CD14	0.28	0.75 (0.45-1.3)		Age	0.002	1.1 (1-1.1)		TCD4_ex	0.11	1.1 (0.97-1.4)		Neutrophil_CXCL8	0.27	0.89 (0.72-1.1)
Stage2	1	1.4e+08 (0-inf)		Stage2	1	1 (0.18-5.5)		Endothelial	0.24	0.89 (0.73-1.1)		Stage2	7.5e-05	2.2 (1.5-3.2)
Stage3	1	5.5e+08 (0-inf)		Stage3	0.41	1.9 (0.4-9.6)		MonoInter_CXCL10	0.37	0.93 (0.8-1.1)		Stage3	3.1e-08	3.1 (2.1-4.6)
Stage4	1	1.9e+09 (0-inf)		Stage4	0.011	7.7 (1.6-37)		NK_rest	0.25	0.91 (0.77-1.1)		Stage4	3.9e-05	3.4 (1.9-6.2)
								NKT	0.4	0.93 (0.78-1.1)
TCGA-BRCA: HER2				TCGA-SKCM : Primary				RTM_IFN	0.28	1.1 (0.9-1.4)		TCGA-LUSC
	p. value*	HR (5% CI)			p. value*	HR (5% CI)		Age	0.019	1 (1-1)			p. value*	HR (5% CI)
breast_tumor	0.94	1 (0.53-2)		TCD8_em	0.25	0.78 (0.51-1.2)						Mac_Angio	0.0064	1.2 (1.1-1.4)
Age	0.0098	1.1 (1-1.2)		RTM_IFN	0.17	0.73 (0.47-1.1)						NK_cyto	0.0021	0.81 (0.71-0.93)
Stage2	0.44	0.4 (0.039-4.1)						TCGA-BRCA: Luminal B				Mono_IL1B	0.1	1.1 (0.98-1.3)
Stage3	0.79	1.4 (0.14-14)		TCGA-UVM					p. value*	HR (5% CI)		Stage2	0.13	1.3 (0.93-1.9)
Stage4	0.013	21 (1.9-230)			p. value*	HR (5% CI)		TCD4_em	0.06	0.64 (0.41-1)		Stage3	0.0061	1.7 (1.2-2.5)
				Epithelial Cells	0.2	0.53 (0.2-1.4)		NK_rest	0.15	0.74 (0.49-1.1)		Stage4	0.042	2.6 (1-6.5)
TCGA-BRCA: Luminal A				Malignant Cells	0.25	1.7 (0.7-4.1)		Mac_Angio	0.052	1.5 (1-2.3)
	p. value*	HR (5% CI)		RTM_IFN	0.41	0.71 (0.31-1.6)		Fibroblasts	0.22	1.3 (0.84-2.1)
TCD4_ex	0.14	0.74 (0.4-1.1)		TCD8_ex	0.55	1.3 (0.52-3.4)		Stage2	0.36	2.7 (0.33-22)		* only (Wilcoxon test) p-value < 0.05 were considered significant. For TCGA-COAD no significant findings were found.
cDC1_CLEC9A	0.62	0.88 (0.54-1.4)		NKT	0.38	1.4 (0.69-2.7)		Stage3	0.14	4.9 (0.6-40)
Mono_FCGR3A	0.029	0.66 (0.45-0.96)		Age	0.08	1 (1-1.1)		Stage4	0.0081	24 (2.3-250)
MoDC_CD14	0.46	0.85 (0.55-1.3)		Stage3	0.74	1.2 (0.44-3.2)
pDC	0.65	0.92 (0.64-1.3)		Stage4	0.0023	41 (3.8-450)
cDC3_CD14	0.89	1 (0.63-1.7)
Age	1.3e-06	1.1 (1-1.1)
Stage2	0.081	2.7 (0.89-8.3)
Stage3	0.0079	5.1 (1.5-17)
Stage4	3e-04	19 (3.9-95)
TCGA-BRCA: Luminal B
	p. value	HR (5% CI)
TCD4_em	0.06	0.64 (0.41-1)
NK_rest	0.15	0.74 (0.49-1.1)
Mac_Angio	0.052	1.5 (1-2.3)
Fibroblasts	0.22	1.3 (0.84-2.1)
Stage2	0.36	2.7 (0.33-22)
Stage3	0.14	4.9 (0.6-40)
Stage4	0.0081	24 (2.3-250)
