# Supplementary material for: Single-cell resolution characterization of myeloid-derived cell states with implication in cancer outcome
Source: Nat Commun. 2024 Jul 7;15:5694. doi: 10.1038/s41467-024-49916-4 (PMC11228020; doi:10.1038/s41467-024-49916-4)
Supplement: Supplementary file 15 — Dataset 12 [file 41467_2024_49916_MOESM15_ESM.xlsx]

## Sheet: TNBC
Supplementary Data 12: Description of INCA cohorts TNBC and HGSOC
INCA - TNBC
Characteristic	High TREM2, N = 58 ¹	Low TREM2, N = 52 ¹	p-value ²	High FOLR2, N = 29 ¹	Low FOLR2, N = 83 ¹	p-value ²			Overall, N = 112 ¹
Staging			0.076			0.018		Staging
I	14 (24%)	22 (42%)		4 (14%)	34 (41%)			I	38 (34%)
II	23 (40%)	12 (23%)		10 (34%)	25 (30%)			II	35 (31%)
III	21 (36%)	18 (35%)		15 (52%)	24 (29%)			III	39 (35%)
Neoadjuvant_QT								Neoadjuvant_QT
Yes	58 (100%)	52 (100%)		29 (100%)	83 (100%)			Yes	112 (100%)
Status Vital			0.009			0.026		Status Vital
Alive	31 (53%)	15 (29%)		17 (59%)	29 (35%)			Alive	46 (41%)
Dead	27 (47%)	37 (71%)		12 (41%)	54 (65%)			Dead	66 (59%)
Recurrence			0.059			0.024		Recurrence
N	23 (40%)	30 (58%)		9 (31%)	46 (55%)			N	55 (49%)
Y	35 (60%)	22 (42%)		20 (69%)	37 (45%)			Y	57 (51%)
OS (years)	3.17 (1.52)	3.57 (1.57)	0.3	2.83 (1.62)	3.57 (1.48)	0.034		OS (years)	3.38 (1.54)
RFS (years)	31 (21)	39 (21)	0.2	30 (21)	37 (21)	0.2		RFS (years)	35 (21)
FOLR2_group			0.04					FOLR2_group
High FOLR2	22 (38%)	7 (13%)						High FOLR2
Low FOLR2	36 (62%)	45 (87%)						Low FOLR2
CD8			0.3			0.7		CD8
High CD8	11 (34%)	17 (47%)		9 (43%)	19 (39%)			High CD8	28 (40%)
Low CD8	21 (66%)	19 (53%)		12 (57%)	30 (61%)			Low CD8	42 (60%)
Unknown	26	16		8	34			Unknown	42
PDL1_CPS			0.077			0.4		PDL1_CPS
High PDL1	19 (48%)	11 (28%)		6 (29%)	24 (40%)			High PDL1	30 (37%)
Low PDL1	21 (53%)	28 (72%)		15 (71%)	36 (60%)			Low PDL1	51 (63%)
Unknown	18	13		8	23			Unknown	31
PD1			0.2			0.13		PD1
High PD1	4 (13%)	1 (2.7%)		3 (15%)	2 (3.9%)			High PD1	5 (7.0%)
Low PD1	28 (88%)	36 (97%)		17 (85%)	49 (96%)			Low PD1	66 (93%)
Unknown	26	15		9	32			Unknown	41
TREM2_group						0.004		TREM2_group
High TREM2				22 (76%)	36 (44%)			High TREM2	58 (53%)
Low TREM2				7 (24%)	45 (56%)			Low TREM2	52 (47%)
Unknown				0	2			Unknown	2
¹ Mean (Range); n (%); Mean (SD) ² Wilcoxon rank sum test; Fisher’s exact test; Pearson’s Chi-squared test

## Sheet: HGSOC
Supplementary Data 12: Description of INCA cohorts TNBC and HGSOC
INCA - HGSOC
	High TREM2, N = 32 ¹	Low TREM2, N = 116 ¹	p-value ²	High FOLR2, N = 20 ¹	Low FOLR2, N = 91 ¹	p-value ²			Overall, N = 193 ¹
Diagnosis_age	58 (36 - 84)	58 (23 - 81)	>0.9	60 (36 - 76)	57 (29 - 81)	0.2		Diagnosis_age	58 (23 - 84)
Staging			0.6			0.8		Staging
I	3 (9.4%)	5 (4.3%)		2 (10%)	4 (4.4%)			I	11 (5.7%)
II	4 (13%)	10 (8.6%)		1 (5.0%)	8 (8.8%)			II	17 (8.8%)
III	19 (59%)	77 (66%)		13 (65%)	61 (67%)			III	129 (67%)
IV	6 (19%)	24 (21%)		4 (20%)	18 (20%)			IV	36 (19%)
Neoadjuvant_QT			>0.9			0.3		Neoadjuvant_QT
N	19 (59%)	66 (59%)		9 (47%)	52 (60%)			N	113 (60%)
Y	13 (41%)	45 (41%)		10 (53%)	35 (40%)			Y	74 (40%)
Unknown	0	5		1	4			Unknown	6
Adjuvant_QT			0.4			>0.9		Adjuvant_QT
N	2 (6.7%)	15 (14%)		2 (11%)	10 (13%)			N	24 (14%)
Y	28 (93%)	89 (86%)		16 (89%)	69 (87%)			Y	152 (86%)
Unknown	2	12		2	12			Unknown	17
Recurrence			>0.9			>0.9		Recurrence
N	17 (61%)	58 (61%)		11 (61%)	46 (61%)			N	97 (60%)
Y	11 (39%)	37 (39%)		7 (39%)	30 (39%)			Y	66 (40%)
Unknown	4	21		2	15			Unknown	30
Persistence			0.6			0.3		TREM2_CD68_intratumoral
N	15 (54%)	56 (60%)		8 (44%)	44 (58%)			High TREM2	32 (22%)
Y	13 (46%)	38 (40%)		10 (56%)	32 (42%)			Low TREM2	116 (78%)
Unknown	4	22		2	15			Unknown	45
Status Vital			0.2			0.7		Persistence
Alive	2 (6.3%)	18 (16%)		2 (10%)	15 (17%)			N	98 (61%)
Dead	30 (94%)	94 (84%)		18 (90%)	73 (83%)			Y	63 (39%)
Unknown	0	4		0	3			Unknown	32
PFS (years)	1.49 (1.12)	1.99 (1.68)	0.5	1.10 (1.05)	2.02 (1.63)	7		Status Vital
Unknown	2	7		1	5			Alive	27 (14%)
OS (years)	2.83 (1.40)	3.04 (1.82)	0.6	2.82 (1.66)	3.03 (1.71)	0.6		Dead	160 (86%)
Unknown	2	10		1	8			Unknown	6
CD68_intratumoral			<0.001			30		PFS (years)	1.85 (1.56)
High CD68	11 (50%)	3 (2.9%)		4 (27%)	4 (5.7%)			Unknown	11
Low CD68	11 (50%)	102 (97%)		11 (73%)	66 (94%)			OS (years)	2.90 (1.74)
Unknown	10	11		5	21			Unknown	14
CD8_Intratumoral			<0.001			0.6		CD68_intratumoral
High CD8_Intratumoral	26 (81%)	34 (32%)		9 (50%)	37 (44%)			High CD68	15 (10%)
Low CD8_Intratumoral	6 (19%)	73 (68%)		9 (50%)	47 (56%)			Low CD68	130 (90%)
Unknown	0	9		2	7			Unknown	48
PD1_Intratumoral			0.11			5		CD8_Intratumoral
High PD1_Intratumoral	12 (38%)	25 (23%)		10 (56%)	19 (23%)			High CD8_Intratumoral	79 (45%)
Low PD1_Intratumoral	20 (63%)	82 (77%)		8 (44%)	65 (77%)			Low CD8_Intratumoral	95 (55%)
Unknown	0	9		2	7			Unknown	19
FOLR2_intratumoral			0.2					PD1_Intratumoral
High FOLR2	6 (32%)	12 (17%)						High PD1_Intratumoral	46 (26%)
Low FOLR2	13 (68%)	57 (83%)						Low PD1_Intratumoral	128 (74%)
Unknown	13	47						Unknown	19
KI67			0.5			3		FOLR2_intratumoral
High KI67	10 (31%)	39 (37%)		12 (71%)	26 (32%)			High FOLR2	20 (18%)
Low KI67	22 (69%)	66 (63%)		5 (29%)	55 (68%)			Low FOLR2	91 (82%)
Unknown	0	11		3	10			Unknown	82
TREM2_CD68_intratumoral						0.2		KI67
High TREM2				6 (33%)	13 (19%)			High KI67	63 (37%)
Low TREM2				12 (67%)	57 (81%)			Low KI67	106 (63%)
Unknown				2	21			Unknown	24
¹ Mean (Range); n (%); Mean (SD) ² Wilcoxon rank sum test; Fisher’s exact test; Pearson’s Chi-squared test
