# Supplementary material for: Single-cell resolution characterization of myeloid-derived cell states with implication in cancer outcome
Source: Nat Commun. 2024 Jul 7;15:5694. doi: 10.1038/s41467-024-49916-4 (PMC11228020; doi:10.1038/s41467-024-49916-4)
Supplement: Supplementary file 17 — Source Data [file 41467_2024_49916_MOESM17_ESM.zip]

Archive with 2 entries (2 files):
- source_data_mainFigures.xlsx
- Source_data_supp.xlsx
