# Supplementary material for: Single-cell resolution characterization of myeloid-derived cell states with implication in cancer outcome
Source: Nat Commun. 2024 Jul 7;15:5694. doi: 10.1038/s41467-024-49916-4 (PMC11228020; doi:10.1038/s41467-024-49916-4)
Supplement: Supplementary file 17 — Source Data [file 41467_2024_49916_MOESM17_ESM.zip › source_data_mainFigures.xlsx]

## Sheet: Fig1g
SOURCE DATA
Figure 1g: Distance values between MDC subpopulations based on the average expression of 750 high variable genes.
	DC_LAMP3	DC1_CLEC9A	DC3_CD14	DC2_CD207	DC_CXCL8	DC4_FCGR3A	DC2_AREG	DC2_FCER1A	Mac_Alv-like	Mac_Angio	Mac_Hypo	Mac_IFN	Mac_LA	Mac_ES	Mac_AgPres	Mast_cells	Mono_CD14_FOS-	Mono_CD14_FOS+	Mono_FCGR3A	Mono_IL1B	MonoInter_CXCL10	MonoInter_CLEC10A	Neutrophil_CXCL8	Neutrophil_MMP9	Neutrophil_TAGLN2	RTM_IFN	RTM_Int	RTM_LA	RTM-like_MT
DC_LAMP3	0.00000000	0.04769673	0.09268510	0.08875654	0.07650472	0.07593885	0.07133112	0.08579705	0.13282143	0.132457166	0.12646143	0.125670933	0.14279975	0.10714981	0.11029932	0.2881075	0.15847204	0.13401580	0.15309930	0.13699841	0.12157849	0.11503510	0.27164471	0.33595652	0.31813310	0.10733325	0.11159492	0.11458424	0.12055482
DC1_CLEC9A	0.04769673	0.00000000	0.06664507	0.06588415	0.06797805	0.06002706	0.04810249	0.05631418	0.10521053	0.116640786	0.11805947	0.113397448	0.12164102	0.08636402	0.09564919	0.2904101	0.13559664	0.11131414	0.12629792	0.11953951	0.09953340	0.08983698	0.26285363	0.31445166	0.29850752	0.09548514	0.10329371	0.10075412	0.11142845
DC3_CD14	0.09268510	0.06664507	0.00000000	0.05192627	0.04512500	0.02905524	0.01698832	0.01775034	0.05980009	0.047953765	0.06145524	0.051487137	0.07170506	0.01787342	0.04177971	0.2765436	0.06068326	0.03458652	0.06398793	0.04293768	0.02512716	0.01607972	0.20324482	0.25345172	0.23887218	0.04499599	0.04862756	0.04442851	0.03614818
DC2_CD207	0.08875654	0.06588415	0.05192627	0.00000000	0.07034540	0.03247143	0.03498415	0.03453709	0.09186896	0.087012268	0.07765190	0.079385528	0.08571293	0.05877154	0.04871128	0.2492534	0.12932539	0.10779046	0.12249121	0.11455310	0.08847378	0.07706089	0.22619799	0.28511001	0.27101513	0.06347569	0.07813429	0.07540752	0.09376163
DC_CXCL8	0.07650472	0.06797805	0.04512500	0.07034540	0.00000000	0.03895226	0.02326774	0.05985130	0.09324785	0.058325672	0.06620565	0.066820170	0.09228561	0.04632574	0.07327121	0.2837322	0.11733932	0.08157386	0.12412483	0.05917465	0.06420666	0.06039597	0.19894251	0.27928233	0.26036431	0.06897563	0.06802431	0.07383248	0.06661489
DC4_FCGR3A	0.07593885	0.06002706	0.02905524	0.03247143	0.03895226	0.00000000	0.01642103	0.03626168	0.07156970	0.046330853	0.04633343	0.041225457	0.06273467	0.02302214	0.02620148	0.2697789	0.11074108	0.07499175	0.10029006	0.06936439	0.05045778	0.04721080	0.19508197	0.27499236	0.25544658	0.03386343	0.04731326	0.04718801	0.04994041
DC2_AREG	0.07133112	0.04810249	0.01698832	0.03498415	0.02326774	0.01642103	0.00000000	0.01993827	0.07769902	0.058094299	0.06485812	0.060868538	0.08034574	0.02875469	0.04690468	0.2680279	0.09739589	0.06255798	0.09345705	0.06127478	0.04890427	0.04000951	0.20034490	0.26563620	0.24903189	0.05612252	0.05938530	0.05953725	0.05512361
DC2_FCER1A	0.08579705	0.05631418	0.01775034	0.03453709	0.05985130	0.03626168	0.01993827	0.00000000	0.07727409	0.081670803	0.08499203	0.078952057	0.08787597	0.04341424	0.05076008	0.2772084	0.08447259	0.06563224	0.08557960	0.08635982	0.05690528	0.04357186	0.23117604	0.27250574	0.25958677	0.06366412	0.07022440	0.06623352	0.06785141
Mac_Alv-like	0.13282143	0.10521053	0.05980009	0.09186896	0.09324785	0.07156970	0.07769902	0.07727409	0.00000000	0.050312831	0.05607813	0.050108408	0.04685307	0.04786415	0.07190321	0.2743003	0.10191923	0.08391187	0.10256196	0.08458656	0.06650702	0.06148306	0.22319256	0.28816801	0.27501022	0.04762237	0.07093351	0.04012736	0.05888924
Mac_Angio	0.13245717	0.11664079	0.04795376	0.08701227	0.05832567	0.04633085	0.05809430	0.08167080	0.05031283	0.000000000	0.01366246	0.009553923	0.03273722	0.01458856	0.04873371	0.2941415	0.09326242	0.06609310	0.10127046	0.03886036	0.04012351	0.03928632	0.16067982	0.24213206	0.22721811	0.02373674	0.04211814	0.02297222	0.02754749
Mac_Hypo	0.12646143	0.11805947	0.06145524	0.07765190	0.06620565	0.04633343	0.06485812	0.08499203	0.05607813	0.013662458	0.00000000	0.010596506	0.02958544	0.02424184	0.03957771	0.2764225	0.12012173	0.08815008	0.11618898	0.06721595	0.05846410	0.05922505	0.17677998	0.27005129	0.25587597	0.02027461	0.04385352	0.02674468	0.03365785
Mac_IFN	0.12567093	0.11339745	0.05148714	0.07938553	0.06682017	0.04122546	0.06086854	0.07895206	0.05010841	0.009553923	0.01059651	0.000000000	0.02676644	0.01601177	0.03735072	0.2915460	0.10543532	0.07855603	0.10251264	0.05861869	0.04473399	0.04812732	0.17531636	0.25602208	0.24094485	0.01135633	0.03801919	0.01499512	0.02555631
Mac_LA	0.14279975	0.12164102	0.07170506	0.08571293	0.09228561	0.06273467	0.08034574	0.08787597	0.04685307	0.032737218	0.02958544	0.026766437	0.00000000	0.04074433	0.05136349	0.2720699	0.12266993	0.09895722	0.11709948	0.09148190	0.07339439	0.07221629	0.20180343	0.27491797	0.26286587	0.02962529	0.05489497	0.02303588	0.05204684
Mac_ES	0.10714981	0.08636402	0.01787342	0.05877154	0.04632574	0.02302214	0.02875469	0.04341424	0.04786415	0.014588563	0.02424184	0.016011766	0.04074433	0.00000000	0.02804118	0.2788122	0.07533337	0.04498800	0.07263627	0.03662717	0.02251838	0.01996095	0.18371548	0.24945579	0.23587144	0.01943679	0.03766626	0.02189164	0.01778000
Mac_AgPres	0.11029932	0.09564919	0.04177971	0.04871128	0.07327121	0.02620148	0.04690468	0.05076008	0.07190321	0.048733711	0.03957771	0.037350722	0.05136349	0.02804118	0.00000000	0.2708923	0.13105236	0.09385166	0.11083064	0.09408793	0.06650673	0.06171718	0.21486314	0.29698061	0.27427262	0.01893058	0.02394869	0.03317961	0.03994700
Mast_cells	0.28810753	0.29041013	0.27654359	0.24925341	0.28373215	0.26977886	0.26802788	0.27720842	0.27430027	0.294141462	0.27642247	0.291546033	0.27206993	0.27881217	0.27089234	0.0000000	0.34447415	0.29998057	0.34790064	0.30982921	0.31352501	0.29678638	0.37487721	0.43852206	0.43009365	0.28372066	0.28094467	0.27654787	0.29779334
Mono_CD14_FOS-	0.15847204	0.13559664	0.06068326	0.12932539	0.11733932	0.11074108	0.09739589	0.08447259	0.10191923	0.093262419	0.12012173	0.105435319	0.12266993	0.07533337	0.13105236	0.3444741	0.00000000	0.01817513	0.04550006	0.04497455	0.03830735	0.02795230	0.17563026	0.16436889	0.16353924	0.11033068	0.12502639	0.10293370	0.09133618
Mono_CD14_FOS+	0.13401580	0.11131414	0.03458652	0.10779046	0.08157386	0.07499175	0.06255798	0.06563224	0.08391187	0.066093100	0.08815008	0.078556026	0.09895722	0.04498800	0.09385166	0.2999806	0.01817513	0.00000000	0.04321283	0.02301245	0.01993895	0.01257413	0.16410939	0.18457331	0.17749164	0.08450387	0.08925755	0.07874287	0.05663940
Mono_FCGR3A	0.15309930	0.12629792	0.06398793	0.12249121	0.12412483	0.10029006	0.09345705	0.08557960	0.10256196	0.101270460	0.11618898	0.102512643	0.11709948	0.07263627	0.11083064	0.3479006	0.04550006	0.04321283	0.00000000	0.06650696	0.03310124	0.03699946	0.19345923	0.20443813	0.18994992	0.09927377	0.11123674	0.09752322	0.07811416
Mono_IL1B	0.13699841	0.11953951	0.04293768	0.11455310	0.05917465	0.06936439	0.06127478	0.08635982	0.08458656	0.038860357	0.06721595	0.058618689	0.09148190	0.03662717	0.09408793	0.3098292	0.04497455	0.02301245	0.06650696	0.00000000	0.01823812	0.02063401	0.14076505	0.19489860	0.18032511	0.07443869	0.07919544	0.07366988	0.05260455
MonoInter_CXCL10	0.12157849	0.09953340	0.02512716	0.08847378	0.06420666	0.05045778	0.04890427	0.05690528	0.06650702	0.040123507	0.05846410	0.044733989	0.07339439	0.02251838	0.06650673	0.3135250	0.03830735	0.01993895	0.03310124	0.01823812	0.00000000	0.00944137	0.16860300	0.21530425	0.19856881	0.05144447	0.06448342	0.05413197	0.03576749
MonoInter_CLEC10A	0.11503510	0.08983698	0.01607972	0.07706089	0.06039597	0.04721080	0.04000951	0.04357186	0.06148306	0.039286320	0.05922505	0.048127321	0.07221629	0.01996095	0.06171718	0.2967864	0.02795230	0.01257413	0.03699946	0.02063401	0.00944137	0.00000000	0.16524464	0.20302147	0.19002366	0.05139304	0.05950570	0.04745513	0.03483524
Neutrophil_CXCL8	0.27164471	0.26285363	0.20324482	0.22619799	0.19894251	0.19508197	0.20034490	0.23117604	0.22319256	0.160679816	0.17677998	0.175316358	0.20180343	0.18371548	0.21486314	0.3748772	0.17563026	0.16410939	0.19345923	0.14076505	0.16860300	0.16524464	0.00000000	0.07158359	0.04713809	0.20053960	0.20417383	0.20109358	0.20617476
Neutrophil_MMP9	0.33595652	0.31445166	0.25345172	0.28511001	0.27928233	0.27499236	0.26563620	0.27250574	0.28816801	0.242132059	0.27005129	0.256022082	0.27491797	0.24945579	0.29698061	0.4385221	0.16436889	0.18457331	0.20443813	0.19489860	0.21530425	0.20302147	0.07158359	0.00000000	0.01935742	0.27650964	0.28627233	0.26881873	0.27179154
Neutrophil_TAGLN2	0.31813310	0.29850752	0.23887218	0.27101513	0.26036431	0.25544658	0.24903189	0.25958677	0.27501022	0.227218108	0.25587597	0.240944851	0.26286587	0.23587144	0.27427262	0.4300936	0.16353924	0.17749164	0.18994992	0.18032511	0.19856881	0.19002366	0.04713809	0.01935742	0.00000000	0.25803438	0.25957429	0.25325534	0.25524336
RTM_IFN	0.10733325	0.09548514	0.04499599	0.06347569	0.06897563	0.03386343	0.05612252	0.06366412	0.04762237	0.023736744	0.02027461	0.011356327	0.02962529	0.01943679	0.01893058	0.2837207	0.11033068	0.08450387	0.09927377	0.07443869	0.05144447	0.05139304	0.20053960	0.27650964	0.25803438	0.00000000	0.02054669	0.01025258	0.02366314
RTM_Int	0.11159492	0.10329371	0.04862756	0.07813429	0.06802431	0.04731326	0.05938530	0.07022440	0.07093351	0.042118141	0.04385352	0.038019187	0.05489497	0.03766626	0.02394869	0.2809447	0.12502639	0.08925755	0.11123674	0.07919544	0.06448342	0.05950570	0.20417383	0.28627233	0.25957429	0.02054669	0.00000000	0.02510948	0.03050907
RTM_LA	0.11458424	0.10075412	0.04442851	0.07540752	0.07383248	0.04718801	0.05953725	0.06623352	0.04012736	0.022972218	0.02674468	0.014995123	0.02303588	0.02189164	0.03317961	0.2765479	0.10293370	0.07874287	0.09752322	0.07366988	0.05413197	0.04745513	0.20109358	0.26881873	0.25325534	0.01025258	0.02510948	0.00000000	0.02100375
RTM-like_MT	0.12055482	0.11142845	0.03614818	0.09376163	0.06661489	0.04994041	0.05512361	0.06785141	0.05888924	0.027547491	0.03365785	0.025556309	0.05204684	0.01778000	0.03994700	0.2977933	0.09133618	0.05663940	0.07811416	0.05260455	0.03576749	0.03483524	0.20617476	0.27179154	0.25524336	0.02366314	0.03050907	0.02100375	0.00000000

## Sheet: Fig2d
Figure 2d: Scaled expression of each gene for dendritic cells subpopulation.
	cDC_LAMP3	cDC1_CLEC9A	cDC3_CD14	cDC2_CD207	cDC_CXCL8	cDC4_FCGR3A	cDC2_AREG	cDC2_FCER1A
CLEC9A	-347686504094269	247452589140716	-369135930606991	-359304745242915	-375317755076002	-340294021982663	-360261891064716	-3225250433396
XCR1	-349367720031938	247481872967808	-357722013269674	-362201623192593	-344872384696212	-362201623192593	-346593481382486	-351859883912584
C1orf54	-186666341060177	246821501426579	-38172705764066	-36280507077115	-392572139794816	-420904274398055	-398504253131566	-325035877469369
IDO1	206831269777603	705366893658617	-729354273223586	-304592275867472	-686048745020866	358920041146412	-670288045970003	-742316292499134
IRF8	97104909666795	240639942519109	-512076989623795	-588372298999337	-267645619234471	-199747920260314	-322670495920743	-612991010819228
CCND1	-510837182274921	236255957810862	-669768040907351	198471903384646	-531601449461918	295915548424599	-446059198196924	-432357165494615
SNX3	-528231499669668	246367312919175	-410467346524166	-223157491246629	-322886811432407	-249161190165671	-351009028944519	-378759761208689
TAP1	24280558625674	192983355421076	-782216178570518	-101817169946653	-847000920568265	938295149967374	-540469858387714	-839430162961727
AREG	-101469242315018	-897497188993915	421459391738318	-650502437333456	-111770572362568	781348804952109	19312841655662	-459629740416506
NR4A3	-150025431032582	-508506151685776	-100219453534588	874238178621465	896744256424892	40679493040372	112836373942511	-164541498681095
IL1R2	-87168636314445	-518304061393017	-357739196030335	-681791813414491	202941971314165	-688566038046155	855332327653131	233335431233662
GPR183	-193447954070688	-133439255087343	-486085235845428	95898657254958	117192729182288	10153757517914	982466029058117	-125174198913781
SELK	-703174154552534	-347666088510825	-54418700001866	-443678552217021	208947676693895	181404292470008	838203346735107	-90711474762202
INSIG1	-570411687024819	-425934076381432	-436088401439617	-426711381923669	237446645383262	-27975077602913	316298389688461	-551868520722416
SRGN	-53951270782773	-916443836409733	246979074406189	-762039056726796	181225475484695	337741278737544	86261350922435	-104159301625078
CXCL8	-549943674450725	-542514432182491	-316209681118546	-509002577119782	238699094683792	-203438557078159	234283855644977	-500165880533196
FCER1A	-976153249205811	-927267315290626	-198237560717327	53392381012394	-224289439373699	-772004043716043	600283701902154	196374409627741
CLEC10A	-105112343778208	-109204807468551	842739592267517	-574108018470965	-229075421961349	-341523743511783	72042721755106	172471188659311
CD1C	-919616847868826	-818135273613067	-366684626301037	813876381027633	-526119502187561	-691116149226151	625748563589938	188204745457907
ZFP36L2	-116535859036119	-813387630030208	1624743979614	-694931124126907	-451302434362426	-141587359330608	442688666867354	119913449172999
CD1E	300020880541443	-14754117916868	-926313363311982	100254549307204	-408195339291333	-447922552513016	433955468999861	152132120418978
MNDA	-910508117574272	-797749899850904	944819826164497	-236768548567555	-129861550545034	767724730296442	112633596084416	151983415537369
MS4A6A	-143929935115128	-107858837710787	116103340392469	444821401793468	-765533829513629	160573704531588	28061581993082	123637722759222
S100A4	-136252430384967	-107991748134402	854954484547494	-282096794198315	108633435672936	-754758431079339	426759439050152	111124873014433
LTB	-510491333678025	-107034024356441	-515516485727941	244674458716014	-510326024863029	-261932800812195	-272098948657165	-269344969065344
CLDN1	-594254994508166	-616930587979415	-751802691408451	227248481063083	658303682860605	431329135662083	-300523095566832	-506132945116107
PTGS1	-130573568883265	-947932934133043	32445926478949	199996407977498	-463540738282967	86888571889386	477321242347595	258165320560055
MSR1	-121154410453595	-120101296188568	162033475603005	-740241333863263	751597918284199	766490748406099	13125573119413	572960919935903
CLEC5A	-127605236668955	-132976802783825	-20511448775293	13558768770555	12219527723641	922103332775218	395513812992804	-254618913409198
FCGR3A	-841361477948225	-839254901658455	952121754775018	-412997271746838	-342571099251863	205640909618162	-267516511294278	-304829589056978
SPP1	-64575613944025	-596943440063817	-646985401914766	401873162783226	125415841266181	226846662524974	-260144919958735	-645925727921576
HIF1A	-864194351408965	-168584693621479	226331236065366	437354479206821	938225450581505	871910872628429	911374535365503	-835155286223865
FCN1	-688159717188793	-686632722436237	236151656280543	-630035666394603	-603996897585764	-188026727385489	-209085762067897	464640016434432
S100A9	-554712556235128	-525251392416664	24469773590554	-414631646110472	-972823710540966	-242764303808217	-284815036222114	-327520053208707
CTSS	-112560802622189	-936385830380343	199066638553997	-330914959902738	-50087698694834	319023082042013	-68987170391737	653083506263065
C1QA	-973868986883173	-968912958288803	112666533442416	578425213044518	-818114200730755	16190250780769	-454345423402824	-108874056240024
C1QC	-102870407637234	-102703409444618	102564152081337	106341147171127	-758256228126717	134406101571683	-565565017433213	-535545918630205
C1QB	-853614610447036	-879434646719312	697174486622395	522467067492522	-786234985625833	19693808371857	-429768413792389	-239969734716041
SNX17	-642502624138656	-167313130048754	727825968053673	924437812150895	-200705528201213	252171349022711	-121168333887301	103360424085956
VMO1	556360429962014	174336522030955	-610318113604352	-985804074850015	102202115716168	-853064692187943	-158867022873115	-713692903917824
CXCL10	-240853749129168	-423492573209573	-360140886776608	-357809516944977	-313242218784399	247089541851966	-366693531730182	-408662941944754
CXCL9	46115882902932	-289579490535709	-446559509432495	-51285589608197	-432134809463489	233065045301164	-502599391375013	-60808018515228
CXCL11	-379625064041954	-445646030714501	-328679825842103	-40965539194392	-38454551251325	245306130275132	-409440736930841	-437131298402508
GBP1	672433308118805	-713549374152212	-441294820688741	-262157732700296	-591229480706158	223883343235709	-398843674070125	-504191658158359
IGLC2	-220983521554441	383336735575556	-490176298347481	-406082570135794	-767614876221421	232986973891415	-275544576275829	-552804631954737
LY6E	-538161371353757	-606665712276247	-217423105272966	151632507248133	-889108609678286	233416320147081	-635457215435303	-170891188594151
APOE	-19408975506801	-28163692728434	-467180155439092	-740314640242626	-348233279531637	242214040147752	-316831107399695	-494316676407306
IFI27	32510305561511	-204066176032257	-355864049929998	-131880020933648	-781392165946177	232290970367735	-509750316418454	-665060030031929
G0S2	-257117988663171	-477644858720301	-596451862391672	-494816383203419	238084875444791	-836060993271014	106137747791915	-703679129417022
OSGEP	-136722222602799	-106305918597321	670484782672924	696041992223104	-997360026001063	114330989809473	444648629964382	873339902015059
NOSIP	-120821407161168	181281217571471	-158156407280342	578872851099874	-137162931851417	137194822385003	-471674975849371	107757248073419
SMIM12	155851226460855	-868168529220299	-134639562810048	126170165487074	-786793791452982	489450261001633	-920151925355346	-721085978171284
PPP2R2A	-189560450879745	214093506033139	-759439683971884	21739743769861	115168187409722	-404577561877284	101825336261292	458195574204729
MAP3K3	-144797066650955	-566841355021798	171206243029173	-55702429783859	120825000104068	-519837933891505	266394993603555	992391829262093
HSPH1	577029021644504	127046418389226	-128316827245781	91387866380005	351667945411278	-105879832446362	-17268146820074	-155131024164318
PLK3	-158680907872883	752877679221325	208302096044959	-789071206655135	266638248150843	164005153262845	340140778486939	-644658162708086
MARCKSL1	245360721529448	-202876600271673	-515300497133886	-431404764172282	-220740494981286	-200553027397894	-376356611454312	-506375219883144
FSCN1	24714069008555	-352559561320053	-427064856289511	-286163841195021	-353523150918625	-274873570693756	-366200072975632	-411021847462903
LAMP3	246320529129635	-429089318625535	-449752378674406	-267934461705442	-317165517659449	-171681702947937	-382795079613832	-444786832069745
CCR7	244584986277537	-448383793192186	-458474819368278	-4336916537682	-807877638130714	-280501940406982	-352586046413567	-464132833244845
CCL19	247180606190745	-381321216523869	-389573964082084	-38499856815737	-268851438529348	-280485627926909	-381696510155961	-384878736531909
BIRC3	245190800013272	-253797640583325	-48460332589385	-464143378838507	-830724546558924	-336688951527007	-347406656219929	-482195592414207
CCL22	24197950808719	-464998648246182	-490705577969501	-334108003609383	145375493048558	-454939597628045	-335041660269433	-485377086197913
TNFRSF11B	24450594085679	-441866597133201	-432615158841353	-403253264432981	-425057628980149	24974687321289	-360796543085346	-406444903416159

## Sheet: Fig3d
Figure 3d: Scaled expression of each gene for monocyte subpopulations.
	Mono_CD14_FOS+	Mono_CD14_FOS-	Mono_FCGR3A	Mono_IL1B	MonoInter_CLEC10A	MonoInter_CXCL10
MGP	2.01304164974863	-0.61127118612612	-0.462794284098249	-0.44667615040034	-0.106269598990155	-0.386030430133769
SFTPC	1.99005630014661	-0.57541099607382	-0.421211133227666	-0.00246195215993034	-0.353817025245479	-0.637155193439712
FABP4	1.86599804692004	-0.960481892876535	-0.470593027736401	-0.184805836039989	0.267774333441991	-0.517891623709104
TSEN34	1.70702776666656	0.655059448923159	-0.927480007509921	-0.689691825439523	-0.520122650179869	-0.224792732460409
FOS	1.74512332489344	-1.12993122646017	-0.805125694355361	0.0306335870094462	0.168941542686462	-0.00964153377381439
BAZ2B	-0.130819192481249	1.8090403316911	-1.15977302959308	-0.0182713640119073	0.096151216107614	-0.596327961712484
SIRPB2	0.246526375180472	1.83848666953555	-0.624054122040663	-0.337790001386093	-0.100665993270497	-1.02250292801877
NLRP1	0.130887865265397	1.92381476449007	-0.208652844795931	-0.533373832376671	-0.441602807180716	-0.871073145402147
DDX17	0.0939436938462172	1.77475797351182	-0.832329765029691	0.00916471085395354	0.0258565576881599	-1.07139317087046
FCGR3A	-0.572751166505962	-0.555890493849586	2.00123505587867	-0.518322128787575	-0.292435713220182	-0.0618355535153626
LYPD2	-0.420025013007409	-0.422142422591025	2.04107253149155	-0.403042864541278	-0.409240147110183	-0.386622084241659
MS4A7	-0.489136977605561	-0.615620823755824	2.02011672627702	-0.423488752911917	-0.262869869976303	-0.229000302027419
CSF1R	-0.828580443672521	-0.53315495991291	1.88326204984582	-0.681412339605557	0.0278861724642332	0.131999520880931
IFITM2	-0.575942282469604	-0.395647297508616	1.94974358361887	-0.519763942315912	-0.638486113806424	0.180096052481691
G0S2	-0.392396840936009	-0.735318746560212	-0.395088959673757	2.00335468730371	-0.341125336282281	-0.139424803851452
IL1B	-0.411781774650856	-0.696973566942256	-0.431226284324462	2.00106702087406	-0.385685238397891	-0.0754001565585985
CXCL2	-0.151107644675679	-0.759631120666381	-0.649117101477222	1.97034167823857	-0.126889861374214	-0.283595950045073
EREG	-0.186052383688032	-0.954604556461272	-0.847889300662225	1.77855533059922	0.378757422827304	-0.168766512614993
THBS1	0.14097455112901	-0.601449716924767	-1.12878391954001	1.79168530372569	0.137121594950841	-0.339547813340766
CLEC10A	-0.632084283986563	-0.529625762576223	-0.775549457730104	-0.445484544158917	1.77502344796552	0.607720600486287
HLA-DMB	-0.31020472857396	-0.401919944064838	-1.15069819621229	-0.534968128313177	1.55752853862109	0.840262458543175
HLA-DRB6	-0.805613872429869	-0.415089969588135	-0.474735183781164	-0.587086616287419	1.84966975302552	0.43285588906107
CD81	-0.894976448627037	-0.90245870646938	-0.553346713700892	0.0969213870616529	1.64125288431364	0.612607597422017
ACP5	-0.573947190399197	-1.11932013093764	-0.700975467619357	0.227163797425798	1.59667758257972	0.570401408950681
CXCL10	-0.444109378735368	-0.434053121360138	-0.407971713234427	-0.340949505953802	-0.412830137014966	2.0399138562987
IFIT2	-0.338335306547683	-0.451818433447612	-0.320935737500372	-0.344036271477945	-0.576533200804404	2.03165894977801
C1QB	-0.660437672515987	-1.14479786829988	0.0757280455728567	-0.5031935412762	0.615429124549793	1.61727191196942
HSPA6	-0.438416090771104	0.0991728524888123	-0.62445368214741	-0.345888461401925	-0.654953069079276	1.9645384509109
TRPV2	-0.888561789917217	-0.438281970251166	0.448552966490607	-0.641688408878185	-0.300725886992651	1.82070508954861

## Sheet: Fig4g
Figure 4g: Gene signature per macrophage subpopulation
gene	Phenotype	Mac_Alv-like	Mac_ES	Mac_AgPres	RTM_Int	RTM_LA	Mac_Angio	Mac_Prolif	RTM_IFN	Mac_IFN	Mac_Hypo	Mac_LA	RTM-like_MT
MSR1	Alveolar-like	6.952422924118662	1.2047532039749358	2.1542340695032927	2.839368940636998	3.373282313000373	2.1021819879881143	1.6065172884974162	2.7186759933666385	3.4509569650239573	1.7292663566887014	2.7395048322924715	2.3925624903562794
FABP4	Alveolar-like	36.34497925633312	0.3944155928160029	0.3545044875447383	0.7969610573990846	2.110300324361905	1.2584088794934951	3.9487571574282	0.4594483013309671	1.0087024660390662	1.1483341026799068	17.266471413199074	2.1749208782955547
ALDH2	Alveolar-like	11.28254112323555	2.7282354476311705	2.217141616179019	0.9741739753925651	2.738899817312713	1.4171082694220567	1.8024226778963144	2.022451016519818	1.6343909230826847	0.7624389237913124	1.2151108565963677	2.701354598746849
CD52	Alveolar-like	28.584196896703876	5.7725819410680215	1.1144612952586106	0.4502600185967341	5.545639484841946	8.023401949669012	3.551001188686971	1.8138311218948249	6.246832511545759	5.742327966132965	15.103181609759886	4.671459778616058
MCEMP1	Alveolar-like	10.408228807433668	1.2831394819816442	0.04284913254521415	0.03457922326831059	0.4852494344254883	3.6625379033844196	0.6461913804387865	0.15841772655649608	1.01354490868773	0.716552742185183	0.7522553297409752	0.17735451079209053
PPARG	Alveolar-like	1.6053025718747422	0.12433352314077417	0.07862359700508414	0.07285988301488945	0.34168257851347367	0.4274553677135046	0.246036685022225	0.13749415165871903	0.28673739516289576	0.25113261294957334	0.5816758344885078	0.11920008206175553
CD300E	Angiogenesis	0.17237987648015085	1.334661872471964	0.0939810597898389	0.1277872043329125	0.10895245853772377	1.7688121163991268	0.20771343252961946	0.18235228653367866	0.8094709363368625	0.39280339047958335	0.03464171124240598	0.7574356335140165
CD44	Angiogenesis	6.568168998990667	6.486506652632644	2.7815704553995944	3.3978099652803686	4.816370846473458	9.845615121529368	3.9887536653526086	4.788439695115919	5.399129503061608	7.194540192419606	7.487411862635603	5.328460059756463
CD55	Angiogenesis	2.0670631981501173	1.530134615200767	0.5508556971780396	0.9349569898323508	0.8014881389969741	1.9248022960456694	0.7003759437218956	0.5761021038481221	0.8499608820067979	0.8465433603271811	0.7672227044871802	2.0881233188034414
CEBPB	Angiogenesis	6.431644114893689	5.339824782252037	2.763304794861229	5.393426142768629	4.093390730316361	7.64843161315992	3.250243479526366	3.0235291502219868	4.494818487274745	5.006959454674112	6.177814237600514	4.45678743278378
CLEC5A	Angiogenesis	0.14317966639288057	1.5455886315104672	0.6355630171412255	0.1137591150573021	0.18413552420900933	2.741309086210511	1.4217879864160046	0.6525740900437513	0.8839958074854983	1.7603343901741786	0.44856356717960016	0.04502898873658258
EREG	Angiogenesis	0.35741526864501144	3.435114626321902	0.38926235205332776	1.140799089177384	1.0789632966039941	7.047067475080495	0.7837965207826139	0.556924695249468	1.3424068565310003	1.5219083572983543	0.3914937135810323	2.2407344055607945
FLT1	Angiogenesis	0.05749501741096169	0.16905214579144587	0.0629160818804811	0.03747348785315021	0.043073522085062065	0.5217530568808764	0.12873029624719246	0.11538186523059057	0.3642397679644821	0.3752032834381336	0.4308892111257091	0.04077995863475852
IL1B	Angiogenesis	5.437762272859295	3.6211256103087828	7.420762892284156	15.125420040377442	1.7762139909876866	15.973926956042638	6.022617705223051	5.144621195420977	3.662600709259533	4.358315172963477	0.4043385920981597	2.436273601504473
IL1RN	Angiogenesis	1.419915076081918	1.721322801139067	0.8679207822656112	1.4100533880284238	0.9425860391555967	9.90725229178366	1.6803660452077076	1.311126691914032	5.596107857420115	6.42499194412392	7.481350077007462	0.5717914178913029
OLR1	Angiogenesis	5.579886273032073	4.643731474831695	3.1641013896689665	1.4390965423234998	2.2336562074764545	7.594343179075619	2.771308457395416	1.749077695843062	3.159624454931265	2.285689346920818	1.435943523448992	2.7545065186628888
S100A12	Angiogenesis	0.016842436564042048	0.4044984298941418	0.020438167515516484	0.014875391168092368	0.01435175755808664	0.46537624414015455	0.037699111219956255	0.017432397157130873	0.17750387921392027	0.07366471165071337	0.026342194739145404	0.06966776288392246
SERPINB2	Angiogenesis	0.015691646548827733	0.0926902620006952	0.011358141226079947	0.06405707974974006	0.024113247486757135	1.1889373919109607	0.014058188003925004	0.02887094586471924	0.09156761514533363	0.20941276258116195	0.002868983900212147	0.03467216545492462
THBS1	Angiogenesis	2.035379778045632	3.5524197633427255	0.3926282671400258	3.324730539986521	1.2499852451531799	4.027896515883631	0.6920418909751198	0.5307427162016134	1.2979328039452018	0.7355302567928751	0.21859020607730717	2.4687895027944866
TIMP1	Angiogenesis	3.0254266287142393	19.09851820239701	3.9828124469188806	3.3475317360660486	5.065637498376422	45.10249176041293	4.546163008389369	6.067444870909664	21.87993454967877	21.07365356521668	3.8506542864206015	24.1265311732074
VCAN	Angiogenesis	1.088469161145368	4.655236084571736	0.454101148987239	0.39890982853890966	0.7514218264036266	8.92102879845096	1.3552504795925675	0.6112316139330055	2.2006177959198774	4.225913803954152	0.4107815198744871	1.8958682241603377
VEGFA	Angiogenesis	0.08938584702713259	2.0611029123890354	0.808081337060486	1.761601899189991	0.6826505434483757	3.0656741722927885	1.1534522188438636	0.5981808125683908	1.3776626727924104	1.8168327649428841	0.3574875206371404	1.07297997332343
ADM	Hypoxia	0.24332977901294162	0.795648941915204	0.4813724827665656	0.902830821852408	0.8370764550606818	1.634154116136977	0.7957718479444528	0.8929491626370865	2.101429437937573	4.767763566474673	0.6894364385851395	1.273738629096149
AK4	Hypoxia	0.012707629721995784	0.09139491181563496	0.049230710967955914	0.036903456619693714	0.058087968034888804	0.2616843999647782	0.23497717658586367	0.10999780899948303	0.26528159274983815	0.6952742326104461	0.1731011513896485	0.07349419992798403
ENO2	Hypoxia	0.009500791153012916	0.05121633897726309	0.060376766090524746	0.04626053392818135	0.03971982787515945	0.18925872430783047	0.172937852122103	0.13052258968062352	0.29609962395594797	1.0303074942328327	0.2615772949618775	0.04413172367948711
ERO1A	Hypoxia	0.383906947519776	0.7259866798053676	0.410453258591777	0.46065751032181984	0.6844266321178061	1.679852657449861	0.7577987735960798	0.7740817268988572	1.7815834556564145	3.0607537379990943	1.3729178123817274	0.6493926212366331
FAM162A	Hypoxia	0.8480958638688592	0.7553069324733477	0.7120687862522134	0.555510339723035	0.6208856756424591	0.9057698090200595	0.928555545143293	0.7715531311893213	1.6949258191978223	2.191851368343407	0.6348257518284808	0.8576328997645356
GBE1	Hypoxia	0.1554821949980802	0.159945395090989	0.16595360494989747	0.22164557429601275	0.2064931579355506	0.38767079127968296	0.32212979988642404	0.17388949870551648	0.2948572685444349	0.9090092145614843	0.34573513553950674	0.21328011753736917
HK2	Hypoxia	0.45562675783314815	0.544728034114196	0.2794878828935126	0.27925028638620036	0.5705391893958406	1.6127647066823672	0.6978058009563746	0.5086314822821754	1.3890328478766887	3.4692317497059726	0.8920405625873618	0.4168550398817046
MIF	Hypoxia	2.6347425601562122	3.180319836466683	1.6943467041070972	1.9335627543079992	1.8268707150683954	5.5949361556274315	3.413547077628482	3.3787159323110294	5.458540950647483	10.414474481738528	2.9581169686707995	2.4585489091997568
MXI1	Hypoxia	0.08623040846488801	0.21270296909640335	0.12965371845365659	0.3070522627767292	0.31355115925092103	0.4891637278298542	0.1714846471286441	0.20190927796903899	0.3653332556130855	1.0426281869895737	0.4813235355779151	0.4046740770050538
NDRG1	Hypoxia	0.23351912807941835	0.6611352182032979	0.40528354977471515	0.4124194448470041	0.5479339667234184	1.5725848099778459	0.5933007938002619	0.6087813137330366	1.0942107522101903	3.2913402277852692	1.1171231645152038	0.5458808813648115
P4HA1	Hypoxia	0.49526153271177065	0.5439185794551054	0.5778355823821937	0.7016432101099107	0.6203962367834129	0.8409142111289275	0.5529729909233688	0.7088805508487562	0.9548153957207205	1.9315788674368186	0.6807412145792172	0.8572558910139
PDK1	Hypoxia	0.05219007307980022	0.13065259174234195	0.08194041448256346	0.14869605428053423	0.11005260092429135	0.24666775177554506	0.14901962394493284	0.10647954161895679	0.26750884925997676	0.4762088480719422	0.08772731903881412	0.12710692115753
PIM1	Hypoxia	0.22079368093322432	0.38693275075875305	0.36533161864510694	0.2683971146932467	0.24360344576825568	0.585411449296699	0.47694848685107755	0.3788567887520229	0.49627883211156626	1.0547962631064078	0.6542013316012218	0.3358671496948043
SLC2A1	Hypoxia	0.017171963189559828	0.10698986750891958	0.1504066040248881	0.06748682913670616	0.10492727152424093	0.23590766989533016	0.23212913911382918	0.1844913318115662	0.42569482818509496	1.9644009414853603	0.22804072648163132	0.06203816052010881
TMEM45A	Hypoxia	0.006071965156495375	0.06669142753257178	0.09365294358050961	0.046794296289113704	0.03792513888352573	0.10659242605846117	0.13578822178060648	0.07713068316493513	0.26355018934100255	0.6620756810190408	0.06665557436143646	0.08710594781727699
CASP1	Interferon-primed	1.0260769554968443	1.0307960246177919	0.9697805075667465	0.7816861783694058	0.5577580704732259	0.5335856140598553	0.8946335842330289	0.9869419896479024	1.1063805990600792	0.6752900890600895	0.3825990960120863	0.5035159550553772
CASP4	Interferon-primed	0.7413979340310107	1.2117301278140904	1.0453946243269194	0.7977046179489369	0.7599758096672095	0.6355245381477274	0.8144823284346023	1.2414047081630866	1.3608453330160564	0.777639191268128	0.4535490080650246	1.033974999530296
CCL2	Interferon-primed	0.5715170991071261	1.6173553465512465	2.3030358722840023	7.660412011279652	1.5837194642120376	11.7981750187953	6.152028341150455	6.185645427429994	15.304233389583299	3.2963217506195233	2.1953775306922054	0.66031862179136
CCL7	Interferon-primed	0.06112249190206742	0.058179767921491224	0.02008272254041987	0.030559326810852005	0.08440081012851752	1.321146383975942	0.30050929193597925	0.35878319981566004	3.699874680216987	0.6102550611925956	0.24119622751635852	0.022849627850205688
CCL8	Interferon-primed	0.05044613569915567	0.20930303510501644	0.2484579176503338	1.7404702836591226	0.14682550078444254	0.10312064662508147	0.3948887119973217	1.9604385963868023	4.737694069690577	0.1113420186104504	0.038756044755853813	0.1579030300664272
CD274	Interferon-primed	0.19169795360557568	0.06171160502174979	0.040543474230653395	0.08491749732034576	0.0740093885558405	0.05854384693988282	0.06806430780492981	0.2562326556154744	0.341992342354181	0.1386214346901418	0.07841987394034314	0.039652987743621894
CD40	Interferon-primed	0.39549117135309586	0.5980169418494596	0.6345051595634661	0.6197272734736703	0.47542311680864857	0.37992818569430586	0.5156300773743285	1.2903515571516753	0.9304259869137873	0.6365656716390294	0.41805864787168584	0.46978860301338143
CXCL9	Interferon-primed	0.1028101576640458	2.414207215865545	0.6879536580874023	0.5942609739591188	1.2681976739136478	0.1389367964631656	0.597942699564924	7.489618188295328	2.7474607339584494	0.2954923066964331	0.10775583567763981	1.0659016339235885
CXCL10	Interferon-primed	0.9433962475608507	6.126568227508384	1.3148278731132792	1.2780495582172178	0.2860890081255014	0.4133517079122292	3.3584638708473404	11.043030237444755	14.25894419701916	0.35277010415027477	0.03086112401725494	2.6494053710198138
CXCL11	Interferon-primed	0.03777999022067558	0.8166082929139545	0.11131676164268647	0.054020701635994615	0.0453541946941513	0.017533156638465608	0.14893637785811206	1.2605758623163903	1.8732979456530359	0.06128320462958255	0.003987140213616256	0.3072442733738813
IDO1	Interferon-primed	0.012638569421031207	0.34604841316526486	0.03698034809251976	0.017561330155555104	0.008419351124180097	0.015708911602840034	0.07622276069611195	0.25111217405732744	0.3132322710770446	0.03674218125916925	0.006709974726197915	0.09876620451599752
IFI6	Interferon-primed	6.23916364559081	4.056224598529761	3.164550138805785	2.15456163376173	4.383324508437696	4.559853217976262	6.000505255307033	7.40603178818315	17.190909558105407	4.625723254470446	6.864766086012538	3.211699323807485
IFIT1	Interferon-primed	0.31735981461163393	0.4349863701434852	0.26588353443376334	0.28469383766909856	0.24176718462005667	0.15586578304643053	0.4038624972043869	0.6950444788803624	3.474078939058601	0.17480300190061673	0.17373867451661626	0.23787436133590603
IFIT2	Interferon-primed	0.3611346227824575	0.3775064526390349	0.29500752605447417	0.324134757515137	0.28650679279055696	0.21982108179441762	0.27405457497773184	0.7345290427671783	3.1179364960432747	0.1785143687950494	0.11094252880052495	0.439123150400639
IFIT3	Interferon-primed	0.8914669511356081	0.7329231378054679	0.37233326487061963	0.5957600336920479	0.7788586558453087	0.5634454626828534	0.8593642669595145	1.4876639522784914	4.281105833276447	0.3924281638672673	0.9865981076313237	0.4994722920200544
IFITM1	Interferon-primed	0.04803401540329609	0.4690730665194333	0.27037148192223476	0.21294103638850564	0.05469063123825375	0.09338943526805116	0.4375712897598505	0.9933842473126719	1.6444941344892077	0.20748155405585353	0.06288570110302157	0.06439114743079025
IRF1	Interferon-primed	0.7806803694486985	1.0572810118091007	0.9605953098866734	1.323875544232377	0.5795710001832721	0.8929751280471654	1.0633600312716738	1.4578935758197997	1.363989827095048	0.7497413729945678	0.42892841553922106	1.2278911103517887
IRF7	Interferon-primed	0.5187774498851712	0.9193523627572803	0.5952297432883109	0.5155220351034401	0.37774793411593616	0.6052586340690052	0.7563071601531521	0.8874020587311514	1.8267935646159914	0.5743606338562105	0.4526586343374436	0.6222651486178881
ISG15	Interferon-primed	3.3775108731374597	4.1233838578779425	2.022332618484643	1.3926028512914488	1.821207329844443	2.976847571529487	4.196877735587043	6.822046783867376	28.95411426218623	3.0241232293084255	1.3978076967399595	3.189404580520621
LAMP3	Interferon-primed	0.011404520897831111	0.0601032957916273	0.034823840801739524	0.016821495520330104	0.01702169368191782	0.017269938309654367	0.04185112859719768	0.09482372797071528	0.042508350225043	0.03060293320887225	0.023035449880536105	0.0019418676772785023
PDCD1LG2	Interferon-primed	0.06927289833773556	0.0823852080241324	0.08778073860328524	0.20263662248893327	0.13371384451683085	0.02052313067076564	0.04489399160787671	0.324509855311143	0.17866756442702064	0.038147220624903985	0.04052816989097294	0.1585459786401157
TNFSF10	Interferon-primed	0.3166047388751847	0.998766052040638	0.7307852624295119	0.5959568574091659	0.3873090915584698	0.22161798884057374	0.6310820562272706	1.2996633638935826	2.8757473857167066	0.3029646736839246	0.0906795260992289	0.7397101369993417
C1QA	Interferon-primed	46.96001999070196	16.319731558234174	43.73810961729585	57.15322371878098	40.957072799773364	6.595513969613763	24.4320407022143	56.63108169066346	24.732762435578483	13.138335526936858	9.33929451286966	56.137074481523676
C1QC	Interferon-primed	16.24530378260204	7.076443176107001	22.806608910931093	30.71448836395767	16.94782073084117	2.5818726363650657	12.315530146570454	29.662323109593522	10.137446783924926	4.640774323021189	5.485986690549196	22.212625510394165
CD38	Interferon-primed	0.09049428115051616	0.30299068619936154	0.15260512503652232	0.264262252994193	0.20284498646045973	0.11247174650291038	0.1995859281363281	0.591664139603799	0.5320245635315182	0.09809858235120342	0.029153543013336267	0.337048433289747
IL4I1	Interferon-primed	0.1198430920072477	1.0622997523775717	0.9719731499755746	0.2959139681244088	0.710179164384778	0.8457013821307239	0.841075020955712	2.523701464121819	2.91739045846389	2.3389565825368672	0.7319640832195963	0.9252618305346433
IFI44L	Interferon-primed	0.403689980264748	0.9885900223152522	0.97569314799082	0.9635696787910433	0.7225362370089672	0.39648510126012376	1.1658920104768118	1.619094794006762	2.754247142528186	0.3802587258429263	0.3070741167143257	0.9306341545247498
ACP5	Lipid-Associated	10.74768688176212	2.280995012428779	1.6606365828905554	2.38801191387116	11.280803744378677	4.2775196106486275	2.161983131340641	4.411361522978361	5.008718113659215	3.4762797458018793	27.32109582422816	2.43851054381167
APOE	Lipid-Associated	25.711279710313338	12.141383135758064	39.16459790992876	25.387371034469375	104.94873217481535	14.359813786910694	24.377464730571152	65.51963531799957	49.66321845117816	30.550149290581313	75.68560227405051	40.67175518837866
APOC1	Lipid-Associated	66.26345815464842	7.4766882421293435	11.270422962107187	6.068782224963577	70.31493578200215	17.298310976684377	14.756683649218939	30.281258219857	41.579870131126015	32.5963920492428	49.07467698371395	24.386491467030634
CD36	Lipid-Associated	0.3521839147686502	1.062824360814422	0.29402840317813617	1.4853450645497706	1.8400821924077135	1.7273517151551026	0.6742455876540676	0.5457124033911237	1.1093121776982138	0.8383637047881186	6.0680544507414895	0.6523119874694004
CD63	Lipid-Associated	18.973064151515786	14.406345663663805	16.317121249241072	14.912599185688427	25.55268842498656	22.121143605839453	15.38225749307038	19.291506292055214	23.578526137681873	18.145345880079844	31.039511521935644	13.850351792847848
CHI3L1	Lipid-Associated	0.1205427331942913	0.1620130023182798	0.13976335248040092	0.03312850086258575	1.1187393048308834	0.2924989681426618	0.49323897865622096	0.6588258713187629	1.2153016455313448	0.7824163241033378	9.684602652261782	0.10718461239710032
CTSB	Lipid-Associated	13.215379701590358	16.301266730312793	14.440284554260394	32.01535015146936	54.09962949699374	36.514831080279244	20.197463455106806	38.069237364580715	38.02043750359337	25.58118526620685	48.98196529009873	27.08810813946276
CTSD	Lipid-Associated	35.119772707340694	9.840472829197166	16.061741954064036	19.80611649117626	62.69623478851941	39.78334371908774	20.664550551185364	32.1591736881828	54.78475006313297	37.14694207237242	61.08652958191704	16.52552835037256
FABP5	Lipid-Associated	9.144368191486414	2.8522656906639843	2.1192497801281	1.5121587232447915	6.467377652762004	8.136044932596313	5.561224004896119	4.046064083915146	6.389309981544142	8.434054487958047	14.42297470951277	3.5405171595934948
GPNMB	Lipid-Associated	4.712305045210845	2.3531854978195588	3.9430238429477873	7.036896269590448	22.893404418782314	9.021584521512677	3.966261260471077	8.422066132299845	11.395875994213256	12.217334072926159	24.34534015014531	6.53368089492456
LGALS3	Lipid-Associated	25.682562640129277	4.947014990412171	3.4655730494350134	2.9767914330215253	13.011958709372804	9.999416457859738	4.974621679478205	6.892906890951339	11.558166239637561	9.546637545711413	23.099359376534228	3.748454909584315
LIPA	Lipid-Associated	2.651925917662561	1.9521749295218735	2.867416351549664	3.73195415452472	8.82779565127368	2.825228788625739	2.036629163809759	4.499573886596067	3.617282180612224	2.6305106039718975	15.771222702967245	5.022084413949366
LPL	Lipid-Associated	3.052564051586095	0.14258939340251942	0.15609764453220595	0.08010229702045128	0.7635800706916208	1.172765972381985	0.6435486470480463	0.22512015004398336	0.7878548497079834	0.8242380893548833	8.611599400281735	0.11875773001728886
MMP7	Lipid-Associated	0.01753452818118981	0.5784590717709097	1.0391756011125224	0.28254646729391225	0.250424937281177	0.5270726589645631	2.114243696657731	0.4785751778546074	0.9780257777169021	1.8562420972692466	3.0776946812553456	0.3121098040636281
MMP9	Lipid-Associated	0.04668128909450309	0.6472765011747798	0.797448483779872	1.3291587153588422	1.2273345368441881	1.8085135465237117	2.2471998916100437	2.8139998751252957	1.875395114872992	6.123356519160289	12.769548220266559	0.2069479908184195
NR1H3	Lipid-Associated	0.40823373651040407	0.21131345637829485	0.19760097175629945	0.3726545639620802	1.0226490765178957	0.3575120729658545	0.23404276316744652	1.1378012231766652	0.9217140074287736	0.8606581111861609	1.1820290165081206	0.6534855094177658
PLA2G7	Lipid-Associated	0.17991727175734692	0.5940201563799474	0.5338238902425676	0.7500622783734655	2.6298287550938495	1.4472181685567869	0.5090108394612278	1.506728298852336	2.3112911498735884	1.1479111819723473	3.454340939998602	0.30220295267413394
SPARC	Lipid-Associated	0.5213881995179003	0.6196578647493992	1.3294511782572902	0.7680643236928927	1.2062544823074768	0.4361707075983345	1.0449467848230292	0.760791638075448	0.5792004628765673	0.8734870199097785	4.127259240680169	0.8127748369317275
SPP1	Lipid-Associated	2.508875408520062	23.54654577823531	29.32725120225019	7.923208125415998	19.651027840567576	82.62927867597813	99.1460540405712	61.65637683842817	106.72532384746322	191.21713174744525	194.04344777916813	6.781912856389789
TREM2	Lipid-Associated	1.3871907027018504	1.7369207233668347	5.285316944547519	1.2173883212959093	4.238154044175105	1.9581136777321297	3.3319135959731003	3.0279946404049323	3.5616242545849564	1.9071745798052344	7.352784559431338	1.972829946130479
MKI67	Proliferative	0.007824359821249544	0.021542189993412147	0.038124043081136066	0.024397695515015493	0.013604228520831645	0.02236418496127284	1.8632920450941801	0.02783925801233629	0.027535192138916517	0.05814895181740915	0.21308689075611456	0.011156531056695302
STMN1	Proliferative	1.8382557279037806	0.8301565225775702	1.9124011846983382	1.559414595386594	1.1337582195596245	0.6490333515010426	9.913209429496005	1.160868796989425	0.8719263081217905	1.1819159456796082	1.2420243057968285	0.7308134404087562
TOP2A	Proliferative	0.008545882397811982	0.032341146840369976	0.04644771201865571	0.030645727817400215	0.01775648197879418	0.032205962223524016	2.0303503726645955	0.05259325721831973	0.0472613293870779	0.08118491780241484	0.08802978367597204	0.02035134333200169
SELL	Early Stage	0.028479531429619162	0.3311891458771306	0.18351565665958341	0.22065505213602865	0.11404216719158547	0.1588259879138905	0.16730393775586805	0.15479006683448912	0.25343499800182223	0.074611867520532	0.05764860368200584	0.19881184470722804
CCR2	Early Stage	0.012517423123119443	0.38205612260478533	0.10162532949119513	0.00750947916229821	0.00616768339762849	0.1265973316541033	0.09251633029274599	0.019551119533517663	0.024318454679785998	0.018479185121137862	0.012091801025434612	0.01550330609052064
AREG	Early Stage	0.7145640661613307	8.748566321713536	2.8073958334700295	1.406499756052789	1.6528924463227146	5.273881173038849	2.7753281210586787	0.9678922224594096	2.1512203112633608	1.7308119537622524	1.2342175161789697	3.2708340348658007
FCN1	Early Stage	0.3914013991896969	5.387849882396193	0.2231078905142744	0.13041697911257255	0.46474646572183076	3.1158915641447145	0.9024199776011428	0.5009749249511055	1.9119339533979756	1.2048385685717047	0.39615209360926884	4.188457482011349
LGALS2	Early Stage	0.02839028370494726	1.11971148315311	0.2328439775921207	0.06748552152578284	0.33530180863621906	0.26237566004504037	0.14525991362970828	0.4980333442028343	0.5190802060815988	0.32655693175821787	0.28982048226552826	0.28832978472311777
SOCS3	Early Stage	0.6510361197869566	3.7326517278398605	1.834191234125005	3.8955289888655864	2.454009795650521	3.4842642790694827	1.882854906508476	2.046838587932017	2.4222995024954552	1.971397800618433	1.628939992293297	3.024005336053355
TLR2	Early Stage	0.2985197690386202	1.1573510445783703	1.1476454833121064	0.9547478874509506	0.5663935224959492	1.1365544610081897	0.6962097334483159	0.8767515403034343	0.8504023773633752	0.8707288909771476	0.35038893777116786	0.7931481243159411
CD80	Antigen Presentation	0.11689902309751395	0.10416908545886948	0.14796630349317896	0.1046209969569221	0.061528800202220915	0.04733440734339905	0.12601229047284188	0.21252190182529224	0.23302810783862976	0.11656199170544325	0.05637309331976182	0.04863612657259686
CD86	Antigen Presentation	0.9235118221907189	1.7372336430432875	1.8852513432864728	1.43156801667176	1.4110572251786206	1.3388888268802073	1.1891786891107199	1.6286467784682381	1.9977119598650683	1.8931364363505345	1.2057412243667454	1.4293280280864074
CX3CR1	Antigen Presentation	0.0029705856206251754	0.2618084698918855	2.0518704777001453	0.2692365680860203	0.013749345152489429	0.03561272720107563	0.4876768687744777	0.07687999478212354	0.025390153298802072	0.02341854600707327	0.02868258675178779	0.039613719444108186
HLA-DRA	Antigen Presentation	88.96610954119262	110.35350099727852	135.87382441074246	95.36111731146413	109.85157734520965	51.50248336012085	62.33282335981073	96.22487293212426	65.20225089935973	50.25077654779747	41.817042835336856	71.69817571262689
HLA-DPA1	Antigen Presentation	27.930350918123935	40.3260956999545	68.53728379055815	42.32519888470755	36.120115760861836	13.983385148143704	24.605452554062236	40.384691664066196	20.95142260692928	14.978956097680435	12.861037128381763	25.620818695755855
HLA-DPB1	Antigen Presentation	25.7050434801689	41.62136753787726	58.79859197569993	35.52622678224328	35.372741526858064	13.074683078209654	21.833213413460026	35.120709544566104	20.071195871425573	15.278795038885612	12.463695818445494	26.96937457566348
HLA-DRB1	Antigen Presentation	44.1620100807342	56.74540688932415	77.4011443573154	60.30332748796705	48.20442453295493	27.2094477134426	37.565291219009296	53.148638185887606	36.263645921821535	20.6818875232357	19.809951559286407	29.381703398370885
HLA-DQB1	Antigen Presentation	10.00344817799383	15.713938446783496	24.764066815742805	15.07010866358607	13.37432037628957	5.513650326693674	10.625031768317985	14.558675208764104	7.420925483169235	6.675256884974568	5.8074967951917245	7.707425731481295
HLA-DQA1	Antigen Presentation	9.541998866269475	14.51484272310613	22.662352628654293	14.765551995578738	15.081180020168889	3.5551895185060096	8.360179071252432	17.95522620535659	6.662696223027117	5.778790287021883	4.955823604830437	8.712087612398202
SLC40A1	Interstitial	0.04675507612171646	0.2528728682202958	1.9767245173859063	8.486042246033806	2.486293413233315	0.09338556211296843	0.6150336479600756	3.3104626830900625	0.3745958135581454	0.1868467503170044	0.1672563095364999	1.0915902167783298
F13A1	Interstitial	0.020040721437681257	1.2252379605175752	1.2560919294860962	11.476842221536794	1.3852767989948964	0.6413629977407261	0.9197168297436313	1.5482367914030022	0.516621538593865	0.24301225947665828	0.1226986439552919	1.1648103664236578
LYVE1	Interstitial	0.010722090014573376	0.1984704514311535	0.06171820750032178	3.91609620209656	0.1323554471103397	0.15348599251564912	0.07816453125053562	0.09698640938729002	0.06300970973752455	0.056429286453678694	0.014679563049331708	3.202757472946851
MAF	Interstitial	0.2277745045097619	0.36599063034559276	1.199738601097231	4.394847790624763	1.4629894805843948	0.6959068567214377	0.6303953669736762	1.2474455422202895	0.8043778411054585	0.9185046880167568	1.2804775931984766	1.502396173992851
PLTP	Interstitial	0.4611847969321136	1.0872105421447646	3.005325616052791	14.963446626314658	7.896437211219144	1.4383949914109813	1.7796405763087728	5.395582524130523	3.3335251537257236	2.436732203949315	2.1997655533283544	9.942333675199466
SEPP1	Interstitial	0.08674556570128224	1.267278730268693	5.867493855856084	38.12555229913521	7.9762472319703415	0.23163806715072988	1.3066443244166999	7.425602075513223	1.0473568661812178	0.7360125933580487	1.070082707293025	9.970428977181454
IRF8	Interstitial	0.9764100325695316	0.7328017771749789	1.011492229220962	1.2457402616032582	0.8977150282027386	0.8209000066626312	0.7960435271586688	1.0289146854157067	0.7789402419039386	0.6120038289464637	0.5974771096930493	0.6849042357845262
TGFB2	Interstitial	0.0017667917710026046	0.01497471331533977	0.037848578208288464	0.050339257258906915	0.023348185493624867	0.01581709955237699	0.03262344041935342	0.034567719219250975	0.024781644619082985	0.01575267670518948	0.04427367987793409	0.006871593974585153
STAB1	Interstitial	0.045200707039836995	1.0307926076835658	1.4173762470298807	6.940970331496796	1.2885302347102376	1.0123457061631245	1.4019535518985196	1.9579581346633483	0.8572304767353324	0.36846039319586965	0.3988878969058063	1.4698013367009615
IER3	Interstitial	0.8487819139793725	4.367248060106664	6.689596557558262	13.372447093629779	3.3981893415850117	8.91544470015583	4.599885793756497	5.812911485271646	4.881076368296111	4.237825855446604	1.5042207587063683	5.093914058052443
FOSB	Interstitial	1.200049112541982	4.6425835221901215	6.236791954887504	14.21458252465348	3.874419532089135	5.642325854841597	3.6720607480532563	3.354646380388318	3.364096449937135	2.5478040748558675	2.203282260929811	5.7263848485408895
EGR1	Interstitial	0.7233824135671119	1.474546535650446	4.780282912691024	9.70260361586418	2.367800604843253	1.9615299534257506	1.8695829106764272	2.3405931353347635	1.8033355247282699	1.923207157047706	0.6599175809544383	3.456518049437531
NR4A2	Interstitial	0.5839782941091495	3.7513618721165307	5.555266942507088	10.365923847086373	3.3572430373481583	3.6670990957881777	3.670244659605829	3.0891701748960823	2.6628662044490277	2.2378435720018057	1.5801770875695855	4.612915569208104
CXCL8	Interstitial	4.361084932903615	4.082419823989771	10.3297273931315	21.68940643354349	4.587341845903383	20.50433681590152	4.940529464921871	6.092166734259893	5.5568904737985685	23.535219506621356	2.1969216576358375	9.435036480731114
CXCL3	Interstitial	5.498753987623875	2.8164548296320286	3.013161604507355	10.00928332899233	2.492666560328023	8.866272941821899	2.535651518220083	2.9707070745425996	2.585003479948316	5.106536044835317	1.297021921991077	10.928670278648143
CXCL1	Interstitial	0.6751220320502249	0.20793125625515926	0.2852235140257346	2.4346739138005553	0.18926929200253947	0.8515299875710638	0.6544336971396615	1.061955005029001	0.5245342841679033	0.6549702812908593	0.06434774535948608	0.49006536302787773
HAMP	Metallothioneins	0.0903084940557088	0.2656610916623527	0.7919552732323375	0.18059398066299037	1.2904013829732643	0.7993744610551784	0.7120796406904523	0.7935057116985045	1.9562620040212102	1.0353781774964512	0.7328926966017377	3.6513814830502422
PDK4	Metallothioneins	1.2048581708728012	1.628687444702872	3.2922982723207275	7.4305399588860555	4.66464087681822	0.9200526050394647	0.7208653931377379	1.3813467416627156	1.0847192861223087	0.6560352000517636	1.3786305052600563	10.405515278320149
MT1G	Metallothioneins	1.9104074685119279	3.6884036513502814	0.28027231333054115	0.41691941278895034	0.5496685240533812	2.8830195239251215	5.635830868250151	5.2807049172127964	4.84317481197619	8.97025645231666	0.47181305456791234	8.569793314812442
MT2A	Metallothioneins	25.411708171165508	29.24805995039102	6.053183208821651	11.145938443657455	9.970917420931576	23.158660944969625	18.02557566300051	23.695133267101937	33.1640812169165	39.868310703328476	8.738850654204825	81.87848523396815
MT1E	Metallothioneins	1.689194996871227	1.1630791618356686	0.4251933359011192	0.6190228957574776	0.30509973879741625	0.8657028028839515	1.6529397469666924	1.632295324493016	1.6918753404046478	3.352976618815276	0.5867654885904314	4.819244951529348
MT1X	Metallothioneins	4.7733638200886555	3.1634352309076403	0.6831366122313972	1.4139946143455469	1.1230869113439026	3.851035916431449	3.2779253410497096	3.071318014722472	4.112356774327645	9.438204372057784	0.7836635230880162	10.205375648166214
MT1F	Metallothioneins	0.9804761536976929	1.045296183583184	0.20466640162441443	0.291375466512123	0.24260366990774723	0.9979599934708077	1.2786622458539325	1.142103413271203	1.024252903315847	2.2582107433234047	0.2688109886502729	2.0314379067960187
MT1H	Metallothioneins	0.3195492305646504	2.5431318598831556	0.058468318953817995	0.05760885715680139	0.06665744403724266	1.2755964352631748	3.2127722347726126	2.6309876393121843	1.3703566801172435	4.928420227052949	0.16537920171968734	5.026014305896263

## Sheet: Fig5c-h
Figure 5c-h: Signature of five hallmarks of cancer.
Barcodes	Angiogenesis score	Hypoxia score	EMT score	Extracellular Matrix score	Antigen Presentation score	Phagocytosis score	Cellstates
AAACCTGAGCTGCCCA-1_1-0-0	-0.0218606333548905	0.189170214283904	0.111311106904748	-0.0189712176130793	0.254603384495521	-0.000678045532282484	Mac_Angio
AAACCTGAGTCATCCA-1_1-0-0	-0.0248209540555714	0.0807839177886032	0.0847882773995011	0.11677206172565	0.375031399449012	-0.0195233042220673	Mac_AgPres
AAACCTGCAAGCCCAC-1_1-0-0	0.0463014429986751	0.021461690112369	0.222621792110685	0.197713336322093	0.167070787876643	0.0553264566308708	RTM_Int
AAACCTGCACGTGAGA-1_1-0-0	0.113784057062888	0.296336987538727	0.137140805525288	0.0262837947967486	0.313672362532879	0.0778438378088639	Mac_Prolif
AAACCTGCAGCTGTGC-1_1-0-0	-0.045014893088296	0.142924187761555	0.134385227694565	0.0991695282989697	0.140681600438381	0.167102871130777	Mac_ES
AAACCTGCATTCCTCG-1_1-0-0	0.118142055590369	0.184911267229847	0.11521452866838	0.0658425563759151	0.208637786059751	0.0217962780851848	Mac_Prolif
AAACCTGGTCACAAGG-1_1-0-0	0.0258404559408839	0.0294695433746443	0.0728243439268399	-0.0149007258384828	0.384201364141791	0.107846451927891	Mac_Prolif
AAACCTGTCATACGGT-1_1-0-0	-0.0247921787300029	0.11945877041004	0.141374098607214	0.176663610062905	0.201306558086938	0.0470149278280775	Mac_AgPres
AAACCTGTCGAACGGA-1_1-0-0	0.0615503296816772	0.0720301862395309	0.0808747281438771	0.233439385288768	0.345360385314607	0.14793824956576	Mac_AgPres
AAACGGGAGGGAACGG-1_1-0-0	0.185993236526473	0.102268361514501	0.171310781425123	0.0626705398843124	0.290697481276653	0.0894988036247902	Mac_Prolif
AAACGGGAGTGTGGCA-1_1-0-0	-0.0930624064867131	0.130706309179766	0.126324714700813	0.334951485717538	0.455328094298616	0.047737337504919	RTM_LA
AAACGGGCACATTCGA-1_1-0-0	-0.00858494306361077	0.103910119384941	0.0698801900934218	0.211236826122768	0.390904451608764	0.0425141788380843	Mac_AgPres
AAACGGGGTTCTGTTT-1_1-0-0	-0.000209006579945992	0.191848988218205	0.120087573767749	0.137734820997325	0.441978907373682	0.105081965800765	Mac_Prolif
AAACGGGTCTCTGCTG-1_1-0-0	-0.0620638702702374	0.0489786008482256	0.0825622000162307	0.238891785935536	0.356931096709178	0.122588304152487	Mac_Prolif
AAAGATGCAGGAATGC-1_1-0-0	0.0339733784039001	0.126038529102929	0.161505910159641	0.103706076674633	0.101115662587285	0.0366461688703063	Mac_Prolif
AAAGATGCATGCTAGT-1_1-0-0	0.0263233164901749	0.145508923208372	0.160158596474847	0.130914879270071	0.204391120890102	0.0638501566894319	Mac_Angio
AAAGATGGTACAGACG-1_1-0-0	-0.0358276434794338	0.166901653884862	0.147665034603397	0.293018612161468	0.24045150889492	0.0859772519599437	Mac_Hypo
AAAGATGGTAGCGCTC-1_1-0-0	-0.0540553162707428	0.0216278114793338	0.15252729791978	0.191002127569982	0.304680658817008	0.10807754003218	Mac_Angio
AAAGATGGTATGGTTC-1_1-0-0	-0.0601001510147232	0.129782727753503	0.132556189636744	0.0621363389946312	0.233453147869344	0.087308083674421	RTM_IFN
AAAGATGGTGACTCAT-1_1-0-0	-0.0392603842180406	0.0075270819146816	0.141022389243884	0.216764783646028	0.390513456197347	0.0134270430039551	Mac_ES
AAAGATGTCTCGTTTA-1_1-0-0	0.0973725838241643	0.362697678345075	0.169146044500729	0.206072294855335	0.27330151362531	0.0313979129450564	Mac_Hypo
AAAGCAAAGATCTGAA-1_1-0-0	-0.0532250304577998	0.077917985604192	0.17715797250087	0.267697496301234	0.192529181969554	0.0265432051339896	Mac_Angio
AAAGCAAAGTACTTGC-1_1-0-0	0.0801043995946212	-0.0311128912423646	0.0435492863297746	0.105494080321616	0.280838958346764	0.0498631371403879	Mac_AgPres
AAAGCAAGTAACGCGA-1_1-0-0	-0.147510028999239	0.157420048847753	0.136820602056043	0.141318704250562	0.208906093325237	0.209353762133855	Mac_ES
AAAGCAAGTAGAGGAA-1_1-0-0	0.362720341098674	0.0959587173331921	0.176434188386934	0.281974902594593	0.143486304552331	0.0582511463753481	Mac_Angio
AAAGCAAGTGAGGGTT-1_1-0-0	-0.0376364084004673	0.0684710170901888	0.0839754031862127	0.258361822761495	0.198250403072325	0.166505296951997	Mac_IFN
AAAGCAATCACAAACC-1_1-0-0	-0.0454221519464759	0.10091234831519	0.143358694482696	0.1850035179632	0.258943081469516	0.0353452339647389	Mac_Prolif
AAAGCAATCCTCAACC-1_1-0-0	0.0631617517560647	0.0980193050524993	0.063305690951408	0.0174025024454074	0.179932781321034	0.0740032129763228	Mac_Angio
AAAGCAATCTCGGACG-1_1-0-0	-0.0182541648117039	0.188381021946154	0.19039432894791	0.0960110477765521	0.286126480414795	0.0741831151246023	Mac_Angio
AAAGTAGCAAGTCATC-1_1-0-0	0.070860191225465	0.0154445893601542	0.106250008499667	0.104043449976782	0.365941421339692	0.0638179586116657	Mac_Prolif
AAAGTAGCAATCTACG-1_1-0-0	-0.0371143407579753	0.0190985824824238	0.0277626459461779	0.0908846789362664	0.224651293998192	-0.0088072286355084	Mac_Prolif
AAAGTAGCACAACGTT-1_1-0-0	0.086821405870481	0.0880002924868282	0.107150046134852	0.313872824782254	0.248524454348507	0.0511267206908239	Mac_IFN
AAAGTAGCACCTATCC-1_1-0-0	-0.0511479408156822	0.0937021786107102	0.171364818871136	0.15199289536967	0.276650155249476	0.11369845095838	Mac_Prolif
AAAGTAGGTAGCGCAA-1_1-0-0	-0.0346132198669845	0.0527833370821275	0.109716677251839	0.22274057356955	0.239924989491382	0.144849415773481	Mac_Prolif
AAAGTAGGTCGCGAAA-1_1-0-0	-0.123848069423652	0.0854999198308981	0.202110430978164	0.120197677082409	0.233486634142124	-0.0324943721295887	Mac_Angio
AAATGCCAGGTAGCCA-1_1-0-0	0.0490789606404808	0.058305206878174	0.069900331435422	0.168644168847278	0.314906366018206	0.120195301838526	Mac_AgPres
AAATGCCAGTGGTAAT-1_1-0-0	0.228649708045271	0.0820413335550345	0.144034961891325	0.180125239265083	0.248638162406305	0.039562820282303	RTM_Int
AAATGCCCAGACTCGC-1_1-0-0	-0.0208781126386325	0.260789726301968	0.0949984259636207	-0.0437098378488732	0.180168417061977	0.0824013923049605	Mac_Hypo
AAATGCCCAGGCGATA-1_1-0-0	0.135931423178921	0.203431615451819	0.182522841638432	0.0691289350050092	0.284931598148655	0.0429720032848087	Mac_Prolif
AAATGCCCATAGGATA-1_1-0-0	-0.0119032009845342	0.0338017902429465	0.0737164430830811	0.272520990215748	0.290955768631409	0.0297887855570134	RTM_Int
AAATGCCGTAGGACAC-1_1-0-0	0.0867459834702423	0.245832004719445	0.20046470881711	0.283025085288092	0.345695054108866	0.0870226928926806	Mac_Angio
AAATGCCGTCGCCATG-1_1-0-0	0.155669176813909	0.0622609896478116	0.168326891435491	-0.0141999334596416	0.277817940358028	0.11434854901412	Mac_ES
AAATGCCGTGTATGGG-1_1-0-0	0.0202436928862153	0.135155872700129	0.186321855411252	0.300393727641017	0.347968299419002	0.188416019959918	Mac_IFN
AAATGCCGTTCCACGG-1_1-0-0	-0.0819232263235229	0.245157360905948	0.170192279415315	0.179595352048117	0.254632874189769	0.0648477301671127	Mac_Prolif
AAATGCCGTTCTCATT-1_1-0-0	0.121865334549239	0.307728555425249	0.186333206536544	0.143363370188716	0.22268510307569	-0.0123644993461916	Mac_Hypo
AAATGCCTCCCAAGTA-1_1-0-0	-0.049480265528652	0.183831051813892	0.0878378098879532	0.0138825119204925	0.297397309874498	0.0495751050375391	Mac_Prolif
AAATGCCTCCGTCAAA-1_1-0-0	0.0804815552148263	0.0717478087295317	0.181070351940133	0.25569652310787	0.363622397212994	0.0860375601399328	Mac_Alv-like
AACACGTAGCAGATCG-1_1-0-0	0.0347471185337878	0.0821048354427081	0.181212438660692	0.231165687340212	0.423508560925939	0.112393100655375	RTM_LA
AACACGTCAATCACAC-1_1-0-0	0.0727833728680723	0.0346304748238123	0.134667961588837	0.106347952676177	0.32123229846399	0.0507155470734909	Mac_Prolif
AACACGTCAGGCGATA-1_1-0-0	0.0761506752637389	0.231375806615284	0.132041379391816	0.341475055714835	0.275477581899201	0.0869391590105514	Mac_ES
AACACGTGTTTGTTTC-1_1-0-0	-0.0987854326099347	0.032392978324634	0.157444944015571	0.228921356179847	0.388584009524262	0.0377890323508529	Mac_AgPres
AACCATGAGAAGGTGA-1_1-0-0	0.048881242374679	0.0703625206570683	0.112423191848064	0.20081385441195	0.270676995885672	0.0912566206474184	RTM_IFN
AACCATGAGAGGACGG-1_1-0-0	0.0296083704012772	0.0859618510930751	0.154434863693513	0.129307432631073	0.373965809540506	0.113146094983325	Mac_AgPres
AACCATGAGTGTCCAT-1_1-0-0	-0.0347524190032342	0.0799300575802493	0.147975748512127	0.288412463068889	0.400634142015658	0.0829746712345848	RTM-like_MT
AACCATGCAGGGCATA-1_1-0-0	-0.0217638404579463	0.199353678149183	0.135447449928367	0.228550358342102	0.316480515137752	0.0263896502984542	Mac_Hypo
AACCATGGTAGCCTAT-1_1-0-0	0.0609785781961346	0.166417394178239	0.116735531298049	0.205824284568348	0.340913756435352	0.0598843916916586	Mac_Prolif
AACCATGGTAGCCTCG-1_1-0-0	0.128130850730181	0.027282905406169	0.14976210680101	0.190587211209777	0.360942118045271	0.10963020316339	Mac_AgPres
AACCATGGTTACTGAC-1_1-0-0	-0.0996597834899244	0.00901348941992552	0.0896919174866533	0.157524390636292	0.403391815816285	0.149641140448893	Mac_AgPres
AACCATGTCAGGTTCA-1_1-0-0	-0.0617322500168149	0.0425624626206061	0.110598539645838	0.194389868314577	0.308009715332492	0.149381267443075	Mac_AgPres
AACCGCGAGGGAAACA-1_1-0-0	-0.00365037430409137	0.0883132375464514	0.126730448913131	0.052325036427676	0.165880269669974	0.174077073569341	Mac_Angio
AACCGCGCAGCTTAAC-1_1-0-0	-0.0610111978124803	0.0988943481369449	0.147162409339374	0.223223732668066	0.356789365074503	0.0712894723138368	Mac_Prolif
AACCGCGCAGCTTCGG-1_1-0-0	0.07376482119966	0.0975838702675198	0.145679214431428	0.32715259007386	0.415698484482965	0.115762679027024	RTM_IFN
AACCGCGGTACACCGC-1_1-0-0	0.093113826991727	0.115454285772951	0.114797248680175	0.133503915478987	0.338548007959071	0.0559191858529669	Mac_Prolif
AACCGCGTCCGCGTTT-1_1-0-0	0.0623929394226451	-0.000233081237998117	0.082063300272059	-0.0265279276109558	0.193280214798019	0.0771504596167697	Mac_Angio
AACCGCGTCGAATGGG-1_1-0-0	0.128068243449438	0.0626908450051207	0.147743280412425	-0.00131858827674422	0.388620246314207	0.0901572699136862	Mac_ES
AACCGCGTCTTGTACT-1_1-0-0	-0.0202881758944399	0.0560198666792391	0.120745458613079	0.241036248928764	0.462947375516071	0.058525122124033	Mac_IFN
AACGTTGAGCTGCGAA-1_1-0-0	0.01348843620673	-0.00403866068416223	0.101481397855985	0.139801843926434	0.314355180230776	-0.022890561099237	Mac_Prolif
AACGTTGCACATCTTT-1_1-0-0	-0.0711386587841475	0.254687736111453	0.120882446347065	0.160211975777774	0.351892267841943	0.153677887941527	RTM_IFN
AACGTTGCAGCCAATT-1_1-0-0	0.0782385807432308	0.133194078776145	0.155341769850259	0.152998266734516	0.316803421791785	0.0481543015580864	Mac_AgPres
AACGTTGGTCACACGC-1_1-0-0	-0.0693483712895171	0.127265676078247	0.0887140824113756	0.159749340884141	0.331528279832535	0.103301601876068	Mac_LA
AACGTTGGTCACCCAG-1_1-0-0	-0.0423166533380868	0.119948006722774	0.104467638315067	0.00141952890577401	0.144126784106365	0.00228539883323486	Mac_ES
AACGTTGGTTACGACT-1_1-0-0	0.0125738010779013	0.11065159780979	0.117331231236535	0.283706740621887	0.329447806398885	0.0895323333651379	Mac_ES
AACGTTGTCTTGCCGT-1_1-0-0	0.151873252678272	0.0371821224577356	0.101177658683136	0.158087886392028	0.33644973373351	0.121774833990225	Mac_ES
AACTCAGCAACTGCGC-1_1-0-0	-0.0592310566222169	-0.0291084742739668	0.100568390357044	0.165341344610488	0.388044218879464	0.130794995128986	Mac_Prolif
AACTCAGCATCACGTA-1_1-0-0	0.0376725867832984	0.390238704009286	0.13695586162118	0.0593657045776774	0.238361651184187	0.155746774095248	Mac_Hypo
AACTCAGGTCAGAAGC-1_1-0-0	0.0593578366189874	0.287839948073595	0.154943569147253	0.236395431556767	0.305981762930122	0.0884959188892196	Mac_Hypo
AACTCCCGTACCTACA-1_1-0-0	-0.0124304793341123	0.100982558744798	0.162887612379888	0.311693057888647	0.466285656068989	0.140913113538049	Mac_AgPres
AACTCCCGTGAAATCA-1_1-0-0	-0.0116073846736142	0.261403558103882	0.158402571980496	0.0794448060273909	0.370192726394811	0.114013759214082	Mac_ES
AACTCCCTCAATAAGG-1_1-0-0	0.113754924958376	0.0850784847448998	0.173774971173981	0.210255479901825	0.393666400915186	0.0119825709904161	Mac_AgPres
AACTCCCTCTATCCCG-1_1-0-0	0.00395901200974319	0.0593065264293616	0.0878760110280477	0.207432123146891	0.283357409664171	0.124759836405731	Mac_AgPres
AACTCTTAGGTGCTAG-1_1-0-0	0.0184787719279217	0.216790957007203	0.153456093342283	0.140176898591164	0.314172373389275	0.0610286932324212	Mac_ES
AACTCTTAGTATGACA-1_1-0-0	-0.0507643927385082	0.112491223529236	0.0739375690836465	-0.0968316749672611	0.130475938019133	0.0986069416483397	Mac_ES
AACTCTTCACATGTGT-1_1-0-0	0.0803733568246057	-0.00294242488669258	0.152802147787692	0.120847366428983	0.326789575804456	0.150386691746199	Mac_AgPres
AACTCTTCATTAGCCA-1_1-0-0	-0.00467109254209686	0.044510240535248	0.130333734412088	0.231767783578529	0.496425933248781	0.0499414404021559	Mac_IFN
AACTCTTGTCGAATCT-1_1-0-0	0.0410895774426061	0.0733149806577371	0.0600824082492649	0.0242273521803423	0.437306068053302	0.089538576953624	Mac_Prolif
AACTCTTTCAAACAAG-1_1-0-0	0.127953715662518	0.00486376809022154	0.0785926076507815	0.179638280534316	0.344568089531619	0.102040655772568	Mac_ES
AACTCTTTCCCATTAT-1_1-0-0	0.0575693050185299	0.145277239080696	0.129900454461296	0.203717227199245	0.346277708386624	0.10387550776243	Mac_Prolif
AACTGGTCACCCATGG-1_1-0-0	0.0848745577724827	0.198979892046537	0.112174283946636	0.206845893529346	0.209894748082803	0.0673754225986672	Mac_Angio
AACTGGTGTAGCGCTC-1_1-0-0	0.13641379491884	0.113825498610358	0.112558889210117	0.214207901632516	0.352214443510985	0.0443544038683924	Mac_Prolif
AACTGGTGTAGTACCT-1_1-0-0	0.0962712840167737	0.0747679121493384	0.140142606939624	0.212981872835014	0.312095890971575	0.118155211015451	Mac_AgPres
AACTGGTGTCAAGCGA-1_1-0-0	0.0351994434277995	-0.0485387443254247	0.0392753009466272	0.268196740994176	0.416863430001625	0.00833113342138789	RTM_LA
AACTGGTTCGGTCTAA-1_1-0-0	0.0884104968686547	-0.0463404040607883	0.188880563844816	0.270778815555762	0.282640827068751	0.247431725592552	Mac_AgPres
AACTGGTTCTGATACG-1_1-0-0	-0.0317354948199649	0.0346207988262017	0.152640053116443	0.279134138476784	0.243204587255182	0.17872324152907	Mac_Prolif
AACTTTCAGCGATATA-1_1-0-0	-0.0253943846459438	0.0534641811666711	0.0908181507113899	0.191962585062502	0.339048668640011	0.17768787736795	Mac_AgPres
AACTTTCAGGTGATAT-1_1-0-0	-0.0732262608660215	0.204134498249131	0.0715445033888333	0.365927892897679	0.359897679726338	0.00938865570871072	Mac_Hypo
AACTTTCCAAGTCATC-1_1-0-0	-0.0666325236189454	0.119760445970533	0.133299355758675	0.288686710824077	0.462248931719074	0.0231945929493944	Mac_Angio
AACTTTCGTGATAAAC-1_1-0-0	0.0686820178159868	0.185747495585431	0.0941998555363883	0.274926588238355	0.238222747752048	-0.0102012387125223	Mac_Prolif
AACTTTCTCACTCTTA-1_1-0-0	0.0263940856593724	0.0911980078480736	0.0923401251784529	0.185258476616444	0.435351580155098	0.160997965270046	Mac_AgPres
AACTTTCTCCAGAGGA-1_1-0-0	0.0831378829071246	0.20288193581922	0.186585273196311	0.128777478678005	0.24390779019808	0.0737562140038489	Mac_Prolif
AAGACCTAGAGGGATA-1_1-0-0	-0.00729227817125597	0.0154961559268035	0.0965444706901618	0.213654945983414	0.444426217377371	0.0360444333980414	RTM_IFN
AAGACCTCACGAGAGT-1_1-0-0	0.11265540478095	0.0275168477401388	0.101875050452583	0.16658597829642	0.339152719442358	0.0860507623454969	Mac_ES
AAGACCTCACGGCCAT-1_1-0-0	0.0128457126346395	-0.0178387906877118	0.0589782458728501	0.08657885867009	0.280500427198514	0.101264943468044	Mac_Prolif
AAGACCTCAGCCTGTG-1_1-0-0	0.0101993037671719	0.0536953498733927	0.0840772591328676	-0.0311336184028268	0.210409361698766	0.0308036906148848	Mac_Angio
AAGACCTCAGCTGTGC-1_1-0-0	-0.0850239909596296	0.0703650367535083	0.0907730230090503	0.144573984777907	0.365605101053098	0.0728317710735557	RTM_LA
AAGACCTGTCTGATCA-1_1-0-0	-0.0759604307566306	0.0564999082125213	0.131760099638049	0.207951672332336	0.35399242326131	0.113608224757805	Mac_ES
AAGACCTGTGGGTATG-1_1-0-0	0.0187181675970892	0.21490293396077	0.0849213929727795	0.087941370262016	0.174665728870374	0.0674153029797588	Mac_Angio
AAGACCTGTTCAGCGC-1_1-0-0	0.118867238350487	0.0431602674258159	0.114688394433146	0.178069410310222	0.287256467700359	0.133219539364113	Mac_AgPres
AAGACCTTCCTTGACC-1_1-0-0	-0.028159021935259	0.117596522061831	0.118859267634853	0.283108355983875	0.274534834780236	-0.0082926871350911	Mac_AgPres
AAGACCTTCTGGCGTG-1_1-0-0	0.0112395882449835	-0.0152946818126463	0.102815446342853	0.0726289381754827	0.288786440554856	0.0833876245817414	Mac_ES
AAGCCGCAGACTGTAA-1_1-0-0	-0.0662766565016652	0.0845080635023442	0.128795855150388	0.0179460467413924	0.336160751679543	0.112559811650187	Mac_ES
AAGCCGCAGGTGCACA-1_1-0-0	-0.0302922431421019	0.346986668124483	0.225602221837335	0.264090601328415	0.281169209833106	0.131515538584203	Mac_Hypo
AAGCCGCCACCAGATT-1_1-0-0	-0.0759936542750023	0.00125733820842533	0.146679914227183	0.241011805848194	0.288190781313863	0.0254498874094003	Mac_ES
AAGCCGCCAGATAATG-1_1-0-0	0.0865864677139898	0.0455583856784573	0.0847473229472651	0.219134373527035	0.379870392663103	0.0463047782345736	Mac_ES
AAGCCGCCAGGGCATA-1_1-0-0	-0.0307324870598769	-0.0278131940159115	0.069145954001922	0.141002290505698	0.486058576530431	0.0696902070135245	Mac_Prolif
AAGCCGCTCTTCTGGC-1_1-0-0	0.125226658426732	0.0951033021440906	0.0976173475756321	-0.0120900055175321	0.144147555195905	0.0871105090686591	Mac_Angio
AAGGAGCAGATGTGGC-1_1-0-0	-0.0222402919858869	0.204293282104902	0.183556694913854	0.250006092698993	0.470675174889457	0.13440939363948	RTM_IFN
AAGGAGCAGCCCGAAA-1_1-0-0	0.0770623514997897	0.177373584555884	0.132957381843938	-0.0177086949243644	0.348019708652689	0.136117504392223	Mac_Prolif
AAGGAGCAGCGTAGTG-1_1-0-0	0.0349681578012121	0.0111509658741531	0.144200959504867	0.293528701586215	0.420104995309748	0.113120035202086	Mac_AgPres
AAGGAGCCAAGTAGTA-1_1-0-0	0.244818436634196	0.121681343262977	0.123273001240096	0.238471922975201	0.279150612798323	0.103766134403323	Mac_IFN
AAGGAGCGTCTAGTGT-1_1-0-0	0.0177794178787041	0.108175070415428	0.0926569267413363	0.146624493849952	0.477643030749353	0.146102319396944	Mac_AgPres
AAGGAGCGTCTTCGTC-1_1-0-0	0.0106711008781905	0.0345216695437178	0.127571178882271	0.13109542520193	0.39108077010852	0.242976321789857	RTM_IFN
AAGGAGCGTGGACGAT-1_1-0-0	0.0425677156799653	0.162862043987825	0.0985849465935708	0.241544281025322	0.391971665236331	0.107139415566117	Mac_ES
AAGGCAGAGTCTCGGC-1_1-0-0	0.154006609757731	0.0333264472865008	0.0887612190112127	0.40470267021147	0.396119818024573	0.166893960222046	Mac_IFN
AAGGCAGCAAACAACA-1_1-0-0	0.0692883235313453	0.100834987078752	0.201892744582435	0.177234593636017	0.396492437382711	0.237369272686046	Mac_AgPres
AAGGCAGGTCAGTGGA-1_1-0-0	0.0343130779113093	0.059990941629077	0.133609717353591	0.150556808934732	0.374441240272319	0.172285843362634	Mac_AgPres
AAGGCAGTCCTCAATT-1_1-0-0	0.0743011548113033	-0.0202442564252651	0.105286371828045	0.0521036680181867	0.409494060804953	0.102964193710927	Mac_AgPres
AAGGCAGTCGGTGTTA-1_1-0-0	-0.0499910075208607	0.021621971232243	0.132041917114114	0.179614784021856	0.428982448311019	0.0992828996029148	Mac_Prolif
AAGGTTCAGAGGTTAT-1_1-0-0	0.0662461980885952	0.114437730376856	0.186790355609969	0.209197099446723	0.462728229349483	0.158521383912467	Mac_AgPres
AAGGTTCAGATCCTGT-1_1-0-0	0.128737745266924	0.167230332869054	0.119676122300748	0.0905828759465162	0.135862322179978	0.0988979819248823	Mac_Angio
AAGGTTCCACGGCCAT-1_1-0-0	0.0604937552748924	0.0699437998869133	0.142917268447655	0.198032798592914	0.287613722804053	0.061299045908818	Mac_Prolif
AAGGTTCTCCAACCAA-1_1-0-0	0.0544084224283758	0.0291250496880204	0.114325734812684	0.25909331510153	0.458981760824172	0.0791104125029353	Mac_AgPres
AAGGTTCTCCGTACAA-1_1-0-0	0.0502605663866367	0.0237482832457638	0.0967505176335271	0.198847157702574	0.373073525677934	0.159518409919208	Mac_AgPres
AAGGTTCTCTAACCGA-1_1-0-0	-0.0146009032321861	0.0658073294214747	0.11007273203701	-0.00769884220336231	0.279736240893403	0.0279841360086958	Mac_IFN
AAGTCTGAGATAGCAT-1_1-0-0	0.0018395504451803	0.0972888404312343	0.143985880192166	0.27212026846919	0.512116087522367	0.0868210318414394	Mac_AgPres
AAGTCTGCATCAGTCA-1_1-0-0	-0.0842275314563165	-0.00922463925249598	0.052540080132046	0.115832596287127	0.27989995716203	0.103979131246139	Mac_ES
AAGTCTGCATCGACGC-1_1-0-0	-0.0192803690940773	0.0464742831982198	0.215096158284648	0.0895945817613942	0.167636272351958	0.00137998580940446	RTM_LA
AAGTCTGCATTAACCG-1_1-0-0	-0.124027215868077	0.00822271081717757	0.0609072413004364	0.155363179801755	0.380089403824371	0.110503569877307	Mac_Prolif
AAGTCTGTCATTGCCC-1_1-0-0	0.012682346995528	-0.109529646274965	0.0560828471505954	0.116107695778295	0.224648961848006	0.106651613757817	Mac_ES
AAGTCTGTCCCGGATG-1_1-0-0	-0.093309321468157	0.0615756769421941	0.0365172720029331	0.0419861392965497	0.283821142422683	0.0764546452437509	Mac_Prolif
AAGTCTGTCGACAGCC-1_1-0-0	0.116588929147645	0.116837434677876	0.150184976789084	0.003163212932282	0.392927240594245	0.0778188398011724	Mac_ES
AAGTCTGTCTCGTTTA-1_1-0-0	-0.0835000151257404	0.36157649359003	0.201544310266734	0.151201530217281	0.203984623025503	0.0758173274738645	Mac_Hypo
AATCCAGAGCTGCGAA-1_1-0-0	0.00987656882149388	0.0734801169864408	0.112377006157761	0.344848683582041	0.5586080523814	0.0720007788999921	Mac_AgPres
AATCCAGAGGATGGTC-1_1-0-0	0.028419772179221	0.070330806881151	0.152456979619388	0.113732150705916	0.337021793338696	0.109250436191615	Mac_AgPres
AATCCAGCAGCTATTG-1_1-0-0	0.0819700339387691	0.126742215126523	0.202054825726163	0.0487675442798819	0.327906686855663	-0.0131912869223571	Mac_Prolif
AATCCAGCAGTCGATT-1_1-0-0	0.0808055525176445	0.146102671775488	0.146312605211133	0.0900936184621584	0.29553765178383	0.145878295665327	Mac_AgPres
AATCCAGCAGTGGAGT-1_1-0-0	-0.0369697783471604	0.159071455655893	0.0398964107051323	0.0733501791920115	0.153952032844457	0.036903386106729	Mac_Angio
AATCCAGGTAGGGACT-1_1-0-0	0.0510660579485982	0.00769843247483504	0.0783093042504182	0.0993414512094559	0.222833912862929	0.0545157231620219	Mac_ES
AATCCAGGTCTAAACC-1_1-0-0	-0.0294387095897638	0.0682375277483845	0.0974580700603178	0.157946767699525	0.282177968627123	0.0954402450505739	Mac_ES
AATCCAGGTCTGCCAG-1_1-0-0	0.0399092177080717	-0.0253881538374666	0.124533110125494	0.224602744818546	0.307951145477813	0.0784888088645236	Mac_AgPres
AATCCAGTCCGCAAGC-1_1-0-0	-0.0225915992459273	0.0848028773027883	0.184495045446667	0.202652114115627	0.376476528527642	0.0684276931833897	Mac_Prolif
AATCGGTAGTAGTGCG-1_1-0-0	0.154822647922382	0.00260268969558111	0.155973323025153	0.155946194054205	0.391208063543259	0.0217261914569241	Mac_AgPres
AATCGGTCACGTCAGC-1_1-0-0	-0.0786906904273616	0.176164305087486	0.178552011948454	0.232225156652124	0.182144509128414	0.0325674093946637	Mac_Hypo
AATCGGTCAGCCTATA-1_1-0-0	-0.0670628651063846	0.059245285577628	0.329418381049044	0.207883019676398	0.335857242010196	0.0693129232552587	RTM_IFN
ACACCAAAGGTGCACA-1_1-0-0	0.0613528504593005	0.0205726747092914	0.137754287981683	0.0427471716024082	0.184171145833846	0.107153713405744	Mac_Angio
ACACCAACAAAGTGCG-1_1-0-0	0.0515585389170654	0.0576932232641656	0.12417836437163	0.264041814186626	0.299593963939569	0.14973434293367	RTM_Int
ACACCAACATAAAGGT-1_1-0-0	0.0119908929011612	0.173620125063835	0.16242432327478	0.251946005186686	0.439635500399582	0.0933098557177391	Mac_ES
ACACCAAGTACTTCTT-1_1-0-0	-0.00907203122650629	0.0238186954017731	0.0769009434872072	0.268417128067505	0.370090817821791	0.0544112939608555	Mac_ES
ACACCAAGTCAACTGT-1_1-0-0	0.0634885481925216	0.173079161388741	0.176295090693236	0.221969839977048	0.147008780562333	0.070201026986402	Mac_Angio
ACACCAATCATAGCAC-1_1-0-0	-0.138505632696526	0.111664669117961	0.0784758306701243	0.166301520375686	0.397469378386298	0.0943017705764766	Mac_Prolif
ACACCAATCCAACCAA-1_1-0-0	0.0201630604761092	0.111447771689211	0.18693851695035	0.183486371303566	0.135843564357262	0.21982779716474	Mac_Angio
ACACCAATCCCTCTTT-1_1-0-0	0.0770333482149342	-0.000399735828495645	0.121159560762154	0.0503280331084005	0.265932401987873	0.125338307536138	Mac_Angio
ACACCAATCGCCAGCA-1_1-0-0	0.037757861590673	0.398652687986081	0.14941996665166	0.158004712804535	0.266755430627726	0.110781965384249	Mac_Hypo
ACACCCTAGGCTAGCA-1_1-0-0	0.0248381151327718	0.148233199757622	0.130493425934816	-0.0249846980622242	0.266722330802769	0.0585283712455208	Mac_Angio
ACACCCTCAGCCTTTC-1_1-0-0	0.0703823542866802	0.166112341506617	0.147425872187989	0.0854990947410327	0.399430702534027	0.0756845823428059	Mac_Prolif
ACACCCTCAGCGTCCA-1_1-0-0	0.0263839640086155	0.0221414844120879	0.167838136663821	0.144726577736197	0.215074996083077	0.0609656217892326	Mac_ES
ACACCCTCATGCCTTC-1_1-0-0	0.134689421407633	0.433013534120775	0.171024196946585	0.231835262585331	0.313476762807088	0.0820352260221811	Mac_Hypo
ACACCCTGTCGATTGT-1_1-0-0	-0.106206119764708	0.192595943514609	0.14698707608818	0.357734924998167	0.321189700019566	0.137994448125215	RTM_IFN
ACACCCTGTTGAGGTG-1_1-0-0	-0.000804790718949011	0.363621781194714	0.188544721175083	0.12466430780327	0.296854779501776	0.186398263691073	Mac_Prolif
ACACCCTTCCAAACAC-1_1-0-0	0.207283762859212	0.123662481677656	0.173233878613339	0.123947090603361	0.275531711439695	0.195785931404656	Mac_Angio
ACACCGGAGAGGTAGA-1_1-0-0	0.0436445130806419	0.0674224919528503	0.0813391627849605	0.0917501246526059	0.295745814404303	0.066222958806201	Mac_Prolif
ACACCGGAGTCCATAC-1_1-0-0	0.00662431748424763	-0.00966518310815834	0.115052692937739	0.142513119856895	0.350694862042096	-0.0342980805476274	Mac_AgPres
ACACCGGAGTTCGCGC-1_1-0-0	-0.0353035759307331	0.15268952770956	0.155845270105798	0.326107947061114	0.288983898150932	0.0972540171249456	Mac_Angio
ACACCGGCAAGTCTGT-1_1-0-0	-0.0468070134600265	0.0625741033763515	0.0667610185445334	0.0535651467977347	0.34524941861639	0.128610038190499	Mac_Prolif
ACACCGGCAGATGAGC-1_1-0-0	0.00254513604901849	-0.0603878944778456	0.109543889658653	0.330776516666533	0.33147060999056	0.149083124298499	Mac_AgPres
ACACCGGCAGTTCATG-1_1-0-0	-0.0609667518949759	-0.0457434725531985	0.146100655383549	0.290507360295958	0.359117325907299	0.0924652900283655	Mac_Prolif
ACACCGGGTGCGAAAC-1_1-0-0	-0.0840093019493117	0.0929493517962309	0.175047726432024	0.171753058270163	0.223960331308759	0.105667820227585	Mac_Prolif
ACACCGGGTTAGGGTG-1_1-0-0	0.0478862350314603	0.139113789562977	0.107225364986526	0.22813746193269	0.264245341290537	0.0503067608340562	Mac_Alv-like
ACACCGGTCATAGCAC-1_1-0-0	0.0934712040939244	0.0410841102371303	0.126524869831627	0.393904216423211	0.317045596417035	0.0808445592590935	Mac_AgPres
ACACCGGTCTAGCACA-1_1-0-0	-0.0398781449784136	0.192644712912576	0.145300173160068	0.179392466631197	0.383056815617926	0.107450169676913	Mac_AgPres
ACACCGGTCTTGTATC-1_1-0-0	0.0601648532933328	-0.0582289003783273	0.100491942488274	0.169554175513191	0.246499034548661	0.0995440812618611	Mac_Prolif
ACACTGACATGTCTCC-1_1-0-0	0.124423513150212	0.253374665208458	0.164488166602155	0.228053900768439	0.34654829794164	-0.0241790050922268	Mac_ES
ACACTGAGTTTCCACC-1_1-0-0	-0.0164181483461287	0.192868443176933	0.13208895437091	0.0448848061359134	0.171646771669444	0.171460967155794	Mac_Angio
ACACTGAGTTTGGCGC-1_1-0-0	0.123506927223878	0.051428827907379	0.126626758405388	0.230965914983186	0.312558563355806	0.156243379433735	Mac_Prolif
ACACTGATCGCCAAAT-1_1-0-0	-0.0650018787388671	0.111276179282771	0.127512414952907	0.0715590498773805	0.319748708621655	0.141033498551832	RTM_IFN
ACACTGATCGGCCGAT-1_1-0-0	-0.0423662566882356	0.33911953254567	0.127866726034982	0.132444671248331	0.405388392399333	0.052043930800269	Mac_Prolif
ACACTGATCGTATCAG-1_1-0-0	0.133509323495567	0.0720130692476745	0.133541679118439	0.154122873788883	0.408716504558741	0.0534881333638103	Mac_Prolif
ACAGCCGAGTACCGGA-1_1-0-0	0.00288230997317634	0.10569930606735	0.192729102106897	0.12305764829813	0.233837355818481	0.0667881400235779	RTM_Int
ACAGCCGCAAGTAATG-1_1-0-0	-0.03286314507411	0.163960431477363	0.147877433569002	0.0856057406509149	0.266528725227292	0.0999921851164216	Mac_IFN
ACAGCCGCAGACGCCT-1_1-0-0	0.0146749153033145	0.120093714592504	0.135336745564181	0.154418875316085	0.367532672252838	0.0755665901068771	RTM_LA
ACAGCCGTCGTCTGCT-1_1-0-0	0.156121911183901	0.191116698624625	0.17701692564761	0.231367031609387	0.339629245401379	0.0801656844603049	Mac_Hypo
ACAGCCGTCTGGAGCC-1_1-0-0	-0.0837579590438847	0.0881274349651449	0.112002159216241	0.252115031788088	0.401968865186175	0.104796244601451	Mac_AgPres
ACAGCTAAGATGTGGC-1_1-0-0	0.10270570152588	0.0602245373788599	0.197267733011516	0.290096922448404	0.441679190672792	-0.00290987367635492	Mac_AgPres
ACAGCTAGTGGAAAGA-1_1-0-0	0.112533423004164	0.119354626486419	0.121048891043638	0.185054935357347	0.430477886590801	0.111884614869461	Mac_AgPres
ACATACGAGTACGACG-1_1-0-0	-0.0220225454641808	0.0707398420138629	0.131671566481632	0.245376428056785	0.380372902913995	0.106504321593325	Mac_AgPres
ACATACGCATGCCACG-1_1-0-0	0.0119439062297795	0.137577637249893	0.120616409414972	0.143633851683338	0.342596262835703	0.162344771275434	Mac_ES
ACATACGGTAGAAAGG-1_1-0-0	0.0946492075002063	0.29510538641734	0.209790924955062	0.116649510291737	0.155018738234766	0.0544055661181061	Mac_Hypo
ACATACGGTTGGGACA-1_1-0-0	0.0494557880460459	0.457096717502862	0.189736489944779	0.180692634853839	0.294922841183413	0.0683311257304561	Mac_Hypo
ACATACGTCAGCTGGC-1_1-0-0	-0.0333965441490841	0.0516435559981062	0.138614553067926	0.289036604552182	0.410753247783653	0.173377970464128	Mac_AgPres
ACATACGTCAGTTCGA-1_1-0-0	0.113315244706167	0.0785245552430215	0.136601592611576	0.221502262330598	0.290348706583734	0.0625230807296725	RTM_Int
ACATACGTCCTGCCAT-1_1-0-0	0.0465991385488302	0.220266939307826	0.230841636160812	0.290113790189938	0.299356989381031	0.12643811468881	Mac_Hypo
ACATCAGTCTGGTGTA-1_1-0-0	0.080296567638009	0.0805142651566102	0.148056918541301	0.0705158203777531	0.272152611587724	0.0899793746896577	Mac_Prolif
ACATCAGTCTTGTTTG-1_1-0-0	-0.0252994356261251	0.031554762666264	0.0544975268182823	0.223458100208724	0.400431374830638	0.136987279689744	Mac_Prolif
ACATGGTAGGTGATTA-1_1-0-0	0.154644113740219	-0.0212391162069651	0.0920746045464665	0.155383813786479	0.275253617841021	0.0390151730252241	Mac_AgPres
ACATGGTGTAAGCACG-1_1-0-0	0.0160774259474305	0.0303771622455877	0.0753491491461895	0.10008049948633	0.413613875221392	0.134516016567385	Mac_Prolif
ACATGGTGTCAACTGT-1_1-0-0	-0.00334893984283269	0.0487859593714589	0.147817144624044	0.161308359656179	0.425861592684155	0.103131882426429	Mac_ES
ACATGGTGTCGCCATG-1_1-0-0	0.00491339532217591	0.245088624546585	0.173354402033774	0.298325962576446	0.239855881292647	0.16586015930753	Mac_Angio
ACATGGTGTTTGGCGC-1_1-0-0	-0.000464672014635292	0.00921015031551028	0.192769472960592	0.325366440763456	0.340309937015675	0.0285641993134008	RTM_LA
ACCAGTAAGCACCGCT-1_1-0-0	0.0579313083056299	0.0578134830286286	0.116608806188781	0.223767831850433	0.44271643812363	0.109806152797195	RTM_LA
ACCAGTAAGCCTATGT-1_1-0-0	-0.0362195929716093	0.0960788591276184	0.144983657461692	0.129448709983724	0.417348561592877	0.0966864609900721	Mac_Prolif
ACCAGTAAGCGTTCCG-1_1-0-0	0.00672937743501401	0.0389568314629683	0.126845872571551	0.160466590984167	0.321247315769172	0.204608622905936	Mac_Prolif
ACCAGTAAGGCCCTTG-1_1-0-0	0.112686256739742	0.0550350308275865	0.157651414209221	0.255078986304686	0.152392092927809	0.0730602383272575	RTM_Int
ACCAGTAAGTAGATGT-1_1-0-0	0.00213030850689136	0.0602352354177556	0.127327851815314	0.130933312249363	0.329047201096548	0.120061641853096	Mac_ES
ACCAGTAAGTTCGCAT-1_1-0-0	-0.0252396132038108	0.0464105739443943	0.108906705776835	0.248301890039053	0.314987528639621	0.107495586014061	Mac_AgPres
ACCAGTACACTGTTAG-1_1-0-0	0.0518577046494531	0.0574123383341217	0.151103577438003	0.194131269939022	0.313165241980543	0.135027945009646	Mac_AgPres
ACCAGTACAGGCTGAA-1_1-0-0	0.0878871294946502	0.0418888201648184	0.16127435629829	0.225768663707729	0.335819538219552	0.169091500462055	Mac_AgPres
ACCAGTAGTCAAAGAT-1_1-0-0	0.0436645555066007	0.0909414731622192	0.130372177183339	0.18725617114028	0.426129201831605	0.108209199975133	RTM_Int
ACCAGTATCAGGTTCA-1_1-0-0	0.125387183202039	0.0447272454282325	0.0926110842167071	0.164266826940345	0.187686864460604	0.129408616943609	RTM-like_MT
ACCCACTAGAGCCTAG-1_1-0-0	-0.0102859090721764	0.0196249913219884	0.147501237115011	0.24670100014529	0.292738856120234	0.0351269849261741	Mac_Hypo
ACCCACTAGCGATCCC-1_1-0-0	0.117965780787571	0.0257114825853935	0.176811221721502	0.213117653405102	0.428808874272408	0.0088256110602894	RTM_IFN
ACCCACTAGTAGATGT-1_1-0-0	-0.0978064324856002	0.23106175077558	0.106234766153495	0.157495782959482	0.311683400409143	0.144279453279207	Mac_Hypo
ACCCACTCACCTTGTC-1_1-0-0	0.11218470674508	0.00304973242083781	0.0518292650802945	0.247942481761462	0.349101372840898	0.112185025068635	Mac_AgPres
ACCCACTGTGTCCTCT-1_1-0-0	0.123029735096127	0.197119572618754	0.14510787151999	0.119074345205349	0.198935652105575	0.0781167571543682	Mac_Angio
ACCGTAAAGACAGACC-1_1-0-0	0.00150649871748038	0.0783916028688987	0.078520514222274	0.221217087841796	0.393324524586517	0.139037801441047	RTM_Int
ACCGTAAAGATCTGCT-1_1-0-0	-0.0191676983318819	0.0535125487558693	0.132114168167352	0.228226399043844	0.385231023087232	0.123801477264027	RTM_IFN
ACCGTAAAGTGTCCCG-1_1-0-0	0.00558670115805156	0.0406903934764995	0.0657081423699417	0.203493347907508	0.285754759111232	0.0177132160547125	Mac_IFN
ACCGTAACAGCTCCGA-1_1-0-0	-0.0181982798964358	0.090288942686862	0.125145874117273	0.228888807390247	0.342626407816588	0.0816002552410969	RTM_IFN
ACCGTAACAGCTGTTA-1_1-0-0	0.0546291929390606	0.0868658811583993	0.1472583392669	0.0290284969227239	0.313882187693058	0.0716750893955297	Mac_ES
ACCGTAACATCCTTGC-1_1-0-0	0.0237776635606277	0.0726344178488766	0.0849896953106199	0.18115360214301	0.241140819620762	-0.0291703602466211	Mac_Prolif
ACCGTAACATCGATGT-1_1-0-0	0.141495013786934	0.0582080800644069	0.127828488222091	0.137476067147841	0.23653114426061	0.00969905694004081	Mac_Prolif
ACCGTAAGTCCCTACT-1_1-0-0	-0.0378004404130445	0.164088324069781	0.178992020369542	0.154106735267124	0.226736113353827	0.0990691290906129	RTM-like_MT
ACCGTAAGTTCAACCA-1_1-0-0	-0.101385076917167	0.0390230607626137	0.0291948410013151	0.251604857473525	0.472125844133199	0.153012879252127	Mac_Prolif
ACCGTAATCACTGGGC-1_1-0-0	0.149788318189173	0.39665219376877	0.184513747704885	0.321627149781317	0.294014044538916	0.0961641497823471	Mac_Hypo
ACCGTAATCAGTTTGG-1_1-0-0	0.0447748816449774	0.0275898079951146	0.114035399128473	0.188777848173023	0.342186555993289	0.0702913877645332	Mac_AgPres
ACCGTAATCGCTGATA-1_1-0-0	0.0560730589045347	0.00453863664690121	0.121923514024768	0.0373708790474961	0.0886237626356881	0.0317017526773674	Mac_Angio
ACCGTAATCTACGAGT-1_1-0-0	0.0977673856946422	0.147050701305319	0.12231565776209	0.201510330532207	0.439241274934322	0.135258281414636	RTM_LA
ACCTTTAAGGGTATCG-1_1-0-0	0.105438757395543	0.0427176205586433	0.15060646961261	0.18606134454867	0.171786542066225	0.0228242554590499	RTM_Int
ACCTTTACATTTGCTT-1_1-0-0	-0.00463713571495117	-0.0599190088227053	0.0940356152855464	0.157337038504263	0.25872740654542	0.0555877985165548	RTM_Int
ACCTTTAGTCCATCCT-1_1-0-0	0.116043252199075	0.211197074399109	0.190002150283441	-0.0924028363958521	0.128978882934115	0.0236099615955911	Mac_Angio
ACCTTTATCAATAAGG-1_1-0-0	-0.1453675453438	0.104221800096219	0.161775668780259	0.291870302667408	0.362052947075039	0.0559253869093521	Mac_IFN
ACCTTTATCATACGGT-1_1-0-0	0.0447437192445022	0.138933688077827	0.117724399136007	0.155622602632128	0.295123098543822	0.0248407249766301	Mac_Prolif
ACCTTTATCCCAACGG-1_1-0-0	-0.0249961379670404	0.146940276904287	0.125675557144006	0.0161360802161568	0.2705188819724	0.109179396982523	Mac_Prolif
ACCTTTATCCTGTACC-1_1-0-0	-0.0651034892764389	0.0432697073073337	0.0507711175008604	0.141219445942789	0.174196373066827	-0.00928107346567683	Mac_Angio
ACCTTTATCTAGAGTC-1_1-0-0	0.244087531915007	-0.00839279274212276	0.266128781696463	0.199999308450859	0.350341727520716	0.0290307339342552	Mac_AgPres
ACCTTTATCTCGTATT-1_1-0-0	0.0748614439789676	0.0359119657699012	0.179119926900388	0.112465641498749	0.0991674320613909	0.112527699321165	Mac_Angio
ACGAGCCAGCTGCGAA-1_1-0-0	-0.00797834477327924	0.222953917311914	0.119750015142173	0.152718214041287	0.391102523312245	0.0942007518079202	Mac_Prolif
ACGAGCCGTATATCCG-1_1-0-0	-0.132433201653537	-0.0511573683735868	0.077054054674996	0.0892154870045392	0.427561451288479	0.118279107890657	Mac_AgPres
ACGAGCCGTTGGTTTG-1_1-0-0	0.10411034226791	0.0160831558943759	0.098936179188342	0.172973612166425	0.278979052062484	0.175371508865476	Mac_AgPres
ACGAGGAGTACCGTAT-1_1-0-0	0.133672940193056	0.0644747211055221	0.150685034469408	0.155489228748672	0.26398491707924	0.0760084703226133	Mac_AgPres
ACGAGGAGTGCAACTT-1_1-0-0	-0.0932324187180532	-0.00682530134389192	0.119953036653831	0.13978594194892	0.250709913155157	0.123356098737822	Mac_Prolif
ACGAGGAGTGCTAGCC-1_1-0-0	0.0953596629519452	0.0373115527334347	0.140250364542168	0.173042130347595	0.368210952595881	0.0755935489529241	Mac_AgPres
ACGAGGATCCGGGTGT-1_1-0-0	0.193346311080707	0.314120556334107	0.195879100443543	0.142375894629856	0.0842766515119177	0.123021372968051	Mac_Angio
ACGAGGATCTTGTCAT-1_1-0-0	0.0302957515587586	0.170954996922942	0.195390866931764	0.0817731529698624	0.25555541682692	0.0684531544926529	Mac_Hypo
ACGATACCAGTCCTTC-1_1-0-0	-0.000605439679704695	0.116990838927378	0.175963759616939	0.140363130937799	0.315385221990562	0.175383493650615	Mac_ES
ACGATACTCGCCTGAG-1_1-0-0	0.0046389625957845	-0.027265011143108	0.120100700604909	0.110496685702047	0.172769926412761	0.142756454669072	Mac_ES
ACGATGTAGAATCTCC-1_1-0-0	-0.118806091186307	0.0350653126499291	0.0697835882259996	0.204930607344536	0.319886875683278	0.0685031287401583	Mac_AgPres
ACGATGTAGAGAACAG-1_1-0-0	0.0465507861685633	-0.0589923491227215	-0.00342082682343724	0.249388493129004	0.329653241268631	0.0163582343569423	RTM-like_MT
ACGATGTAGGGCTCTC-1_1-0-0	-0.0408928093619303	0.166101325917456	0.418798590302634	0.112762165273243	0.226277702743383	-0.0251617431717241	Mac_Hypo
ACGATGTCAAAGCAAT-1_1-0-0	0.119947295009928	-0.0350220729898053	0.154302328740369	0.225227975707888	0.287032994604329	0.137821181450079	RTM_Int
ACGATGTCAGTCTTCC-1_1-0-0	0.0189315460225462	0.0622665210122619	0.124555434989485	0.16855599644439	0.438518380311518	0.111748738092055	Mac_AgPres
ACGATGTCATCACGAT-1_1-0-0	0.0684610392806142	0.0793162846790245	0.0801404788220707	0.183795273771826	0.138972249625682	0.0150251893767175	Mac_Prolif
ACGATGTGTACGACCC-1_1-0-0	0.0822407664869204	0.177148611577537	0.175244864771586	0.116653678948861	0.363461115824033	0.0275292910674463	RTM_IFN
ACGATGTGTTAAGATG-1_1-0-0	0.0338049228393194	0.387992190287199	0.194851675545575	0.0434840113810838	0.296027357308437	0.0942817249013037	Mac_Hypo
ACGATGTTCGTTGCCT-1_1-0-0	0.102476429295919	0.0104586770746732	0.16082608170497	0.15609228761473	0.334083048972864	0.00390065347376334	RTM_Int
ACGATGTTCTTGTACT-1_1-0-0	-0.0242490388526362	0.263791762706942	0.102122188256473	0.156305040139015	0.424650070219658	0.158038534252792	Mac_Hypo
ACGCAGCAGTACTTGC-1_1-0-0	0.153967582430052	0.110087672210682	0.170025414169129	0.255268997628977	0.112688344294543	0.0516582754960526	Mac_Angio
ACGCAGCAGTTACGGG-1_1-0-0	0.0904193699478298	0.140469174605597	0.157609321524946	0.0982616850123904	0.251900988791343	0.0820249569703129	Mac_Prolif
ACGCAGCCACAACGCC-1_1-0-0	0.0265905042679292	0.151074154780164	0.0514547675541061	0.196999793761447	0.178629961956885	0.126627290559989	Mac_Angio
ACGCAGCCACGAGGTA-1_1-0-0	0.0557403218945751	0.052981319735816	0.106524939384176	0.21820651298495	0.414802856830234	0.131105812990898	Mac_AgPres
ACGCAGCGTATAGTAG-1_1-0-0	0.0846298948656552	-0.0284406624825932	0.088311157069259	0.197260505790954	0.272056538254142	0.136829138190721	Mac_Angio
ACGCCAGAGGTGCAAC-1_1-0-0	-0.078501800494772	-0.00555598128090237	0.14140934050962	0.19363813065518	0.247743844212597	0.0357332774342338	Mac_Alv-like
ACGCCAGAGTCGCCGT-1_1-0-0	0.0241231396449099	0.0579216976857485	0.0851516303180044	0.0209489611948911	0.358518632518201	0.093578076474207	Mac_ES
ACGCCAGCACAGATTC-1_1-0-0	0.0352148943534483	0.0551090635338127	0.134833900351816	0.179429392726292	0.404188572924834	0.172891010413628	Mac_AgPres
ACGCCAGGTGACGGTA-1_1-0-0	-0.0369888406222573	0.130499642905643	0.153808289466774	0.275180647556366	0.35583284047784	0.125228841842939	RTM_IFN
ACGCCGAAGCCAGAAC-1_1-0-0	0.0936855000109432	0.0347111331282539	0.0880878524485656	0.227760146279065	0.484197306591699	0.0583550480033265	Mac_AgPres
ACGCCGACAACTGGCC-1_1-0-0	0.05926577939673	0.0593132742485945	0.140756066826461	0.10020076773629	0.317480786316445	0.154096084440364	Mac_AgPres
ACGCCGAGTTGTGGCC-1_1-0-0	-0.05522585393525	0.206657277079831	0.136177768802564	0.136077528105947	0.307272313317777	0.105787463856898	Mac_IFN
ACGCCGATCGCGGATC-1_1-0-0	0.0395633848630092	0.038262760514623	0.0928642568599235	0.202614653830711	0.449158546330341	0.094295018011636	Mac_AgPres
ACGGAGAAGATGCCAG-1_1-0-0	-0.0577915056665035	0.0587109690284845	0.0408545961158245	0.0882269191614558	0.085640579826666	0.0629172564848618	Mac_LA
ACGGAGAAGGTGATTA-1_1-0-0	-0.00283614334785423	0.14250506595981	0.15248249501572	-0.0699213550723374	0.296827694566948	0.0780881492935213	Mac_ES
ACGGAGAGTAAGAGAG-1_1-0-0	0.0368809864369584	0.141085564638871	0.156420546223513	0.112614949844755	0.379417799583103	0.159009978520264	Mac_Prolif
ACGGAGAGTAGGACAC-1_1-0-0	0.0954828533084167	0.159181309812805	0.103462226510679	0.156028366761537	0.433778895147639	0.142175614601243	Mac_AgPres
ACGGAGAGTCTTTCAT-1_1-0-0	-0.0081687538571468	0.0851147093097857	0.0832585500175609	0.10636051115351	0.300601492890708	0.00184653671444895	Mac_AgPres
ACGGAGAGTGTGTGCC-1_1-0-0	0.0358994842711484	-0.0207939577616056	0.126472387867135	0.120202650565646	0.366258421009842	0.119746937994804	Mac_ES
ACGGAGAGTTGCCTCT-1_1-0-0	-0.0305497029518159	0.178129239505851	0.149218881396686	0.18154914024982	0.26774432420243	0.0882702061216154	Mac_Angio
ACGGAGATCTGGTATG-1_1-0-0	0.0316718631223325	0.0974720966991657	0.0927394126030358	0.249957005518736	0.376931947361911	-0.0130219082102001	Mac_AgPres
ACGGCCAAGCGATTCT-1_1-0-0	0.0194091826630311	0.0892610405802555	0.14565945813314	0.0994810583118674	0.354021895204102	0.0764752521525841	Mac_AgPres
ACGGCCAAGCTAGGCA-1_1-0-0	-0.0608912019461815	0.0376965016059159	0.0952561700603538	0.0724057575642358	0.357029975494097	0.100520662180038	Mac_AgPres
ACGGCCAAGGTCGGAT-1_1-0-0	0.100723647419038	0.057874675305703	0.170519170637352	0.257848290813089	0.438956398540398	0.169944636297552	Mac_AgPres
ACGGCCACAGATCTGT-1_1-0-0	0.0441466831926808	0.149606231810374	0.0684079933512532	0.230691184758916	0.304341115637176	0.0616678536289866	Mac_AgPres
ACGGCCACATGAAGTA-1_1-0-0	-0.116030987844571	0.00818386031794172	0.142507200462034	0.0304063698133766	0.334542443493284	0.175971495554176	Mac_ES
ACGGCCAGTAGCGCAA-1_1-0-0	0.0189211981845619	0.250692077043254	0.108528403358933	0.193503008606856	0.325207235809655	0.0720616279439253	Mac_Prolif
ACGGCCATCACAGTAC-1_1-0-0	-0.0172004709572701	0.134409679669391	0.0648184764206692	0.160881243972246	0.241904853999203	0.0623974474519769	Mac_Prolif
ACGGCCATCCATGAAC-1_1-0-0	0.045654998788365	0.0819481114296106	0.0972225723313608	0.0271280928989739	0.331922355383169	0.107461370068123	Mac_AgPres
ACGGCCATCGAGGTAG-1_1-0-0	-0.0555573281638639	0.253424589340692	0.0740055838467132	0.0318430139382396	0.209492538664115	0.135823534599524	Mac_IFN
ACGGGCTGTAGCGTAG-1_1-0-0	0.0114426365946993	0.182307388124388	0.175361009695476	-0.00856847938520983	0.314302215817882	0.104304981599438	Mac_ES
ACGGGCTTCAGATAAG-1_1-0-0	0.0884371887446863	0.144311702669589	0.111660057566243	0.010807574094326	0.286444049197157	0.0845781329271791	Mac_Angio
ACGGGCTTCATCTGCC-1_1-0-0	0.111462768198687	0.0164127315611678	0.176965526448821	0.164375640618559	0.376151146638273	0.102008404282886	Mac_Prolif
ACGGGCTTCGGAGGTA-1_1-0-0	0.0406421557181506	0.043128402515645	0.138958002878736	0.0894680363058902	0.352424929191133	0.077122248067046	Mac_ES
ACGGGTCAGTAGTGCG-1_1-0-0	0.0430325785259017	0.134779350552521	0.102594601685094	0.0362291112991143	0.29784646277329	0.171398861164311	Mac_Prolif
ACGGGTCGTGCACCAC-1_1-0-0	0.0981833758836073	0.00665181195205411	0.2164586472701	0.135990032457546	0.34236185578707	0.101966918853824	RTM_IFN
ACGGGTCGTGTCGCTG-1_1-0-0	0.135785264905756	0.200526404215304	0.128687156564773	0.143470130417846	0.300825404288441	0.161864672920817	Mac_Prolif
ACGGGTCGTTGAACTC-1_1-0-0	0.0701762629117007	0.104740106908975	0.175802545061257	0.17836791416868	0.379768829719684	0.0901661268000072	Mac_ES
ACGGGTCTCGCACTCT-1_1-0-0	0.0445819160147239	0.338348597312413	0.141300047104976	0.0433717272836455	0.300329622350991	0.0944164552980774	Mac_Hypo
ACGTCAAAGTCTTGCA-1_1-0-0	0.0301215519397112	0.22703261742738	0.183944813399763	0.0983687959013177	0.265738735757099	0.0603239656100227	Mac_Hypo
ACGTCAACATGCCTTC-1_1-0-0	0.0538442013234154	0.0776284078326112	0.137242072124653	-0.0110948540891443	0.3582470461266	0.116843944024501	Mac_Prolif
ACGTCAACATGGAATA-1_1-0-0	0.211405349726115	0.133558769489088	0.0482363688397048	0.302655646079293	0.414673967828812	0.0399048785217293	RTM_Int
ACGTCAATCAAGAAGT-1_1-0-0	0.0241664903392396	0.0796018144453945	0.103442508881242	0.176048623819763	0.28078243436485	0.142199686812318	Mac_IFN
ACGTCAATCGCTTGTC-1_1-0-0	-0.0162883992724593	0.438063692507451	0.233588556435378	0.111458958406267	0.205926509108473	-0.0203262343367622	Mac_Hypo
ACGTCAATCTTAACCT-1_1-0-0	-0.0538150686517375	0.117445589468165	0.0782149011249853	0.0923363282150658	0.269543912235929	0.0531172013112799	Mac_Prolif
ACTATCTAGAGACTAT-1_1-0-0	-0.127656621604511	0.0411065547744515	0.163347670536054	-0.0706170068785346	0.320324156683614	0.14701272729253	Mac_Angio
ACTATCTAGCGGATCA-1_1-0-0	0.0615183425276985	0.0538459397491363	0.131841533697452	0.0218218038019276	0.278467862140671	0.170235481456163	Mac_ES
ACTATCTAGCTCAACT-1_1-0-0	-0.0799319427896226	-0.0197410067500536	0.121582632764661	-0.000126197354348295	0.220359658992603	0.129162600457149	Mac_Angio
ACTATCTAGTCTCGGC-1_1-0-0	0.023301504992558	0.028142916536487	0.112876338362314	0.20046321804576	0.370171714019115	0.0540523207308185	Mac_AgPres
ACTATCTGTCAGGACA-1_1-0-0	0.146499515776228	0.0589175529443509	0.149615048509461	0.20432817975898	0.364527861787675	0.0453084605893283	Mac_AgPres
ACTATCTTCATGTCTT-1_1-0-0	0.034375423312378	0.107339033112697	0.110816888397562	0.350802960778119	0.313525491171581	0.270404116352834	Mac_Prolif
ACTGAACAGATATGCA-1_1-0-0	0.133167209344026	-0.0559542091154211	0.178632758633387	0.14486980165497	0.370327205747568	0.0888270247000753	RTM_Int
ACTGAACCATTTCAGG-1_1-0-0	-0.0587388271253388	0.0364446173021569	0.122490183576992	0.230090886849081	0.429306661047631	0.197338675713729	Mac_AgPres
ACTGAACGTGACTACT-1_1-0-0	0.0521464758594435	-0.00911847972393567	0.115340173390358	0.0923537605709233	0.195187252135307	-0.100923007886882	RTM_Int
ACTGAACTCGATCCCT-1_1-0-0	-0.00237280876000903	0.184258310020833	0.111440701023842	0.105435396265055	0.101815001597739	0.0782523750540806	Mac_Hypo
ACTGAGTAGACACTAA-1_1-0-0	0.0441641576888878	-0.00448437094680099	0.0896148511912559	0.15395715793574	0.308795897938304	0.0806967497654355	Mac_AgPres
ACTGAGTGTAATCACC-1_1-0-0	-0.0662098006647226	0.0513926374334597	0.120015429236745	0.0807117216252348	0.247458649880597	0.194058613859987	Mac_Prolif
ACTGAGTTCTCCAGGG-1_1-0-0	0.0544393716320499	0.107322158329482	0.130063806443923	0.147685505296003	0.265959050654545	0.0768128463134594	Mac_Prolif
ACTGATGAGCGTGAGT-1_1-0-0	-0.0824874112908418	-0.0302239776993583	0.0545168368950164	0.0505209874872784	0.440698298225921	0.149527306783806	Mac_Prolif
ACTGATGAGTTCGCAT-1_1-0-0	0.0688818134531359	0.132838891290092	0.202417739964643	-0.119204804847648	0.161005627263729	0.0265630746477052	Mac_ES
ACTGATGCAGATAATG-1_1-0-0	-0.0240040287844775	0.043592064463206	0.146841499575899	0.246669791432895	0.260317738428845	0.111533623798786	Mac_Prolif
ACTGATGGTACAGCAG-1_1-0-0	-0.0464490911109237	0.160037318562577	0.110886707662473	0.0998918850990293	0.262041999791497	0.051831084699429	Mac_Angio
ACTGATGTCGATGAGG-1_1-0-0	-0.040943566679296	0.105822816592547	0.0850777085500044	0.243230975187722	0.27538377492093	0.0170009547248063	Mac_ES
ACTGCTCAGTACGATA-1_1-0-0	-0.140534234513675	0.152071857392929	0.0406069675577406	0.190451032443497	0.372372892850112	0.1241099845334	Mac_AgPres
ACTGCTCCACACGCTG-1_1-0-0	0.0422996406265469	0.180626046067644	0.102116859586728	0.0903269252861152	0.299247099591634	0.0849413496919131	RTM_IFN
ACTGCTCCACGACGAA-1_1-0-0	-0.12414158816044	0.119481536418087	0.158502450213257	0.220792218429384	0.351005817338379	0.122550489573219	Mac_Prolif
ACTGCTCCAGACGCTC-1_1-0-0	0.0856222995762392	0.120275642084523	0.150086335632527	0.201363947617471	0.311166614697764	0.0737605048536131	Mac_Prolif
ACTGCTCCAGCATACT-1_1-0-0	0.0803086961575464	0.160305172361768	0.126623193517918	0.115444001607223	0.336933986020597	0.0475357241638373	Mac_Prolif
ACTGCTCGTAAGTGGC-1_1-0-0	0.0118992565641179	0.107450504736685	0.0940608876015265	0.123999865510406	0.374085919094654	0.0918003740260884	Mac_AgPres
ACTGCTCGTAGCAAAT-1_1-0-0	0.0123474345573414	0.0587983942974368	0.107676558009194	0.176278855017191	0.443614189634377	0.107364536893629	Mac_ES
ACTGCTCGTCCTCCAT-1_1-0-0	0.12425762926967	0.123400007289725	0.0888642506928158	0.00852713638240749	0.267906665969802	0.167587436762109	Mac_Prolif
ACTGCTCGTTGTGGCC-1_1-0-0	0.00907239143302457	0.0751503855793022	0.0832132978119781	0.215155883653235	0.438170704440333	0.111331241995174	Mac_AgPres
ACTGCTCTCCGAATGT-1_1-0-0	0.0213496775885123	0.0342120044627739	0.118524189389998	0.0176429823959111	0.312711712414258	0.120738427761346	Mac_Prolif
ACTGTCCCACATTCGA-1_1-0-0	0.198898323986029	0.388784930672508	0.181106275048263	0.190490193517516	0.301104294738531	0.102678494508484	Mac_Hypo
ACTGTCCCACGGTAGA-1_1-0-0	-0.0400225017203447	0.0739847252291891	0.14319315409428	0.154219496745961	0.413448594460098	0.0386880349161235	Mac_Prolif
ACTGTCCCATTACCTT-1_1-0-0	0.0235756228859294	0.152199089104779	0.154441297503479	0.211058664106016	0.330104875806939	0.136159452118471	Mac_AgPres
ACTGTCCTCCTTGCCA-1_1-0-0	0.12619301502245	0.136866536184952	0.201082743431884	0.220302988236319	0.293740337509659	0.033018738822219	Mac_Alv-like
ACTTACTGTAAGTTCC-1_1-0-0	-0.0105942821863925	0.0944556017172139	0.155727729641539	-0.00261886744387768	0.29543065197354	0.0894564891676461	Mac_Prolif
ACTTACTGTAATAGCA-1_1-0-0	-0.160092714742228	-0.0411242012005058	0.0629322383139612	0.21192341305031	0.428009064309245	0.106059404628081	RTM_IFN
ACTTACTGTACGACCC-1_1-0-0	-0.039575834903997	0.109542574323675	0.141428221755549	0.0706424990191644	0.3536745348088	0.123538951792897	Mac_ES
ACTTACTGTACTTGAC-1_1-0-0	0.0447713636133042	0.0668073609765335	0.119851765243647	0.198767542237968	0.375478516681333	0.197351550259319	Mac_ES
ACTTACTGTTGACGTT-1_1-0-0	0.0917770117931469	0.123308661396865	0.117807281516642	-0.067612955042413	0.151620670082709	0.17782492201171	Mac_ES
ACTTACTGTTTACTCT-1_1-0-0	-0.0491984951382705	0.0241417516913457	0.123381162537865	0.160050520839702	0.391147904267889	0.143126425860223	Mac_AgPres
ACTTGTTAGCCAGAAC-1_1-0-0	0.0459871064221894	0.0953874150430893	0.0511463250638245	0.195000312039846	0.268100478708367	0.18253798427858	Mac_ES
ACTTGTTAGCTCCTTC-1_1-0-0	0.158899283429264	0.199311424153129	0.185335727775692	-0.0133145592133034	0.154672291344371	0.0530619754435092	Mac_Hypo
ACTTGTTAGCTGCGAA-1_1-0-0	-0.0702186444892831	-0.0330832466426593	0.0957869022837648	0.0611285447377913	0.274051378817111	0.158967652236481	Mac_Prolif
ACTTGTTAGGAGTTGC-1_1-0-0	-0.0213120225282888	-0.00207014733437988	0.125343576271168	0.171844445573174	0.292668914731016	0.0996881877902348	Mac_Prolif
ACTTGTTAGGTCATCT-1_1-0-0	0.038448032119919	0.288115247594728	0.0989873066016225	0.0965047913574745	0.276169688425465	0.119237121796627	Mac_Hypo
ACTTGTTAGTCCTCCT-1_1-0-0	-0.024279123770987	0.0681478603044519	0.123046488794815	0.181013962263544	0.30428899297817	0.0663130769040523	RTM_Int
ACTTGTTCAGTAAGAT-1_1-0-0	0.0985478786971287	0.0835350243845204	0.129385281864209	0.151096730946423	0.401874776149786	0.0426049504133624	Mac_AgPres
ACTTGTTGTACCGTTA-1_1-0-0	0.00823300320699774	0.0948123114932571	0.198762803109673	0.104385300716424	0.276407589202578	0.0475066509466563	Mac_ES
ACTTTCAAGGAGTTTA-1_1-0-0	0.00647062808402299	0.0870489588358437	0.0988078786354485	0.0673377229145314	0.342233816302818	0.152986648500396	Mac_Prolif
ACTTTCACATCGGTTA-1_1-0-0	0.125651555115483	0.0694320242397803	0.0421833981121209	0.153320436329583	0.256594211544932	0.0578812777598834	Mac_AgPres
ACTTTCACATGTCTCC-1_1-0-0	0.0367678024601086	-0.0029990037673413	0.173440909236717	-0.0131749617873785	0.335655678126376	0.00896452878365514	Mac_ES
ACTTTCAGTACGCTGC-1_1-0-0	0.0934781570161597	-0.0609760396884388	0.16764988892488	0.342980005092044	0.200480652403315	0.0184589927216818	RTM-like_MT
ACTTTCAGTACTCTCC-1_1-0-0	0.0418561517757481	-0.00721199532855474	0.124472244996189	0.300427620112002	0.48532679720152	0.0801400731703679	Mac_AgPres
ACTTTCAGTGTGGTTT-1_1-0-0	-0.0356382252034184	0.146145257106097	0.145742119056266	0.0894960164413949	0.338664488836001	0.0965583670723922	RTM_LA
ACTTTCATCACATAGC-1_1-0-0	-0.0739024604994882	0.0839892340198523	0.184998524192402	0.275163857324841	0.371690642397928	0.167263764980442	Mac_Prolif
AGAATAGAGTGAACGC-1_1-0-0	0.024910769759033	0.0532282495708776	0.157711439178966	0.133140413128295	0.229502966685952	0.0677640122485168	Mac_ES
AGAATAGAGTGAAGTT-1_1-0-0	-0.0198423227159985	0.127329491354104	0.12239895459972	-0.0254154033955461	0.13130773737428	0.133700759888123	Mac_Prolif
AGAATAGCACGAAGCA-1_1-0-0	-0.0350471221003405	-0.00452477736379558	0.136079585044259	0.177184045475763	0.41078515370437	0.0804119021488836	Mac_AgPres
AGAATAGGTGTAACGG-1_1-0-0	-0.0675054099409851	0.128246944230621	0.104862948390661	0.203144471768945	0.475043008584696	0.124087439940826	Mac_Prolif
AGACGTTAGCAGCGTA-1_1-0-0	0.0424101312948625	0.0622032734934449	0.0880878466280415	0.0606116718362028	0.315995471455592	0.135409384707597	Mac_ES
AGACGTTGTATGAATG-1_1-0-0	0.0356464528709411	0.180843690842572	0.103900277887121	0.325179370656404	0.299830570261638	0.0817186690305328	Mac_Prolif
AGACGTTTCCGAAGAG-1_1-0-0	-0.112576781047056	0.118872331676184	0.103862191882663	0.174373273721535	0.327178352959263	0.0553021394487182	RTM-like_MT
AGACGTTTCCGCATCT-1_1-0-0	-0.0787785211537596	0.134294521115649	0.0391034033873173	0.251177837081182	0.22871864184362	0.128147581754064	Mac_Prolif
AGAGCGAAGCCCAATT-1_1-0-0	0.00771879241092099	0.192378060873231	0.136184169296759	0.114782924764998	0.299858779646792	0.0515112915975652	Mac_Prolif
AGAGCGAAGGACCACA-1_1-0-0	0.0583937794509632	0.289486717640058	0.160823381638434	0.0042663526868808	0.200553318151068	0.0846919274691914	Mac_Angio
AGAGCGAAGGCGATAC-1_1-0-0	0.183427356284508	0.130180727175231	0.121378046357927	0.110565582068998	0.0342205466795423	0.00685792728999476	Mac_Angio
AGAGCGACAGAGTGTG-1_1-0-0	-0.0582679345556225	0.178265200141202	0.179100228197221	0.0918224546576711	0.213527015433662	0.190324347078995	Mac_Prolif
AGAGCGACAGCAGTTT-1_1-0-0	0.0917499132393209	0.177182289321087	0.077878478069546	0.275231486049595	0.446167770431687	0.0625301715895902	Mac_AgPres
AGAGCGAGTACTTGAC-1_1-0-0	-0.0682376110291327	0.0871189388772904	0.177841632039212	0.353370443161905	0.462371489701533	0.153821107743663	Mac_AgPres
AGAGCGAGTTCCAACA-1_1-0-0	0.0872873738413377	0.0712010023191134	0.122042026586908	-0.106680388804716	0.271046493478135	0.196979837120398	Mac_Hypo
AGAGCGAGTTGCTCCT-1_1-0-0	0.105125253871372	0.328656611135003	0.137988614075954	0.0792957233889777	0.137441354135049	0.0107792680323307	Mac_Hypo
AGAGCGATCTTGTATC-1_1-0-0	0.0281580505256996	0.100507592864475	0.0920673853692618	0.0620667680073324	0.210046307491302	0.0279611776381619	Mac_Prolif
AGAGCTTCACCATGTA-1_1-0-0	0.0495512711738818	0.085600636540229	0.116395955406825	0.098893453178717	0.309569156875884	0.0903091944024915	Mac_Prolif
AGAGCTTCAGTCGTGC-1_1-0-0	0.0415818739793469	0.123455719853578	0.106186182463463	0.00263027798694965	0.201939405913405	0.0963230065935561	Mac_Angio
AGAGCTTTCTACTTAC-1_1-0-0	-0.10766905441411	0.114200508106609	0.0405558582209467	0.263040868244419	0.445200536072837	0.079112187053372	Mac_IFN
AGAGTGGAGAGTAAGG-1_1-0-0	0.00243433315248215	0.172490185745908	0.138709778210585	0.255121297492889	0.301164267426518	0.153809376530002	Mac_AgPres
AGAGTGGAGTCCTCCT-1_1-0-0	0.0846515818242717	0.141997895460908	0.149590152581175	0.0409070950296788	0.17418312677901	0.0817388966217302	Mac_Prolif
AGAGTGGGTAAATGTG-1_1-0-0	0.170218450856373	0.399706215289611	0.232520697353399	0.178260042852482	0.118012669023482	0.0303348857165506	Mac_Angio
AGAGTGGGTAGTAGTA-1_1-0-0	-0.0525051038971531	0.136382568724026	0.147333154222224	0.33254870722283	0.359893211432275	-0.0447960023046897	RTM_IFN
AGAGTGGGTGCACTTA-1_1-0-0	0.0293265826800749	0.0666949228793125	0.074034197623574	0.25437835461239	0.359265141496991	0.0889423303153951	RTM_Int
AGAGTGGTCACCACCT-1_1-0-0	0.159299786623507	0.0553277686861706	0.137854563260602	0.156366726046918	0.283340616906507	0.0449983161546169	Mac_AgPres
AGAGTGGTCAGTTAGC-1_1-0-0	0.108232141320017	0.274127111569345	0.169183468614646	0.129285399986935	0.241081690970216	0.120262925936056	Mac_Hypo
AGAGTGGTCCCTGACT-1_1-0-0	-0.049226348257009	0.124754327772499	0.0888641636861346	-0.0198558131324372	0.198947797856639	0.0632211636552733	Mac_Prolif
AGAGTGGTCGAATGGG-1_1-0-0	0.00793866323725786	0.0105538001414789	0.113841040468137	0.190549613078652	0.353513711977513	0.1184621072929	Mac_AgPres
AGAGTGGTCGTCTGAA-1_1-0-0	0.0522074911065624	0.0649536589935558	0.0723850022147328	0.222894417729366	0.338205740426549	0.0589501411887151	Mac_Angio
AGATCTGCATTAACCG-1_1-0-0	-0.0110691886667829	0.0699258874177945	0.157151307718552	0.194466567047745	0.398835989991153	0.0625910914066585	Mac_Prolif
AGATCTGCATTCTTAC-1_1-0-0	0.105505499834779	0.105116837369387	0.108808331021004	0.0825039524164469	0.20119831500595	0.132667924218714	Mac_Prolif
AGATCTGTCAATAAGG-1_1-0-0	0.00154004632227128	0.151819237085474	0.0477237347041715	-0.0110311329510076	0.393301860573488	0.0873129787850816	Mac_AgPres
AGATTGCAGATCCCAT-1_1-0-0	0.0672858733099755	0.0874515539840046	0.163463426340661	0.107746153732904	0.268543111699215	0.105859969102646	Mac_IFN
AGATTGCAGGCCCTCA-1_1-0-0	0.083839277532306	0.0685776725514412	0.168004161762735	0.0642319609724095	0.10683002436329	0.08501705393385	Mac_Angio
AGATTGCAGGCCCTTG-1_1-0-0	0.0354090167984038	0.0280665471823301	0.108337401770691	0.114867506075568	0.248453112353441	0.117515314909215	Mac_ES
AGATTGCCAGCGTCCA-1_1-0-0	-0.0480414405286581	0.0116928092252915	0.0532800939480111	0.0421089624414055	0.267434730221102	0.138318618562522	Mac_Prolif
AGATTGCGTTAGAACA-1_1-0-0	-0.0236328596713261	0.170092929081989	0.110503805674632	0.0240709648285509	0.300719969329718	0.173147457690979	Mac_AgPres
AGATTGCTCAGCGACC-1_1-0-0	-0.00379661905845338	0.0203971165840394	0.180298187560839	0.208553266575642	0.434166374632453	0.0956543028633194	RTM_LA
AGATTGCTCTACCAGA-1_1-0-0	0.0922474247116863	0.205360067700867	0.212716783067689	0.228193638162635	0.300369009404924	0.182698815045802	RTM_IFN
AGATTGCTCTTGTCAT-1_1-0-0	0.0308554118379141	0.0711619424100873	0.125545818888129	0.18973838806432	0.395900752271461	0.0617050950429842	Mac_Prolif
AGCAGCCAGACGCACA-1_1-0-0	0.12444342120904	0.504859758455174	0.168158959234372	0.224068975529667	0.254097312713637	0.134689155741591	Mac_Hypo
AGCAGCCAGCTCCTTC-1_1-0-0	0.0131437764028203	0.0272525520419211	0.0939863600954775	0.0598327197756205	0.331904038013991	0.0824323759004367	Mac_Prolif
AGCAGCCGTCTGGAGA-1_1-0-0	-0.0107665974116316	0.0172866233734873	0.129832995897901	0.220119590469397	0.305854327638232	0.0153198386978363	Mac_Prolif
AGCATACAGAGGTTAT-1_1-0-0	0.01243784460549	0.151368788640378	0.0651655549234528	-0.0410645781176295	0.305228991407602	0.0930301860210726	RTM_Int
AGCATACCAGGAATGC-1_1-0-0	0.00769995984672134	0.0914554154402019	0.0996326556613555	0.0728966723656767	0.335423192229129	0.0873073533592321	Mac_Prolif
AGCATACCATCCGGGT-1_1-0-0	0.171501429015497	0.0232882335900064	0.15245328742836	0.130182415978581	0.181113699419528	0.128867057131337	Mac_Angio
AGCATACCATGGTCAT-1_1-0-0	0.0504555584780193	0.178730839154987	0.126880316182685	0.0979692846703456	0.322738576604542	0.142061764175356	Mac_Prolif
AGCATACGTAGCGCAA-1_1-0-0	-0.0585482245620862	0.0943869253735256	0.0944976115983582	0.0197698332615164	0.264053256850884	0.0204787317253378	Mac_Prolif
AGCATACGTCAGATAA-1_1-0-0	-0.119365674693633	0.143515314294856	0.0898644772155281	0.0586500476025791	0.373561785323173	0.0994227736620672	Mac_Prolif
AGCATACGTCATTAGC-1_1-0-0	-0.012081694208365	0.130616458088491	0.0785718933528541	-0.00944266520271564	0.217212486658825	0.0469467187301771	RTM_Int
AGCATACGTCTCCATC-1_1-0-0	-0.0453046204265543	0.080040930308374	0.0692354589906259	-0.14807262355065	0.197510062961003	0.0542968454828227	Mac_Angio
AGCATACGTTGCTCCT-1_1-0-0	0.0372024739852821	0.357569529728494	0.168301129814447	0.335654813603386	0.483485765035645	0.019793771954114	RTM_IFN
AGCCTAAGTAGCGTGA-1_1-0-0	-0.0125367905579436	0.0723313471934805	0.142543974550162	0.187009506556333	0.305652560314628	0.0864420553007445	Mac_Prolif
AGCCTAAGTCTAGGTT-1_1-0-0	-0.0649988939216758	0.0768777993621586	0.124609468935411	0.323370567716475	0.305042212826653	0.0961726370342128	RTM_LA
AGCCTAAGTCTGCAAT-1_1-0-0	-0.00550757425816731	-0.0293045812687287	0.0884607435750712	0.35753069215243	0.349393649979025	0.0831421999250327	Mac_Alv-like
AGCCTAATCCTGTACC-1_1-0-0	-0.0561753433728935	0.0377298004207746	0.0902594890139714	0.182523430564087	0.418717547365607	0.0654033479523462	RTM_Int
AGCGGTCAGAGCTGCA-1_1-0-0	0.023317469128684	0.275482883925572	0.193828996911239	0.280416523774926	0.429381493628662	-0.00740627854586073	Mac_Prolif
AGCGGTCGTCTCTTTA-1_1-0-0	0.0683848086750995	0.0633555864901702	0.179219919330202	0.140113685236236	0.334754718043961	0.120241612002978	Mac_AgPres
AGCGGTCGTCTTGATG-1_1-0-0	-0.0665487376983614	-0.0239746990666295	0.175180537438524	0.00152569885670273	0.136086272696664	0.0369140723606529	Mac_Angio
AGCGGTCTCACTTCAT-1_1-0-0	0.0145338672827588	-0.0380219449185481	0.0809348303291095	0.275271309338971	0.330766147313158	0.00975822040921917	Mac_AgPres
AGCGTATCAACCGCCA-1_1-0-0	-0.000381647204327928	0.0558518865892735	0.0781576120424507	0.0932616486083327	0.308639004590102	0.13265508795957	Mac_Prolif
AGCGTATCAAGCCATT-1_1-0-0	0.103556286256716	-0.016243479522795	0.10740808911724	0.215447650930944	0.293258823032337	0.0280584778805204	Mac_AgPres
AGCGTATCAGCGTTCG-1_1-0-0	-0.0526351241341864	0.0717237185270352	0.101029447926119	0.00872473825093284	0.213437932601272	0.138220895713149	Mac_Prolif
AGCGTATCATGGTCAT-1_1-0-0	-0.062367735478859	0.022858561591343	0.130595593579447	0.159999213994742	0.360832567814533	0.106316301349089	Mac_Prolif
AGCGTATTCTGAGGGA-1_1-0-0	0.00523931100761013	0.0937045744138192	0.0826207350713248	0.00939172185027876	0.242462572937784	0.14823777408028	Mac_ES
AGCGTATTCTGGAGCC-1_1-0-0	0.125208230427506	0.0878454252582589	0.0612451633828255	0.0734615297163806	0.327598445524368	0.0056503363729421	Mac_AgPres
AGCGTCGAGAGCTATA-1_1-0-0	0.0913823492721855	0.209548581060574	0.194867234903999	0.0954332199717527	0.143628011168253	0.015129527811105	Mac_Angio
AGCGTCGAGGTGATAT-1_1-0-0	0.099455087823543	0.0167759461977324	0.00444634675483466	0.0877149196063609	0.174380349979837	0.101627389145047	Mac_AgPres
AGCGTCGCAGGTCTCG-1_1-0-0	0.123353359063945	0.10995431224349	0.134608009777092	0.170973657428169	0.36188503713418	0.210173686295332	Mac_AgPres
AGCGTCGGTGACGGTA-1_1-0-0	0.0642740793425496	0.028541587673805	0.0856818285519468	0.110612258348082	0.355127990936005	0.104191100331896	Mac_ES
AGCTCCTAGACAGAGA-1_1-0-0	0.205576757293058	0.16556075555323	0.156524518260639	0.0225021432440912	0.29052511080678	0.118102189773459	Mac_Prolif
AGCTCCTAGCAGCGTA-1_1-0-0	-0.0296925811241661	0.156166469029726	0.186102857648673	0.184690929538416	0.341373092542132	0.0832958325619158	RTM_IFN
AGCTCCTAGCGCTTAT-1_1-0-0	-0.0493494835068929	0.115121271378918	0.0860348992018276	0.168633854471969	0.292266277364636	0.0415763090828246	Mac_Prolif
AGCTCCTCACCGAAAG-1_1-0-0	-0.0289249413435006	0.110859756005372	0.0949984641005345	0.154073595988743	0.336748955685904	0.0465058387916865	Mac_Prolif
AGCTCCTCACTAAGTC-1_1-0-0	0.0500180932394299	0.116537139394657	0.138106018221386	0.0124732294421919	0.351941519977134	0.105740194013111	Mac_Prolif
AGCTCCTCAGCTTCGG-1_1-0-0	0.023565405905487	0.26118260750876	0.150006880310747	0.0981065963843409	0.343963781515467	0.0589650738471907	Mac_Prolif
AGCTCCTGTAACGCGA-1_1-0-0	0.0912923389644373	0.123370890458454	0.18660060143522	0.243473559851104	0.348398281138228	-0.0479773296976593	RTM_Int
AGCTCCTGTTCAGGCC-1_1-0-0	-0.0577835864592326	0.259962006827419	0.20548930494239	0.18159842531694	0.223636415595401	-0.000548190791582054	Mac_Hypo
AGCTCTCAGAGTGACC-1_1-0-0	0.0285059292889521	-0.033962961592896	0.0845750746817585	0.0824958755468371	0.153567537865713	0.0917953037597298	Mac_Prolif
AGCTCTCAGTCGATAA-1_1-0-0	-0.0373527595635467	0.0841361392292394	0.124490762494858	0.14482622645954	0.340859337233222	0.142153618186688	Mac_Prolif
AGCTCTCCACACAGAG-1_1-0-0	0.0308101906912625	0.0411801235739697	0.147730931963276	0.216302207947702	0.357313803959878	0.158006474307459	Mac_ES
AGCTCTCCACTAAGTC-1_1-0-0	0.0119735669803904	0.206114722128536	0.128251208480901	0.191104282427068	0.39170532727662	0.116349957212253	Mac_Prolif
AGCTCTCGTCCTAGCG-1_1-0-0	0.0832564300225198	0.49042531599223	0.215779748466328	0.0911384601295664	0.374381323251569	0.0689651626589551	Mac_Hypo
AGCTCTCGTGCAGACA-1_1-0-0	-0.0472915921104775	0.0250445253961068	0.101008688231987	0.225941666168856	0.408896418008262	0.0896889716091498	Mac_AgPres
AGCTCTCGTTAGTGGG-1_1-0-0	-0.00618205171012975	0.0405272714180386	0.118036646872022	0.0628571137760214	0.168067093533851	0.12341679994191	Mac_Prolif
AGCTCTCTCGAATCCA-1_1-0-0	0.208280559438249	0.0293857295297631	0.142912496208897	-0.0276561721266726	0.255198587667127	-0.00222353198584785	Mac_ES
AGCTCTCTCGCGCCAA-1_1-0-0	0.0548802348569221	0.177217173096808	0.108567728493513	-0.0632474879199737	0.255500678316966	0.11734199062123	Mac_Prolif
AGCTCTCTCTCCTATA-1_1-0-0	0.0577701450381504	0.14716183077735	0.185888559897182	0.110459277598408	0.263403213109028	0.0955532745230647	Mac_Prolif
AGCTTGAAGCAGCGTA-1_1-0-0	0.086291404789427	0.0875446157997203	0.099077149232298	0.319260816508457	0.295360884992392	0.128289041774502	Mac_ES
AGCTTGAAGGAGCGAG-1_1-0-0	0.0434916269390351	0.0271720638056072	0.148885581837328	0.108308659998907	0.306060777432777	0.0980791874588736	RTM_LA
AGCTTGACATACAGCT-1_1-0-0	-0.00639033586485901	0.0860787473306989	0.116062917233101	0.110428565828539	0.193902708055224	0.109324172823663	Mac_AgPres
AGCTTGACATGAGCGA-1_1-0-0	0.0566289340877076	0.0703276187724395	0.116501950626116	0.140969130557597	0.465388477097381	0.267428249049238	Mac_AgPres
AGGCCACAGGAGCGAG-1_1-0-0	0.106503677714036	0.207928772517081	0.189589960725766	0.301062696866719	0.279459012462593	0.179554718466735	Mac_Hypo
AGGCCACGTAGCGCAA-1_1-0-0	0.0113668401780807	0.0918841966605862	0.14625029309174	0.166369078741499	0.358263667509374	0.184922964623234	Mac_AgPres
AGGCCACGTGTTGAGG-1_1-0-0	0.0586514114873345	0.0188383515313607	0.0494957342663622	0.15566035211778	0.318512853765171	0.0627031582755245	Mac_AgPres
AGGCCACTCAGTACGT-1_1-0-0	0.167966997974673	0.264114845588274	0.132425931164411	0.119631700913882	0.2816929949942	0.117366593439932	Mac_Hypo
AGGCCGTAGACCACGA-1_1-0-0	-0.0277349536869582	0.0968621395134438	0.110874745801219	-0.051681177211657	0.431683138723607	0.0962056742074685	Mac_Prolif
AGGCCGTAGAGGGATA-1_1-0-0	-0.0299874194032987	0.185653119210365	0.129472512231714	0.130974571192156	0.291619434941425	0.0910211904310802	Mac_ES
AGGCCGTAGCTTTGGT-1_1-0-0	0.0361814207966915	0.00320857184089027	0.222105606620531	0.291751284415839	0.455511611685478	0.00579746317647312	RTM_LA
AGGCCGTCAAGGTTCT-1_1-0-0	-0.0615869043454003	0.0718757658160364	0.104460062089595	0.213169222947059	0.446597607131319	0.138531685629861	Mac_Prolif
AGGCCGTGTCTAAAGA-1_1-0-0	0.106951178577736	0.139191584955656	0.195589732127532	0.219398538233059	0.317893400037188	0.1962615660291	Mac_AgPres
AGGCCGTTCCAAAGTC-1_1-0-0	0.100997619814497	0.0561713783346893	0.0776352332270357	0.223208253059213	0.277934697159641	0.0414517985854639	Mac_ES
AGGGAGTAGCGATCCC-1_1-0-0	-0.0235747252052298	0.118038342659581	0.194581340083449	-0.0153598149833031	0.236418105094478	0.0888374091839176	Mac_ES
AGGGAGTAGTACCGGA-1_1-0-0	-0.00353890801985263	0.0365462269745404	0.129262827222796	0.13802726937696	0.297820695085614	0.0107399539524562	Mac_Prolif
AGGGAGTGTGAAAGAG-1_1-0-0	0.000128969591478706	0.226117190476945	0.144824946746892	0.338600581085492	0.278243544899314	0.131641958302227	Mac_Hypo
AGGGAGTTCGAACTGT-1_1-0-0	0.0787598369137749	0.0973128082593436	0.142049836958902	0.189793512190043	0.328369494824071	0.0844229167064695	Mac_IFN
AGGGAGTTCTTGAGGT-1_1-0-0	-0.0494687780723097	0.189467361004592	0.214221047234562	0.182340747391734	0.358263288041557	0.106826003530736	Mac_Hypo
AGGGATGAGACCTTTG-1_1-0-0	-0.118842374227399	0.0548007347459485	0.0676832090889132	0.264306972242613	0.33785693500353	0.0724023831710337	Mac_AgPres
AGGGTGAAGAGTCTGG-1_1-0-0	-0.0181211312571835	0.0910890461859121	0.136227401271621	0.270746576359131	0.373513257213065	0.0935048152325884	Mac_AgPres
AGGGTGAAGTGGCACA-1_1-0-0	0.194720670219865	0.0207168355534481	0.112963897822413	0.0974983252573561	0.270964294973561	0.00215886969783727	Mac_AgPres
AGGGTGACAAAGGAAG-1_1-0-0	0.0870403059982418	0.0458187572287903	0.179143289728285	0.116915187663882	0.220725034244042	-0.0285814500548902	Mac_IFN
AGGGTGACAAGCCATT-1_1-0-0	-0.0269138699364792	0.20452006642669	0.153972182901197	0.195256278894882	0.279402120507241	0.0835167204335921	Mac_Prolif
AGGGTGACAGGCAGTA-1_1-0-0	-0.0611499678560983	0.19374300880066	0.108072924739034	0.17757812730876	0.174680824852707	0.0971968715672364	Mac_Angio
AGGGTGACAGTGACAG-1_1-0-0	0.151628270509771	0.116233837914752	0.222142525485314	0.147730774090557	0.359533109010856	0.181475824212473	Mac_AgPres
AGGGTGATCATCGATG-1_1-0-0	0.101713257276694	0.187519910907551	0.236752731025396	0.194674811801876	0.39253539223215	0.0542995549422639	Mac_ES
AGGTCATCAAGGCTCC-1_1-0-0	0.0713607094462126	0.431037916884595	0.178237704888724	0.192338391289401	0.116571927756164	0.0189793094610937	Mac_Angio
AGGTCATCAGCAGTTT-1_1-0-0	0.0572900107058782	0.00327468137853407	0.106652486756378	0.287245692772063	0.397468303267352	0.0859589926214929	Mac_AgPres
AGGTCATGTGAGCGAT-1_1-0-0	-0.0743585297537061	0.253326935874512	0.102953871826468	0.331970628812846	0.360544222971418	0.0641282866912273	Mac_Hypo
AGGTCCGAGAGGACGG-1_1-0-0	0.100205775996916	0.215804310532128	0.127661994915761	0.104877112122826	0.181659099621948	0.0957349977821117	Mac_ES
AGGTCCGAGATCTGAA-1_1-0-0	0.0139885914906402	0.194300669746947	0.183646091344299	0.205255998761439	0.427818707835055	0.146182540856221	RTM_IFN
AGGTCCGCAATCCAAC-1_1-0-0	0.00075693585579939	0.0647365431333704	0.132666570514105	0.226722213879892	0.220752078859177	0.0915431998388364	Mac_AgPres
AGGTCCGCACCCATGG-1_1-0-0	0.0603567760953236	0.00820836355317767	0.104180263918208	0.193297446418353	0.385281624354348	0.145263179119648	Mac_Prolif
AGGTCCGCATGTCCTC-1_1-0-0	0.00975001328511008	0.0796834734346663	0.156322002326174	0.269815372735664	0.429437509280104	0.0883731233886416	Mac_ES
AGGTCCGGTAAGAGGA-1_1-0-0	0.0817983231537744	0.131453970248628	0.132698440403806	0.149285382764084	0.352608103063056	0.0273242575012521	Mac_ES
AGGTCCGGTAGGGACT-1_1-0-0	-0.0240912222568073	0.0282801988375715	0.135991139540672	0.233214094116914	0.244163230782634	0.130896311423154	Mac_Prolif
AGGTCCGTCCAGTAGT-1_1-0-0	0.0739452054687133	0.0166891511073844	0.0839243145273098	-0.106928661997201	0.0734624047333364	0.0291768352409956	Mac_Angio
AGTAGTCAGAGTCTGG-1_1-0-0	-0.0187156048438289	0.0115282224773759	0.152191577344667	0.134146174925759	0.335788580017308	0.0607110911601002	Mac_Prolif
AGTAGTCAGTATTGGA-1_1-0-0	-0.0523780508180212	0.0393158796331518	0.152285498179916	0.388366386087636	0.30573982428132	-0.00834153707089413	Mac_Prolif
AGTAGTCCACAACGCC-1_1-0-0	0.16103704654586	0.0360065112765339	0.16472121254576	0.350319297149678	0.330591184370648	0.104896438677328	Mac_ES
AGTAGTCTCACAGGCC-1_1-0-0	-0.0612729225156665	0.117740460332934	0.116099127223638	0.19113976021996	0.362800173593406	0.172563175476708	Mac_AgPres
AGTCTTTAGGTGCTAG-1_1-0-0	0.00106171978931749	0.113650146699317	0.181403792849573	0.156372482033102	0.240246675146921	-0.0303327929479088	Mac_Prolif
AGTCTTTAGTGGGATC-1_1-0-0	0.0279116410227232	0.208968352194296	0.130408326799012	0.126646224665969	0.227202062585396	0.0426651930987864	Mac_LA
AGTCTTTCAAGTTGTC-1_1-0-0	-0.0331427136754225	0.0999826315371609	0.103164086168965	0.165034876313694	0.360132673751835	0.198043918269426	Mac_AgPres
AGTCTTTCACACAGAG-1_1-0-0	0.00642655886269633	0.271510796382774	0.169446703394476	0.209423910001277	0.293203661108703	0.0571126887555578	Mac_IFN
AGTCTTTCAGAAGCAC-1_1-0-0	-0.0892003707543288	0.00874574046400184	0.126599897660327	0.218172597720715	0.35858978105223	0.215197179118497	Mac_AgPres
AGTCTTTCAGACAAGC-1_1-0-0	-0.100551165615715	0.00757868501464615	0.0300010520379384	0.111714382258651	0.458384671020171	0.127163719197289	Mac_AgPres
AGTCTTTCAGGCTCAC-1_1-0-0	0.104050209554612	0.215343118459871	0.142582603352302	0.193626510877522	0.209963375182916	0.172562468020498	Mac_Angio
AGTCTTTGTCTAGCCG-1_1-0-0	0.0729893513899607	0.0783657197004624	0.113467848694224	0.0178857285450479	0.283736978454378	0.0621010901337303	Mac_AgPres
AGTCTTTTCGCAGGCT-1_1-0-0	0.00974678949679328	0.233054424885994	0.0726807735742057	0.0357986927389871	0.347131160044481	0.111521150442124	Mac_ES
AGTGAGGCAGCTATTG-1_1-0-0	0.174399235649292	0.26299319171336	0.139196859823429	0.0969785685754314	0.175706731117295	-0.0725840984806571	Mac_Hypo
AGTGAGGCATACAGCT-1_1-0-0	0.0464280430529085	0.0959366858966856	0.139065258351	0.231733134655116	0.416153505196009	0.0297137816836477	Mac_AgPres
AGTGAGGGTCGGCATC-1_1-0-0	0.0134456164588591	0.114139840143923	0.179475007374121	0.251306571548287	0.24069773821476	0.0389366180843816	Mac_IFN
AGTGAGGGTCTCTCTG-1_1-0-0	0.0666614249082084	0.0573035180152481	0.13322373553762	0.103250395122109	0.393677103132993	0.0645711621589792	Mac_Prolif
AGTGAGGTCGGAGCAA-1_1-0-0	-0.0120073380015675	0.133250577811632	0.100257578284337	0.179215291534666	0.253299678823526	0.0940920191870893	Mac_AgPres
AGTGGGAAGGCCCTCA-1_1-0-0	0.146992923287561	0.142662593171205	0.124193056900822	0.217911356686138	0.432581078908725	0.103665623324793	Mac_AgPres
AGTGTCAAGTTCGCAT-1_1-0-0	-0.00119788030403406	0.136080750782478	0.137870986391335	0.190142733804696	0.456294610818021	0.106761616311738	Mac_Prolif
AGTGTCACACCGAATT-1_1-0-0	0.0176166558325752	0.10062613441601	0.166332047277183	0.145360034314475	0.307845710891721	0.104337764371314	Mac_Prolif
AGTGTCACATCGTCGG-1_1-0-0	0.0529391982320495	0.0607081303131133	0.168109118820326	0.227913412100233	0.239060216362301	0.0938324503682154	Mac_Prolif
AGTGTCATCGCTAGCG-1_1-0-0	-0.0125833228611793	0.0220389031923034	0.118262997301913	0.22255427210167	0.445158554845538	0.006648627384229	RTM-like_MT
AGTGTCATCTGGTTCC-1_1-0-0	0.0936853065932224	0.0850828576270553	0.111950972193344	0.170986278809431	0.131237056069303	0.0642000427080278	Mac_IFN
AGTTGGTAGAACAATC-1_1-0-0	0.139901461013931	-0.0179784925603531	0.159322642308814	0.139442094994469	0.31650569059265	0.110360312187938	Mac_AgPres
AGTTGGTAGAGACTAT-1_1-0-0	0.039221683307513	0.0964658223281433	0.120589061470104	0.16833899335423	0.402113302176101	0.149480139793429	Mac_Prolif
AGTTGGTAGTGGAGTC-1_1-0-0	0.101148410497767	0.183403376327779	0.144082618177744	0.0857514166336298	0.198283045612653	0.191905863276972	Mac_Hypo
AGTTGGTGTCCGTTAA-1_1-0-0	0.0371328095031713	0.071423935640078	0.185549539901048	0.0824418003704336	0.339822372983047	0.0785743205146978	Mac_ES
AGTTGGTTCAGTCAGT-1_1-0-0	0.0253241029270606	0.0829894354020042	0.117864993249226	0.119173850368246	0.398589909291441	0.115009690532836	Mac_Prolif
ATAACGCAGAGATGAG-1_1-0-0	-0.036378460943753	0.115348138291429	0.0955424049262921	0.127762196674774	0.453225992004067	0.0699556149955268	Mac_ES
ATAACGCGTTCGTCTC-1_1-0-0	0.0122100214925305	0.0380219234082682	0.102651682268068	0.146934530214799	0.319907373623454	0.101130807864999	RTM_IFN
ATAACGCTCCAAATGC-1_1-0-0	0.0425703939226024	0.0310315901999461	0.106244808684848	0.188033466021268	0.27161713511013	0.00911369537338472	Mac_AgPres
ATAAGAGGTAAACCTC-1_1-0-0	0.136458317382894	0.0951217778421797	0.0659935705414768	0.125370250390813	0.16427693631389	0.0921036813458183	Mac_Prolif
ATAAGAGGTATTACCG-1_1-0-0	-0.0441734192351272	0.0225466583329869	0.145273248024765	0.307917853552141	0.374796276001364	0.040579383137663	Mac_LA
ATAGACCCAATCAGAA-1_1-0-0	-0.0909727222227796	0.0483913187608106	0.14659567493361	0.24810769990866	0.301706723541176	0.10647643821282	RTM-like_MT
ATAGACCTCCAAAGTC-1_1-0-0	0.0802565960824285	0.0613152479051958	0.111062554837852	0.0259626770102775	0.29260638662394	0.11044955498914	Mac_ES
ATAGACCTCGATCCCT-1_1-0-0	-0.0234212016489185	0.167022784445223	0.195829820465265	0.116757089655696	0.297285946920981	0.0298866922625503	Mac_Prolif
ATAGACCTCGGTCCGA-1_1-0-0	0.0559089430153802	0.14839168470177	0.120256271460579	0.248557404721729	0.36934612352575	0.144552395825039	Mac_Prolif
ATCACGAAGCTAGGCA-1_1-0-0	0.0934508763753853	0.0734740134186767	0.163204858626802	0.0966011798772709	0.253182874527556	0.101198760567616	Mac_Angio
ATCACGACAACTTGAC-1_1-0-0	0.00258781465287647	0.170688282100169	0.173034793835635	0.159207941335672	0.28181662024891	0.0537638945397899	Mac_Prolif
ATCACGAGTCAGTGGA-1_1-0-0	0.0396277244311844	0.13770093656213	0.0739941394280448	-0.00204464296105905	0.345684989360636	0.0553876308369578	Mac_ES
ATCACGAGTCTCTCTG-1_1-0-0	-0.0214611324088165	0.119636232608971	0.156871271798803	0.189702081203801	0.397418347426327	0.11032635276428	RTM_IFN
ATCACGATCCTTTCTC-1_1-0-0	-0.0414627341036949	0.0559381852491928	0.0868588851171682	0.205874912432418	0.356370826686823	0.0793120695715089	Mac_AgPres
ATCATCTAGGCTCTTA-1_1-0-0	0.0354269699076368	0.0776022152740048	0.144563499225535	0.228958579595784	0.417998117380444	0.177008864704179	RTM_IFN
ATCATCTCACGGCGTT-1_1-0-0	0.0710216489549898	-0.0794280323831106	0.121432281315726	0.244970790026308	0.401434323499291	0.0774574870023332	Mac_Prolif
ATCATCTGTATAGGTA-1_1-0-0	0.0243418297551812	0.0432939945994668	0.0569080832114248	0.320938325125183	0.411326778899283	0.0864996157134517	Mac_Prolif
ATCATCTGTGTGTGCC-1_1-0-0	-0.000877352477795301	0.0389366214307067	0.150330006989808	0.185976945602304	0.365346473038179	0.148574809492803	Mac_ES
ATCATCTTCTGCTGCT-1_1-0-0	-0.0899628666330625	-0.024626232867579	0.151880069824511	0.3179805479505	0.271541208869538	0.134454553262367	Mac_AgPres
ATCATGGAGAGACTAT-1_1-0-0	-0.140046913762547	0.157271386370067	0.110631598146111	0.230979295711221	0.47067375445159	0.147497349881567	Mac_Angio
ATCATGGAGCCGTCGT-1_1-0-0	0.0886594677306876	0.15432580399636	0.151569231088232	0.136924110178775	0.302972264426028	0.176670372900482	Mac_ES
ATCATGGAGGAGTAGA-1_1-0-0	0.115571368662962	0.225883552173764	0.144948596884164	0.264610544511261	0.311183460377809	0.177037974696501	Mac_IFN
ATCATGGAGGGTGTTG-1_1-0-0	0.0514130285736525	0.052811573441244	0.0834754909225221	0.185693892111694	0.384798737632302	0.122089830197929	Mac_AgPres
ATCATGGCAAACTGTC-1_1-0-0	-0.0148555414076953	0.0970768184478127	0.114644886861862	0.234036901854133	0.378943250534817	0.112244722774555	Mac_IFN
ATCATGGCACGGACAA-1_1-0-0	0.0376296790217251	0.0344122435667134	0.1215649501865	0.198895675427353	0.339411995259874	0.0219265624234798	RTM_Int
ATCATGGGTATATGAG-1_1-0-0	0.0693764884217542	0.149031455677486	0.160384429716052	0.0708945052289854	0.187461222941354	0.0787834328785818	Mac_AgPres
ATCATGGGTATGGTTC-1_1-0-0	-0.0428910279702716	0.0459868309447532	0.116574196720301	0.02403202909914	0.138793096724483	0.0210047601692412	Mac_ES
ATCATGGGTCGCCATG-1_1-0-0	-0.0110033175075438	0.170648606633088	0.202031813858486	0.275715322237849	0.297383406218052	0.147544513694435	Mac_AgPres
ATCATGGTCGTTACAG-1_1-0-0	0.043654474878757	0.37293609542186	0.139407094920131	0.0193708945337879	0.281443599532747	0.0881131975919528	Mac_Hypo
ATCATGGTCTCATTCA-1_1-0-0	-0.0161226073516057	0.0322674660321291	0.106301218794543	-2.34584297801876e-05	0.237678496695865	0.108617976511719	Mac_ES
ATCCACCAGATGTCGG-1_1-0-0	-0.0765072134287956	0.0101989123419761	0.0915815041208374	0.0580448379513063	0.345114962815731	0.12028757161616	Mac_Prolif
ATCCACCCACGTGAGA-1_1-0-0	0.0629489136989826	0.111146827802761	0.157712671647164	0.089983416931023	0.429006955397076	0.121375441507441	Mac_AgPres
ATCCACCCATTTCAGG-1_1-0-0	0.161758507132868	0.107905727283729	0.135447894173408	0.247195846880186	0.277100300558026	0.129892005246563	Mac_AgPres
ATCCACCGTAAACGCG-1_1-0-0	-0.00755884960550432	0.00677799617944413	0.10314260905223	0.152432886252031	0.345306191803704	-0.00900275267753747	Mac_Prolif
ATCCGAACAACGATCT-1_1-0-0	0.0109059221706125	0.0732597845658541	0.0446127978562064	0.139048459264976	0.237363241457199	0.0798045342604344	Mac_Prolif
ATCCGAAGTAAAGTCA-1_1-0-0	-0.0758680637068549	0.0713374783686055	0.193119780661623	0.00500094711937948	0.268079580372582	0.0507648553014439	Mac_ES
ATCCGAAGTCGGCTCA-1_1-0-0	-0.0120080266304901	0.0938045525386872	0.112795736903663	0.285270891230275	0.455520423008147	0.135024475641706	Mac_AgPres
ATCCGAATCACGACTA-1_1-0-0	-0.0495460173169626	0.0726042396967209	0.051198571003338	0.0912954756234705	0.202639559605386	0.0216146341722045	Mac_AgPres
ATCCGAATCAGCGACC-1_1-0-0	0.0257010291501741	0.0254972981443733	0.0622674381534151	0.234965837337597	0.353483539526599	0.125142902963906	Mac_AgPres
ATCCGAATCAGTGTTG-1_1-0-0	0.0365895619516733	0.0595094339606453	0.158523500645879	0.211798492847459	0.477951289720611	0.0934798678355238	Mac_Prolif
ATCGAGTAGCAGACTG-1_1-0-0	-0.0925299432999366	-0.00421590803123217	0.201906271832299	0.125120955601907	0.357562707009143	0.183284362550349	Mac_Prolif
ATCGAGTCAAGGACTG-1_1-0-0	-0.0322078859687693	0.0355924016833191	0.0308361618554463	0.0475909785026879	0.245675136738114	0.0549134878695355	Mac_Prolif
ATCGAGTCATCCGTGG-1_1-0-0	-0.0808460853398344	0.0479304895812651	0.068992924453966	-0.0153203457399126	0.302707127854428	0.147964126920868	Mac_IFN
ATCGAGTGTAAGTGTA-1_1-0-0	-0.102507304724137	0.0434657943530629	0.0833483934368645	0.0894898601244856	0.417838021975927	0.15875286384696	Mac_Prolif
ATCGAGTGTGATGATA-1_1-0-0	0.00809977587876329	0.142708779228916	0.122737384656712	0.197359689332114	0.429437968429218	-0.0017337607232274	Mac_Prolif
ATCGAGTGTTCGGCAC-1_1-0-0	0.130840408156853	0.111549292243659	0.141134784921145	0.204483767706167	0.291795063464195	0.0370238858641191	RTM_IFN
ATCGAGTGTTCGGGCT-1_1-0-0	-0.00419764485029375	0.0479696365085551	0.127068747922672	0.0946540905909664	0.430622639550393	0.148855368033999	Mac_Prolif
ATCGAGTTCAGTTTGG-1_1-0-0	0.0597219404595826	0.0501286445300348	0.0901998584562683	0.247600083606597	0.322624098820172	0.138209248107061	Mac_Prolif
ATCTACTAGCCAGAAC-1_1-0-0	0.11024438768524	0.0955919287384807	0.184037838158434	0.176946754243201	0.266368654063361	0.0825501868843469	Mac_AgPres
ATCTACTAGGCAGGTT-1_1-0-0	0.0307111901805601	0.110698129075432	0.131945012042165	0.243168585593378	0.239034381222122	0.212001706485963	Mac_AgPres
ATCTACTCACGCATCG-1_1-0-0	0.00620155588394145	0.126800437788796	0.165117379658553	-0.0594489671445682	0.0875406188190525	0.132489985978583	Mac_Angio
ATCTACTGTGTTCTTT-1_1-0-0	0.0141782135606711	0.040725352140078	0.0935632711871872	0.104786236293273	0.230031016041296	0.175056875719931	Mac_Prolif
ATCTGCCAGGTGTTAA-1_1-0-0	0.0699204947206663	0.101053007665043	0.126539307333633	0.29932259294627	0.418968072904188	0.15552956136943	RTM_IFN
ATCTGCCCAGCGATCC-1_1-0-0	0.0488951384091906	0.03561265690199	0.0863033921918442	0.143132035025364	0.324181307176719	0.0578353917800988	RTM-like_MT
ATCTGCCGTATCGCAT-1_1-0-0	-0.0138919220434677	-0.024634187178568	0.0673466845112461	0.284323570835853	0.380640615796637	0.0492816108691331	Mac_AgPres
ATCTGCCTCTACCAGA-1_1-0-0	0.178110507385493	0.0436689657477026	0.0810440766882709	0.209036148903961	0.438635514975258	0.189920977702727	Mac_ES
ATCTGCCTCTTGGGTA-1_1-0-0	0.00534015848205976	0.0103991276056863	0.0918237340546827	0.0468365216078218	0.254922574915319	0.0705967283144499	Mac_Prolif
ATGAGGGAGCTAGTCT-1_1-0-0	-0.000530974259794537	0.104086089151263	0.106006201557741	0.267697572615417	0.334724012428165	0.153808469372105	Mac_Prolif
ATGAGGGCACATGTGT-1_1-0-0	-0.0751985264288242	0.220368825585031	0.170645435573386	0.0683170718144508	0.259776360504789	-0.0168269848144712	Mac_Prolif
ATGAGGGCACGCATCG-1_1-0-0	0.0791624714001811	0.101070397932726	0.124306268563009	0.160699043573133	0.30462100487762	0.0593619271594141	Mac_ES
ATGAGGGCACGTCTCT-1_1-0-0	0.100098937277264	0.163225380487954	0.122972114839606	0.230251181958942	0.483312847218845	0.0520705851411879	Mac_AgPres
ATGAGGGGTTTGACTG-1_1-0-0	0.00779123044198349	0.270302085541065	0.137039507425082	0.341518361569551	0.411812019652835	0.111286941722878	Mac_AgPres
ATGAGGGTCGCACTCT-1_1-0-0	0.0646430307507344	0.118248776160099	0.156443531773075	0.157593007574691	0.289536489896537	0.075410175410352	Mac_ES
ATGCGATCAAAGGAAG-1_1-0-0	-0.0544179091916787	-0.0387585293411668	0.136101440767239	0.295094562543404	0.324609719108141	0.0637494888258296	Mac_AgPres
ATGCGATGTAGAAAGG-1_1-0-0	0.0138580519553006	0.0842825249604459	0.108194715004523	0.318259610287261	0.360863607659363	0.00972541672199634	Mac_AgPres
ATGCGATGTCATCGGC-1_1-0-0	0.0105208581391898	0.0229534181462685	0.130609460738224	0.199913849762194	0.295386666025334	0.0366899201121071	Mac_IFN
ATGGGAGAGATGGCGT-1_1-0-0	-0.00450370877276665	0.0534523772582914	0.0904987614776951	0.0294268964756227	0.324427565172263	0.166767791397488	Mac_AgPres
ATGGGAGAGCGATATA-1_1-0-0	-0.0844437909086247	0.0714818269980769	0.0791671221890204	0.0871808816576018	0.293821748292747	0.130011818117956	Mac_Prolif
ATGGGAGAGGTGTGGT-1_1-0-0	0.0359653867471999	0.185095911321136	0.173758950386944	-0.0403026703392464	0.221426479987362	0.191047406339141	Mac_Hypo
ATGGGAGGTAAACCTC-1_1-0-0	0.098695548657178	0.0425226606833525	0.089120108593346	0.0833251376521551	0.304310814225739	-0.00246048242543681	Mac_AgPres
ATGGGAGTCAACACTG-1_1-0-0	-0.0136673494278718	0.364514654087214	0.127138201323486	0.272336680109391	0.281716105999175	0.172168622058924	Mac_Hypo
ATGTGTGAGAGTTGGC-1_1-0-0	0.0747221358161796	0.0619828057847884	0.199956279265013	0.314676872668743	0.333986912576067	0.133943862268516	RTM_IFN
ATGTGTGAGGCAGTCA-1_1-0-0	0.0563124687537448	0.0508531905718727	0.1319544186984	0.142610189235489	0.354234662290776	0.164952103588627	Mac_AgPres
ATGTGTGAGGGCTTCC-1_1-0-0	0.0787553768186355	0.0818939769687983	0.160317643282062	0.130182834600689	0.358046435137334	0.0963894821582102	Mac_AgPres
ATGTGTGCAAAGAATC-1_1-0-0	0.0859080744358962	0.0991883410292311	0.120612434377626	0.221199174296039	0.36678094984061	0.129110126786482	Mac_AgPres
ATGTGTGCAGATAATG-1_1-0-0	-0.0888030550101504	0.00532536533756128	0.0803256108519068	0.133963483322905	0.220183781359988	0.150446210433154	Mac_Prolif
ATGTGTGGTGTCTGAT-1_1-0-0	0.00300875206381429	0.176173497001631	0.151974721071436	0.104660731115173	0.460366797674925	0.171561149978267	Mac_Prolif
ATGTGTGTCCGCTGTT-1_1-0-0	0.087173616250513	0.00327022732208182	0.116214274716884	0.266329663077866	0.276572711523891	0.0419065786539836	Mac_AgPres
ATTACTCCAAACTGCT-1_1-0-0	-0.0503975259232585	0.0503632025386064	0.0994755122505142	0.13060938356794	0.316490621283896	0.142227863817889	Mac_Prolif
ATTACTCGTACCTACA-1_1-0-0	0.105030082435916	0.149070181273316	0.213703435584466	0.0272147489176399	0.145748317327917	0.0750107501369412	Mac_IFN
ATTACTCGTATAATGG-1_1-0-0	0.014887375976276	0.108002392062589	0.179043928990426	0.301205053366931	0.0784681418844624	-0.0907967611837282	RTM_Int
ATTATCCAGTTGAGTA-1_1-0-0	0.116280935263076	0.192395638196704	0.112771962746732	0.0594730838460617	0.153247900502511	0.00247504557785902	Mac_Hypo
ATTATCCCATGTAGTC-1_1-0-0	0.1667142139106	0.204454879606745	0.146479502489894	0.206914082403397	0.23180915816581	0.113189854266063	Mac_Hypo
ATTCTACAGCGATAGC-1_1-0-0	0.0543019339507078	0.0525187830810512	0.0568503090111021	0.103451019734514	0.236825262392858	0.0984056587369558	Mac_ES
ATTCTACCAAGGTTTC-1_1-0-0	0.0400918473780089	0.0543720145712766	0.116864374072307	-0.0174784034532522	0.235129970984375	0.0879938092752248	Mac_Prolif
ATTCTACCACAGGAGT-1_1-0-0	0.107590768336014	0.121458020498088	0.112645414972355	0.105661246069529	0.35510879412668	0.128564687274627	Mac_Prolif
ATTCTACCATGTCTCC-1_1-0-0	0.0923415656253785	-0.0949683254158721	0.0966208421045096	0.0765662463382055	0.36647284788138	0.0330353321422665	Mac_ES
ATTCTACGTCTCGTTC-1_1-0-0	-0.0705340597648269	0.0234731610115631	0.12830229755083	0.0836214355619303	0.426190749248529	0.0773224532717576	Mac_AgPres
ATTCTACGTGTAACGG-1_1-0-0	0.0759121814852907	0.096280177581723	0.175636449517803	0.0203401385193505	0.298356131994687	0.118898157970287	Mac_ES
ATTCTACGTGTCTGAT-1_1-0-0	0.0396178032710996	0.0831149636040109	0.195195389873873	0.216611882187216	0.445037792442135	0.0553422760970587	Mac_AgPres
ATTCTACGTTTCGCTC-1_1-0-0	0.0291392663901857	0.0375611466381374	0.114084722987894	0.0835516085332116	0.237305000520303	0.0931247695137017	Mac_ES
ATTCTACTCCTTTCTC-1_1-0-0	0.163498240598529	0.148158544018442	0.204555322149521	0.304417118395318	0.384649848120972	0.108609448404368	Mac_Hypo
ATTGGACGTAAATGAC-1_1-0-0	0.00971146346334409	0.222806223035905	0.16732974734358	0.391294873974727	0.118166939485289	0.10712634767814	Mac_Angio
ATTGGACTCCATGAGT-1_1-0-0	0.00776375327803708	0.0798154952917674	0.0622809109782064	0.0514888640517489	0.331052601474427	0.151765187198407	Mac_AgPres
ATTGGACTCGTTACAG-1_1-0-0	-0.132321940742942	0.0183190534451138	0.112876081188116	0.0684038881139777	0.269043025814473	0.0434914649113962	Mac_Prolif
ATTGGTGAGGGATACC-1_1-0-0	-0.0718577270039187	0.155859604991435	0.109768407673199	0.215260723177726	0.262089238569297	0.0998577556479912	RTM_Int
ATTGGTGAGGGCTTCC-1_1-0-0	-0.0345425645665976	0.0440757224306764	0.12420838157302	0.219714111712768	0.453417636078914	0.0504514133403731	RTM_IFN
ATTGGTGGTCGTTGTA-1_1-0-0	0.0778160227564356	0.0315420975324107	0.126182161473663	0.10292287545033	0.312487692701624	0.073115710983793	Mac_Prolif
ATTGGTGTCAACTCTT-1_1-0-0	0.0844499036161549	0.129824727909647	0.152879891774359	0.235061204941057	0.315010653697049	0.128614527971701	RTM_Int
ATTGGTGTCACGGTTA-1_1-0-0	-0.0207091846389575	0.104434461690645	0.0865087178827658	0.0581097296377486	0.315457744247075	0.113396148102126	Mac_ES
ATTTCTGAGAAACGAG-1_1-0-0	0.0942365834265161	0.0465482900658129	0.14249713475079	0.278114808729672	0.326533779815972	0.0453269534985701	Mac_IFN
ATTTCTGAGATGAGAG-1_1-0-0	0.126495560006504	0.0386988476293187	0.173042606811397	-0.0505684962536143	0.304814658049519	0.0448799619166914	Mac_ES
ATTTCTGAGTACGTAA-1_1-0-0	0.0241625799182334	0.0506240584967168	0.0579570368828463	0.208948846886001	0.380467608404133	0.0282489083946205	Mac_AgPres
ATTTCTGGTACTCAAC-1_1-0-0	0.0649723562366264	0.102107944758054	0.0597074480108468	0.0598032917683399	0.313458566746649	0.0384143059035266	Mac_ES
ATTTCTGGTTGGTGGA-1_1-0-0	0.127372934234143	0.0241816823891956	0.152945353452857	0.200037018081266	0.362209509295767	0.0283715863244104	Mac_AgPres
ATTTCTGTCTCTTGAT-1_1-0-0	-0.0936571745320094	-0.00229107392127703	0.0892689254337957	0.141852170672784	0.447561664022749	0.128860388784276	Mac_AgPres
CAACCAAAGTTGTCGT-1_1-0-0	0.0130749992845516	0.0591993853624588	0.202795121740081	0.141343935691943	0.285020963912244	0.200640236829325	Mac_IFN
CAACCAACAAACTGCT-1_1-0-0	0.116997044654649	0.014368590460318	0.138173750872057	0.0656022278772123	0.15101711969317	0.174456900164252	Mac_Prolif
CAACCAACAAGACACG-1_1-0-0	0.017717396277496	0.0543879440767704	0.0952229491287168	0.144480608834357	0.39092718095289	0.133640279652371	Mac_Hypo
CAACCAACAGGTCGTC-1_1-0-0	0.0309845263699759	0.192363459902553	0.17899793083933	0.0896341055801744	0.227596252919958	0.138096640699918	Mac_Prolif
CAACCAACATTGGGCC-1_1-0-0	0.11655524333737	0.136975202086868	0.116654650321687	0.191500009419862	0.341373811135363	0.127196489604951	RTM-like_MT
CAACCAATCTAGAGTC-1_1-0-0	0.00681224785005063	-0.0237956699390334	0.123110164802214	0.224718985542596	0.483675020170454	0.102851984270174	Mac_AgPres
CAACCTCAGGTTCCTA-1_1-0-0	0.0276900532359789	-0.0186156533493024	0.171758045193953	0.0205760525245533	0.235532612441334	0.0222130946464221	Mac_ES
CAACCTCCACACGCTG-1_1-0-0	0.0115284921910454	0.0212684513424186	0.137459908275817	0.271895954422103	0.204222119220225	0.191976951127167	Mac_IFN
CAACCTCGTTCTGAAC-1_1-0-0	0.0680321992880314	0.0921147017757235	0.161974677761346	0.220725284319145	0.294441720050968	0.16260543705826	Mac_AgPres
CAACCTCTCCCAACGG-1_1-0-0	0.132105414002183	0.0622151503344536	0.148397436136159	0.0363414975057609	0.418875898482472	0.0879018218918319	Mac_ES
CAACTAGAGATAGTCA-1_1-0-0	0.13508074593773	0.316979821393793	0.189871157397083	0.134303199972952	0.228213765693426	-0.056678044682805	Mac_Hypo
CAACTAGCATTAACCG-1_1-0-0	-0.0976243550006525	0.197553932438339	0.125055444116501	0.269135629572282	0.269317651080507	0.0553973063287368	Mac_Prolif
CAACTAGGTCCAAGTT-1_1-0-0	0.0700776979203827	0.101961600866718	0.186592000882896	0.290667873045199	0.291959506379544	0.0926397028369015	Mac_AgPres
CAACTAGGTGTGACCC-1_1-0-0	-0.112130259056201	0.0723143352626939	0.0902526949900642	-0.00985692224706425	0.348030801356597	0.138955029327662	Mac_Prolif
CAACTAGTCATAAAGG-1_1-0-0	0.142844461607195	0.0734537545559072	0.0962346560050316	0.0242378348830678	0.287228180453986	0.0437391731730462	Mac_AgPres
CAAGAAACACGAAGCA-1_1-0-0	0.0183621521986579	0.0612543455196511	0.0970674839884791	0.0156955617735288	0.208976643562854	-0.0169503831618358	Mac_Angio
CAAGAAATCAGCTGGC-1_1-0-0	0.0308015922245242	0.134983461877875	0.159095449939093	0.236515647829557	0.40718731843647	0.0951127296249961	Mac_AgPres
CAAGATCCACACATGT-1_1-0-0	0.0821245682480589	0.11565541756542	0.127672131869862	0.1279453365656	0.35655386094363	0.0773127934483186	RTM_IFN
CAAGATCCACTGAAGG-1_1-0-0	-0.0599637690421974	0.0936483543703437	0.0864551911849255	0.120179999950157	0.3851849934398	0.163391143582993	Mac_ES
CAAGATCGTGCTGTAT-1_1-0-0	0.0221604850953019	0.0528081879669738	0.137392737465864	0.264295832813938	0.47352806855433	0.051575846590244	RTM_Int
CAAGATCTCAGTGTTG-1_1-0-0	0.0282784922782386	0.204804437722801	0.0869891251006964	0.214816810955921	0.324739199827675	0.193249996963403	RTM_IFN
CAAGATCTCGGATGGA-1_1-0-0	0.0166260719680276	0.0486423938125691	0.116127854808927	0.15094042645136	0.418512633450351	0.102278948480498	Mac_Prolif
CAAGATCTCTTCCTTC-1_1-0-0	-0.0448562565519585	0.101580900264239	0.0955480678761273	0.352484143946583	0.234657223849118	0.0638284574209687	Mac_Alv-like
CAAGGCCAGAAAGTGG-1_1-0-0	0.00683668676259913	0.170921222409859	0.149223725587915	0.0457025479209855	0.372468274547356	0.134674192256629	Mac_Prolif
CAAGGCCAGATGTCGG-1_1-0-0	0.0649740609053242	0.05870282075253	0.0902903741699926	0.043718987260827	0.305097999954667	0.0928167102982991	Mac_ES
CAAGGCCAGCATGGCA-1_1-0-0	-0.103458352647602	0.0684288186667816	0.0995803264088283	0.163676012647292	0.327236098728147	0.00648690577971053	Mac_AgPres
CAAGGCCCAAGACGTG-1_1-0-0	-0.0257719261568682	0.14654415417691	0.19936839513187	0.134670857903903	0.24825976298358	0.0571372935286842	Mac_Hypo
CAAGGCCCAGGTCTCG-1_1-0-0	0.103412035969099	0.214763425096293	0.142356018539331	0.0231842969389915	0.254615153331906	0.0240854696407771	Mac_Prolif
CAAGGCCCATTAACCG-1_1-0-0	0.0346132584872871	-0.0135995017066605	0.173758092723024	0.165201076838948	0.290404114279737	0.174659144942937	RTM_Int
CAAGGCCGTCGCATAT-1_1-0-0	0.0388736716361273	0.122284374398679	0.0353077009516033	0.202369598197095	0.243083573349404	0.0199419286479825	Mac_Angio
CAAGGCCGTTCGTGAT-1_1-0-0	0.070583568728095	0.198996368684818	0.185711239570323	0.207688679880942	0.449251838549231	0.119885650402881	Mac_AgPres
CAAGGCCTCCACGAAT-1_1-0-0	0.12738303489879	0.119575290975782	0.139803681274272	0.178773034660555	0.326754105244315	0.104451261873563	Mac_AgPres
CAAGTTGAGCGTTTAC-1_1-0-0	0.0696046614578727	0.149975480731614	0.175053661706463	0.13998239677052	0.153277134502959	0.212907336689907	Mac_ES
CAAGTTGCAAAGAATC-1_1-0-0	0.00495447245864883	0.084056111771529	0.0913347802026378	0.167199985276581	0.464508928281289	0.0822360245724068	Mac_ES
CAAGTTGCAGGCTCAC-1_1-0-0	0.0446717051953141	0.0822715712939692	0.0948996109514625	0.279819798601789	0.306209662938036	0.140131090928479	Mac_ES
CAAGTTGTCAGTTGAC-1_1-0-0	0.0397193452649484	0.0358047624223238	0.101509905686919	0.112010796615948	0.148554448253528	-0.0457164965852785	Mac_ES
CAAGTTGTCATAAAGG-1_1-0-0	0.0302897769803228	0.150017739445508	0.122178043865036	0.104088952492771	0.408914171432812	0.0929886539948415	Mac_ES
CAAGTTGTCCGCATAA-1_1-0-0	0.133491908294054	0.120037153074625	0.143633513465264	0.354039715953633	0.500189157681781	0.129478450668161	RTM_IFN
CAAGTTGTCTGCAAGT-1_1-0-0	0.115226866182654	0.105198714123898	0.132591276382182	0.234677117823704	0.34895621969577	0.0174460612483615	Mac_AgPres
CACAAACCAAGTCTGT-1_1-0-0	0.0495667303469173	0.11172119219231	0.144399674494713	0.227450053688094	0.193364825540673	0.106229739264718	Mac_AgPres
CACAAACCAGGTCGTC-1_1-0-0	-0.0235133343542604	0.161996850101021	0.210855578073633	0.301988046588671	0.361934546274556	0.040780237473974	Mac_AgPres
CACAAACGTCGTCTTC-1_1-0-0	0.195477887833741	0.254192822137966	0.191393547851903	0.237920449418267	0.379548370177035	0.138846056755732	Mac_AgPres
CACAAACGTCTGCCAG-1_1-0-0	0.0244097325858333	0.117499923108008	0.166489896608215	0.0366419983151815	0.148903834369598	0.0844065195042557	Mac_ES
CACAAACTCTCTTATG-1_1-0-0	-0.175777570127962	-0.0115641955093339	0.0958429588890009	0.217094566442059	0.509038654005898	0.0149001149043283	RTM_IFN
CACACAAAGCTCCTTC-1_1-0-0	0.0251256701892493	0.218787797693142	0.126895207391831	0.185725923831489	0.198473127944067	0.0874146525827741	Mac_Hypo
CACACAACAGCTCGAC-1_1-0-0	0.0902203109713416	-0.00932162853001883	0.10649743060253	0.189174448622557	0.364775482307344	0.123503689839953	Mac_AgPres
CACACAACAGCTGCTG-1_1-0-0	0.0419416304725647	0.116590031097807	0.179186335116259	0.155604495210603	0.34632656800146	0.12800716277874	Mac_Angio
CACACAACAGGTTTCA-1_1-0-0	0.0968387560848422	-0.023698161522156	0.176100887529935	0.122387740724306	0.308475036582386	0.0165460905776368	Mac_Prolif
CACACAAGTAAGTGGC-1_1-0-0	0.022494869476388	0.277225909729696	0.112470400122209	0.383746164364282	0.296152766645976	0.103127868076835	Mac_Hypo
CACACAATCAGGATCT-1_1-0-0	-0.0600886682358411	0.0874710177525997	0.110986013406699	0.0874682449557725	0.112983592858011	0.121285856384209	RTM_Int
CACACAATCAGGCCCA-1_1-0-0	0.163192328068825	0.144610225321596	0.234416742167955	0.164980732755581	0.282196469337581	0.00837242516370457	Mac_Prolif
CACACAATCCGGGTGT-1_1-0-0	0.00820243571157603	0.0703528359408728	0.0708171393011472	0.1409268030815	0.320197185360697	0.144128675891739	Mac_Prolif
CACACCTCAATCACAC-1_1-0-0	0.0143700908696371	0.069201732468716	0.0858143049254957	0.312265851347598	0.436228344394408	0.164646783657509	Mac_AgPres
CACACCTGTGAGTATA-1_1-0-0	-0.0741494359002392	0.101461148303204	0.0939230431009144	0.146597450042905	0.422076555586568	0.115911148720728	Mac_Prolif
CACACCTGTGGTACAG-1_1-0-0	0.0980565698849574	0.0464662738322459	0.104568605803196	0.276344456482139	0.432838620513517	0.158211064027969	RTM_IFN
CACACTCAGATCACGG-1_1-0-0	0.236838584257411	0.074682647233216	0.108868170649398	0.249298894361396	0.236424226936674	0.0709142925530261	RTM-like_MT
CACACTCAGGCTCAGA-1_1-0-0	0.0582791542839527	0.1755285095168	0.156181353640331	0.257773675900224	0.31208089858736	0.105207189002249	Mac_AgPres
CACACTCAGTAGGCCA-1_1-0-0	-0.0518161427212477	0.035530870392271	0.0916409769143885	0.168109302753272	0.484112556160955	0.0304553717495916	Mac_AgPres
CACACTCAGTGTTTGC-1_1-0-0	0.0956071740186993	0.276775530213115	0.165124207695125	0.200972347421945	0.363886521097668	0.0835437754020426	Mac_Angio
CACACTCCACGTCAGC-1_1-0-0	0.0225615188601649	0.177650898458852	0.189356292351882	-0.045846264213459	0.267701510651185	0.0702026391401457	Mac_ES
CACACTCCAGGAATGC-1_1-0-0	0.00528352616396066	0.103922288615098	0.0964477192226305	0.0772886517321397	0.307646101600824	0.169729208623971	Mac_Prolif
CACACTCGTCTCATCC-1_1-0-0	-0.016591241143452	0.0527558159937828	0.0997371201796674	0.131237352196627	0.319919337847473	0.229014611825467	Mac_AgPres
CACACTCTCATTATCC-1_1-0-0	-0.0914811686024224	0.0859857499292397	0.117531706925915	0.154959134116898	0.167160713231111	0.11486474800541	Mac_Prolif
CACACTCTCCATGCTC-1_1-0-0	-0.0448419320825403	0.0210886841719111	0.110247502528978	0.0490258818078506	0.242133961246579	0.0860961846616763	Mac_Prolif
CACACTCTCGTGACAT-1_1-0-0	-0.149680242688293	0.15190646703342	0.165080547312154	0.107790273315498	0.167175353918811	0.112590088551971	Mac_Prolif
CACAGGCAGAACAATC-1_1-0-0	0.0977418141361335	0.376873195107987	0.173099545356914	0.334098962945546	0.391387466311638	0.113199554383022	RTM_IFN
CACAGGCCAACTTGAC-1_1-0-0	0.242222083543338	0.0599159516007104	0.13740074307984	0.195202870195183	-6.48729690582439e-05	0.13861492120969	RTM_Int
CACAGGCCAATAGAGT-1_1-0-0	-0.0379330758709812	0.0203656352821387	0.181071483308855	0.125935785646295	0.195610546913967	0.123013466055279	Mac_Prolif
CACAGGCCACTCGACG-1_1-0-0	-0.0276844315947324	0.0590020186054097	0.185345877912995	0.318549302366553	0.366871116383355	0.0228803132058515	Mac_IFN
CACAGGCCAGCCTTTC-1_1-0-0	0.0719876605392105	0.0155391026698524	0.0641971628380829	0.306476811831697	0.315562098532963	0.114219321395432	Mac_AgPres
CACAGGCCATATACGC-1_1-0-0	0.0268262347455863	0.100711304408642	0.195192050049726	0.171846769834459	0.366139092657103	0.0850512153858567	Mac_AgPres
CACAGGCGTAAGGATT-1_1-0-0	-0.07319758246771	0.0851328358739304	0.10992223705358	0.236941897106438	0.194971338730729	0.136668946220153	Mac_Angio
CACAGGCGTGCGATAG-1_1-0-0	0.20721407157241	0.0563564590702615	0.183849479931332	0.182581569649551	0.349970542519626	0.100440592564403	Mac_AgPres
CACAGGCGTTAAAGAC-1_1-0-0	0.0225446958687917	0.0535209136928085	0.157366314152069	-0.0530695786133928	0.148059145016387	0.13299689304055	Mac_Prolif
CACAGGCGTTATCACG-1_1-0-0	-0.0159762630691567	0.130063694460009	0.138392780533968	0.0976263216326312	0.280197887572962	0.0876396051336163	Mac_Prolif
CACAGGCTCATCGATG-1_1-0-0	0.0396363080449604	0.0737257415379055	0.104513190312532	0.213249270456917	0.394719770907756	0.118055361940847	Mac_AgPres
CACAGGCTCGTTGCCT-1_1-0-0	-0.060104185842919	0.244196395171717	0.165853462019893	0.0407221270719308	0.150727512859868	0.033920801871363	Mac_Angio
CACAGTACAACCGCCA-1_1-0-0	0.0560979830209189	0.000187817717021421	0.150950492938154	0.305987013219629	0.352237205101486	0.0887085193612354	Mac_AgPres
CACAGTACAGTAACGG-1_1-0-0	0.106815063756011	0.186266317386468	0.173429578486902	0.0870285801755704	0.282514195160287	0.0555030021896696	Mac_Prolif
CACAGTATCTGGGCCA-1_1-0-0	0.121355650738102	0.126492650404611	0.126853725860654	0.0667877088097919	0.244379336398622	0.101310640975859	Mac_Prolif
CACATAGAGAGCAATT-1_1-0-0	0.0787792048509197	-0.0347300821930924	0.0989784881035151	0.234624295633502	0.350492315564609	0.023924618427301	Mac_IFN
CACATAGCACTCTGTC-1_1-0-0	-0.0345001060273609	0.0633718266872388	0.090313429206777	0.194434115943927	0.366349787730389	0.140482912168286	Mac_ES
CACATAGCATTTCACT-1_1-0-0	0.0210056673317658	0.067018463127585	0.0902458940255053	0.194406781052738	0.361406800433246	0.092512863583602	Mac_Angio
CACATAGGTTGATTCG-1_1-0-0	0.05290806431117	0.0146582336445411	0.140074022704834	0.239167386955065	0.353744374128835	0.126679736205717	Mac_AgPres
CACATAGTCGGAAACG-1_1-0-0	0.213763367071844	0.0873967476311827	0.0751179629374771	0.282350557972861	0.226785739011326	0.0972486868107464	Mac_IFN
CACATTTCAGTAACGG-1_1-0-0	0.0729800365057747	0.0760474698905325	0.069989099042683	0.13823248430189	0.379464682897694	0.120365051268483	Mac_Prolif
CACATTTGTTGGTTTG-1_1-0-0	0.0282705101560544	0.113290309464752	0.130074126857687	0.016651088539563	0.360846508591938	0.094876392899802	Mac_ES
CACATTTTCCTTGACC-1_1-0-0	0.0229014496765312	0.125566567000512	0.120427009288942	-0.000669892708167252	0.354025733028957	0.157062378881244	Mac_ES
CACATTTTCTCCAGGG-1_1-0-0	-0.0105182738329719	0.155249816621126	0.167790562446763	0.289274736483569	0.356852282623543	0.0675752738802441	RTM_IFN
CACCACTAGCCAACAG-1_1-0-0	0.0612245784745755	0.0781863426975897	0.125512910308977	0.0431618264317049	0.0825384520015584	0.134937020718263	RTM-like_MT
CACCACTGTATGAATG-1_1-0-0	0.149460856197923	0.0758605468494433	0.00936626342546434	0.0923214065389061	0.248262639086479	0.160016666727736	Mac_AgPres
CACCACTGTCCGAAGA-1_1-0-0	0.00605565475400205	0.0511057371388219	0.129885379661148	0.169606217439472	0.342107268740591	0.0904449229486498	RTM_LA
CACCACTGTCGCGTGT-1_1-0-0	0.0984995765384994	0.158417088896892	0.112809360878738	0.0868144726554752	0.251370881196924	0.0849634011253345	Mac_Prolif
CACCACTGTCGTCTTC-1_1-0-0	0.0825944647325678	-0.0375258665825385	0.127945776684436	0.105361727578976	0.158052832805678	0.165362191898933	Mac_IFN
CACCACTGTGGCAAAC-1_1-0-0	-0.0191148479138961	0.0274566178571779	0.135566408791267	0.1515400798141	0.296191662937454	0.125886767612815	Mac_Prolif
CACCACTTCTAACTCT-1_1-0-0	0.0236640654432012	0.0890811560019831	0.0992204118414689	0.228286322427913	0.365172049024234	0.123052512746724	Mac_AgPres
CACCACTTCTACCAGA-1_1-0-0	-0.0278274611707651	0.0482006678645238	0.0681291287388507	0.0673057404934257	0.396120088117074	0.111630340916243	Mac_Prolif
CACCACTTCTGGTGTA-1_1-0-0	0.0176023417010155	0.0610908054706291	0.159767001902928	0.217687558772318	0.276766272224761	0.0549647483328357	Mac_Prolif
CACCAGGAGCAATCTC-1_1-0-0	-0.0526109421626377	0.0339431082961248	0.144799048443426	0.285762299780299	0.402514813905171	0.0794261140517901	Mac_AgPres
CACCAGGCACACAGAG-1_1-0-0	-0.0734367506868619	-0.0222446113753942	0.0659981338950373	0.143538452109885	0.291762562381822	-0.0562326479101869	RTM_Int
CACCAGGCACCCATGG-1_1-0-0	0.122041934703791	0.0969057353097706	0.148519770592297	0.101175352783081	0.263577918745608	0.0938808392821249	Mac_AgPres
CACCAGGGTATATGAG-1_1-0-0	0.0492545087384795	0.0430236751347656	0.125984871355042	0.129943948882761	0.363451598945838	0.118162446362463	Mac_AgPres
CACCAGGGTCCAACTA-1_1-0-0	0.0910754242626009	0.111603249600184	0.171650006086139	0.227684077566064	0.395971404284349	0.0954856514582555	Mac_Prolif
CACCAGGTCATCATTC-1_1-0-0	0.0546518907690603	0.0823372880082509	0.105407785463659	0.213782418365406	0.309673500398482	0.136598450049673	Mac_AgPres
CACCTTGTCCTGTAGA-1_1-0-0	0.131454937624293	0.245969452322212	0.151664478184989	0.0637354140964623	0.33801327094387	0.0616974083260939	Mac_LA
CACTCCAAGATATACG-1_1-0-0	0.0293872463640293	0.106731343986218	0.124233732690819	0.175261870290131	0.335498987108888	0.0282060450449495	Mac_IFN
CACTCCAAGTACGCGA-1_1-0-0	-0.00759812168016263	0.156217032559191	0.135137169234922	0.00718208555137217	0.18351426913371	0.0204228572253835	Mac_IFN
CACTCCATCAAACCAC-1_1-0-0	0.0089064974631867	-0.0367336484081179	0.117581354022579	0.15193166884355	0.342836428020359	0.0738175794062167	Mac_Prolif
CAGAATCAGATACACA-1_1-0-0	-0.0124681032853051	0.169185561847832	0.154197835185785	0.193042164716477	0.408946084197216	0.169966534449176	Mac_IFN
CAGAATCAGATAGTCA-1_1-0-0	0.116562748004314	0.07375860549492	0.134613435446377	0.197058690389012	0.29743240643165	0.0950698011232655	Mac_AgPres
CAGAATCAGCCTCGTG-1_1-0-0	0.134214494933481	0.0690048913497084	0.121861916172353	0.189797433952323	0.389923579884496	0.0282649755630759	Mac_AgPres
CAGAATCCAGTCTTCC-1_1-0-0	0.0348964689099341	0.0386165783834804	0.125878077347784	0.0771384980232506	0.104892799111007	0.0726551072551543	Mac_Prolif
CAGAATCGTCTAAAGA-1_1-0-0	0.101326586377235	0.279690086582513	0.120513655974151	0.151158962982278	0.0228707695894055	-0.0163509500963746	Mac_Hypo
CAGAGAGCACAACGCC-1_1-0-0	0.0131021076471711	0.101983818667318	0.135325560553693	0.186082797659092	0.14112194727864	-0.00277376739486773	Mac_ES
CAGAGAGCACGAGAGT-1_1-0-0	0.0428861992685652	0.0709297427513771	0.144956965902488	0.23283722725866	0.531575567324811	0.129666148885129	Mac_AgPres
CAGAGAGGTCCGAACC-1_1-0-0	-0.0373781719270621	0.381088204788736	0.234127892346803	0.243794612986811	0.257256854132683	0.0902074110137271	Mac_Hypo
CAGATCAAGCGATCCC-1_1-0-0	0.0394976770179891	0.157520598117964	0.127961758841681	0.113231920940741	0.237501300322577	0.0942518426929288	Mac_IFN
CAGATCAAGCTGAAAT-1_1-0-0	0.111221141334742	0.10263826183771	0.166116543681019	0.279703508088807	0.361884209863334	0.108451497144206	Mac_AgPres
CAGATCACATTCCTGC-1_1-0-0	0.00118733166487794	-0.013723977243209	0.122379573858469	0.14584710936591	0.215336986944063	0.0599703176211747	Mac_IFN
CAGATCAGTCGGCATC-1_1-0-0	0.171558761412219	0.112629647298058	0.174365555600787	0.10428343011545	0.233951441895406	0.142659329871056	Mac_Prolif
CAGATCATCACTTACT-1_1-0-0	0.129302327983425	0.125449610728301	0.157056479128307	0.235341213516029	0.389587270005086	0.144701425011089	RTM_Int
CAGCAGCAGAATTGTG-1_1-0-0	0.00288934472928118	0.0521883913199726	0.0732037865897154	0.0454181074170192	0.209975906351235	0.0682873081249295	Mac_Prolif
CAGCAGCCAATAGAGT-1_1-0-0	0.103743874568839	0.203929672210457	0.144705085636959	0.119103751635186	0.190393784601818	0.10510870210915	Mac_Prolif
CAGCAGCGTAGCGATG-1_1-0-0	0.155710916263773	0.363792183242472	0.121846421262883	0.0790276090764956	0.147405600440023	0.0650853401364738	Mac_Hypo
CAGCAGCGTATAATGG-1_1-0-0	0.0680027508943879	-0.0154013981389957	0.0291154579920447	0.0513679213383164	0.289835231599977	0.0895316258057219	Mac_AgPres
CAGCAGCTCTTCATGT-1_1-0-0	-0.0932051930378358	0.0759532010824021	0.0638235505263599	0.12165419592328	0.226875773984577	0.0406208116962815	RTM_IFN
CAGCATACAATGACCT-1_1-0-0	0.157447968919004	0.707116740837789	0.247891085434758	0.243060321198623	0.278447702799576	-0.0168355098242141	Mac_Hypo
CAGCATACACCATCCT-1_1-0-0	-0.0811068848437426	0.00920198502498779	0.0637225229167545	0.0985951557895178	0.371811761356417	0.1120311817724	Mac_Angio
CAGCATAGTTGTCGCG-1_1-0-0	0.0507649151218909	-0.0370784021907171	0.0836655070751176	0.260562404365658	0.252247327656771	0.245696433092009	Mac_ES
CAGCCGAAGCTAGTGG-1_1-0-0	0.00188962911570303	0.15565830793062	0.165043886492604	0.211521946749221	0.261055412301466	0.147580343281131	Mac_Angio
CAGCCGACAGCTCGCA-1_1-0-0	-0.119180764276114	0.245743843689076	0.142202690099869	0.256435069166748	0.374962968846344	0.0247847707771296	RTM_IFN
CAGCCGACATATGCTG-1_1-0-0	0.0800840820767838	0.0383339995568601	0.0599560589578605	0.20584622853247	0.353686521303463	0.129119888021974	Mac_AgPres
CAGCCGACATGTCCTC-1_1-0-0	0.0631050182187795	0.0478742387311406	0.127639459548042	0.0759645074982408	0.219661030043384	0.0489112270642769	Mac_ES
CAGCCGACATTTGCTT-1_1-0-0	-0.0949613648292052	0.0360392097619979	0.112664114762974	0.182801428906652	0.339659250866602	0.0166912469150209	Mac_AgPres
CAGCCGAGTAAACCTC-1_1-0-0	0.0575262730330203	0.0396001700976326	0.113918935975379	0.283015592484717	0.267514882431928	-0.00569188573791993	RTM_IFN
CAGCCGAGTCACAAGG-1_1-0-0	-0.0704308125842256	0.144803755179623	0.0803603033356898	0.13004443514408	0.383200652501679	0.0724216570712642	RTM_LA
CAGCCGAGTCAGCTAT-1_1-0-0	-0.0768399828000347	0.0626986573643294	0.122741883266412	0.00818731897472647	0.250050201561779	0.0843599771370322	Mac_Angio
CAGCCGAGTCGGGTCT-1_1-0-0	0.0610619559254069	0.27435333529693	0.13047659217471	-0.0399901030520844	0.431969201948738	0.141924155755062	Mac_AgPres
CAGCCGAGTGCAGTAG-1_1-0-0	-0.1499727722198	0.0927957732701895	0.122336940614801	0.0755985359990805	0.30963046722136	0.0969765799508212	Mac_Prolif
CAGCCGAGTTCGTTGA-1_1-0-0	0.0379786710892208	0.0790162259055958	0.0883959491072922	0.0992303335340153	0.289770303819096	0.124674014882246	Mac_Prolif
CAGCCGATCAGCACAT-1_1-0-0	0.196571066106736	0.0790785617306442	0.0908419576019521	0.303287302074646	0.361044473351357	0.0675841217518276	Mac_IFN
CAGCCGATCGATAGAA-1_1-0-0	0.0111089665036923	0.011225404873119	0.165431032270516	0.0410621941101222	0.178883526021278	-0.0438110583988408	RTM_Int
CAGCCGATCTGCCAGG-1_1-0-0	-0.146582624884338	0.237730505512882	0.140494804146411	0.122352726263751	0.183040148565091	-0.0775010967209801	Mac_Hypo
CAGCGACCAAGAAAGG-1_1-0-0	0.113738187043031	0.132217736551692	0.0966991190866222	0.0506574848202797	0.23192901519252	0.1614450002747	Mac_Prolif
CAGCGACGTACCGGCT-1_1-0-0	-0.0356955119582178	0.104775911780781	0.194760301398338	0.153697505294887	0.356369816703533	0.12762017085171	Mac_Prolif
CAGCGACGTTACGCGC-1_1-0-0	0.0663228893215293	0.071830841387035	0.171890863381678	0.347881999111269	0.315536415685109	0.0634536446834061	Mac_Prolif
CAGCGACTCAAGGCTT-1_1-0-0	0.0369974063979762	0.174377620781545	0.135447491242356	0.298722422895347	0.267710297653728	0.156856663446381	Mac_AgPres
CAGCTAACACCGAAAG-1_1-0-0	0.00787755507127569	0.0764026681542598	0.0887410247111285	0.0927932822782883	0.201945727659024	0.073611774838961	Mac_Prolif
CAGCTAATCGTCACGG-1_1-0-0	-0.122318046139582	0.0583922478940363	0.104384716532425	0.294460735078586	0.340020109579567	0.0854116192673041	RTM_IFN
CAGCTAATCTTCATGT-1_1-0-0	0.0026512964516027	0.0795602052943441	0.150297884308033	0.151741506507197	0.169667106150579	0.0927847837145753	Mac_Prolif
CAGCTGGCAACACGCC-1_1-0-0	-0.00305451364567097	0.164567508901201	0.159848063289906	0.251567000249702	0.162587626714657	0.0432366725015104	Mac_Angio
CAGCTGGGTAATCACC-1_1-0-0	0.0385123716342906	0.128498928929956	0.0854193734366062	0.146898600874332	0.24999647593258	0.0831085240500491	Mac_IFN
CAGCTGGGTCCAGTTA-1_1-0-0	0.00311138453575754	0.279254695512719	0.176432955257321	0.0699369621090063	0.173784820878787	0.0315961188861405	Mac_Hypo
CAGCTGGGTGAGTGAC-1_1-0-0	-0.0146248343452327	0.10920785016824	0.124126800520721	0.16690197652524	0.345246637431867	0.15203379511258	Mac_ES
CAGCTGGTCACCTCGT-1_1-0-0	0.139209939627196	0.0443625022619876	0.089840656716245	-0.0716306691803929	0.231338135406579	0.111473625530231	Mac_Angio
CAGGTGCAGAACTGTA-1_1-0-0	-0.0925947623446479	0.0401463132795755	0.0844059763651736	0.0325269220200321	0.317370547663298	0.0936553642197277	Mac_Prolif
CAGGTGCAGTACGCGA-1_1-0-0	0.0608254147023249	0.232370984002822	0.148447770412432	0.241126395571616	0.380892712382886	0.0737959756671151	Mac_Hypo
CAGGTGCCAGGAATCG-1_1-0-0	-0.0247873070219477	0.233084000949934	0.112681607924143	0.127058873057278	0.242206047143361	0.203711938449346	Mac_Angio
CAGGTGCTCACAACGT-1_1-0-0	0.080451382303269	0.0694559586730142	0.127239592028746	0.111301413607214	0.106165547705005	0.0696103316192443	Mac_Prolif
CAGGTGCTCGGTGTCG-1_1-0-0	-0.0822388918447629	0.100125483688646	0.131357098936066	0.290932969703324	0.282487880372243	0.0699968431792531	Mac_AgPres
CAGTAACAGACAATAC-1_1-0-0	-0.0470751538930664	0.0464094317708346	0.041454720352387	0.193901645521479	0.168904038267988	0.230429901611974	RTM_Int
CAGTAACAGCGTTGCC-1_1-0-0	-0.00764252382039265	0.085076576194629	0.109684537166205	0.165811360196358	0.367137778308121	0.137422030960554	Mac_Prolif
CAGTAACCAAGGACTG-1_1-0-0	-0.0135042552957804	0.112960421956423	0.178417329108419	0.237635065144093	0.21805858860619	0.0889879585876404	Mac_AgPres
CAGTAACCAAGTCTAC-1_1-0-0	0.0384165795783761	0.16676107856977	0.0981723265955877	0.137237560998703	0.38984646363832	0.137737624098614	Mac_AgPres
CAGTAACCACAACTGT-1_1-0-0	-0.127460574731455	0.0022779919440431	0.0221100903655453	0.030418936652245	0.260969040236949	0.0672499462532489	Mac_Hypo
CAGTAACGTCCGTGAC-1_1-0-0	0.0759736499300167	0.151604368086417	0.180734974749389	0.210575941638172	0.288415726495954	0.068689758499034	Mac_ES
CAGTAACGTTGTCTTT-1_1-0-0	0.013943227282162	0.164867591791125	0.162085672660392	0.11886544008126	0.254750525340828	0.0278680320820353	Mac_ES
CAGTCCTAGGAACTGC-1_1-0-0	0.0371911029860782	0.336467054900034	0.223050085837146	0.23112869095127	0.341122664732995	0.10575986642108	Mac_Hypo
CAGTCCTCAGCGTAAG-1_1-0-0	-0.0219385227707154	0.0917471439848387	0.0906380013350938	0.195074276034789	0.400155321305872	-0.0329776692622595	Mac_ES
CATATGGAGAGCTGCA-1_1-0-0	0.120188473206561	0.0519327272633694	0.0301815092953304	0.227163288565038	0.371705432923077	0.140855836838163	Mac_AgPres
CATATGGAGATCGATA-1_1-0-0	-0.0102027775795451	0.0109883552562437	0.174983757370328	0.329386207783399	0.25666737072082	0.114192525491159	RTM_Int
CATATGGAGCTGGAAC-1_1-0-0	0.0503959712936417	-0.0472557397779603	0.095764474296578	0.240143030124691	0.144220720427605	0.0744846353206934	RTM_Int
CATATGGAGGAGTACC-1_1-0-0	0.123792187284222	0.00968426687085472	0.116423612880135	0.283397778393204	0.395585297655063	0.0378119619865309	Mac_AgPres
CATATGGAGTGACATA-1_1-0-0	0.00289107525755694	0.103100684343193	0.154228986351004	0.213300613006331	0.371401195885913	0.171773260478583	Mac_ES
CATATGGAGTGTCTCA-1_1-0-0	-0.0226929990674772	0.11227662829972	0.157893234437928	0.344036875944195	0.272207232607762	0.112163499289303	Mac_AgPres
CATATGGCACATGACT-1_1-0-0	0.17722344434976	0.0197424325262016	0.120099813907439	0.159325879639625	0.30677776851249	0.184509900059719	Mac_AgPres
CATATGGCATTGGTAC-1_1-0-0	0.261763199103524	0.4019720361206	0.360456253392114	0.238906646093003	0.270790657625477	-0.00296936436239831	Mac_Hypo
CATATGGGTTGACGTT-1_1-0-0	-0.0527573510342548	0.118398812348214	0.133967049136947	0.0403054013094712	0.31903708214903	0.121210518927488	Mac_AgPres
CATATGGTCAGGTAAA-1_1-0-0	0.0314950230514319	0.0144936424816897	0.0709882621696361	0.112104974615247	0.349425088853765	0.081449654401584	Mac_ES
CATATGGTCCACGACG-1_1-0-0	0.0747698879799852	0.149636583316314	0.136626395047442	0.171961591973107	0.2407870925006	-0.0488185239997696	Mac_IFN
CATATTCAGATATACG-1_1-0-0	0.0351216425156534	0.131815292270132	0.0932963972581814	0.228666272403784	0.32306380617228	0.00339196876711176	Mac_AgPres
CATATTCAGCGTGAAC-1_1-0-0	0.00858876418251114	0.0302934878189665	0.15207605666105	0.197932804412218	0.382824389853938	0.0799962827640398	Mac_AgPres
CATATTCAGGCTATCT-1_1-0-0	-0.0101125182310735	0.0568745033449894	0.11804012796628	0.14098443546985	0.375540237840904	0.103381574602593	Mac_Prolif
CATATTCCAGATGGCA-1_1-0-0	0.0890735948762466	0.0123205233292043	0.0930599377173166	0.1355657852604	0.363941522506855	0.0910636462241685	Mac_Prolif
CATATTCTCACGCGGT-1_1-0-0	-0.0442061632453237	-0.0568027189883505	0.0508078396441842	0.165904855375771	0.312744401325379	0.143587364180243	Mac_Prolif
CATATTCTCGATAGAA-1_1-0-0	0.104665120620895	0.274094031364693	0.181285166960822	0.175177096228478	0.319837379075184	0.0837723793787789	Mac_Hypo
CATCAAGAGATGAGAG-1_1-0-0	-0.0591272400345739	0.0584674216956384	0.0962170208049669	0.200866236171041	0.325990903397396	0.18210716880178	Mac_IFN
CATCAAGAGTGACTCT-1_1-0-0	0.00362151741835368	0.138011804250999	0.130446027714905	0.114519760340459	0.394244815988831	0.0881469571650905	Mac_ES
CATCAAGCATATGGTC-1_1-0-0	0.0773478560306992	0.10188184498291	0.105949691398615	0.293257417572234	0.374951712918461	0.0739967161006035	Mac_ES
CATCAAGGTCCTCCAT-1_1-0-0	0.00849646738572252	0.150997552158691	0.115908315214864	0.170107594208955	0.445922814537707	0.0541460138564911	Mac_Prolif
CATCAAGGTCGAACAG-1_1-0-0	-0.157283271534825	-0.0443227679415799	0.0799916207498785	-0.0381088642625965	0.308633976735099	0.126680113028703	Mac_Prolif
CATCAAGGTCGCCATG-1_1-0-0	0.0213295877201516	0.0550077443280755	0.117544924539465	0.201443993428791	0.376211014254551	0.118649078060746	RTM_Int
CATCAAGGTGAAGGCT-1_1-0-0	-0.0901713059475253	0.077190812829209	0.118895273475656	0.206904708930398	0.410245970622031	0.110408332959793	Mac_AgPres
CATCAAGTCAAGGTAA-1_1-0-0	0.0552593199936617	0.114589415948728	0.112273026520537	0.271205570611353	0.454742251960344	0.111978497434142	RTM_IFN
CATCAAGTCTCACATT-1_1-0-0	0.0448641670910789	0.122326141092336	0.161351053328677	0.00885478404370582	0.145807444037433	0.0315094822896813	Mac_Angio
CATCAGACAAGCGATG-1_1-0-0	0.0556666770081799	0.126926853370697	0.0686626437830071	0.115323169363281	0.414741881588785	0.0501065710121457	Mac_Prolif
CATCAGACAGGGTTAG-1_1-0-0	0.0572470463317035	0.058079325020959	0.0608825289915966	0.228657809552968	0.37630522349272	0.112745518386676	Mac_ES
CATCAGAGTATATGGA-1_1-0-0	-0.13917083195805	6.80880876762768e-05	0.0327045185799409	0.1736622244227	0.384495284766196	0.128829802777805	Mac_AgPres
CATCAGAGTCTCTCGT-1_1-0-0	-0.0591481170398588	0.178949845271096	0.061156369341884	0.0493153692837167	0.394512891077385	0.0621517995150508	Mac_Prolif
CATCAGAGTGATGTGG-1_1-0-0	-0.00904614686496885	0.0406780974412646	0.0763871654336795	0.327222873253934	0.247859181193443	0.142143032701789	Mac_ES
CATCAGAGTTTGCATG-1_1-0-0	0.0232303834113869	0.136579879291932	0.12355350967523	0.21033047241121	0.520077795726969	0.0787423248743573	Mac_Prolif
CATCAGATCCTGCCAT-1_1-0-0	0.196451595905552	0.140748230317198	0.190141785935904	0.143774270262366	0.283960776273254	0.0584580568900438	Mac_IFN
CATCAGATCTGGAGCC-1_1-0-0	-0.0403980618636029	0.0337953722569418	0.0578143656969432	0.130519722635671	0.275032594502691	0.0141006919928573	Mac_IFN
CATCCACCAATAGCGG-1_1-0-0	-0.0232151446256476	0.108317725659825	0.0778318964494835	0.191829007627384	0.253650795481372	0.133608595302766	RTM_IFN
CATCCACTCAGGATCT-1_1-0-0	-0.00643964870272051	0.0850683612531793	0.0822821710762101	0.119552957459064	0.398338780147884	0.063695363958987	Mac_Prolif
CATCCACTCAGTCAGT-1_1-0-0	0.129784651567755	0.13767834128359	0.204384577627407	0.180261106806989	0.157174236238894	0.0527418568782346	Mac_Hypo
CATCGAAAGTATCTCG-1_1-0-0	-0.0246134991528507	0.049919065982866	0.102376162071403	0.164584065676726	0.270739350953407	-0.0275833626578308	Mac_Prolif
CATCGAACACGGATAG-1_1-0-0	0.11087655775021	0.0550273350590152	0.0744609565874455	0.224016174181422	0.338221321263893	0.0702123886534372	Mac_AgPres
CATCGAAGTTACGCGC-1_1-0-0	0.0187718490238881	-0.0235326026108804	0.0809274133581493	0.00174518718120678	0.309396868988231	0.149671465858453	Mac_AgPres
CATCGGGAGTATCGAA-1_1-0-0	0.0439972997809581	0.113973700002068	0.136702573051364	-0.164194001676615	0.229696303521992	0.0264402398110499	Mac_Angio
CATCGGGCACCCATTC-1_1-0-0	0.0990812380554601	0.0774395451754202	0.108087651094414	0.151808378450875	0.447366951917861	0.146249430120666	Mac_Prolif
CATCGGGCATGTCGAT-1_1-0-0	0.0474783622872531	0.089910001306914	0.148310434182513	-0.00606931300133856	0.422022951879097	0.061572135014883	Mac_AgPres
CATCGGGTCTTTACGT-1_1-0-0	0.00787862970779613	0.183819505521298	0.11888358414246	0.132566134806653	0.318610023257197	0.126606632881593	Mac_Prolif
CATGACAAGACGACGT-1_1-0-0	-0.0845774438492591	0.168327217846256	0.125482920430653	0.0610453522484922	0.363525470176068	0.119822557334976	RTM_IFN
CATGACAAGACTCGGA-1_1-0-0	0.052938125080133	0.00884299688818629	0.116326550276695	0.0729266319976148	0.311290088821734	0.106391327794609	Mac_AgPres
CATGACAAGATCTGAA-1_1-0-0	0.0888289710227874	0.0311433137047702	0.0533498865726372	0.129824694558941	0.293478239666427	0.131408364250531	Mac_ES
CATGACAAGCGAAGGG-1_1-0-0	-0.0264377404648871	0.0365142284675891	0.0955143875750478	0.171729705425412	0.372155261399723	0.0524248971589574	Mac_Prolif
CATGACAAGCTGATAA-1_1-0-0	0.111644518693411	0.113805250889299	0.10418047180636	0.23322934402871	0.438243633083424	0.215811547815017	Mac_ES
CATGACAAGTAACCCT-1_1-0-0	0.00209924567105019	0.0344361081676162	0.112635339734232	0.121475436334461	0.326769923503431	0.101921709846209	Mac_Prolif
CATGACACACGAAGCA-1_1-0-0	0.0318419569215231	0.193244923411408	0.118658594250514	0.209754862882652	0.328056926444871	0.0574711191000795	Mac_Prolif
CATGACACACTGCCAG-1_1-0-0	-9.66406369147799e-05	0.147597128282427	0.144346379219385	0.138324074235065	0.393195528142025	0.140367653611947	Mac_Prolif
CATGACACACTTGGAT-1_1-0-0	-0.0378690131139001	0.281593850204782	0.0966150556431126	0.141506643894705	0.210641910209458	0.0313780675990458	Mac_Prolif
CATGACACAGGAACGT-1_1-0-0	-0.0308765295742517	0.0459905310173158	0.0649909859595083	0.246306645959877	0.43725780767992	0.0751570529691704	Mac_AgPres
CATGACAGTAGCGCAA-1_1-0-0	0.0665343955667633	0.270838163719187	0.181731444659249	0.28703173114923	0.343926651448788	0.0841893021877586	Mac_Hypo
CATGACATCATTGCCC-1_1-0-0	0.0167302261665398	0.0861477079984208	0.179607509941868	0.0664251900088474	0.309478596116495	0.0826848484253053	Mac_IFN
CATGACATCTAACTCT-1_1-0-0	0.07830340227776	0.113023958286151	0.114274717519623	0.129568096164028	0.29818042085041	-0.00372494730751977	Mac_ES
CATGCCTAGACAGGCT-1_1-0-0	-0.0935483080541619	0.0610351283492698	0.167036828869162	0.227630842896851	0.410600329946928	0.0969248147830192	Mac_AgPres
CATGCCTCACAGATTC-1_1-0-0	-0.0292760733744029	0.175413322126118	0.132802645513936	0.317906306998186	0.291063752927795	0.13077861047078	Mac_AgPres
CATGCCTGTGTCGCTG-1_1-0-0	-0.0526178977594002	0.0471351827734259	0.0969137513006778	0.205783744729863	0.317837101901218	0.0716542802575871	RTM_IFN
CATGCCTTCAGCAACT-1_1-0-0	0.13848738923654	0.0867977889227069	0.0971960868309822	0.23312983450631	0.358697394700458	0.151444048984218	Mac_IFN
CATGGCGAGACCTTTG-1_1-0-0	-0.0640289502323853	0.0881744310579753	0.0758058974397245	0.15756789819098	0.163513692773341	0.114518000168823	Mac_Angio
CATGGCGAGCGACGTA-1_1-0-0	0.241192288595394	0.179195830769678	0.192686392428935	0.215334893816858	0.319281531230317	0.117585916740698	Mac_Angio
CATGGCGAGCTGATAA-1_1-0-0	0.10142601910931	0.0833124519980106	0.139034570360347	0.27600469126751	0.413269961782396	0.0476574942263866	RTM_IFN
CATGGCGCATTGGTAC-1_1-0-0	-0.00262729185880428	-0.0176348452220685	0.0720409773101515	0.35012192503625	0.279282725139557	0.0838646011964639	Mac_Prolif
CATGGCGGTAACGTTC-1_1-0-0	0.0900900172573599	0.0750370226600518	0.133443747621612	0.0867885018108032	0.393554949598581	0.0432714012679442	Mac_AgPres
CATGGCGTCAGTTCGA-1_1-0-0	0.0373763247368081	0.142583314928334	0.13502446441698	-0.0439406889067672	0.292796590028194	-0.00587324912569731	Mac_Prolif
CATGGCGTCGACAGCC-1_1-0-0	-0.07267379391694	0.0567194417031739	0.0496362737358853	0.0409090483001038	0.197823818062149	0.0434514679185273	Mac_ES
CATTATCTCCGTACAA-1_1-0-0	-0.0269181083142087	0.0416720093569333	0.101893288466434	0.174204465150251	0.32106910691224	0.132803116497148	Mac_AgPres
CATTCGCAGCTGCAAG-1_1-0-0	0.0782610015350662	0.115081449874544	0.148756906838899	0.170438619772192	0.216068588561902	0.0730044209418761	Mac_Prolif
CATTCGCAGTGCGATG-1_1-0-0	-0.0112000684565658	0.196019433619403	0.122468315689881	0.194328414392813	0.478714790908327	0.165879413772292	Mac_Prolif
CATTCGCCACGCCAGT-1_1-0-0	-0.0468139268289874	0.115449646038639	0.122384615725904	0.162850971736317	0.279799237745381	0.162817021721805	Mac_ES
CATTCGCCATCTCGCT-1_1-0-0	-0.038464885122999	0.119888603650388	0.162857793561547	0.2237280964713	0.420408404149662	0.0524277260904035	RTM_Int
CCAATCCTCACTGGGC-1_1-0-0	0.079657757566412	0.0706403393687333	0.0891666452209533	0.0566641342437963	0.24362705315046	0.0965691246559377	Mac_Prolif
CCAATCCTCCGTTGTC-1_1-0-0	0.27316981898276	0.353099395321985	0.250757224813099	0.223274890386445	0.237678933585015	0.0052662236812922	Mac_Hypo
CCAATCCTCTGCCCTA-1_1-0-0	0.0926847665552382	0.0425902844697645	0.113030435020348	0.195568428046278	0.401126313142493	0.097407818169837	Mac_AgPres
CCACCTAAGCAGGTCA-1_1-0-0	0.0652024763132062	0.283025868361812	0.17310336804401	0.166180718314256	0.377695882847743	0.17425972711785	Mac_IFN
CCACCTAAGGCTATCT-1_1-0-0	-0.0447263696706658	0.0238396752302365	0.0713899976074891	0.326736960649143	0.320915746798282	0.0155612216275044	Mac_ES
CCACCTACAATGGACG-1_1-0-0	0.14264883187729	0.0910304915770866	0.185685549529001	0.0916572752509743	0.248395838918272	0.167604441799814	Mac_AgPres
CCACCTAGTACCCAAT-1_1-0-0	0.00680058791070487	0.0149189160886669	0.127372472770557	0.108539832298792	0.330547756641525	0.0972590282338806	Mac_AgPres
CCACCTAGTGGACGAT-1_1-0-0	0.0578636287952369	0.0192327114977326	0.163425164876952	0.209203153330717	0.365579411062943	0.154206914610219	Mac_AgPres
CCACCTAGTGGTTTCA-1_1-0-0	0.15201327332459	0.116481745447834	0.162434492024215	0.10052637104458	0.238811329169363	0.0672243016202849	Mac_ES
CCACCTAGTTACGCGC-1_1-0-0	0.026842153386429	0.323071112557533	0.105463776340419	0.288198534853221	0.258654196672626	0.164713040671306	Mac_Hypo
CCACCTATCGTACCGG-1_1-0-0	0.0987527866219126	0.179009678352431	0.138155620914087	-0.0229316327683901	0.318000031867765	0.0933652747309672	Mac_Prolif
CCACCTATCTAACCGA-1_1-0-0	-0.00291488260215389	0.090254743323999	0.0963998553076404	0.246562562768345	0.470198911795758	-0.00595327191452907	Mac_AgPres
CCACGGAAGGCGTACA-1_1-0-0	-0.0212138693875201	0.0895974351967968	0.128967742706994	0.310762396373931	0.324204032001284	0.0980067431923182	Mac_AgPres
CCACGGAGTATTCTCT-1_1-0-0	-0.0381488508685269	0.0264115887319607	0.134307358363262	0.154639112185633	0.352379673767593	0.1143939705961	Mac_Alv-like
CCACGGATCAGTACGT-1_1-0-0	-0.041815405146359	0.338622493350357	0.0847516114828633	0.129565762636897	0.239884104727136	0.105938939623575	Mac_Hypo
CCACGGATCCCATTTA-1_1-0-0	0.109417336186454	0.0490026237358129	0.121725090179532	0.078559638392746	0.239169540426625	0.119180744283527	RTM_Int
CCACGGATCCGAACGC-1_1-0-0	0.0434963148939565	0.115639151932912	0.0694873038187907	0.146468258061465	0.338096755794165	0.127483126244285	Mac_AgPres
CCACTACCAAATACAG-1_1-0-0	-0.150532052696097	0.137907509207975	0.147016374505352	0.16502885379683	0.225235129846689	0.118845147850395	Mac_IFN
CCACTACCAAGCGTAG-1_1-0-0	-0.051984051443906	0.168741173165079	0.104344940303858	0.226487441369803	0.41347187678791	0.0976196653299986	RTM_IFN
CCACTACCACGTGAGA-1_1-0-0	-0.0109362881166265	0.113259007863086	0.131612848748908	0.218794066333125	0.353803374939173	0.0456301415779748	Mac_Prolif
CCACTACCACTCAGGC-1_1-0-0	0.0322521022799229	0.0385688592359564	0.115212453414342	-0.0136118646530016	0.29799256191205	0.215075975290749	Mac_Prolif
CCACTACCAGCTGCAC-1_1-0-0	-0.0338980498197622	0.0329603019546266	0.0921321696971073	0.195207313017211	0.441562052470656	0.0814377949567808	Mac_AgPres
CCACTACCATGTAAGA-1_1-0-0	0.103260586653199	0.281764880423798	0.174884112124784	0.195080103198524	0.294707749859668	0.109553632813137	Mac_Hypo
CCACTACGTGATGTGG-1_1-0-0	-0.0289574043481964	-0.0268550770055392	0.109648648863699	0.218764648786555	0.396068693683919	0.0486100817801336	Mac_AgPres
CCACTACTCCTACAGA-1_1-0-0	0.0845847488638971	0.128068512118798	0.129817314454804	0.071706281878701	0.36046843310299	0.0865309239843186	Mac_AgPres
CCACTACTCTGCAAGT-1_1-0-0	0.12495554424513	0.243453038563338	0.206737983505659	0.0113278185145962	0.0921666025933363	0.155143545639654	Mac_Angio
CCACTACTCTTGCAAG-1_1-0-0	-0.103178173532989	0.0478136652424982	0.138576767108291	0.191330307191581	0.447102691612544	0.0572827772992524	Mac_Prolif
CCAGCGAAGTAGGTGC-1_1-0-0	-0.0387819502775424	0.134286430798258	0.0840946263051755	0.130691723934444	0.345867906812015	0.171703845814943	Mac_ES
CCAGCGAAGTTGTAGA-1_1-0-0	-0.144700315411154	0.0507798249033418	0.133703331665006	0.233431419668156	0.331090553274929	0.0722344360200635	Mac_Prolif
CCAGCGACAATAGAGT-1_1-0-0	-0.10279276800707	0.121414740034218	0.0728328475308455	0.200115331920502	0.372317239445393	0.13865523004152	Mac_Prolif
CCAGCGAGTGACGGTA-1_1-0-0	-0.149131352350565	0.18794133500506	0.0889926124799021	0.154265500928619	0.335382091729591	0.11195571112864	Mac_Prolif
CCAGCGAGTGCTGTAT-1_1-0-0	-0.13471553394807	0.0705011900576201	0.040396015878275	0.0420430949558232	0.326146113914948	0.196151344707636	Mac_Prolif
CCATGTCAGCTGGAAC-1_1-0-0	0.193521045968449	0.096358621436705	0.152684238273719	0.129875916486544	0.313139161928495	0.0712301513914624	Mac_AgPres
CCATGTCAGTGGGATC-1_1-0-0	0.0735356933000215	-0.0480968691643704	0.08531591241634	0.214489713105466	0.255098324576715	0.15898392826114	Mac_AgPres
CCATGTCCAGACGCTC-1_1-0-0	0.0360452267008513	0.0417169799425393	0.0919433488872529	0.181324869189082	0.371537975307351	0.12543889993836	Mac_ES
CCATGTCGTCAACTGT-1_1-0-0	-0.0185181325005769	0.0762953165950384	0.117769598402573	0.104716034505491	0.352792585165526	0.128401378423989	Mac_AgPres
CCATGTCTCACAGGCC-1_1-0-0	0.153474873882434	0.0809371631853003	0.124619955067739	0.288184497111018	0.338030699978984	0.0804556857908151	Mac_AgPres
CCATGTCTCGCTTGTC-1_1-0-0	0.0232340840548781	0.337621111045396	0.110697076977284	0.139302936330693	0.206357018061004	0.129641520588842	Mac_Hypo
CCATTCGAGAATCTCC-1_1-0-0	-0.0112354794021022	0.0306346692347246	0.136847190244311	0.0322248077619336	0.237384639137575	0.129918068134013	Mac_Angio
CCATTCGAGACAGAGA-1_1-0-0	0.0793430756746397	0.140310862951608	0.154495250296124	0.272270954596129	0.403729958359572	0.0662827816672438	Mac_Angio
CCATTCGAGATCTGCT-1_1-0-0	-0.108619511042499	0.0737345987018752	0.0947301631143576	0.162697599274863	0.341287785471926	0.118326415173986	Mac_Prolif
CCATTCGAGTACATGA-1_1-0-0	0.0403785130667907	0.395155348798236	0.182065775353404	0.131577639186602	0.402661512501349	0.160818648507019	Mac_Hypo
CCATTCGAGTTACCCA-1_1-0-0	-0.0863755177081901	-0.018351903458512	0.0599526052225395	0.382168180567816	0.360965794573776	0.103420562301345	Mac_ES
CCATTCGCACAGCCCA-1_1-0-0	0.00701681736855761	0.0312137031286605	0.060076878067639	-0.00807745210599381	0.163730076737529	0.0592777816286845	Mac_Prolif
CCATTCGCACATCTTT-1_1-0-0	0.0654794080805542	0.07489750758247	0.18055882774892	0.284289241763349	0.354041796644861	-0.0289849039411978	RTM_LA
CCATTCGGTTCCGGCA-1_1-0-0	-0.0390150497242639	0.0570129695223908	0.0950504417830177	0.176252110570664	0.273437185168198	-0.0721238548799833	Mac_ES
CCATTCGTCCATTCTA-1_1-0-0	-0.0082489041857684	-0.0499838081196335	0.097872253677956	0.211534381631409	0.26490013603857	0.0931163546511211	Mac_AgPres
CCATTCGTCCGCAAGC-1_1-0-0	0.0723111709520807	0.297276392184478	0.166177379504767	0.0376387969516947	0.0953840644541619	0.0716952357913864	Mac_Angio
CCCAATCAGTGTCTCA-1_1-0-0	-0.025370132597603	0.104529553306428	0.124663023792606	0.170928377287788	0.369951436674877	0.0443899165739201	Mac_Prolif
CCCAATCCAGGATCGA-1_1-0-0	0.0427671836999876	0.0850358114339083	0.167646098615868	0.163175553712665	0.290769513440362	0.0741313793123417	Mac_ES
CCCAATCGTACCGCTG-1_1-0-0	-0.0283289316232873	0.171333613680708	0.153662540896357	0.229697470731053	0.551284504251358	0.120774940823537	RTM_LA
CCCAATCGTTGATTCG-1_1-0-0	0.0717914970248709	0.0906472693467254	0.100227320993604	0.261190839403194	0.355265317951791	0.195662201537895	Mac_ES
CCCAATCTCCAACCAA-1_1-0-0	0.157658692236269	0.14280231780059	0.152756500566246	0.149001556786876	0.456174734022948	0.128119620910929	Mac_ES
CCCAATCTCCCATTAT-1_1-0-0	0.0528050315951578	0.344879486681419	0.146806754918259	0.0605999698516019	0.317401505490939	0.0718243682649509	Mac_Hypo
CCCAGTTAGATGTTAG-1_1-0-0	-0.0958564042366784	0.0901745178332977	0.130459836347571	0.285558450753008	0.4062013839928	-0.0280200134355823	Mac_IFN
CCCAGTTAGGAACTGC-1_1-0-0	-0.0249720022919237	0.128951867591537	0.160192964258984	0.247907404390906	0.19757281480382	0.105080261763737	Mac_Angio
CCCAGTTCAATGGTCT-1_1-0-0	0.0620613543520715	0.274614334928693	0.201921454927516	0.264285512276417	0.285045280737197	0.156702698269083	Mac_Hypo
CCCAGTTCACATTAGC-1_1-0-0	0.0376169787969849	0.125407111253048	0.135858380595459	0.0609053142858306	0.216617073969028	0.156836287392439	Mac_Hypo
CCCAGTTCACCGCTAG-1_1-0-0	-0.00398669757078982	0.0512226343675031	0.154394485962928	0.278968806245492	0.14644422955282	-0.0476894228692247	Mac_IFN
CCCAGTTCAGTCAGAG-1_1-0-0	-0.000939022799220007	0.1565900242492	0.12954352158371	0.21007682031469	0.309863634257369	0.117495173708743	Mac_ES
CCCAGTTCATGGTCAT-1_1-0-0	-0.00892231015967818	0.286117172148814	0.0597204159711517	0.153596849749211	0.202300936044488	0.105228183782579	Mac_Hypo
CCCAGTTGTGAGCGAT-1_1-0-0	-0.0713242248726514	0.0513294909422183	0.0780428918498763	0.139472403402161	0.261038607329233	0.0578085514741279	Mac_Prolif
CCCAGTTGTTAAGAAC-1_1-0-0	0.00110575245337791	0.134026663081743	0.0956840828664443	0.234674694994108	0.14062917034517	0.126643398906481	Mac_Prolif
CCCATACAGGCAGGTT-1_1-0-0	0.0559643592366652	0.228446738170772	0.172739154271217	0.176409805377631	0.300343144500308	0.0809236727385574	Mac_Hypo
CCCATACAGTTAAGTG-1_1-0-0	0.0324369556381257	0.0303630018205205	0.16423727400391	0.165391588201898	0.297419781859884	0.139061827594727	RTM_IFN
CCCATACAGTTGTCGT-1_1-0-0	0.132413505404466	0.150611420532249	0.103383505228859	0.198677960207518	0.369000070516092	0.100167787261809	Mac_AgPres
CCCATACCAGGCAGTA-1_1-0-0	0.1403170569465	0.265768019506223	0.0984555912634715	0.0827105036702591	0.154435733563183	0.0816943398392038	Mac_Prolif
CCCATACCAGTCCTTC-1_1-0-0	0.103353217410138	0.16144494295433	0.0997410384018807	0.0961888167988307	0.436165382915524	0.100709713440792	Mac_Prolif
CCCATACCATTTCACT-1_1-0-0	-0.114061284822729	0.100222105998542	0.0826241605643859	0.0032515295787095	0.215425022711022	0.0364675679524617	Mac_ES
CCCATACGTAGCCTAT-1_1-0-0	0.116349690403241	0.126059908930602	0.129687077051223	0.0942971059087366	0.18437909127814	0.0724897811958204	Mac_ES
CCCATACGTCTAGTCA-1_1-0-0	-0.0133981511975785	0.0357642422952259	0.148104652292916	0.192185513366849	0.348334748521351	-0.015552071325051	Mac_AgPres
CCCATACTCGACAGCC-1_1-0-0	-0.0675542963214548	0.130615359035889	0.141334798188018	0.18086986481147	0.409323990087527	0.214911519844004	Mac_Prolif
CCCTCCTCACCGCTAG-1_1-0-0	0.0359031946983948	0.120788431306664	0.108430416464527	0.25110054827416	0.392422963369532	-0.00433415091147438	Mac_AgPres
CCCTCCTGTGCGCTTG-1_1-0-0	0.0318127252505693	0.112994331276914	0.0514433415681426	0.233778282116303	0.361895981423726	0.116788878007038	Mac_Angio
CCCTCCTGTTCCATGA-1_1-0-0	-0.0505978021224711	0.00337345938970987	0.124676351505476	0.155484668732041	0.264678322805814	0.132999270996513	Mac_ES
CCCTCCTTCAAAGTAG-1_1-0-0	0.0334534372516821	0.365598259788282	0.202718898590599	0.307066933284527	0.265007983400405	-0.0214939209510316	Mac_Hypo
CCCTCCTTCTGGCGTG-1_1-0-0	-0.0536173348731081	0.0483117481596285	0.0858309441832036	0.289845630755148	0.41767929780678	0.0619544709043537	Mac_AgPres
CCGGGATAGGCATGGT-1_1-0-0	-0.0594984453670757	0.229482719095939	0.0875500188562857	0.251272778700352	0.342073514681261	0.147984826336894	Mac_Prolif
CCGGGATTCTCAAGTG-1_1-0-0	0.0360671061385067	0.104569872747909	0.118410574102375	0.124785512484204	0.431806404733412	0.115792192381404	RTM_IFN
CCGGTAGAGCGTGAAC-1_1-0-0	0.12421218875047	0.0158691061255405	0.0867607829417999	0.12707137721132	0.436054942053202	0.0347093546404133	Mac_AgPres
CCGGTAGGTCGCTTCT-1_1-0-0	-0.0817026186671886	-0.000840003689431157	0.0839223450138665	0.0446725711557797	0.403273358604697	0.0880012959467101	Mac_Prolif
CCGGTAGGTTGACGTT-1_1-0-0	0.199568687541461	0.0195973426391585	0.120843482014556	0.381733204555197	0.362677192861998	0.0287645819502131	Mac_Prolif
CCGGTAGGTTGCGTTA-1_1-0-0	-0.0902098926353225	0.130088352125128	0.190071030101243	0.0155574098285197	0.19366320411418	0.0519050592359732	Mac_Prolif
CCGGTAGTCCACTCCA-1_1-0-0	-0.0175440522022772	0.162630506740175	0.170403309111047	0.164719991152749	0.407164052983448	0.10070590751765	Mac_AgPres
CCGTACTAGACAGACC-1_1-0-0	0.172934705376687	0.156547139975049	0.199730626575079	0.133854635876625	0.343865176270307	0.0309558762701617	RTM_IFN
CCGTACTAGACTTGAA-1_1-0-0	-0.0805261051819076	0.0727930250825697	0.140532691197549	0.079048853000285	0.327950211104652	-0.0198420232415655	Mac_Angio
CCGTACTAGGAGTTTA-1_1-0-0	-0.0479924626129643	0.0289886607353262	0.0794519402155479	0.237899845692163	0.336173656300795	0.0753989691687166	Mac_AgPres
CCGTACTAGGGCATGT-1_1-0-0	-0.0429527486513892	0.0982594901857484	0.104855282695481	0.20392850788891	0.367405653364646	0.0560260760295078	Mac_ES
CCGTACTAGTAAGTAC-1_1-0-0	0.0556420307856536	0.0398860759453901	0.118631820740894	0.232310799968295	0.217334964925261	0.147871779732672	Mac_IFN
CCGTACTCAGTTTACG-1_1-0-0	0.00089667557484896	0.151346561880844	0.211885700273715	0.197196729053769	0.26347475107011	0.0288371636246665	Mac_ES
CCGTACTCATATGCTG-1_1-0-0	-0.0705768427070662	0.000947485677411458	0.0815779892009151	0.255816089012403	0.398212764889227	-0.00927329554775977	RTM_IFN
CCGTACTGTCACACGC-1_1-0-0	-0.0387077881190392	0.0354924472579303	0.0634942956865698	0.0846063000095352	0.337119290246348	0.0945212881903226	Mac_Prolif
CCGTGGAAGATAGGAG-1_1-0-0	0.024080062821885	0.0561619801498071	0.112362312502222	0.399392307804956	0.31396548813157	0.0792622036618759	RTM_LA
CCGTGGAAGGTGCACA-1_1-0-0	-0.0136711540537885	0.0577902769494996	0.108767755560927	0.0307542705899822	0.447170583535113	0.171363044773161	Mac_Prolif
CCGTGGACAGACTCGC-1_1-0-0	-0.0423857334378641	0.0860254150727167	0.147383591191218	0.200072956462997	0.389426065412663	0.084600533068631	RTM_LA
CCGTGGACAGGTGGAT-1_1-0-0	-0.13333141689612	0.00603609467495414	0.0796703742147799	0.0714988560037746	0.289870338553926	0.148525180730146	Mac_ES
CCGTTCAAGCGCCTCA-1_1-0-0	0.0513366665191525	0.148285622415036	0.142101813868327	0.198314398229941	0.270812052699367	0.117174566520102	Mac_Prolif
CCGTTCAAGCTACCGC-1_1-0-0	0.0865038474532755	0.0884839351602667	0.134819465634172	-0.0938153839255974	0.239046532976691	0.0653851311628047	Mac_ES
CCGTTCACAGTATAAG-1_1-0-0	0.0695055498142476	0.0915309907400989	0.142470961194807	0.174604076314917	0.173286542770086	0.117015887947947	Mac_Angio
CCGTTCACATCGTCGG-1_1-0-0	-0.0375127934145448	0.11095419899292	0.129529706211963	0.255981525890084	0.311061652560739	0.114216424152109	Mac_ES
CCGTTCACATTGCGGC-1_1-0-0	0.059289945437911	0.19084309786091	0.158296233891807	-0.00259939147215793	0.210706046224386	-0.00361545073320216	Mac_Angio
CCGTTCAGTCTCAACA-1_1-0-0	0.189860083303755	0.122960019827587	0.17407495261503	0.0691231441548663	0.152695121355163	0.0556828786394518	RTM_Int
CCGTTCATCAGTGTTG-1_1-0-0	0.0587922013874533	0.109751563725634	0.145487713405962	0.173718543973027	0.239292105668485	0.0593928660428914	Mac_IFN
CCGTTCATCCGCGCAA-1_1-0-0	0.0629590770334451	0.132132571990354	0.0651222304710161	0.0370480686257424	0.273916463765818	0.153267798473271	Mac_Prolif
CCTAAAGCAACACCCG-1_1-0-0	0.102561028016041	0.0899393292509046	0.148875270450107	0.335174511668925	0.406988382964011	0.148961591586826	Mac_AgPres
CCTAAAGCACAGGAGT-1_1-0-0	0.0404026813507015	0.0388371052654681	0.128974832758877	0.153131992908362	0.323170959117259	0.0571276400936646	Mac_Prolif
CCTAAAGGTCCTAGCG-1_1-0-0	0.00544849047851681	0.19954240417511	0.167560928466867	0.145024082087469	0.37995338125393	0.0779176422911832	Mac_ES
CCTACACAGATGTAAC-1_1-0-0	-0.0632195734196626	0.0568978063867027	0.153882236010965	0.35612536788099	0.295427994764888	0.145316518398555	RTM_IFN
CCTACACAGCGTTGCC-1_1-0-0	-0.00255696280036974	0.137441056082043	0.10447252483733	0.223095929495147	0.364540887957414	0.109276842495799	Mac_AgPres
CCTACACAGTGGTCCC-1_1-0-0	0.134741889272303	0.185674735714059	0.133316274008359	0.229935053630779	0.216854443313678	0.0681749838802838	Mac_Alv-like
CCTACACGTACCCAAT-1_1-0-0	0.0142386319126405	-0.017035767656942	0.0893613896746717	-0.0194630232215393	0.10960437218492	0.0224073101872796	Mac_Angio
CCTACACGTAGATTAG-1_1-0-0	-0.102707490664247	0.169798831589027	0.0928593829557758	0.163395753438362	0.192494952706339	0.0929645716129176	Mac_Hypo
CCTACCAAGGATGTAT-1_1-0-0	-0.0654984171665025	0.113463343131455	0.117114587068936	0.112696365908735	0.372583620100899	0.0397188523987765	Mac_Prolif
CCTACCACACCTCGTT-1_1-0-0	0.148322020358447	0.187077419851021	0.179243724723714	-0.0327548939361398	0.150830914329979	0.0371136890623521	Mac_Prolif
CCTACCAGTCACTTCC-1_1-0-0	0.245189525164136	0.0862969618282174	0.0593794201252459	0.170512148125771	0.437018297071361	0.139242908591559	Mac_ES
CCTACCAGTGGTACAG-1_1-0-0	0.0456119828218197	0.287273950171924	0.247829768925803	0.0711948333511722	0.261215300812814	0.113514927498754	Mac_ES
CCTACCATCATCGCTC-1_1-0-0	0.0440125794450161	0.29815582278961	0.139210187291561	0.0514734976480095	0.211580054057025	0.123097760704672	Mac_Hypo
CCTACCATCGTTGACA-1_1-0-0	0.0651331100772547	0.0499648488183538	0.191070457288705	0.155077080886323	0.281114780241967	0.079381582138372	Mac_Prolif
CCTAGCTAGTGTACTC-1_1-0-0	0.0328577016565684	0.217381140817949	0.187466219997712	0.309316955567693	0.46897007707874	0.0432603948696199	Mac_Prolif
CCTAGCTCATCGTCGG-1_1-0-0	0.064730223959352	-0.01754998648939	0.127546426339922	0.149147187778333	0.507814442181331	0.0478876150584442	Mac_AgPres
CCTAGCTGTGTGCGTC-1_1-0-0	0.152570259026371	0.112422873520524	0.169967030023056	0.167626324367924	0.317677102459544	0.0867834710407454	Mac_AgPres
CCTATTAAGCATGGCA-1_1-0-0	0.00476838178570765	0.208768807702167	0.12765781659968	0.208610395534292	0.186200123662822	0.127079134653991	Mac_Hypo
CCTATTAAGTTCGATC-1_1-0-0	0.102235163617611	0.0346422919876634	0.091291695364823	0.0900318585377957	0.35120833090113	-0.0148194935836461	RTM_Int
CCTATTACACAGACAG-1_1-0-0	0.080603448898091	0.184274976857776	0.190047192977665	0.220687465600723	0.323325447594709	0.167949509049793	RTM_IFN
CCTATTAGTCAGCTAT-1_1-0-0	0.0046215321491791	0.132289933996843	0.0847928072658345	0.188515133255178	0.37450936227032	0.134413514935074	RTM-like_MT
CCTATTAGTGTGACCC-1_1-0-0	0.150150334791471	0.0655839849780856	0.182859631578002	0.16180134137909	0.185894181365624	0.102592316509738	Mac_Angio
CCTATTAGTTGAGTTC-1_1-0-0	0.0570867479620645	0.00824496633290067	0.138803160713525	0.126763478818588	0.272755292480654	0.0645610107954686	Mac_ES
CCTATTATCCGCAAGC-1_1-0-0	0.0585578707316368	0.0418300443809809	0.174778259777413	0.153883379131135	0.33112246292363	0.080933218116934	Mac_AgPres
CCTATTATCTCTGTCG-1_1-0-0	-0.110946010969382	0.125971262949403	0.131931744635512	0.151421072763721	0.429334955855261	0.171155201305816	Mac_AgPres
CCTCAGTCACGGCCAT-1_1-0-0	0.117602148432079	0.0248664665288485	0.0871708591133474	0.230801483151997	0.135084482278527	0.053753009242234	Mac_Angio
CCTCAGTGTAAGTGTA-1_1-0-0	0.085030246390773	0.225497369400872	0.116645600633597	0.117214222100805	0.371273454197325	0.113104281358479	Mac_AgPres
CCTCAGTGTACCGTTA-1_1-0-0	0.112766609319989	0.0382410821683832	0.101244160840443	0.111451504223147	0.321860644797717	0.147052549046411	Mac_ES
CCTCAGTTCGCCTGTT-1_1-0-0	0.102247416774802	-0.0128772851624266	0.158285010650858	0.130612404700665	0.370876877469582	0.0782743732569928	Mac_AgPres
CCTCAGTTCTCGAGTA-1_1-0-0	0.0581482208840752	0.0707448397585203	0.141056505367243	0.207286804175446	0.220896984496584	0.104184023239095	Mac_ES
CCTCTGAAGAGCTGCA-1_1-0-0	0.00474182340346763	0.139678219363664	0.143332381919752	0.184444303635376	0.240019944153255	0.0834394335961635	Mac_LA
CCTCTGAAGCCACCTG-1_1-0-0	0.0298956008841601	0.111836178105956	0.11276263032836	0.10178271183184	0.276544678363372	0.121145428532855	Mac_Hypo
CCTCTGACATAAGACA-1_1-0-0	0.0596935321430627	0.106152639800284	0.0998345489368926	-0.00645996768035589	0.378432188247821	0.0286961411995289	Mac_Angio
CCTCTGACATACTACG-1_1-0-0	-0.100342750326956	0.107054767451033	0.13166786440453	0.157447184155774	0.240892049476847	-0.0928086680135137	Mac_Hypo
CCTCTGACATTTGCTT-1_1-0-0	0.0587041481770939	0.0578662313858171	0.0825750473102181	0.215752479257357	0.283258130027522	0.0605254914117257	Mac_ES
CCTCTGAGTAGCGATG-1_1-0-0	-0.0414890538970621	0.0706619839576607	0.135662261335334	0.0705919317862607	0.3165342479926	0.106239116848438	Mac_ES
CCTCTGAGTCTAAACC-1_1-0-0	0.0767191990219179	0.0275743128611911	0.115390011699947	0.318021758186914	0.415141673820511	0.158427972782335	Mac_AgPres
CCTCTGATCCTCATTA-1_1-0-0	-0.00343558026847365	0.0731548556016859	0.117582525404292	0.123630469876684	0.305190875162765	-0.00812097977967866	Mac_AgPres
CCTTACGAGGGATGGG-1_1-0-0	0.0751798323161763	0.069890871989101	0.122194432801983	0.0328580271240157	0.367974108058238	0.104060837404826	Mac_ES
CCTTACGCAGCCTGTG-1_1-0-0	0.0144355389961423	0.18538471308101	0.109290961209921	0.0883399726189046	0.2523832016327	0.0422261206423541	Mac_Hypo
CCTTACGCATGCATGT-1_1-0-0	-0.060116499190096	-0.0894764047227443	0.148383504135279	-0.0133086800182464	0.119893177761574	-0.00872182613480005	Mac_Angio
CCTTACGGTAAATACG-1_1-0-0	0.0741936476045314	0.285336939263731	0.219156149625157	0.238734427232724	0.240412146335516	0.198886930641296	Mac_Hypo
CCTTACGGTAAGTAGT-1_1-0-0	-0.0348719478563418	0.0741116358816137	0.12450411931727	0.123857525133048	0.2386321278107	0.0631184934127778	Mac_Prolif
CCTTACGGTACAAGTA-1_1-0-0	-0.056385604193774	0.0743153858225451	0.133859784846605	0.049313443579521	0.301600011260326	0.0959246129912201	Mac_Prolif
CCTTACGGTCTCCACT-1_1-0-0	-0.0856423537772833	0.141866699280174	0.152798065628216	0.179140708530475	0.254164068692454	0.0842551326544378	Mac_AgPres
CCTTACGGTTATGTGC-1_1-0-0	0.0192471500693618	0.00856768423081403	0.182326146181078	0.112283136707219	0.379854643118312	0.148751700528918	Mac_Prolif
CCTTACGTCATAAAGG-1_1-0-0	-0.0396240798294392	0.0558673666420481	0.119507064107841	0.138698971686846	0.244879640223115	0.0900752284848357	Mac_AgPres
CCTTCCCAGACAGGCT-1_1-0-0	-0.0692009403579347	0.0459551084188451	0.199007248070775	0.146018267670948	0.296453606970599	0.0710331415498514	Mac_IFN
CCTTCCCCACAGACTT-1_1-0-0	-0.0105614430194745	0.0537585813771401	0.138592619567873	0.251267842196099	0.404802574058715	0.0997065708227553	Mac_AgPres
CCTTCCCCAGATGAGC-1_1-0-0	0.0982010293202941	0.251896319825459	0.126851208359031	0.289683324611607	0.39158233019551	0.0851399682948193	Mac_Hypo
CCTTCCCCAGTCACTA-1_1-0-0	-0.00751777107421997	-0.0142826035059892	0.0843079991765122	0.352922908718545	0.328978117469064	0.0473631201305225	RTM_Int
CCTTCCCGTCCGAAGA-1_1-0-0	-0.0022532151056536	0.243359242110516	0.186634961651497	0.0247913964742206	0.285269487974488	0.0880362646770662	Mac_ES
CCTTCCCGTCGAATCT-1_1-0-0	-0.0308631493246897	0.0950641593564638	0.00263408419870748	0.168345443408828	0.352289013824195	0.117444902843404	RTM_LA
CCTTCCCTCATATCGG-1_1-0-0	-0.023476710469977	0.276594399303188	0.151390862086123	0.118785950162917	0.165738158162383	0.0497087772846439	Mac_Hypo
CCTTCGAAGAAGGGTA-1_1-0-0	-0.0437864276054027	0.123464360418484	0.147548722613018	0.179900332456398	0.484229904448867	0.131263927676454	RTM_IFN
CCTTCGAAGCGATATA-1_1-0-0	-0.0089614827729631	0.118985149127766	0.0737067049903805	0.23433559483013	0.341923361919076	0.12515234253743	Mac_ES
CCTTCGAAGTATCTCG-1_1-0-0	-0.0320788454958594	0.189179435796194	0.120641000693795	0.128679401672967	0.407655003085734	0.0524258099088503	Mac_Hypo
CCTTCGACAGTTTACG-1_1-0-0	-0.105588039785874	0.136511071704626	0.0580488208631454	0.0774604795074177	0.352236427440742	0.128541662895356	Mac_AgPres
CCTTCGACATCAGTCA-1_1-0-0	-0.0315214921636076	0.259709715959066	0.132696931570545	0.0753362902660527	0.305856266240032	0.0100212990891083	Mac_Prolif
CCTTCGAGTACCGCTG-1_1-0-0	0.13089916886814	0.0289701003974114	0.137857867223726	0.232169930956154	0.420604338008614	0.0616568028482859	Mac_AgPres
CCTTCGAGTTACAGAA-1_1-0-0	0.0534819606067222	0.0766671923704354	0.130021651712423	0.216886125068172	0.439697445178335	0.0329345006208989	RTM_IFN
CCTTCGAGTTCCCGAG-1_1-0-0	0.100497774006061	0.143969454637743	0.205696302512405	0.249245318293451	0.415521932974762	0.115478412470811	Mac_AgPres
CCTTCGATCTTAACCT-1_1-0-0	0.0462187041477703	0.0347869467764114	0.356160333948366	0.163254526175151	0.212223790986064	0.0923321208457676	Mac_Angio
CCTTTCTAGCCAGGAT-1_1-0-0	-0.0610390191709018	0.190161028722017	0.107437904406892	-0.0106624757248148	0.264682129423397	0.0439004181181299	Mac_Prolif
CCTTTCTAGTGTTTGC-1_1-0-0	0.000811881625273236	-0.00163313137496379	0.0609208499667682	0.203524105512888	0.44959250784214	0.193271887569455	Mac_AgPres
CCTTTCTCAAACAACA-1_1-0-0	-0.0254524870466701	0.0816865143146898	0.0856830044014477	0.175334901936688	0.412262023128328	0.146797320539969	Mac_Prolif
CCTTTCTCACAGGTTT-1_1-0-0	0.0557615514786873	0.0416032081947498	0.204606535564734	0.251632998014756	0.382589256923895	0.00589576411794357	Mac_AgPres
CCTTTCTCACCGGAAA-1_1-0-0	0.0104153277548228	0.113238055744834	0.142131856680591	0.217403398462729	0.443188201603737	0.101818906613444	Mac_ES
CCTTTCTCACTGTGTA-1_1-0-0	-0.0128554513260004	0.018965544935729	0.131648311053956	0.0465690702246795	0.243593418187996	0.0403120412079429	Mac_AgPres
CCTTTCTGTGCACTTA-1_1-0-0	-0.0475249568725092	0.0744432247549907	0.100136370500181	0.231791194233792	0.407147298019775	0.15275993722563	Mac_Prolif
CCTTTCTTCAATAAGG-1_1-0-0	-0.0203392997654109	0.0754587613606424	0.0497454030911413	0.0655374569889667	0.359873150284854	0.146638802684478	Mac_ES
CGAACATAGAGGGATA-1_1-0-0	0.144146302597747	-0.021404370874883	0.193478693811054	0.259119543986014	0.334315232631006	0.0368956001487271	Mac_AgPres
CGAACATAGATGTAAC-1_1-0-0	0.0246125084513975	0.0276180162671145	0.061384723099632	0.232609508496674	0.221879326099156	0.169401459771822	Mac_AgPres
CGAACATAGTGCGATG-1_1-0-0	-0.0489140442038592	0.326554010825722	0.0680603939031191	0.0542869147735013	0.305131473912847	-0.0185593420020336	Mac_IFN
CGAACATCAGCAGTTT-1_1-0-0	0.0769931253455324	0.0517894980977835	0.226316412095859	0.213018991813145	0.475943086989238	0.0851678107978426	Mac_AgPres
CGAACATGTAAATGTG-1_1-0-0	-0.0723276898402567	0.126955497445061	0.0854421056820681	0.0363607671233169	0.38965355102969	0.111795981582372	Mac_Prolif
CGAACATGTAGCGATG-1_1-0-0	0.0310446150503157	0.0187587014582488	0.147671429899921	0.203315365254555	0.329798820958845	0.0937450315787616	Mac_IFN
CGAACATTCAGAGACG-1_1-0-0	-0.0489474645116109	0.013014728128799	0.133808568314369	0.253299423109048	0.278271339422251	0.0940191723704423	RTM-like_MT
CGAATGTAGACCGGAT-1_1-0-0	-0.00304903524750069	0.088835324824952	0.140455502144693	0.206174391263039	0.256461056009176	0.0162433253598603	Mac_ES
CGAATGTAGGGCTCTC-1_1-0-0	0.0755128237690773	0.0394735568517905	0.0904264482512172	0.0104884383714592	0.196205541044025	0.108535444115881	Mac_Prolif
CGAATGTTCTGACCTC-1_1-0-0	0.0412109455576974	0.096296354003193	0.153243603599998	0.250797852889102	0.270640427415734	0.103207302908238	Mac_AgPres
CGACCTTCAAAGGCGT-1_1-0-0	-0.0294934257172891	0.044592080677726	0.114476077350552	0.0185168003634332	0.303441834686114	0.149792068422509	Mac_Prolif
CGACCTTGTAGCGATG-1_1-0-0	0.203199340985831	0.183154681300683	0.150375251010243	0.164432584793672	0.101951640275963	0.098281280507003	Mac_Prolif
CGACCTTGTATGGTTC-1_1-0-0	-0.0961929899797527	0.102455973516405	0.163878448241432	0.254622329025208	0.361040115379872	0.121707471406712	Mac_Angio
CGACCTTTCACAACGT-1_1-0-0	0.0210785665984993	0.0560131134573909	0.0996576523485202	-0.000498170743257143	0.239835636535362	0.0674860465198157	Mac_Prolif
CGACCTTTCAGTCCCT-1_1-0-0	0.113413489483633	0.104484232785103	0.0857576746981978	0.083845567678893	0.255657361831978	0.227657343870565	Mac_Prolif
CGACCTTTCCGAACGC-1_1-0-0	0.0718747394361177	0.0768982504505071	0.112576923275218	0.0567730487072253	0.457221401407677	0.0956218657027122	Mac_AgPres
CGACTTCAGACAGGCT-1_1-0-0	-0.0709790470956	0.146664403010428	0.174052212036944	0.186552590374975	0.0775280735313144	0.0670868559777967	Mac_Angio
CGACTTCAGTATTGGA-1_1-0-0	0.0245437857360266	0.0900958180082094	0.18190136356067	0.155049535695696	0.476188931990975	0.0835206744849954	Mac_AgPres
CGACTTCCAAACGCGA-1_1-0-0	0.11080004953689	-0.0123812606446081	0.147413103205705	0.173945778755238	0.328220577446691	0.0690747770578959	Mac_LA
CGACTTCCATGGTCAT-1_1-0-0	0.12359640702704	0.0992936745770066	0.140903577433014	0.183441733629434	0.300226478609556	0.105176711395309	Mac_ES
CGACTTCGTGAGGGTT-1_1-0-0	0.00388337139984421	0.113202283799771	0.127516736427987	0.130706003941881	0.338211882350882	0.153502001719546	RTM_IFN
CGAGAAGCAAGTCTGT-1_1-0-0	-0.0525694222195352	0.0516138557722998	0.0861503247069503	0.150676874715894	0.476534130968738	0.0632120020618287	Mac_IFN
CGAGAAGCAGGTCCAC-1_1-0-0	-0.0415780987017862	0.01667489148117	0.107644934877268	0.279154949492741	0.32616550103676	0.120623769094688	Mac_AgPres
CGAGAAGTCTGAAAGA-1_1-0-0	-0.0166682446156561	0.0907889952076993	0.112079239054361	0.285307444380889	0.306039235871616	0.131316695674213	RTM_Int
CGAGCACGTAGCGTGA-1_1-0-0	-0.129916748221819	0.0360461882313042	0.0717892167149044	0.0881253493664004	0.392296799720307	0.093342309552847	RTM_LA
CGAGCACGTGTGTGCC-1_1-0-0	-0.0475047313760562	0.122262181490362	0.0853012249879459	0.0346138861600253	0.409685960786621	0.138912521865542	Mac_Prolif
CGAGCCAAGATGTGTA-1_1-0-0	0.149887337454881	0.0567845370530595	0.215582099701583	0.203444837544988	0.299929030025165	0.0143898575915163	Mac_IFN
CGAGCCAAGGAGTTTA-1_1-0-0	-0.00180726539074902	-0.019621242128242	0.0906996411645449	0.0850464762820981	0.144498175700173	-0.0177541474936458	Mac_Prolif
CGAGCCAGTCGACTAT-1_1-0-0	-0.0943144401885299	0.212372980869977	0.113857358526392	-0.0994758620315568	0.105447370240481	-0.055396759773306	Mac_ES
CGAGCCAGTTAAGAAC-1_1-0-0	-0.00375917374477291	0.19412767429144	0.119649514852635	0.184198685916481	0.219469203564333	0.0274695015071482	Mac_ES
CGAGCCAGTTGGTGGA-1_1-0-0	-0.0409953309625831	0.0182430602732377	0.105731859042823	0.041511642950145	0.357566080258898	0.178822187786428	Mac_Prolif
CGATCGGAGAGACGAA-1_1-0-0	-0.000625351204527641	-0.00829700495267166	0.141113137698261	0.212451145542435	0.323994906580716	0.116009379462994	Mac_Prolif
CGATCGGAGTACACCT-1_1-0-0	-0.0711998216033143	0.192503677726547	0.111494846598641	0.208008525786792	0.499244933671724	0.0363215077873955	Mac_Prolif
CGATCGGAGTCGAGTG-1_1-0-0	0.0339629580596524	0.0504887823058532	0.104508310523055	0.0681174395674178	0.396641343246448	0.0505622006152701	RTM_Int
CGATCGGCAAACCTAC-1_1-0-0	0.00976936919588051	0.103743845340021	0.132175207433625	0.146890465861813	0.296946857077055	0.0941959208371232	Mac_Prolif
CGATCGGGTCAACTGT-1_1-0-0	-0.109594955609314	0.0222828319351292	0.115177224783114	0.0924752241476387	0.433173994050203	0.0838006367794408	Mac_Prolif
CGATCGGGTGGGTATG-1_1-0-0	0.123478112930685	0.0755936026778192	0.143107847886028	0.160023897397034	0.218342379749514	0.0437246732728961	Mac_ES
CGATCGGGTTCCGTCT-1_1-0-0	0.0632084235512304	0.130220381409529	0.0960486310984935	0.318250377654327	0.3564329848623	0.0470502758186042	Mac_Prolif
CGATCGGTCTAACGGT-1_1-0-0	-0.138687659295161	0.0536362353293693	0.0286835651736452	0.0646736996535164	0.403842739354886	-0.042018008391809	Mac_AgPres
CGATGGCAGGACCACA-1_1-0-0	0.00451603333501338	0.0580563283913403	0.139229921581752	0.177935646087091	0.32308886595758	0.136834577897497	Mac_AgPres
CGATGGCAGGTGACCA-1_1-0-0	-0.0141983008401255	0.329245767893052	0.190568644938094	-0.0859231380504397	0.120449993364105	0.0352703494112498	Mac_Hypo
CGATGGCAGTGGAGTC-1_1-0-0	0.00820654189374925	0.147378805468008	0.13227917398139	0.201594014784829	0.445553289925721	0.103882926816742	Mac_AgPres
CGATGGCGTCTCTCGT-1_1-0-0	0.0373986726244779	0.038273767597285	0.123538383822148	0.251755642337621	0.455156231585575	0.0568155162680855	Mac_AgPres
CGATGGCGTGCCTGCA-1_1-0-0	-0.0320670216896074	0.127452073581269	0.121359251830825	-0.00726354758356404	0.356460507877618	0.231344672493576	Mac_AgPres
CGATGGCTCGGTCTAA-1_1-0-0	0.0355857733068829	0.0620078201603846	0.12145893938652	0.19885993396435	0.232945827902628	0.0370975915451711	Mac_Prolif
CGATGTAAGCGCTCCA-1_1-0-0	-0.00853374795345563	0.0336588331802135	0.120503567074541	0.16271646683994	0.39043943359842	0.124318732845888	Mac_ES
CGATGTACACGTCTCT-1_1-0-0	-0.0879142590118731	0.0933854767678806	0.114303130216702	0.294530650109913	0.206548127878104	0.0710297617296506	Mac_Prolif
CGATGTAGTAGCCTAT-1_1-0-0	0.0330385834777618	0.165583868041372	0.181943604956336	0.165160496653377	0.318553470482576	0.0663358393210255	Mac_AgPres
CGATTGAAGATGTAAC-1_1-0-0	-0.0475531782530144	0.123245211175809	0.161847674514044	0.180696233405927	0.316682685015568	0.124960424642129	Mac_ES
CGATTGACATGGAATA-1_1-0-0	0.0830942446548216	0.334892885394061	0.120356014342565	0.0626467261304661	0.168123511835646	0.0448929646028425	Mac_Hypo
CGATTGAGTTCAACCA-1_1-0-0	-0.000696835004062313	0.166812748196885	0.152201096875886	0.0381709787975131	0.372752194280037	0.110262053615617	Mac_Angio
CGATTGATCCGCATAA-1_1-0-0	0.0937013081293808	0.0214942658756468	0.168943981473382	0.116238343812879	0.307115136390261	0.0937225037824867	RTM_Int
CGATTGATCGGTCCGA-1_1-0-0	0.020455540643029	0.0866574537201836	0.112202336974223	0.222085955711425	0.382347852986249	0.0721825885313232	Mac_AgPres
CGCCAAGGTCATATGC-1_1-0-0	0.0136290204994874	0.124129232794004	0.093198793673139	0.19735264949062	0.264580882572595	0.0535989742445238	Mac_Hypo
CGCCAAGGTTCCAACA-1_1-0-0	0.0257441367940654	0.0584814783205964	0.122356219458332	0.220829718756465	0.371239345666213	0.10398316573105	Mac_Prolif
CGCGGTAAGGTAGCTG-1_1-0-0	-0.0051761342306689	0.183370714483524	0.108501887816881	0.0629365181512559	0.217309190170799	-0.0853097115025321	Mac_ES
CGCGGTACAATAAGCA-1_1-0-0	0.0772110003778311	0.00210805463036337	0.118467223776382	0.217384170039624	0.378471947927886	0.0780249745840715	Mac_AgPres
CGCGGTACATACGCTA-1_1-0-0	0.151650823680805	0.174439980985279	0.155272095150517	0.0899167752952025	0.299733652396891	0.0537887149592979	Mac_Hypo
CGCGTTTAGCTAACAA-1_1-0-0	-0.0721715916639482	0.00780344084363344	0.0741682485780833	0.155052914537321	0.474168209310587	0.104241992534945	Mac_Prolif
CGCGTTTAGGCAGTCA-1_1-0-0	0.029024114910146	0.157676207770032	0.0690118424818926	0.0563069986472767	0.252193882551345	0.0331287572627898	Mac_IFN
CGCGTTTCAAGAAGAG-1_1-0-0	-0.0405371418782444	0.0300169162735653	0.0715072359781084	-0.0699716067703072	0.104763434125371	0.0398196376802438	Mac_Angio
CGCGTTTGTGGAAAGA-1_1-0-0	0.0814979050330693	0.0943761722936877	0.148339955437874	0.103320987160566	0.368691387138164	0.0180606844095192	Mac_AgPres
CGCGTTTTCGGCGGTT-1_1-0-0	0.0660149985913606	0.0530283889423371	0.0703751759818278	0.181061306467144	0.305131816177173	0.0227959761227694	Mac_ES
CGCTATCAGCCACGTC-1_1-0-0	-0.0510693197645456	0.0980466561426232	0.263050966721781	0.170075402988359	0.318571635415512	0.16076483711165	Mac_ES
CGCTATCAGGAATTAC-1_1-0-0	0.114968599853286	0.299104929451609	0.143147652065951	0.192862774068172	0.312879654952345	0.0705510889422348	Mac_Hypo
CGCTATCCAAAGGAAG-1_1-0-0	0.0231094029758875	0.124174709011123	0.11976550416524	0.211774667670623	0.327480809764237	0.0155545475686108	Mac_AgPres
CGCTATCCAATAAGCA-1_1-0-0	0.0442888569125647	0.0872494796725888	0.136836109557139	0.155796337771546	0.403984697558479	0.142801667529214	RTM_IFN
CGCTATCCATCCCACT-1_1-0-0	0.0946364632589808	0.282382418097308	0.175003668244075	0.299520897589663	0.265897521597917	-0.035650048093279	Mac_Angio
CGCTATCGTATAGGGC-1_1-0-0	-0.100176856787376	0.0578432510533413	0.0691805815460098	0.122902577750765	0.215044080558275	0.131852821565288	Mac_Prolif
CGCTATCTCAAACCAC-1_1-0-0	0.0862082213032792	0.348025639147328	0.202055797711657	0.190248213625135	0.293799811506073	0.136765554719753	Mac_Hypo
CGCTGGAAGCCTTGAT-1_1-0-0	-0.00932811409028342	-0.0551241275698604	0.100021172148589	0.216509036051464	0.323787852230422	0.0723718926764654	Mac_Angio
CGCTGGACAAAGCGGT-1_1-0-0	0.106929821142309	0.0921020243903108	0.142314510327642	0.131092392817179	0.164653914718257	0.143015148302105	Mac_Angio
CGCTGGACACGGACAA-1_1-0-0	0.0784712019393957	-0.0530840541858232	0.0927132862543193	0.271909219326471	0.465789694896727	0.220403957764012	RTM_IFN
CGCTGGAGTAGCGTCC-1_1-0-0	0.0986280714424202	0.204947308279842	0.15537756568214	0.32231750110756	0.457720110964839	-0.0156042988144246	RTM_LA
CGCTGGATCCGTCAAA-1_1-0-0	0.073276062582676	-0.0255715724288281	0.15053931451286	0.292563750496781	0.257718622577018	0.157448086300011	Mac_AgPres
CGCTGGATCCTAGTGA-1_1-0-0	0.035621848168108	0.113144189560563	0.105496772776491	0.0778809316106706	0.173564231219276	0.0624571596405332	Mac_Hypo
CGCTGGATCGATCCCT-1_1-0-0	0.0458996858221009	0.0414514730274895	0.167071192624097	0.190917666772187	0.349686231007446	0.13904594962996	Mac_AgPres
CGCTTCACAAAGAATC-1_1-0-0	0.0562211654889847	0.0953818708480146	0.1620283514568	0.0152061954540683	0.158165710904235	0.0817673307007394	Mac_ES
CGCTTCACACGAGGTA-1_1-0-0	0.0286474135351316	0.0414635813454675	0.124625642169831	0.157234335266603	0.292975903860665	0.171613248131063	Mac_Prolif
CGCTTCACAGCCTGTG-1_1-0-0	0.0927357446892598	-0.0196190061205538	0.153358880915218	0.359944659704362	0.438172689633676	0.108809100108871	Mac_Prolif
CGCTTCAGTCGAACAG-1_1-0-0	0.176054886209786	0.0371626014288834	0.184910947122676	0.241934951582258	0.432965712245334	0.0292059040528694	Mac_AgPres
CGCTTCAGTGTGGTTT-1_1-0-0	-0.0377751202617622	0.061119319148789	0.128534743708039	0.108833562366781	0.215333568739733	0.0151256606299559	Mac_ES
CGCTTCAGTTCGGCAC-1_1-0-0	0.0582465251758975	0.0302168605190113	0.153606306807003	0.305205252018383	0.441214255641942	0.0983559112742056	RTM_Int
CGGACACAGAAACCGC-1_1-0-0	0.10791771427912	0.0906111949232189	0.1363532917563	0.178859775308022	0.208848073226353	0.141975074599904	Mac_Prolif
CGGACACAGTGGTAGC-1_1-0-0	0.0279193101387336	0.279153043896171	0.182729064000114	0.0965438675858268	0.366035905606033	0.168155773486431	Mac_IFN
CGGACACCATCGGGTC-1_1-0-0	-0.0359919016813293	0.111483536510125	0.0854994103275938	0.27571984827628	0.40237249463821	0.0539427818433677	Mac_AgPres
CGGACGTAGTGGAGAA-1_1-0-0	-0.0914831015060911	-0.0164090317993021	0.0856108012243111	0.188779722675063	0.431973559957336	-0.0187978770384543	RTM-like_MT
CGGACGTCAACACCCG-1_1-0-0	0.171874871713437	0.152034155957269	0.149402502046148	0.0467230704809767	0.306073697063576	0.190507397557924	Mac_Hypo
CGGACGTCACAACGCC-1_1-0-0	0.0454543462886102	0.398078226979056	0.159513825738406	0.1329699653959	0.321282154961202	0.103781598911446	Mac_Hypo
CGGACGTCATGCCTTC-1_1-0-0	0.0628032265002947	0.113090682128165	0.143372237375191	0.115466105809238	0.362609336820903	0.169264877438652	Mac_ES
CGGACGTGTCGCGTGT-1_1-0-0	-0.0460416774644881	0.107920863853282	0.110957019735865	0.135872180573083	0.311626901510361	0.0562952544274498	Mac_AgPres
CGGACGTTCTCTGCTG-1_1-0-0	-0.0389561377864145	0.035536345353093	0.156869888927377	0.287391720144092	0.309605059262838	0.11874103983888	Mac_AgPres
CGGACTGAGAATGTGT-1_1-0-0	0.0778192687724532	0.0828737543420168	0.119168096361865	0.0561941157544951	0.261831253113266	0.0367113316507864	Mac_Angio
CGGACTGAGTCATCCA-1_1-0-0	-0.0519612431165309	0.112492170170402	0.111868407773251	0.210081325943232	0.144742742899721	0.142848969204054	Mac_IFN
CGGACTGCATGCTAGT-1_1-0-0	0.149502281856535	-0.0179781474716225	0.144158010378596	0.135233325508835	0.160568862663933	0.067284787040784	Mac_AgPres
CGGACTGGTCTAACGT-1_1-0-0	-0.0448034070999245	0.131032026658369	0.123037007351598	0.158150925272902	0.338254121784165	0.0603404687722392	Mac_Prolif
CGGACTGGTTGTCTTT-1_1-0-0	-0.00241175963618676	-0.0101334453766562	0.103596258264355	0.223803840777036	0.323547405330124	0.109748135091888	Mac_AgPres
CGGAGCTAGGAGTTTA-1_1-0-0	0.0203732424719704	0.0259919945701275	0.122868888279539	0.228462407847232	0.452665637678242	0.0862959090300538	RTM_IFN
CGGAGCTAGGCGACAT-1_1-0-0	-0.0920463057586792	0.176097490863443	0.160404857133574	0.056191791027412	0.187045002724862	0.0695778026945196	Mac_Angio
CGGAGCTAGGTGTGGT-1_1-0-0	-0.000169758700630962	0.0522107950460029	0.166291379577737	0.0643410443412544	0.136918006625229	0.0456781368991064	Mac_Hypo
CGGAGCTGTAAATGAC-1_1-0-0	-0.0299007213657773	0.0372204628127565	0.067397146173627	0.0182308123011393	0.35078955325587	0.0493031309860231	Mac_Prolif
CGGAGCTTCCCTCAGT-1_1-0-0	0.0570781583709869	0.115859923250931	0.207695016398322	0.179724870106405	0.360352407950123	0.153358323822297	RTM_IFN
CGGAGTCCAGACGCTC-1_1-0-0	0.0415852808256461	0.114762013339024	0.147669264575389	0.147734172964674	0.309621313176755	0.0689025438905766	Mac_Prolif
CGGAGTCGTCTAAACC-1_1-0-0	0.0453691262867515	0.109411045010159	0.198710124344385	0.29104218662573	0.381076636561297	0.159559815431333	RTM_IFN
CGGAGTCTCGACAGCC-1_1-0-0	0.0355226259361691	0.0784023102336597	0.21883273341139	0.19373904640746	0.48241582809602	0.0932975953930428	RTM_IFN
CGGAGTCTCGCGGATC-1_1-0-0	-0.0094682384676045	0.198334682674435	0.078302973167728	0.145703752240454	0.14665516446108	0.0129582283826567	Mac_IFN
CGGCTAGCACCGCTAG-1_1-0-0	0.0064662892929219	0.0361218647598169	0.0806413019260552	0.122689619002283	0.313462084315609	0.0890513510744981	Mac_AgPres
CGGCTAGCAGCCTATA-1_1-0-0	0.0243074808422273	0.0364741010212787	0.0922729337902404	0.136082689509303	0.322692353193459	0.12421625586146	RTM_IFN
CGGCTAGCATGGATGG-1_1-0-0	-0.0367397586702773	-0.0340803973631126	0.156677060451976	0.179703643213086	0.229040434538341	0.062509356828766	Mac_ES
CGGCTAGGTTATCGGT-1_1-0-0	-0.0377127872658207	0.227728428458449	0.100314622224944	0.0812638008665276	0.219979767832632	0.0770388531060102	Mac_Prolif
CGGCTAGGTTCCTCCA-1_1-0-0	-0.0861938085957177	0.140309689813471	0.122065691369998	0.0791158294353059	0.133096861065382	0.131230114364725	Mac_ES
CGGCTAGGTTCGCTAA-1_1-0-0	0.0271644862007895	0.244909918345857	0.172583803881882	0.288412058523424	0.525811481383554	0.104890179652868	Mac_AgPres
CGGCTAGTCAAACAAG-1_1-0-0	-0.0989077089571783	0.0480454794800798	0.0915791005805823	0.264586447932205	0.263975378030215	0.0396051607514861	Mac_Angio
CGGCTAGTCCAGTATG-1_1-0-0	-0.00786058643773613	0.15719674444633	0.0970289396427501	0.235002041706195	0.256501334629378	0.0543565427491041	Mac_ES
CGGGTCACACCCATTC-1_1-0-0	0.174752837199381	0.146431434496029	0.116543404049682	0.123695818171202	0.333640872695777	0.0249886913808266	Mac_ES
CGGGTCATCAGTTTGG-1_1-0-0	0.0940208497428778	0.100702102570404	0.101568895139537	0.141466680596905	0.456046858109315	0.042645604859503	Mac_AgPres
CGGTTAAAGGGAACGG-1_1-0-0	0.068208653259208	0.0446874892288402	0.131689011675571	0.200469084719351	0.440602496009084	0.129689704832865	Mac_AgPres
CGGTTAAGTAATCGTC-1_1-0-0	0.0141957922382732	0.121996743344866	0.108129882922012	0.101952780215604	0.30216611509584	0.177403129758182	Mac_AgPres
CGGTTAAGTACCAGTT-1_1-0-0	0.0280567589917226	0.123896525806382	0.110667814202287	0.329622627133341	0.428784458317035	0.0415380069766862	Mac_ES
CGGTTAAGTCCAACTA-1_1-0-0	0.0214598190419309	0.0820366890186487	0.095631956229553	0.09354259230737	0.323450384803708	0.0411209278788794	Mac_Prolif
CGGTTAAGTGGAAAGA-1_1-0-0	0.1524391911895	0.251973773050304	0.149596654204439	0.21536344768218	0.376112663781067	0.17619563960407	Mac_Angio
CGGTTAATCAAACCAC-1_1-0-0	-0.0289064200883834	0.0691437567583732	0.162149098743721	0.0803217763323118	0.226741797116997	0.0462582018796857	Mac_AgPres
CGGTTAATCACTCTTA-1_1-0-0	0.114555009609059	0.0781458858171329	0.135923773130068	0.21499916422151	0.514016938163268	0.126258502728842	Mac_AgPres
CGTAGCGAGAAGGACA-1_1-0-0	-0.0330570032290762	0.131462905395616	0.126918847102757	0.177893454673551	0.388280876299406	0.097277413437739	Mac_Prolif
CGTAGCGAGTGCGTGA-1_1-0-0	-0.019519116955607	0.0821786729050195	0.124517265878513	0.205089847717061	0.298295094505257	0.0670323448853007	Mac_AgPres
CGTAGCGGTCCAGTAT-1_1-0-0	0.0110683045213741	0.293428431392348	0.243999515166007	0.295005267749881	0.263231177622236	0.0613280622453929	Mac_Hypo
CGTAGCGGTCTAGTGT-1_1-0-0	0.0706539860955853	0.0750228673414451	0.0806085294101267	0.04420631479992	0.184774048916387	0.152539620229723	Mac_IFN
CGTAGCGGTCTGCAAT-1_1-0-0	0.203687527646571	0.0710383129495237	0.171292160639796	0.0886061116589712	0.27978977908745	0.0720073511085668	Mac_Angio
CGTAGCGGTGAAGGCT-1_1-0-0	0.0278110899462749	0.0442236797517177	0.13181354163634	0.180262724545455	0.280880478572615	0.0891370170342322	Mac_AgPres
CGTAGCGGTGTCCTCT-1_1-0-0	0.0416620075398253	0.133910539644586	0.125972664689537	0.21228715611922	0.379560508127249	0.0672330790364705	Mac_Prolif
CGTAGCGTCCGCAGTG-1_1-0-0	0.0743792684593957	0.129801026419309	0.161540678300406	0.124741424784263	0.370844222560358	-0.00913987721562162	Mac_AgPres
CGTAGGCAGCTGCAAG-1_1-0-0	-0.0992898756381294	0.342512108758787	0.0890403167759867	0.166087476135021	0.255602287089317	0.128622631883455	Mac_ES
CGTAGGCGTACATCCA-1_1-0-0	-0.0377873704886047	0.121068222924703	0.121116075189656	0.245374743170849	0.237978246272134	0.0634558539099984	Mac_ES
CGTAGGCTCGGCATCG-1_1-0-0	0.0397762814352453	0.0236684258764871	0.0930639375844687	0.336610021889086	0.413236347573303	0.0886151670214444	Mac_AgPres
CGTCACTAGTGCTGCC-1_1-0-0	-0.0549411314429315	0.0781283070040519	0.131717621684295	0.370330443205934	0.246276204072386	0.112099841376343	Mac_Angio
CGTCACTCATAACCTG-1_1-0-0	0.0462748586190342	0.10229398067794	0.0970651177427984	0.224483635101633	0.404323579588167	0.254373215156881	Mac_AgPres
CGTCACTGTGCACTTA-1_1-0-0	-0.112675382805983	0.026456895253584	0.0962396731933915	0.251144253489737	0.309671978409451	0.0881373065601411	RTM_IFN
CGTCACTTCTTACCGC-1_1-0-0	0.0390520030230524	0.287547522688277	0.140138778360304	0.0233694566270274	0.162735188231083	0.102501989596253	Mac_Hypo
CGTCAGGAGTCTCCTC-1_1-0-0	0.0546250960080163	0.177349241829824	0.124299030235459	-0.0537471949933767	0.292444471408025	0.108751343233718	Mac_ES
CGTCAGGCACGAAACG-1_1-0-0	0.118612723390973	0.107165825081419	0.15200470517518	0.399676948333087	0.262915965960351	0.0641982983797066	Mac_IFN
CGTCAGGCAGAGCCAA-1_1-0-0	0.138767579812062	0.0674147146999741	0.139177712477001	0.0537491996647312	0.340859876605208	0.0248242623772718	Mac_AgPres
CGTCAGGGTCGCTTCT-1_1-0-0	0.110817827197796	0.0694564497740955	0.0854542606749376	0.0414961988675988	0.253556970026213	0.0570902118151316	Mac_ES
CGTCAGGTCACCGTAA-1_1-0-0	0.069091767662555	0.231516279465944	0.177579158067971	0.153003477196265	0.120086025141694	0.0785945010692451	Mac_Hypo
CGTCAGGTCTGCGACG-1_1-0-0	-0.0153591688285479	0.106516681203637	0.133144582615492	0.142246019955819	0.336944633039319	0.138374427127583	Mac_AgPres
CGTCCATAGAGCTGGT-1_1-0-0	0.0387272969653677	0.139529096438204	0.303750394373484	0.179344227290823	0.203260734485572	-0.022300708919333	Mac_IFN
CGTCCATAGCTAGTTC-1_1-0-0	0.0173546310556336	0.0606278800950397	0.138799528825495	0.22857162889978	0.327391312831976	0.0584331322860764	Mac_AgPres
CGTCCATAGGAGCGTT-1_1-0-0	-0.0456226941509979	0.0889237060818364	0.0799418358824529	-0.0190031073203339	0.311833843157195	0.100966369911208	Mac_ES
CGTCCATAGGCTAGCA-1_1-0-0	0.101525556624492	0.126043790292605	0.0984948598838512	0.105202509260501	0.285349692914288	0.0834720032118845	RTM_Int
CGTCCATAGTAGCGGT-1_1-0-0	0.210306485674902	0.0779290737177961	0.11749359482696	-0.027809984337162	0.318209973651705	0.0652190482548023	Mac_ES
CGTCCATAGTGCCATT-1_1-0-0	-0.0438567782647648	0.0221577623184851	0.12917038608088	0.286194814333384	0.320116244242736	0.172146387003533	Mac_ES
CGTCCATAGTTCCACA-1_1-0-0	0.174424705485062	-0.0142300721906331	0.124208009828397	0.240428577599072	0.115305298485811	0.0678882920957452	Mac_Prolif
CGTCCATCAAGCCGTC-1_1-0-0	-0.0200213696235786	0.195257002159069	0.0911621158539129	0.0628741828449265	0.316703464022529	0.143915538668603	Mac_Prolif
CGTCCATCAGTTCATG-1_1-0-0	0.0137897057808446	0.0998810984407993	0.0969419214938968	0.134096096217753	0.287045858836037	0.102373725073199	Mac_IFN
CGTCCATGTACTTCTT-1_1-0-0	-0.0544870851478512	0.0544745925412596	0.106741739140675	0.314375235439476	0.3390439543696	0.106532075605348	Mac_AgPres
CGTCCATGTATAAACG-1_1-0-0	0.166271564609982	0.0221251516945307	0.130511653611106	0.122238923125977	0.237018058242301	0.05899354964394	Mac_Alv-like
CGTCCATGTCTCCACT-1_1-0-0	0.130090358825547	0.0993221034293041	0.0501537577592517	0.261127663924925	0.446577860060012	0.128405638316209	Mac_AgPres
CGTCCATTCATGCATG-1_1-0-0	0.0560342575409134	0.0699286493689056	0.140456153799388	0.310338480600082	0.109944314361112	0.0134396306923898	Mac_Prolif
CGTCTACAGATGTTAG-1_1-0-0	0.0281196480952104	0.124953816107747	0.120197909347001	0.23701904627495	0.449491692462478	0.152854153154579	Mac_AgPres
CGTCTACCAGGCAGTA-1_1-0-0	-0.00164577296305385	0.186470843964772	0.114642483019864	0.101151943047015	0.235545368415254	0.047721431742248	Mac_Prolif
CGTCTACGTCGATTGT-1_1-0-0	0.278068206391403	0.322889050550748	0.131693711348242	0.0388833399227463	0.137586625232996	-0.000410663530528182	Mac_Hypo
CGTCTACGTGCCTGCA-1_1-0-0	-0.0340959329822108	-0.00292045174222871	0.105461440919606	0.256070220291321	0.35993243649862	0.0867174248414606	Mac_AgPres
CGTCTACGTTCAACCA-1_1-0-0	0.0827026377170061	-0.0249582036313286	0.182289811378242	0.191743419807789	0.396992367335098	0.0230974548499457	RTM_Int
CGTCTACTCATCTGCC-1_1-0-0	0.0543344540937129	0.071364898928248	0.132460485011751	0.172457014731418	0.433209486659683	0.0535101632390619	Mac_AgPres
CGTGAGCAGATTACCC-1_1-0-0	0.144354983346076	0.031798858626981	0.13703184074966	0.10849409721907	0.16586855893453	-0.00262004825147619	Mac_Angio
CGTGAGCAGTGATCGG-1_1-0-0	0.0663822613874241	0.0766142925191957	0.131761922512127	0.203709951544652	0.268322224473682	0.121528708553446	Mac_Prolif
CGTGAGCCAGCATACT-1_1-0-0	-0.0127327637032656	0.202193820724932	0.154930060161302	0.286333623530353	0.18404774207173	-0.00417676360772698	Mac_Prolif
CGTGAGCTCAGTCCCT-1_1-0-0	0.133999393934116	0.131416250385611	0.136793499139867	0.179310856498457	0.26511600060327	0.0370114194394819	Mac_AgPres
CGTGTAAAGTACGACG-1_1-0-0	-0.0186485197181942	0.222692756073851	0.135651255356997	0.145578218330095	0.263053103656144	0.138966301422283	Mac_IFN
CGTGTAAGTTGGACCC-1_1-0-0	0.00922734381521612	0.110402500058356	0.153131340566976	0.0995452987217718	0.13473871973944	0.010178292257044	Mac_Hypo
CGTGTAATCACGCATA-1_1-0-0	-0.0727753262017095	0.000280229840252388	0.13111732606901	0.225652408577038	0.185603566861295	0.142271767821686	Mac_IFN
CGTGTAATCGGAGGTA-1_1-0-0	0.0272721493314431	0.17412401984381	0.141830722418699	0.243383609847897	0.41799178983713	0.172745115363764	Mac_ES
CGTGTCTAGGGCTTGA-1_1-0-0	-0.0568067366918455	0.178735302437005	0.139943626618965	0.0663124358662378	0.279412871940065	0.148186259901387	Mac_IFN
CGTGTCTAGTCCATAC-1_1-0-0	-0.0386058271629336	0.129362005895823	0.15129637546604	0.205384606101004	0.208122097876616	0.00885588536113049	RTM_Int
CGTGTCTCAAAGTGCG-1_1-0-0	0.0173930973336238	0.262775668995575	0.155766285492043	0.173812683335619	0.385692341694926	0.0560715666203892	Mac_Hypo
CGTTAGAAGCGCTCCA-1_1-0-0	0.0653720983099625	0.116071507871307	0.150604214726158	0.0788022723958252	0.353128796772365	0.12231368051094	Mac_Prolif
CGTTAGAAGCGTGAGT-1_1-0-0	0.0348116283330744	0.0356232720580894	0.0595243735124355	0.270156073368485	0.284845798158425	0.0569126147175671	Mac_AgPres
CGTTAGAAGGACGAAA-1_1-0-0	-0.0922216026889675	0.0420082322809313	0.0852845151384366	0.210327251737528	0.295755161210341	0.0974631222362041	Mac_Prolif
CGTTAGAAGTGTACGG-1_1-0-0	0.0782474418533304	0.0726990629562401	0.0706779149178045	-0.0288797597891575	0.174832087502481	0.0805375213010633	Mac_ES
CGTTAGACAGCATGAG-1_1-0-0	0.0473494759495697	0.0421537576326534	0.0935873593516204	0.235603815130189	0.362935295923191	0.0722307331949797	Mac_IFN
CGTTAGAGTCTGATTG-1_1-0-0	0.0369335327907928	0.00462665208036428	0.102940513938106	0.173551225519871	0.255714696992751	0.0324272381173858	Mac_ES
CGTTAGAGTTCACGGC-1_1-0-0	-0.083031911091398	0.0555757712817041	0.102081290686173	0.0690680718209553	0.0318744313640212	0.0139144793144469	Mac_Prolif
CGTTAGATCCTTAATC-1_1-0-0	0.0567344397877648	0.0358811040891636	0.135283028999496	0.169511501664765	0.255608621242299	0.10690890301303	Mac_IFN
CGTTAGATCGTAGGTT-1_1-0-0	-0.0169337112350041	0.0179711101609765	0.0145145993656454	0.17478431761236	0.351058288409892	0.225174773351376	Mac_AgPres
CGTTCTGAGCAATATG-1_1-0-0	0.00675679288672854	0.0707380364271329	0.108292869947968	0.0437613394344981	0.235399071855215	0.144580390439668	Mac_Prolif
CGTTCTGAGCTACCGC-1_1-0-0	0.0194439927612646	-0.00525812508500112	0.129089158430303	0.257692927166575	0.463422825407336	0.0886050873460647	Mac_AgPres
CGTTCTGAGTTCCACA-1_1-0-0	-0.0640110614798435	0.115632572713595	0.0799079718930618	0.174316136584554	0.320419644271956	0.0936344215952403	Mac_AgPres
CGTTCTGCATCACGTA-1_1-0-0	0.114987777756364	0.00963544020505114	0.051050898910454	0.287136079841062	0.374452437396857	0.17434895808163	RTM_LA
CGTTCTGGTACCTACA-1_1-0-0	-0.057196722626755	0.134364201284963	0.153616793165564	0.148182865559297	0.352761372474985	0.172837821852257	Mac_IFN
CGTTCTGGTGCACGAA-1_1-0-0	0.048308408655579	0.131467427366249	0.12128395151793	0.220086060451921	0.339121044261229	0.152676704391333	Mac_AgPres
CGTTCTGTCTAAGCCA-1_1-0-0	0.174864682822919	0.136063473471672	0.133242995035444	0.190237928969396	0.382886219657828	0.129274782854949	Mac_ES
CGTTGGGAGCTAAACA-1_1-0-0	0.100743253141746	-0.0760172230292699	0.139522521982348	0.0470344001580492	0.292010718001524	0.130930111361213	RTM_Int
CGTTGGGCAAGACACG-1_1-0-0	0.00914171136565547	0.117545328785167	0.115433286051724	0.281995946490806	0.387831950256091	0.0848597363860272	Mac_AgPres
CGTTGGGCATCACGAT-1_1-0-0	0.039953284591057	-0.0347796658994461	0.193931179088987	0.0912555177918875	0.171142066008135	0.109188693074851	RTM_Int
CGTTGGGTCGAGCCCA-1_1-0-0	-0.0450645684727854	-0.0205875761500411	0.0938566563069199	0.122361040591677	0.405328292799407	0.107927752529785	Mac_Prolif
CTAACTTAGATGAGAG-1_1-0-0	0.167284521003859	0.0725560127494227	0.102174489115396	0.186315337512439	0.264590693926932	0.0179491619667333	Mac_AgPres
CTAACTTGTAACGACG-1_1-0-0	-0.0069485340176641	0.141990201408576	0.131705416477673	0.131386930770214	0.161675248542809	0.0326680005234083	Mac_Prolif
CTAAGACAGAATCTCC-1_1-0-0	-0.0546428074510774	0.117698617000644	0.102976970870968	0.238189741817314	0.384011772127573	0.128696552018832	Mac_ES
CTAAGACAGCCTTGAT-1_1-0-0	0.0098529661863678	0.0457045030852528	0.0483089644896144	0.231447867859109	0.367279500145933	0.136617449121342	Mac_AgPres
CTAAGACAGCGTGAGT-1_1-0-0	0.0101605960786886	0.0692811776234794	0.182361736647072	0.0999624412552457	0.347525820266339	0.123817951314082	Mac_IFN
CTAAGACAGTGACTCT-1_1-0-0	0.145759462460352	0.157939738469766	0.169594319405186	0.344939891261968	0.495618924291855	0.156031462027581	RTM_IFN
CTAAGACCAAGTTAAG-1_1-0-0	0.0708081249594399	0.053618564795172	0.177648506061863	0.126281590437031	0.344143076173251	0.147518976275738	Mac_Prolif
CTAAGACTCCTGCTTG-1_1-0-0	0.0138317634471785	0.00212839755840338	0.122634149485403	0.149337575885466	0.360089513323763	0.110751818483313	Mac_IFN
CTAATGGAGAAACCGC-1_1-0-0	-0.0179284432566965	0.194491175403465	0.111344867724033	0.120223562990622	0.1740171358064	0.149992721507682	Mac_Prolif
CTAATGGAGGTAGCCA-1_1-0-0	0.0517906223862667	0.0813660026241349	0.101607421218996	0.197617488311275	0.448547547793244	0.167668951148515	Mac_AgPres
CTAATGGGTGGCCCTA-1_1-0-0	0.094743277186556	0.136251493243617	0.182040738220033	0.306310676099263	0.388331748534196	0.0969014382517393	RTM_IFN
CTACACCAGGCTCAGA-1_1-0-0	0.0511963764965942	0.00142241533169485	0.127896415558843	0.259940497221902	0.282225941237583	0.0876806583302817	Mac_AgPres
CTACACCAGTGACATA-1_1-0-0	0.0489419468399154	0.038842800610464	0.0508530491799278	-0.154094769099633	0.298682487607511	0.112438780762644	Mac_ES
CTACACCCACACATGT-1_1-0-0	0.0433969593563662	0.127102302195244	0.104802165510809	0.175331388479588	0.425203115916113	0.147787200764023	Mac_ES
CTACACCGTGGAAAGA-1_1-0-0	0.235456507016564	0.112098727323609	0.164166979558686	0.228379871709346	0.408916723284662	0.117928444480557	Mac_AgPres
CTACACCGTTAGGGTG-1_1-0-0	0.109287251807949	0.494257855156593	0.174138934231235	0.368280332853344	0.42272679384823	0.0790354094958837	Mac_Hypo
CTACACCTCCGCAAGC-1_1-0-0	0.116797158251927	0.121486229598186	0.135746719537128	0.104851068847743	0.255348098243718	0.0655970399707754	Mac_ES
CTACATTAGAGACTTA-1_1-0-0	-0.0741806678217067	0.129608231214206	0.0829112876882647	0.156263793870652	0.333612605383492	0.0669548009488026	Mac_Prolif
CTACATTAGAGGACGG-1_1-0-0	-0.0151159346933563	0.220927761122286	0.166927303030033	0.194534213260667	0.402187763148069	0.0522823973731243	Mac_Prolif
CTACATTAGATCGGGT-1_1-0-0	0.0291495509038978	0.0754160545103002	0.172350634623461	0.135553215542441	0.311262642799032	0.0795084256180513	Mac_Angio
CTACATTCACGGTAGA-1_1-0-0	0.014153929265156	0.0358258133574663	0.0962584395736096	0.0188602362095909	0.158132471842051	0.137940552697764	Mac_Prolif
CTACATTGTCATGCAT-1_1-0-0	0.12587719659639	0.328601384984264	0.175843905412429	0.114162228909628	0.231476930524676	0.157260276231425	Mac_Hypo
CTACATTGTTACGTCA-1_1-0-0	0.0366685600978317	0.000109663252733372	0.116552224597644	0.173007026590596	0.310159546856058	0.0766384720716008	Mac_Prolif
CTACATTGTTTGTGTG-1_1-0-0	0.11644006886866	0.0221042665002583	0.148627878653734	0.188825122062115	0.34719797153242	0.106314212976035	RTM-like_MT
CTACATTTCTTGCATT-1_1-0-0	-0.0123283318235254	-0.0371038502458804	0.0634376324335537	0.0601407068621922	0.312814602212164	0.125963206891001	Mac_Prolif
CTACCCAAGACAGGCT-1_1-0-0	0.134832534434886	0.483258226054791	0.168203708555234	0.164159582956253	0.309774418389019	-0.00345073051521655	Mac_Hypo
CTACCCAAGATGTCGG-1_1-0-0	-0.0515738611009362	0.134117300721276	0.150316671814495	0.204661112299408	0.261984985275492	-0.00167302230149932	Mac_Prolif
CTACCCAAGTTAGCGG-1_1-0-0	-0.00300645647096004	0.246272150986556	0.164866578967418	0.111180039555876	0.317653333560516	0.0579001175926984	Mac_Prolif
CTACCCAAGTTTGCGT-1_1-0-0	0.0187043340372084	0.268778031982165	0.11518112216231	0.195352637562908	0.135938902561145	-0.0186024681279323	Mac_Hypo
CTACCCACATACTCTT-1_1-0-0	-0.0379621342084048	0.0442473364331936	0.175300416774704	0.0553604516782645	0.299046202278165	0.0835889586587817	Mac_Prolif
CTACCCAGTAAGTTCC-1_1-0-0	0.0613050642930454	0.34126501575868	0.145379039028981	0.189411361729083	0.324978452291621	0.132453775716509	Mac_ES
CTACCCAGTAGAAGGA-1_1-0-0	0.0619360837722337	0.0359965180596735	0.0997827225233394	0.191343945250928	0.381035612791114	0.0505556667558232	RTM_LA
CTACCCAGTCTAGTCA-1_1-0-0	0.0307335336400072	0.16659501622302	0.143455022629035	0.0484667258825257	0.206291148212444	0.134127348233903	Mac_Prolif
CTACCCATCTAACTCT-1_1-0-0	0.124281185988846	0.0305884145971486	0.135971276545676	0.167169959155034	0.108286397717042	0.00371916519928384	Mac_Angio
CTACGTCGTAAGTGGC-1_1-0-0	-0.042297856151516	0.0434434878298984	0.121574134546145	0.154385999734815	0.373177914957407	0.0934071234011055	Mac_Prolif
CTACGTCTCCCAAGAT-1_1-0-0	-0.0191754838219438	0.0460138214194867	0.129606397901261	0.177783030674687	0.210977937779568	0.00682236018046264	Mac_ES
CTAGAGTAGAGCCTAG-1_1-0-0	0.0669869483967536	-0.00461913664877672	0.102452309061076	0.279230589830457	0.37748350678722	0.0591628335878876	RTM_IFN
CTAGAGTAGGCAGGTT-1_1-0-0	0.00708572060355789	0.0933337189563244	0.0959225492118725	0.135474259971532	0.330153244938292	0.132567718966173	Mac_ES
CTAGAGTAGGGCTTCC-1_1-0-0	0.0692346791347904	0.0412355898915097	0.24120695337733	0.099391889932164	0.249742281058171	0.200263932900872	Mac_Prolif
CTAGAGTAGTCCTCCT-1_1-0-0	-0.0591717801387424	0.0285902075029516	0.108867858402918	0.0924405118330692	0.360079836980597	0.157672658866857	Mac_Prolif
CTAGAGTAGTGGTAGC-1_1-0-0	-0.0125198613914949	0.173246792660471	0.0862001048672885	0.234448064227284	0.417921713205295	0.0854717032877695	RTM_Int
CTAGAGTAGTTCGCAT-1_1-0-0	0.00653877060619792	0.307107275108388	0.178284633682853	0.14244543081046	0.28116327725178	0.0251115941466633	Mac_Angio
CTAGAGTCAAGCTGGA-1_1-0-0	0.0239233733591749	0.100090140609413	0.165361486532075	0.305911650412632	0.307700191273018	0.181285102957085	RTM_IFN
CTAGAGTCATTTGCTT-1_1-0-0	0.0314027329549258	0.0873657757488277	0.10297039277155	0.218846740722213	0.399210885700651	0.128989474831736	Mac_ES
CTAGAGTGTACTTGAC-1_1-0-0	0.0596258779670899	0.116723430868406	0.0716870337262371	0.168494942045236	0.365274536842105	0.182181847488758	Mac_ES
CTAGAGTGTAGCGTAG-1_1-0-0	0.11043623299435	0.100673451766903	0.0549576031258839	0.161893628562673	0.33055374001744	0.109779276326681	Mac_Prolif
CTAGAGTGTTACTGAC-1_1-0-0	-0.023183413945038	0.0546770148851638	0.0827987155697029	0.354379465171557	0.107113822297299	0.0302389557333919	Mac_ES
CTAGAGTTCCCTCTTT-1_1-0-0	0.0768699652034286	0.2269124517235	0.184214453430947	0.281095403317019	0.26075378398775	0.105412244544944	Mac_Hypo
CTAGCCTGTAGTACCT-1_1-0-0	-0.0257427120673484	0.00558321520087621	0.146329876137859	0.0834218640369029	0.259804500723584	0.159182096902213	Mac_AgPres
CTAGCCTGTGGCGAAT-1_1-0-0	0.0524882493704401	0.0776978138450549	0.14518144710888	-0.00500385897350059	0.263014464300787	0.0712470468988753	Mac_ES
CTAGCCTTCATTGCCC-1_1-0-0	0.112455041225352	0.0697975886898106	0.120210918809604	0.282387639123994	0.421310724452155	0.0637456436813422	Mac_AgPres
CTAGTGACAAGGCTCC-1_1-0-0	0.0274276306544008	0.074581689858064	0.18031317625842	0.293546372123426	0.291590973077687	0.0884939954603494	Mac_AgPres
CTAGTGACAGCCTGTG-1_1-0-0	0.0273064348079042	0.197044990911386	0.138318174622378	0.231404382203681	0.186579728735004	-0.0934462755184116	Mac_Hypo
CTAGTGAGTAAGGGCT-1_1-0-0	-0.0426422701260364	0.118309304613595	0.0669182036242661	0.186977605722638	0.245596026465546	0.115828559597135	Mac_Prolif
CTAGTGAGTAGCTAAA-1_1-0-0	-0.0227874419401884	0.111230876679271	0.0961646553091411	0.238210676713679	0.227371738622677	0.0773078279377378	Mac_Prolif
CTAGTGAGTCATGCCG-1_1-0-0	-0.0246475357270079	0.0211617596883556	0.115976177604853	0.110143149318019	0.294177614615384	0.105182503489681	Mac_Prolif
CTAGTGAGTCTTCGTC-1_1-0-0	-0.0557661700683782	0.0732648291764466	0.0808280489733314	0.345675659794027	0.474923561966239	-0.00827313659301532	RTM_LA
CTAGTGAGTGATAAAC-1_1-0-0	-0.0571332775494857	0.10065725286519	-0.0275567733426334	0.359916620439632	0.243698871631113	-0.0345057668600965	RTM_Int
CTAGTGAGTTTAAGCC-1_1-0-0	-0.0462838165272974	-0.0221232152081399	0.145471926125936	0.0113264951320646	0.387725075635838	0.102689422070766	Mac_AgPres
CTCACACCAAGGTTTC-1_1-0-0	0.0646335207932676	0.0434418181952627	0.139862369915389	-0.0286078385127165	0.311679825549964	0.0678784216720227	Mac_Prolif
CTCACACCAGGGCATA-1_1-0-0	0.0218519359850797	0.127774183622237	0.159320851967054	0.133639914943123	0.400429715311432	-0.00723349569969639	Mac_ES
CTCACACGTAGCGTAG-1_1-0-0	0.0573550132259352	0.0496056881902821	0.145523255561595	0.27867719391323	0.416038717837325	0.0908369363754734	Mac_AgPres
CTCACACGTTGGAGGT-1_1-0-0	0.159834552236482	0.499933527643224	0.231145082892926	0.0962894504048522	0.197169109480849	0.0215109392315989	Mac_Hypo
CTCAGAAAGACGCACA-1_1-0-0	0.0857775780930216	0.220741960563695	0.177254721074959	0.0060119993568164	0.247408196459967	0.0552728730868277	Mac_ES
CTCAGAAAGTGTACCT-1_1-0-0	-0.0627891606961305	0.0297971436738678	0.121406940218958	0.269531548091563	0.35801193564555	0.0986279450466884	Mac_Prolif
CTCAGAACAATGACCT-1_1-0-0	0.00896070046400954	0.0963845381320673	0.155254573819961	0.0784028332756415	0.337806041709365	0.0985548728195041	Mac_Prolif
CTCAGAACACAAGTAA-1_1-0-0	0.0471573600202448	0.100690101661249	0.156233775979614	0.286627962804816	0.508886111567466	0.158360317780972	Mac_AgPres
CTCAGAATCATGTGGT-1_1-0-0	0.0598294722179961	0.00554518413624847	0.116929026621426	0.121455262788369	0.380432809402974	0.032316391626567	RTM_IFN
CTCAGAATCTTGAGAC-1_1-0-0	0.0404813231375167	0.00362203911196335	0.112912739559789	0.059900278405588	0.239404580588758	0.0725968745584233	Mac_Prolif
CTCATTAAGCCCAATT-1_1-0-0	-0.0305669136341706	-0.0185098248607799	0.100181250823023	0.090320999911407	0.121701315145804	-0.0281888701436387	Mac_Prolif
CTCATTAAGGTAAACT-1_1-0-0	0.0409762249660489	0.119678430753414	0.12326192433385	0.112276216005401	0.36399558783571	0.0699566561830219	Mac_Prolif
CTCATTACACGGTAAG-1_1-0-0	-0.00124540345255433	0.0196682007548485	0.198704569819754	0.335204445133617	0.272474300533492	0.12964864898727	Mac_AgPres
CTCATTAGTAAAGGAG-1_1-0-0	0.0898550974218738	0.108536721244404	0.103686437362867	0.275337150527672	0.386442861230624	0.0814452243316767	Mac_AgPres
CTCATTAGTAGAAGGA-1_1-0-0	0.164594889655441	0.194563076276845	0.112177005362788	0.139762663952567	0.447568597360012	0.136790101208433	Mac_AgPres
CTCATTAGTGTTGAGG-1_1-0-0	-0.0115700608707228	-0.0193643868388323	0.0988682853675144	0.12090696750563	0.444479234365135	0.165250510009227	Mac_ES
CTCATTATCGAGCCCA-1_1-0-0	-0.0763940954428956	0.0891942855815626	0.133692428833362	0.175829811638456	0.258732995703563	0.0621819513757478	Mac_Prolif
CTCCTAGAGAGGACGG-1_1-0-0	0.0514521095223569	0.322116370400819	0.217117769109285	0.322434427295677	0.312202575638282	0.0793207777138287	RTM_IFN
CTCCTAGGTTAAAGTG-1_1-0-0	0.0291344994324275	0.0516101596558746	0.110113780203274	0.299343720305187	0.306089096056155	0.0233071717752455	RTM_Int
CTCCTAGGTTAGAACA-1_1-0-0	-0.0255395980655986	0.0548846687889376	0.190878847085796	0.407142179472689	0.323351923801895	-0.0150985488303757	RTM-like_MT
CTCCTAGTCGGCATCG-1_1-0-0	0.0350157467267843	0.156982321887757	0.0644584890020886	0.0878258252797499	0.187233543730173	0.0627405225358284	Mac_AgPres
CTCCTAGTCGTTTATC-1_1-0-0	0.0644477594269639	0.00862871257955933	0.132206041084173	0.108978386633745	0.376972835450025	0.104113951298129	Mac_Prolif
CTCGAAAAGTGTTGAA-1_1-0-0	0.00854548413060585	0.0221692114913183	0.0959776680216292	0.0857737091766766	0.365284876706071	0.137285303191975	Mac_Prolif
CTCGAAAAGTTTAGGA-1_1-0-0	0.0602031612837829	0.0860846553327839	0.132792912791024	0.186542369161629	0.330767054149327	0.0323796777689205	Mac_Prolif
CTCGAAACAAGCGCTC-1_1-0-0	0.0606862575169658	0.0238994950691081	0.117237598977597	0.3062113374425	0.427345724408148	0.125002729328301	RTM_LA
CTCGAAATCCCTCAGT-1_1-0-0	-0.00166967770105392	0.0917657945919502	0.115380722333334	0.202916426153424	0.464818808052678	0.133101625120951	Mac_AgPres
CTCGAGGGTACATGTC-1_1-0-0	-0.00194073806183787	0.224967048952476	0.148639252777854	0.154715665654605	0.304776374915601	0.0943457791452268	Mac_IFN
CTCGAGGTCATGTCTT-1_1-0-0	-0.029949664443658	0.0236999114952927	0.107923130569046	0.317908536150775	0.409086818204722	0.161896687159354	RTM_IFN
CTCGGAGCACAGTCGC-1_1-0-0	0.131159955568395	0.222078541798976	0.174848484313151	0.174147836529239	0.398638764441588	0.156635925516181	RTM_IFN
CTCGGAGGTGTAACGG-1_1-0-0	-0.00990544320703216	0.0118104470286343	0.10689007465334	0.204857169187463	0.251125712832257	0.0881196918963859	Mac_Angio
CTCGGAGGTTATTCTC-1_1-0-0	0.10885262598109	0.174103716545391	0.191084713747012	0.131667247861792	0.258842039310072	-0.0158120848917076	Mac_ES
CTCGGAGGTTCTGGTA-1_1-0-0	-0.0924284666330495	0.0468749449223628	0.14395381703999	0.232804343235306	0.115363420225358	0.0579724276326133	Mac_Angio
CTCGGGATCACCCGAG-1_1-0-0	0.0474444058823238	0.210116504276596	0.196510515930531	0.263288479528589	0.382946698333435	0.145922513305335	RTM_IFN
CTCGGGATCGAGAACG-1_1-0-0	0.0356674454869571	0.319887945730421	0.245071415188741	0.402313407636019	0.356670983054256	0.0520450671502794	RTM-like_MT
CTCGTACAGGTAAACT-1_1-0-0	0.0960476895202551	-0.00240929716230026	0.0706049361485641	0.203292356471308	0.411290571447206	0.108630811730038	Mac_AgPres
CTCGTACAGGTCGGAT-1_1-0-0	0.0751820389824619	0.119366985835196	0.149425234102913	0.0826627286309947	0.370381401460766	0.172003323935077	Mac_ES
CTCGTACCAGGAACGT-1_1-0-0	-0.00912490115391773	0.0631521762071757	0.192924779081288	0.209870870244621	0.364009714936648	0.102080085481202	RTM_IFN
CTCGTACGTACAGCAG-1_1-0-0	0.0662146398438867	0.113316921214293	0.200132197225393	0.18267983299738	0.0995005233973053	-0.0246113580194341	Mac_Angio
CTCGTACGTGTTGAGG-1_1-0-0	-0.0115194024055585	0.0131370359010753	0.0920077174530337	0.223419152339908	0.404884747988284	0.026520244702302	RTM-like_MT
CTCGTACGTTCACCTC-1_1-0-0	-0.0353082922957543	0.124446564568524	0.143020578119953	0.127591314276649	0.364310152334407	0.0627142803010213	Mac_IFN
CTCGTACGTTGAGTTC-1_1-0-0	0.107952273783073	-0.0507376020283991	0.0946146041572626	0.160849987551159	0.238642981318092	0.0191424729289351	Mac_IFN
CTCGTACGTTTGTTTC-1_1-0-0	0.0388562523073995	0.156127018643662	0.159746228795437	0.0780285127694743	0.16738673659216	0.0807617254636165	Mac_Angio
CTCGTACTCACGCATA-1_1-0-0	0.0913056625470183	0.38610409801013	0.155798979146188	0.0978922135113855	0.120152775019858	-0.0509367457161891	Mac_Hypo
CTCGTACTCGCGCCAA-1_1-0-0	0.0384906344673825	0.125012033437372	0.0831619674369897	0.253929662996479	0.29907532155824	0.0469936725120855	Mac_ES
CTCGTCAAGAAAGTGG-1_1-0-0	-0.0185737336738754	0.0543259463231461	0.0937112596602842	0.152226443375629	0.371393630020579	0.141653988115921	Mac_AgPres
CTCGTCACACAAGCCC-1_1-0-0	0.0908762286783407	-0.0556874459176599	0.0296489239964628	0.316638890298555	0.28559661329051	0.0324482785868205	Mac_ES
CTCGTCAGTAAGGGAA-1_1-0-0	0.0353066135281289	0.403593925448659	0.181276652348948	0.170746267039514	0.343253148640577	0.0434800490996253	Mac_Prolif
CTCGTCAGTCTCGTTC-1_1-0-0	0.0531408566999721	0.0478008007414164	0.103869583632469	0.185316628255642	0.338388046229412	0.140713167714723	Mac_AgPres
CTCGTCATCATGGTCA-1_1-0-0	0.0841837212647433	0.269817921300892	0.136137406055951	0.301640243879716	0.326263794660399	0.0709971379109215	Mac_Hypo
CTCGTCATCGCCTGTT-1_1-0-0	0.0724851633312045	0.0721680600112778	0.105635169696011	0.0471969554993942	0.245386293479253	0.103539404420055	Mac_Prolif
CTCTAATCACTGCCAG-1_1-0-0	0.0576978986407426	0.105640311181827	0.112093462608733	-0.00612744570375412	0.450681507678841	0.138405368894672	Mac_Prolif
CTCTAATGTTCTGTTT-1_1-0-0	0.00486121354061403	0.0584946723940908	0.0560449760056701	0.231552819739005	0.353888120056648	0.169316497040256	Mac_AgPres
CTCTAATTCGGATGGA-1_1-0-0	-0.0581263894829901	0.112867546107803	0.0687773540914024	0.303629946419082	0.355902043998014	0.131104785859624	Mac_AgPres
CTCTAATTCGTTGACA-1_1-0-0	0.139462843067214	0.0447905132689222	0.141206366383508	0.315477308424294	0.403345444609284	0.0804764594761204	Mac_AgPres
CTCTACGAGTACGTAA-1_1-0-0	0.132500421829757	0.0140959329424956	0.106481994637352	0.100258532390357	0.347989370201605	0.0432020358585119	Mac_AgPres
CTCTACGCAAGTTCTG-1_1-0-0	0.158108384665688	-0.0215378503991242	0.0809578443562625	0.251443878727619	0.426818956992193	0.181631857119112	Mac_AgPres
CTCTACGGTAGATTAG-1_1-0-0	-0.0232455128578908	0.0578651417851993	0.134448687441667	0.0912418754594267	0.296744142537458	0.0823694487367375	Mac_ES
CTCTACGGTCTTGCGG-1_1-0-0	0.0731552618159881	0.20478099441677	0.109178675581311	-0.00297916501075804	0.111769969670865	0.0152650762505063	Mac_Prolif
CTCTACGGTTTAAGCC-1_1-0-0	0.0105178901068319	0.133109357661719	0.108915585813006	0.284609922161405	0.290334354471037	0.127440395070246	Mac_AgPres
CTCTACGTCGATCCCT-1_1-0-0	0.0155217043361281	0.0469957201764032	0.0929663573645749	0.0582894543860952	0.295685361896038	0.123920497120093	Mac_AgPres
CTCTGGTCAAGACACG-1_1-0-0	0.202413077361339	0.146179753036232	0.123997271157854	0.347398384758137	0.166279381927676	0.140923974304419	Mac_IFN
CTCTGGTCAATCCAAC-1_1-0-0	0.0794253492922254	0.0434636586337486	0.150347546570795	0.270584483856343	0.412122261099714	0.0264281605031775	Mac_AgPres
CTCTGGTCATACGCCG-1_1-0-0	0.0221418768157953	0.136721221503329	0.212172827212604	0.119064386471118	0.202622986069808	-0.051105349732	Mac_IFN
CTCTGGTCATAGTAAG-1_1-0-0	0.00239435160924764	0.0683765640735751	0.152253739826509	0.204187062490873	0.340196611210035	0.0910546097493333	Mac_Angio
CTCTGGTCATGCAATC-1_1-0-0	0.054836014969439	0.172711994048012	0.135339181086296	0.250504367224874	0.368383701416868	0.092549701731987	Mac_Prolif
CTCTGGTGTTCCAACA-1_1-0-0	0.016068628386831	-0.0113399545876516	0.130977185076237	0.0719432458108077	0.28176369597592	0.070212547367805	Mac_Prolif
CTCTGGTTCAGGTAAA-1_1-0-0	0.00349583260533401	0.0427497244361223	0.0582078439871863	0.0672591238307876	0.401583176809204	0.180977052649882	Mac_Prolif
CTCTGGTTCCTCAACC-1_1-0-0	0.08364406518235	0.037779091353584	0.105288176110625	0.13707732842899	0.356856570367084	0.191265939025626	Mac_ES
CTCTGGTTCTATCCCG-1_1-0-0	0.116002297826773	-0.00373726167048438	0.144811885900813	0.304882181906475	0.392764657005892	0.172033963603159	Mac_AgPres
CTGAAACAGAACAACT-1_1-0-0	0.00794072784545996	0.123954211508997	0.125612025530143	0.26774100068004	0.344477269211107	0.114222812339114	RTM_IFN
CTGAAACAGCTATGCT-1_1-0-0	0.0798069595401988	0.0302481217993146	0.141056924805707	0.0177414361304168	0.384352125614383	0.150396182615444	Mac_AgPres
CTGAAACAGTCCCACG-1_1-0-0	0.00177316842412556	0.0530735133532889	0.121506620277934	0.165187965226368	0.434934939897665	0.0673762356843574	Mac_Prolif
CTGAAACCAAGCGAGT-1_1-0-0	0.0489441807516598	0.0390094963302633	0.1564690130424	0.300015401190283	0.460297851449458	0.0900567023301174	RTM_IFN
CTGAAACGTACCGAGA-1_1-0-0	-0.161666210741905	0.0393801380318788	0.105548478679704	0.199496428951782	0.278921849639185	0.0791551059635798	Mac_Prolif
CTGAAACGTTCACGGC-1_1-0-0	0.0525461079570005	-0.0039616604012741	0.152310864361631	0.283354547844515	0.384932212881493	0.157964377023411	Mac_AgPres
CTGAAACTCAGTCAGT-1_1-0-0	0.0161465769585172	0.154133937886652	0.127014544264719	0.169478825036265	0.388960127083962	0.198095038908699	Mac_AgPres
CTGAAGTAGACCTTTG-1_1-0-0	0.0696719720053464	0.251469859875149	0.175165989608441	0.114522450097903	0.300314205415125	0.0946535503733973	Mac_Hypo
CTGAAGTAGGAGTAGA-1_1-0-0	-0.0535702946053202	0.0581097031781669	0.112348766082468	0.215508577025383	0.187697721740982	-0.0807778184083246	RTM_Int
CTGAAGTAGTCAATAG-1_1-0-0	-0.023250745341329	0.273987998771122	0.168300462796627	0.195695770146331	0.168838822734964	0.0400283237473427	Mac_Hypo
CTGAAGTGTTAAGATG-1_1-0-0	0.0218719906762774	0.170742776966771	0.190925171680333	0.218024963319499	0.394509841001583	0.0956321575692901	Mac_Prolif
CTGAAGTGTTACGCGC-1_1-0-0	0.000185706902696897	0.0728379406237378	0.0690717359384739	0.154596957683099	0.193187969509775	0.0798735371303338	Mac_Hypo
CTGAAGTTCACAATGC-1_1-0-0	-0.033051356066624	0.00236588808175509	0.129081952008997	0.212459047850212	0.352106546188531	0.142927318450059	Mac_ES
CTGAAGTTCCAGGGCT-1_1-0-0	-0.011273698871249	0.0955293128836971	0.105026368552221	0.0290358543881471	0.365837252616095	0.126908062486191	Mac_Prolif
CTGATAGAGTGTGAAT-1_1-0-0	-0.0789705912277804	0.184911971184696	0.16351885225498	0.266244817969063	0.329064894601186	0.118528902906094	Mac_Prolif
CTGATAGCAATAGAGT-1_1-0-0	-0.00331165022091529	0.139089857394073	0.157598005849342	0.153761279084341	0.19327931455767	0.140907700732513	Mac_Prolif
CTGATAGCACTTAACG-1_1-0-0	-0.0435083826490111	0.115586098257932	0.146046622193156	0.0452570536894281	0.273491596848493	0.081805460295011	Mac_Hypo
CTGATAGGTGAGGCTA-1_1-0-0	0.0667559900189106	0.166278386132292	0.137001289585548	0.298921342547097	0.356976576512449	0.13213989507856	RTM_IFN
CTGATAGGTGATAAAC-1_1-0-0	-0.032593553410734	0.127375151573817	0.13684041719209	0.0860031387306376	0.299431604544929	0.0675866722018685	Mac_ES
CTGATAGGTGCGGTAA-1_1-0-0	0.0675687001212271	0.0470614490222816	0.119409572026929	0.177799964714456	0.299578534353404	0.132705136935135	Mac_Prolif
CTGATAGGTTCAACCA-1_1-0-0	0.0138910342298004	0.0311126574543871	0.135686664261656	0.169933283763513	0.222807682050164	0.0589076468005689	Mac_ES
CTGATAGTCAGGTTCA-1_1-0-0	0.0312049674874624	0.12128355033	0.0676140004670522	0.139090440511943	0.352635970208006	0.0987320959608868	Mac_Prolif
CTGATAGTCATTGCGA-1_1-0-0	-0.152127016580404	0.140978704366586	0.0422653710106977	0.171187861780785	0.413414630160779	0.175903132324338	Mac_Prolif
CTGATCCAGCATCATC-1_1-0-0	0.026933072754785	0.0497611963653543	0.0636552839947505	0.197311516179226	0.404872692354165	0.102463779800023	RTM_IFN
CTGATCCAGCTACCTA-1_1-0-0	0.181286806359875	0.251085519260515	0.152481453706321	0.246084632307576	0.293225754077124	0.0235385812320522	Mac_Hypo
CTGATCCCAGTCCTTC-1_1-0-0	0.0117657881970022	-0.0237278013897465	0.206791712984189	0.249774613541934	0.377210857214949	0.0561450083959651	RTM_LA
CTGATCCGTCGCGTGT-1_1-0-0	0.0714306962816166	0.09297633257162	0.0996222866789768	0.233260390948541	0.294872024570266	0.142913570268082	RTM_IFN
CTGATCCGTTTGTGTG-1_1-0-0	-0.00748197152232535	0.0539353886965614	0.0930786393001206	0.00747550246615364	0.22001884146268	0.0927492431305856	Mac_Prolif
CTGATCCTCCTGTACC-1_1-0-0	-0.00179896943874683	0.0734801528866046	0.182177534371555	0.155441988151246	0.383063806532121	0.143134670738068	RTM_LA
CTGCCTAAGGCGTACA-1_1-0-0	-0.0365558172140668	0.0596639123447342	0.141318937203374	0.265466426499027	0.360127013800253	0.181823066004378	Mac_AgPres
CTGCCTACACCCATTC-1_1-0-0	0.205022321359728	0.113109312039728	0.139005101821046	0.240905866435129	0.378343755518176	0.0521855119936424	Mac_AgPres
CTGCCTAGTGTGCCTG-1_1-0-0	0.0533382245980323	-0.0088919180998788	0.11090138710259	0.221174859236108	0.2912150754915	0.0860798206712766	Mac_AgPres
CTGCCTATCCGTAGGC-1_1-0-0	0.0516562681404121	0.058320232001422	0.127732094238056	0.0763080619663935	0.364687798501533	0.152726636589783	Mac_Prolif
CTGCCTATCGATAGAA-1_1-0-0	0.0237888621571027	0.020843410892157	0.101865481470756	0.32761978669588	0.195152886666923	0.0284022525724961	RTM_Int
CTGCGGAAGGCAGGTT-1_1-0-0	0.00636909195024055	0.297387986045253	0.123519739323665	0.0361818639254522	0.218028034569732	0.0644983625609535	Mac_Hypo
CTGCGGAGTACAGCAG-1_1-0-0	-0.0247818521650674	-0.00427515215491711	0.156652150303528	0.193209682772071	0.0537623724889741	0.11169397681906	Mac_Prolif
CTGCGGAGTCGCTTTC-1_1-0-0	0.0864948086077143	0.0908271741939165	0.121314480023359	0.210905083115087	0.252276268849489	0.100260144580074	Mac_ES
CTGCGGAGTGGTCTCG-1_1-0-0	-0.0958158759044797	0.0254240643577178	0.0506752843405819	0.205124233958851	0.409431003801457	0.0534295581405959	Mac_AgPres
CTGCGGATCAACACGT-1_1-0-0	0.104015663721382	0.0802835454594132	0.0906674349586334	0.153865808351275	0.414141251359571	0.119584914131188	Mac_AgPres
CTGCGGATCCCTAACC-1_1-0-0	0.0269217182161985	0.153013729767459	0.141084891431308	0.21208952685302	0.382276665693741	0.0942942239861915	Mac_Prolif
CTGCTGTAGCATCATC-1_1-0-0	0.133607863975267	0.161929731122839	0.201670158732788	0.0253258328195537	0.213740596885382	-0.0652849773684376	Mac_Hypo
CTGCTGTAGGCTCTTA-1_1-0-0	0.0953451885181618	0.0934007660636694	0.127054387808505	0.114423670493204	0.197781968297667	0.108464080969063	Mac_ES
CTGCTGTAGTGGAGAA-1_1-0-0	0.0990393044239261	0.268706522249109	0.202090027419949	0.170988283154533	0.413286681577512	0.0181020584942689	Mac_Prolif
CTGCTGTCAGCTGTAT-1_1-0-0	-0.0779297729530055	0.00977481805770428	0.149574047785775	0.100365966747142	0.202523839811477	0.0394361946822537	Mac_Prolif
CTGCTGTGTCTAACGT-1_1-0-0	0.0424917526553066	0.158438588633168	0.0731775514814355	0.231789755349699	0.387994698768199	0.0662794443785115	Mac_IFN
CTGCTGTGTTGATTGC-1_1-0-0	-0.00593075727655082	0.0875209122142352	0.0588062128804772	0.234839977218528	0.355244829106451	0.0513733019580404	Mac_Angio
CTGCTGTTCTTACCTA-1_1-0-0	0.0108284717363273	-0.0380915084522255	0.0407423865337015	0.308770752541432	0.237037863380681	0.0543526935765042	Mac_Angio
CTGGTCTAGGTGTTAA-1_1-0-0	0.0407854957524327	0.12305164496686	0.0963490234947438	0.0683251990606187	0.345264032782904	0.113457292325851	Mac_Prolif
CTGGTCTAGTCGAGTG-1_1-0-0	0.120673802898732	0.235309394503896	0.198124280829693	0.0482457077474601	0.222714144204447	-0.00602676306509312	Mac_Hypo
CTGGTCTCAGCTCGCA-1_1-0-0	-0.0231533466113426	0.259810918208439	0.147002148726839	0.237962903002159	0.39637527226671	0.144100665116661	Mac_Prolif
CTGGTCTTCCAAAGTC-1_1-0-0	-0.00891533915505255	0.0336447800985922	0.100892302923432	0.0950522609697109	0.263240481492672	0.100568173467399	Mac_Prolif
CTGGTCTTCTGCCAGG-1_1-0-0	-0.0398633519054485	0.0841409578017003	0.103165976107673	0.212142278413831	0.367027901319288	0.0822052974283602	Mac_AgPres
CTGTGCTCAGTAAGAT-1_1-0-0	0.0378507899306971	0.0335765765162927	0.149524691540194	0.048588558013966	0.0340583170318934	0.0996230507295786	Mac_Angio
CTGTGCTCATGATCCA-1_1-0-0	0.0787895677897948	0.152092841312456	0.104251417378635	0.162188973958091	0.194232838723841	0.0500194148564303	Mac_Prolif
CTGTGCTGTAAACGCG-1_1-0-0	0.068349896504169	0.0584372763846313	0.138333389372494	0.157596282329941	0.442253325079656	0.112180529561181	Mac_AgPres
CTGTGCTGTTCTGGTA-1_1-0-0	0.0302480348078286	0.269747695256111	0.160224327567375	0.0982948234893219	0.271932373900203	0.122020451192714	Mac_Hypo
CTGTTTAAGCAGCGTA-1_1-0-0	-0.0406340500398348	0.119453443130849	0.131448689387958	0.217602617347041	0.325891496425873	0.073245568714723	Mac_AgPres
CTGTTTAAGCCCAACC-1_1-0-0	0.0487622492915099	0.127671157591274	0.10993626528495	0.130429408103975	0.243070179414522	0.0285803838537952	Mac_Prolif
CTGTTTACAAATTGCC-1_1-0-0	0.149211796497954	0.312584906223179	0.145900563535715	0.182347230676976	0.16468997730516	0.138479574594532	Mac_Hypo
CTGTTTACACCTCGTT-1_1-0-0	-0.0411156779010083	0.13664285167331	0.149202497895027	0.224194411671089	0.366931259972691	0.12180077789106	Mac_IFN
CTTAACTAGATCACGG-1_1-0-0	0.00339934809641512	-0.0167187824575676	0.0789040939076973	0.127032862230538	0.377268903785319	0.0944138854125555	Mac_Prolif
CTTAACTAGGGAAACA-1_1-0-0	0.0525159816393964	0.150015385547733	0.100764004512547	0.162490810589738	0.250415242038422	0.163990559416407	Mac_IFN
CTTAACTCACGCATCG-1_1-0-0	0.0770763649399276	0.0855019470894071	0.112144103952615	0.200222634747633	0.414542020682268	0.0662727722386896	Mac_AgPres
CTTAACTCAGCGTAAG-1_1-0-0	-0.0981031537040837	0.0915151178725031	0.0920492131870623	0.197089719010583	0.408175230480458	0.089679202232346	Mac_AgPres
CTTAACTCAGGGATTG-1_1-0-0	0.0616649755701709	0.0886232797555571	0.150903296552296	0.246906429914842	0.205931537809678	0.157382356243097	Mac_Angio
CTTAACTCATGAAGTA-1_1-0-0	-0.0382506349188279	0.032268982406503	0.0777160603586083	0.0485413453594098	0.157592634733977	-0.0119580908239457	Mac_ES
CTTAACTGTAGTACCT-1_1-0-0	0.0604133286265985	0.0916593653864575	0.160896392333949	0.179265524549968	0.407895734010683	0.0587255639499877	Mac_AgPres
CTTAACTGTGTGCCTG-1_1-0-0	0.110354662465454	0.16823313399979	0.119127157077951	0.151054023271081	0.375259984949421	0.209207844049707	Mac_AgPres
CTTAACTTCTCCAACC-1_1-0-0	0.0528446195743184	0.203723783439115	0.129216726177658	0.0695401157129663	0.138083646078432	0.012004309579818	Mac_Angio
CTTACCGAGGAGTAGA-1_1-0-0	-0.0147864327667532	0.143066762295579	0.0953869872322397	0.248049463513367	0.408762535193157	0.161924956738827	RTM_LA
CTTACCGAGTCATCCA-1_1-0-0	0.00226440926971497	0.227616416142618	0.070003256265113	0.185315408668083	0.227555214784865	-0.0172542179496691	Mac_Angio
CTTACCGAGTGTCCCG-1_1-0-0	-0.0608376863377486	0.177057785630134	0.150758583762706	0.257131113240304	0.394303225394475	0.0597396221803766	Mac_AgPres
CTTACCGTCCGCAGTG-1_1-0-0	-0.0408372167665933	0.139056352949337	0.136914930222131	-0.0182357896632925	0.282157161589715	0.0676053635456482	Mac_ES
CTTAGGAAGAAGGTGA-1_1-0-0	0.104140796301023	0.0525597761901911	0.042417662524421	0.149169394603502	0.440795919194573	0.149743857077363	Mac_AgPres
CTTAGGAAGCGTCTAT-1_1-0-0	-0.0622645566321471	0.0303485090765249	0.136871236462167	0.20264785053784	0.433333115380533	0.124487637902794	Mac_AgPres
CTTAGGACACTTCGAA-1_1-0-0	0.15483467812493	0.20161456831028	0.165483960414235	0.223908031242578	0.439404522815812	0.132364461088728	RTM_IFN
CTTAGGACATTAACCG-1_1-0-0	-0.00727120507663587	0.134564776493758	0.100355692212037	0.162264130467452	0.312981101446118	0.0307786748201007	RTM_IFN
CTTAGGATCTTGGGTA-1_1-0-0	-0.0184142837380223	0.0321348027695345	0.167224148230116	0.100896776261759	0.408120277444368	0.146226628878347	Mac_AgPres
CTTAGGATCTTTACAC-1_1-0-0	-0.0486917709219126	0.0349945908693315	0.0559516864706749	0.249957637539552	0.29220624829003	0.143134581615313	RTM-like_MT
CTTCTCTAGACCTTTG-1_1-0-0	0.110503816303874	0.0714877611731086	0.196240371005099	0.0905296828316896	0.209517027833136	0.0976222002693201	Mac_Hypo
CTTCTCTCACGGCCAT-1_1-0-0	-0.0518636428938209	0.148260581650132	0.178250208479199	0.211930374335261	0.255054912505293	0.00864312624632607	Mac_IFN
CTTCTCTGTCCAAGTT-1_1-0-0	-0.10291711626578	0.0735677236371944	0.159491072114523	0.13461224401289	0.241483329694595	0.00267978066371352	Mac_IFN
CTTCTCTTCAGAGGTG-1_1-0-0	0.138239039031558	0.0744372870385478	0.181557337518411	0.227302438570704	0.408185985727787	-0.0186621948397728	Mac_AgPres
CTTGGCTCAGTGACAG-1_1-0-0	0.0489291093810973	0.228910358950879	0.148959512808217	0.11673314720602	0.252238112210848	0.105117820685078	Mac_ES
CTTGGCTGTCACAAGG-1_1-0-0	0.0108141796031321	0.19329371403167	0.0900784167785249	0.185251617932824	0.372796951795399	0.116210677735972	Mac_Prolif
CTTGGCTGTCACCTAA-1_1-0-0	0.0540331864614627	0.0734219681157271	0.142056704600587	0.0770020421698734	0.0485456142057334	0.0691043402760494	Mac_Hypo
CTTGGCTGTCTTCAAG-1_1-0-0	-0.0216330051681607	0.0289264373055817	0.0540077696339941	0.134401143958918	0.38467524801005	0.128985797083306	Mac_AgPres
CTTGGCTTCACCACCT-1_1-0-0	0.255306986655539	0.332033636957547	0.167241241821801	0.0197055786730526	0.278294116302161	0.0872444699647136	Mac_Hypo
CTTTGCGAGTTCGCGC-1_1-0-0	-0.0363865393412905	0.0794984100182445	0.0963717403121555	0.111739186529133	0.260893553786494	0.0815041027577347	Mac_Prolif
CTTTGCGGTCAAACTC-1_1-0-0	0.0193142149584222	0.0373021138605482	0.145795130067474	0.239881183538824	0.260572080155818	0.0926005146308221	Mac_Angio
GAAACTCAGCGTCAAG-1_1-0-0	-0.00659555321916444	0.167924515563336	0.136469481492701	0.141308303477171	0.307314151079221	0.041107871843972	Mac_Prolif
GAAACTCAGTCGTACT-1_1-0-0	0.0840387333368193	0.0760267111552741	0.143430153273794	0.221209238628155	0.219017597970071	0.0698720567530745	Mac_AgPres
GAAACTCTCTAACCGA-1_1-0-0	-0.0826561108438758	0.107759531711231	0.108850174413095	0.106755153639713	0.297906569708897	0.085333697422839	Mac_Prolif
GAAATGAAGGCGACAT-1_1-0-0	0.00087855746919363	0.0670332934904737	0.0779915221031908	-0.023026513104959	0.26012458327685	0.0870602574314919	Mac_Prolif
GAAATGACAGACACTT-1_1-0-0	0.0063646154722993	0.14809921401195	0.124278409416917	0.0315452114646247	0.308494639322518	0.225718324161138	Mac_ES
GAAATGACAGTACACT-1_1-0-0	0.170661564244285	0.127037918314635	0.148066332605725	0.0991321622590985	0.336770533852871	0.0108456041166661	Mac_AgPres
GAAATGAGTATTACCG-1_1-0-0	-0.104016990254728	0.0363979340578754	0.102593022247922	0.0476502379580451	0.216908271814318	0.0998072698313271	Mac_Angio
GAACATCAGTGTCCCG-1_1-0-0	0.123884933602533	0.404159231745705	0.24147313819075	-0.110494373296183	0.185342483915765	0.0982424696948852	Mac_IFN
GAACATCCATTTGCCC-1_1-0-0	0.106684565092291	0.271535726373933	0.176134456965263	0.111264974965707	0.395886998427223	0.138103814530871	Mac_Hypo
GAACCTAAGCGCCTTG-1_1-0-0	0.0170008840014368	0.0138970853482942	0.0709958094139145	-0.0339856006216926	0.219340131382665	0.129534985245351	Mac_ES
GAACCTACAGGGTACA-1_1-0-0	0.0386982143198838	0.0525560172089361	0.118135380335569	0.111639049879866	0.283796547541729	0.0795749046310838	Mac_Prolif
GAACCTACAGTTTACG-1_1-0-0	0.0990755734352353	-0.0474823794895699	0.152718898634521	0.361525690016268	0.450670037437932	0.00846540846111449	RTM_LA
GAACCTACATCCGTGG-1_1-0-0	-0.0730303585133089	0.231363600135974	0.168547066904301	0.265490388037034	0.413819223094283	0.0432725292752358	RTM_LA
GAACCTATCCAACCAA-1_1-0-0	-0.075101797558766	0.0828567899466403	0.108865023241108	0.138929323371879	0.208360277782889	-0.0185474862141061	Mac_Angio
GAACCTATCCAAGTAC-1_1-0-0	0.17503873161057	0.127001161234212	0.127709813743353	0.115459706550476	0.213810802685482	0.0842985978691038	RTM_Int
GAACGGACAAGCCTAT-1_1-0-0	0.0109849630799776	0.0568321079098784	0.184911908421286	0.147460436797145	0.178194327886263	0.0339084599182912	Mac_Prolif
GAACGGAGTCGGCACT-1_1-0-0	-0.111670926130547	-0.00826629439184473	0.127590453518059	0.440045409861979	0.530594843007848	0.0333494716467405	Mac_Prolif
GAACGGATCGAGGTAG-1_1-0-0	-0.0379112669001678	0.0794162212506384	0.135638341147994	0.318814319269002	0.0588380265410928	0.0976532700617673	RTM-like_MT
GAACGGATCGCTTGTC-1_1-0-0	0.0231252946961269	0.0860614291536375	0.14691105206537	0.0539669188089378	0.396460850600553	0.082733578067675	Mac_Prolif
GAAGCAGAGACAATAC-1_1-0-0	-0.0168673373095321	0.223897366487014	0.158816292621376	0.128749345057518	0.342065144385383	0.151290783399494	Mac_AgPres
GAAGCAGAGCGGATCA-1_1-0-0	0.0485255967309014	0.0699984838319634	0.103613685529186	0.0807594143360262	0.338270095091811	0.130275284285954	Mac_Prolif
GAAGCAGAGGCCGAAT-1_1-0-0	-0.000414893013552686	0.197992711868125	0.143119176562251	0.296032054091191	0.27570492810435	0.145012407933433	RTM_IFN
GAAGCAGCAGTTCCCT-1_1-0-0	0.0516328966966552	0.132681296772995	0.0750928206043173	0.354955084800289	0.391501741014156	0.105705169626857	Mac_AgPres
GAAGCAGCATATGCTG-1_1-0-0	0.0565415353132016	-0.0195313235303757	0.0575134764272066	0.3348452245605	0.38609402509767	0.0388900894076359	Mac_IFN
GAAGCAGCATTCACTT-1_1-0-0	-0.0824761180059357	0.0528281217752901	0.145377514626884	0.327879972271931	0.303169729588934	0.0748963024815737	Mac_AgPres
GAAGCAGGTAGAGCTG-1_1-0-0	-0.0655260763867574	-0.0116160661850463	0.14640936751708	0.0840310250880103	0.237203224037649	0.0803230935036057	Mac_Prolif
GAAGCAGTCGCGTTTC-1_1-0-0	0.106965374806778	-0.0113562234820689	0.133941174442813	0.139829544218643	0.443007028144331	0.100729277914124	RTM_IFN
GAATAAGCATTGCGGC-1_1-0-0	0.0706684338020316	0.0154357893928538	0.170263850691351	0.299844059363616	0.421816684210489	0.166565225839044	Mac_AgPres
GAATAAGGTATTAGCC-1_1-0-0	0.00825202843939182	0.104969596016725	0.0629820136917967	0.0429164401076168	0.214727702825929	0.111355582216156	Mac_ES
GAATAAGGTTCGCTAA-1_1-0-0	-0.0348196237999256	0.0428266264081624	0.13026917309095	0.254747833203621	0.481277220368079	0.204801950980025	Mac_AgPres
GAATAAGTCAGCTTAG-1_1-0-0	0.000211628686780457	0.11136020980222	0.191869278411193	-0.0548661018773254	0.178909054624095	0.0978452112375357	Mac_Angio
GAATAAGTCGAGAACG-1_1-0-0	-0.0368282328465296	0.167642369025891	0.180627445287795	0.295756682712053	0.405122775936563	0.1103125057782	Mac_IFN
GAATGAAAGACAAGCC-1_1-0-0	0.0368767209226969	0.00023592275566825	0.0768923211800214	0.274485920465663	0.219846708233706	0.12458663488127	Mac_Prolif
GAATGAAGTGTCTGAT-1_1-0-0	-0.0119061452707086	0.1366877104798	0.192587803961308	-0.0178971126526828	0.225923068178485	0.0343200611112507	Mac_Prolif
GACACGCGTAAGGGAA-1_1-0-0	0.00777466424419898	0.116681551604394	0.14198895709711	0.185154994764513	0.499029168687187	0.0892878605183853	Mac_Prolif
GACACGCTCCGGGTGT-1_1-0-0	-0.000605211991187599	0.0139654676443354	0.142728995125057	0.230878563631753	0.315044247954984	0.0317823608082838	RTM_IFN
GACACGCTCCTTAATC-1_1-0-0	-0.0914843071607165	0.0483274240924429	0.126786522621571	0.232500217440794	0.458334232571493	0.102590880219389	Mac_AgPres
GACAGAGAGATGAGAG-1_1-0-0	0.00612045104277256	-0.0243051625070323	0.0933229211778266	0.174790003946848	0.308328370102367	0.0521223421782263	Mac_ES
GACAGAGAGATGCCAG-1_1-0-0	0.0965247681257702	0.393814398573677	0.143836812756539	0.258420349356021	0.296458906976526	0.0711684360241952	Mac_Hypo
GACAGAGAGCGCTCCA-1_1-0-0	-0.116252561303658	0.121672615179088	0.13737019945475	0.200826000170081	0.470974275855937	0.188010438914123	Mac_AgPres
GACAGAGCAGATCTGT-1_1-0-0	-0.0432865160489216	0.22666880484515	0.151561248142487	0.166830033272075	0.321695731102654	-0.0106571372576851	Mac_Hypo
GACAGAGGTACATGTC-1_1-0-0	-0.00384362549893039	0.0776532182184181	0.0768294948324169	0.0230724380257576	0.0843996096542112	0.0724690500411233	Mac_Angio
GACAGAGGTGCCTTGG-1_1-0-0	0.0614837320955897	-0.0108909124690224	0.125805461446206	0.296360354387649	0.214117211222365	-0.00744335343189112	RTM_Int
GACAGAGGTTCACCTC-1_1-0-0	0.0874237148118573	-0.0674750246737803	0.096478813950299	0.196994190785643	0.405367639270581	0.00274102319849542	Mac_AgPres
GACAGAGGTTTAGGAA-1_1-0-0	-0.0196409896225875	0.0189179810303711	0.129437481614594	0.0544836403386788	0.289951665190219	0.0847020135777443	Mac_Prolif
GACAGAGTCACATGCA-1_1-0-0	-0.100416338320084	-0.0325005647545329	0.0423785030968643	0.150519859086104	0.361462138392737	0.184185908134016	Mac_ES
GACAGAGTCAGTCCCT-1_1-0-0	-0.0918706163338551	0.0446513429018279	0.0908187862761426	0.215720717898775	0.271860962802646	0.138162479680522	Mac_Prolif
GACAGAGTCAGTTGAC-1_1-0-0	-0.0264300988194994	-0.0102299696588069	0.0581034285723779	-0.125558455930596	0.26949071905027	0.083298081656358	Mac_Prolif
GACAGAGTCGAACTGT-1_1-0-0	0.119912264857429	0.141590068896311	0.0795515303889584	0.238713064437509	0.112858220724923	0.00573626369903432	Mac_Hypo
GACCAATAGCCACCTG-1_1-0-0	-0.0204593972105097	0.0465465006196562	0.102771364614333	0.00919626793820821	0.276120508944062	0.11100781991868	Mac_Prolif
GACCAATAGTGGACGT-1_1-0-0	-0.165525957518022	0.190943990052644	0.102268462845829	0.232889341164838	0.226398638114169	0.139838679942565	Mac_ES
GACCAATCATTAGGCT-1_1-0-0	0.0570917980299731	0.0654466216798183	0.129194654236419	0.29698582860876	0.462317494321322	0.103113918418594	Mac_AgPres
GACCAATGTCAGTGGA-1_1-0-0	0.0525075174241505	0.0766370790762948	0.16322241304429	0.265876820586205	0.294725397778364	0.194763081907533	Mac_AgPres
GACCAATGTGAGGGTT-1_1-0-0	0.0868246134947433	0.143684081175415	0.133218779578336	0.276674171943593	0.336630515048293	0.00998018070915857	Mac_Prolif
GACCAATGTGGTCCGT-1_1-0-0	0.0338091837684378	-0.0289343667062488	0.143458864327678	0.0369376731706848	0.222295308727904	0.06726456140009	Mac_IFN
GACCAATTCAAGATCC-1_1-0-0	-0.0209815929530752	0.0190219409555245	0.129071449311074	0.026250497028973	0.304228518226431	0.101635941986627	Mac_Prolif
GACCAATTCGTCCGTT-1_1-0-0	0.0870003794290314	0.0608306961561538	0.144118722257807	0.114155897659671	0.314232013730992	0.0916136978838986	RTM_IFN
GACCAATTCTTTAGGG-1_1-0-0	0.0648299369236516	0.284015632494957	0.183669590441468	0.0522973247048324	0.221284328487069	0.138172874595933	Mac_Hypo
GACCTGGAGATCCCGC-1_1-0-0	-0.0401615354129378	0.120792901146268	0.0933585880853309	0.241344539429346	0.425405450653793	0.0617870458561084	Mac_Prolif
GACCTGGAGCCCAATT-1_1-0-0	0.00370988395554522	0.180351544738549	0.116434750287038	0.11849203067016	0.168097847319222	0.0291100614538442	Mac_Prolif
GACCTGGCAGCCAGAA-1_1-0-0	-0.0607543125674946	0.117794459900268	0.12262278546776	0.217639360023713	0.355867261677519	0.000507048484547079	Mac_Prolif
GACCTGGCATGGGAAC-1_1-0-0	0.0158528864749315	0.0175496980777546	0.145574448160591	0.228661170862476	0.302362077961221	0.0618839922594399	Mac_AgPres
GACCTGGGTTCAGCGC-1_1-0-0	-0.0398914518468098	0.0577257943275646	0.174360048844648	0.092354890266081	0.30418043686868	0.103874361216032	Mac_ES
GACCTGGGTTCCAACA-1_1-0-0	-0.0771125622761813	0.0483822982839342	0.126975449347191	0.179763849758809	0.332178175013911	0.119192201736956	Mac_AgPres
GACCTGGTCACCGGGT-1_1-0-0	-0.00869480320342839	0.138434047987631	0.152340537862766	0.224673734860205	0.416292910681445	0.120129779952539	Mac_AgPres
GACGCGTCATAGAAAC-1_1-0-0	-0.0187234228431316	0.157242446130592	0.0951844612495724	0.0305346515096925	0.167366670431218	0.0695663450918985	Mac_Angio
GACGCGTGTAGCTTGT-1_1-0-0	0.00974205868389233	0.111709818377236	0.101366828018366	0.135928600170469	0.312242740038029	0.0184265190623688	Mac_Angio
GACGGCTAGACAATAC-1_1-0-0	0.0532915912971787	0.0131139864051568	0.102540598136147	0.161788815001176	0.3598702947069	0.182884676095473	Mac_AgPres
GACGGCTAGATCACGG-1_1-0-0	-0.105548152081864	0.00100310125739808	0.131448475292335	0.211152796265529	0.382981321627735	0.144772385119555	Mac_AgPres
GACGGCTAGGACATTA-1_1-0-0	-0.0731100548821131	0.113419624514159	0.0800505718370557	0.0768906165044135	0.323842366570461	0.0909455524763114	Mac_AgPres
GACGGCTAGGGTGTGT-1_1-0-0	0.117774321743278	0.00940549051632444	0.131388409415925	0.172561936414217	0.384517236894457	0.0275732707241483	Mac_Prolif
GACGGCTAGTACACCT-1_1-0-0	0.242009681058879	0.0984721890137767	0.130698650725625	0.17485721583404	0.456099332613422	0.162403185182166	Mac_AgPres
GACGGCTCACAGGAGT-1_1-0-0	0.0896045472654478	-0.0310300698174183	0.0932240775075187	0.17245576486506	0.275405038296686	0.110249150076266	Mac_AgPres
GACGGCTCATCGATTG-1_1-0-0	0.120018397641818	0.174190488492595	0.135025481756776	0.115147941832645	0.308840309334658	-0.000943489494384747	Mac_Prolif
GACGGCTCATTACCTT-1_1-0-0	0.157128524193486	0.119582278024644	0.2182835889677	-0.0214124464460679	-0.0365970511800129	0.0509455647325832	Mac_Angio
GACGGCTGTAGGACAC-1_1-0-0	-0.0380857228741097	-0.0206183442056568	0.0946290159079218	0.220370509496243	0.481322962467384	0.150466594494495	Mac_AgPres
GACGTGCAGAGACGAA-1_1-0-0	-0.0292079572155305	0.114853888949235	0.067170674609049	0.258438391195226	0.36576310051801	0.129144706148874	Mac_ES
GACGTGCAGTTCGCGC-1_1-0-0	0.1059439385007	0.0648067172830861	0.164802721648783	0.155330449271732	0.337445401935261	0.130513634085608	RTM_Int
GACGTGCTCACGATGT-1_1-0-0	0.182847857986096	0.120551028997394	0.116942718104913	0.157232941041581	0.399772196510465	0.126833219785079	Mac_ES
GACGTGCTCCAACCAA-1_1-0-0	-0.0659353931737072	0.101676387011483	0.112535867735715	0.138589257264577	0.253166388733146	0.0641207618387258	Mac_AgPres
GACGTTAAGACGCACA-1_1-0-0	-0.0436950086057693	0.0121705562667576	0.196171698045727	-0.00396305268049255	0.135992090538429	0.0490233780008044	Mac_Angio
GACGTTAAGAGGTACC-1_1-0-0	-0.0085017764632781	0.369300152188522	0.163085094956915	0.100821133677434	0.321912217415321	0.0540458811352613	Mac_Hypo
GACGTTACATGTCGAT-1_1-0-0	-0.00451414449788509	-0.0118829114366284	0.0505317109589661	0.237669711329752	0.340352650175291	0.0147051953063885	Mac_Hypo
GACTAACAGGTAGCTG-1_1-0-0	0.00816705452740407	0.0704731929512398	0.132802122903555	0.246450614231127	0.322082035011375	0.155141507707186	Mac_Prolif
GACTAACAGTGTACCT-1_1-0-0	-0.0217181438207867	0.0932666588075377	0.0876246855560284	0.302673473964772	0.304922882397817	0.0386628053010125	Mac_AgPres
GACTAACCATACTACG-1_1-0-0	0.0473453850913433	0.0666495925076123	0.0732012070724409	0.201312737400177	0.359066478791791	0.0719106152497891	RTM_Int
GACTAACGTCCGAATT-1_1-0-0	0.0253087905092399	0.127967060539123	0.152986357574133	0.152930214500419	0.356153215329127	0.112424553988636	RTM_IFN
GACTAACGTGTGAAAT-1_1-0-0	0.0503899425174269	0.0401711522409015	0.128477112602472	0.411117306876911	0.372318948869357	0.098890169078814	Mac_AgPres
GACTAACTCTGTGCAA-1_1-0-0	0.059145777041088	-0.0124645882365268	0.10365476330397	0.103629965644201	0.278554890561757	0.000876309935273961	Mac_AgPres
GACTAACTCTTTAGTC-1_1-0-0	0.0644457775941797	0.503769800707384	0.177662185790538	0.124657914805665	0.212533016385359	0.0171058031855548	Mac_Hypo
GACTACAAGCATCATC-1_1-0-0	0.00921858320063479	0.116501547218873	0.0860221361054367	0.145159336936183	0.389092382695675	0.180548538105804	Mac_Prolif
GACTACACAAACCCAT-1_1-0-0	-0.0509458725508421	0.0577825873159027	0.108994572455645	0.126667574703599	0.293569493261124	0.0629476819942434	Mac_ES
GACTACACAATGGACG-1_1-0-0	-0.0928179805827409	0.080473036644091	0.1575684197379	0.300536372898596	0.408930893233753	0.0313892259305479	Mac_AgPres
GACTACACAGCCTATA-1_1-0-0	0.0853728799420362	0.183506404799506	0.224064377151379	0.367071091122732	0.391259776659795	0.0885094249745601	Mac_Hypo
GACTACATCTACCAGA-1_1-0-0	-0.0446060106808482	0.0607603354293495	0.121659014648194	0.172197809386043	0.276527615758261	0.159795429431217	Mac_IFN
GACTGCGAGTATTGGA-1_1-0-0	-3.35083977812956e-05	0.0666919114313191	0.10811096400808	0.223339048550335	0.434916445774022	-0.0494928659482406	Mac_AgPres
GACTGCGCACTTAAGC-1_1-0-0	-0.0452661948443898	0.0149368664123304	0.160695321698101	0.0500568478877644	0.260100036092819	0.102882059054318	Mac_Hypo
GACTGCGCATTGCGGC-1_1-0-0	0.0670229196495417	-0.0355614913282626	0.11129560469736	0.0513487240396302	0.411186356907753	0.0203198903308726	Mac_AgPres
GACTGCGCATTGTGCA-1_1-0-0	0.0809823072067773	0.186626736466897	0.206556206198383	0.130499615291494	0.436389655161833	0.116793660376278	RTM_IFN
GACTGCGGTTGGTTTG-1_1-0-0	0.141245953343876	0.0228366907927269	0.141370827050644	0.462466303647181	0.415916662573512	0.0681056489464209	Mac_AgPres
GAGCAGAAGATAGGAG-1_1-0-0	0.0306186658476375	0.0600956155510805	0.13366115414544	0.345441247089541	0.347647485695785	0.152779688652204	RTM_IFN
GAGCAGACAATAGAGT-1_1-0-0	-0.077823640743187	-0.00554692875060747	0.165827656424369	0.260578831731048	0.475645585020464	0.0723996890481464	RTM_IFN
GAGCAGACAGCAGTTT-1_1-0-0	0.0119146878668831	0.094056341600308	0.103231399612032	0.0822893877525914	0.226700109332192	0.0864792019584199	RTM-like_MT
GAGCAGACATCCGTGG-1_1-0-0	0.142071151657728	0.15515126993194	0.168958408564861	0.273570115320102	0.319705988536108	0.124936377047653	Mac_AgPres
GAGCAGAGTTCAGTAC-1_1-0-0	-0.0659281735996385	0.134852930087297	0.0870448447911299	0.248917132506391	0.42297898217408	0.133674088251924	Mac_Prolif
GAGCAGATCCGCGGTA-1_1-0-0	-0.101612258869526	0.0810141158590193	0.107397810232469	0.0200546223307597	0.135852089831643	0.0276075297911134	Mac_IFN
GAGCAGATCGCCCTTA-1_1-0-0	-0.0303981470875617	0.038732265461553	0.122301586620777	0.164559149974692	0.491432857977216	0.106967021049563	Mac_AgPres
GAGCAGATCTAACTGG-1_1-0-0	0.000826627192854978	-0.0532748749161542	0.193047130099089	0.131161007131774	0.220317690791134	0.0279585723099583	Mac_Prolif
GAGGTGAAGGATTCGG-1_1-0-0	-0.0330166680678016	0.0518279367779302	0.11204297894015	0.098183703372286	0.409429514764261	0.0460759632295893	Mac_Prolif
GAGGTGAAGTCTCAAC-1_1-0-0	0.0563558210756867	0.197107167778496	0.110908587828973	0.0704057363262718	-0.00272760830149535	0.0644707934649738	Mac_Hypo
GAGGTGACATTGTGCA-1_1-0-0	0.0209963923601691	0.0860185711704449	0.176738766976752	0.209981338388393	0.377848157808906	0.0962993096117266	Mac_AgPres
GAGGTGAGTTGCCTCT-1_1-0-0	0.0238239392730869	0.13789424667854	0.171525495281277	0.299448008988189	0.273698969093105	0.110398214310219	Mac_ES
GAGGTGATCAAGATCC-1_1-0-0	-0.0536474878835035	0.107701446256834	0.128049803488837	0.405767048233612	0.132769071477262	0.0566367915637093	Mac_Hypo
GAGGTGATCACAATGC-1_1-0-0	-0.0285970312811988	0.106799514522462	0.11458591517363	0.109887756897983	0.217212157791118	0.0331141534567414	Mac_Angio
GAGGTGATCATGCTCC-1_1-0-0	-0.0491279747781549	-0.0102952018506564	0.0941586486524303	0.275338368302786	0.342198992465257	0.12308969000835	Mac_IFN
GAGTCCGCAGCGTTCG-1_1-0-0	0.127668388098824	0.199006741807777	0.163995468855504	0.188085074051972	0.357381533911933	0.0767164903365916	Mac_AgPres
GAGTCCGCAGTCAGAG-1_1-0-0	-0.0401012409752173	0.19602649965453	0.112863768109256	0.163985271304553	0.273092155651562	0.146072526294225	Mac_ES
GAGTCCGCATGCTAGT-1_1-0-0	0.0408643868610062	0.0128054806543185	0.109302057955514	0.268371068227733	0.401793667693285	0.103489610475888	Mac_ES
GAGTCCGTCCTTAATC-1_1-0-0	0.113278337723713	0.0814658864867224	0.0848044822538064	-0.080642560605141	0.185965619324161	0.112091717543869	Mac_Prolif
GATCAGTAGCGCCTTG-1_1-0-0	0.131782395116654	-0.0538218514166343	0.119094497518848	0.109671489386437	0.330318894303211	0.0827687110636037	Mac_Prolif
GATCAGTAGGAATCGC-1_1-0-0	0.0815798596361356	0.170014652062093	0.164497596544591	0.347530052139711	0.332809944852537	0.0605480190226522	Mac_ES
GATCAGTAGGATGCGT-1_1-0-0	-0.066986179912033	0.0456302550686291	0.0863382969555085	0.168247004663245	0.377562555505802	0.164729169970227	RTM_Int
GATCAGTAGTACGCCC-1_1-0-0	-0.105844876981325	0.0415041880575736	0.112031794238971	0.155877167801254	0.435373812577291	0.051257018010931	Mac_Prolif
GATCAGTCACCTTGTC-1_1-0-0	0.0495509912077986	0.0371514565633188	0.151027780113732	0.215200772086329	0.352028816931432	0.109521915076209	Mac_AgPres
GATCAGTGTGTCTGAT-1_1-0-0	0.0822917080024361	0.0655433359770219	0.167594160716045	0.32014782609587	0.402506800565405	0.0839423759688251	Mac_AgPres
GATCAGTGTGTTCGAT-1_1-0-0	-0.00696557356267877	0.449803861265298	0.151326139018751	0.283223149225891	0.249290550430619	0.116458291865918	Mac_Hypo
GATCAGTGTTGTGGAG-1_1-0-0	0.0634467447428348	0.133102811762902	0.145441684532156	0.199871079518075	0.435855666622082	0.0945542012236664	Mac_AgPres
GATCAGTTCGGAGGTA-1_1-0-0	0.0219282625732338	0.117181929628138	0.12338188547114	0.135888479339908	0.362893563796489	0.057361410159681	Mac_Prolif
GATCGATAGCCCGAAA-1_1-0-0	0.0103151048027013	0.0624124038292734	0.124487973513415	0.176946825518293	0.345938412112486	0.0571637486649938	Mac_AgPres
GATCGATAGCCGTCGT-1_1-0-0	-0.000803624790243374	0.11216950295771	0.168445814523824	0.281646930376734	0.321656874745716	0.0323622525973735	Mac_ES
GATCGATCAGTAGAGC-1_1-0-0	-0.0336973002236701	0.0862147618251191	0.486497274184463	0.315560303566954	0.439599793271085	0.158538620342216	Mac_Prolif
GATCGATTCCAATGGT-1_1-0-0	0.0244811317437742	0.19235706410068	0.167476065522775	0.237995705861077	0.24401935971238	0.0027715459325604	Mac_IFN
GATCGATTCTTACCTA-1_1-0-0	0.0338873122047441	0.049361736108092	0.0832852510060899	0.0973574856965524	0.455554484762444	0.127978640448754	Mac_AgPres
GATCGCGAGCCGATTT-1_1-0-0	-0.00786182513143746	0.0238842019051037	0.104746656836175	0.122213615951611	0.310487083142519	0.142268411066222	Mac_Prolif
GATCGCGCAGTATCTG-1_1-0-0	0.000969867552686327	0.221257608501415	0.112232234646058	0.249234321069914	0.466674874643523	0.151706454628835	Mac_Hypo
GATCGCGCAGTCGTGC-1_1-0-0	-0.0637998261957356	0.0297124760653308	0.0600500604459507	0.102983108834445	0.32743156220236	0.0233353998230837	RTM_IFN
GATCGCGCATGCCTAA-1_1-0-0	0.165656484965529	0.177374753326104	0.152784532563282	0.134464620174661	0.217848358211818	0.0785659938477682	Mac_Hypo
GATCGCGTCCACGTGG-1_1-0-0	0.0345086409812838	-0.0653109588642668	0.0404435375202986	0.0292007303865826	0.275056570086462	0.134660810544517	Mac_AgPres
GATCGCGTCTGCGTAA-1_1-0-0	0.057567001368352	0.0238287592423445	0.184963052171772	0.324243596483615	0.375191926655969	0.0907749083357333	RTM_IFN
GATCGTAAGCAATATG-1_1-0-0	-0.0673534742504858	0.097057949190436	0.0866172458958662	0.190878203181963	0.382448968193251	0.0575256051363015	Mac_AgPres
GATCGTAAGCTGAACG-1_1-0-0	-0.0471493394142285	0.0154616044995425	0.117922176990622	0.300086383370068	0.549882249693558	0.0977688804762001	RTM_LA
GATCGTAAGTACGCGA-1_1-0-0	0.117921505465774	0.148107326067216	0.149595378254367	0.0839065213178757	0.291374104318821	0.123420079961168	Mac_ES
GATCGTATCGGAAACG-1_1-0-0	0.066863190443524	0.0542522913136558	0.0719453310651073	0.199495915772131	0.260089176730644	0.100419292478926	Mac_AgPres
GATCTAGAGCGATAGC-1_1-0-0	-0.0380849984135382	0.0936145374941192	0.115655511505084	0.178252287608711	0.285985632655006	0.0584022300900375	Mac_Prolif
GATCTAGCACGGCGTT-1_1-0-0	0.103218064086583	0.0386333666403561	0.105477952178796	0.180622030378605	0.411167847816208	0.132074025744181	Mac_AgPres
GATCTAGCATCAGTAC-1_1-0-0	0.0214327396996224	0.0664890799089003	0.135101488430526	0.0547803132421091	0.325249456737252	0.181595503356013	Mac_ES
GATCTAGCATCGGTTA-1_1-0-0	0.094089161701328	0.0449927657918668	0.15622146438892	0.164433616998523	0.394157397109135	0.134282242195183	Mac_AgPres
GATCTAGCATGAGCGA-1_1-0-0	-0.0246902013285881	0.0844394341770073	0.0204531855521549	0.396816042901951	0.477129925636251	0.151630494084939	Mac_ES
GATCTAGGTGAAATCA-1_1-0-0	-0.0620287441968101	0.158795842471434	0.187306639611221	-0.0832997713513782	0.207265950633002	0.0405857365787341	Mac_Angio
GATCTAGGTGGGTCAA-1_1-0-0	0.0289914071133143	0.0372468367728067	0.147111499320586	0.271972638501619	0.271112014033698	0.0102726717049893	RTM_IFN
GATCTAGGTTGCGCAC-1_1-0-0	0.0596936321514926	0.263823099141786	0.162050086473346	0.141248159357831	0.426502862595234	0.109798008703172	Mac_Prolif
GATGAAACATCTATGG-1_1-0-0	-0.0922065434617813	0.0037665803852775	0.0923576416387637	0.240019184470403	0.276195710879459	0.103562149137449	Mac_Prolif
GATGAAATCAGTCAGT-1_1-0-0	-0.0189043458218392	0.284796518556524	0.100025194159951	-0.0868364121599466	0.12429792796196	-0.04436663903466	Mac_Hypo
GATGAGGAGATATGCA-1_1-0-0	0.099883220922023	0.0375107122099864	0.069304924253286	0.2577458797335	0.475917272808403	0.181535079128976	RTM_IFN
GATGAGGAGCGTAGTG-1_1-0-0	0.0312069081042575	-0.0484997721249755	0.179244474928371	0.174514966705632	0.297568996151	-0.0274693366553174	Mac_Prolif
GATGAGGAGGAGTTTA-1_1-0-0	0.0550879650555237	0.0532649255800846	0.114507551957037	0.213649133629351	0.304309441614148	0.113137030065539	Mac_Prolif
GATGAGGGTATGCTTG-1_1-0-0	-0.0620454734797808	-0.0574086738885453	0.0355094406950529	0.181766202675897	0.196453801520043	-0.00437759483650341	Mac_AgPres
GATGAGGTCAACACTG-1_1-0-0	0.0343686637193209	-0.0116268097709068	0.131624529932025	0.181335698432699	0.301532324760401	-0.00889904072344502	Mac_Angio
GATGCTAAGTCTCGGC-1_1-0-0	0.0872196624658188	0.494286341012779	0.159414351290349	0.265203332063171	0.332561915468305	0.0762775276907832	Mac_Hypo
GATGCTAAGTGTCTCA-1_1-0-0	-0.04789678379694	0.351843002665231	0.174492044195415	0.211244674500657	0.381106695397898	0.186978082605709	Mac_Prolif
GATGCTACAATGTTGC-1_1-0-0	-0.0871051578630418	-0.00607283632016753	0.102321965146458	0.10499869129983	0.426296565506523	0.0675508262466718	Mac_AgPres
GATGCTACATGGTTGT-1_1-0-0	0.160328268090374	0.0471101310810758	0.107557947929869	0.10507427832841	0.13717301741581	0.164665256964972	RTM_Int
GATGCTATCTGTGCAA-1_1-0-0	0.0684555991938968	0.375607627793346	0.179616904117236	0.100430501179646	0.281633642695469	0.123616310938469	Mac_Hypo
GATTCAGAGCCGCCTA-1_1-0-0	-0.0446293663393255	0.149011600876414	0.116718156239097	0.176514731650688	0.30163392975616	0.116802951579343	Mac_Prolif
GATTCAGCACACGCTG-1_1-0-0	0.0528847446971652	0.151420141920409	0.109200930941058	0.0844728724014078	0.380985036855534	0.175498101340837	Mac_ES
GATTCAGCATCTACGA-1_1-0-0	0.0371832091283389	0.243010532377785	0.141516680413375	0.20087945056846	0.370638603974104	0.106156530727024	Mac_AgPres
GATTCAGGTAAAGGAG-1_1-0-0	-0.0407592130981665	0.0919314045972243	0.107172899677364	0.305263945808273	0.534980819906176	0.0528702312506187	Mac_AgPres
GATTCAGGTCTAGCGC-1_1-0-0	0.145162053691282	0.0607867610029868	0.18232820409404	0.284142856011578	0.312436583098095	0.0896396849647068	RTM_IFN
GATTCAGTCTGTACGA-1_1-0-0	0.0705440962500393	0.0767637067356359	0.09778438170657	0.251621759526884	0.337825790387633	0.00489173781080102	Mac_AgPres
GCAAACTCACGAAAGC-1_1-0-0	0.118576023938443	0.045904167784138	0.0864103222142425	0.146359378035795	0.162706829194914	0.0905532400109416	Mac_AgPres
GCAAACTCACGAGAGT-1_1-0-0	0.113282084462549	0.0236669779855353	0.139878615762285	0.168643110524137	0.36646738237759	0.0999753600707602	Mac_AgPres
GCAAACTCAGACTCGC-1_1-0-0	0.190398846150467	0.0555624589743137	0.18451278666848	0.158088936844561	0.385669691956076	0.0607473187578149	Mac_Prolif
GCAAACTCAGCCTATA-1_1-0-0	0.177770469877037	0.0470746379196849	0.119929422055974	0.396022318164848	0.279523357086033	0.125797618040479	Mac_AgPres
GCAAACTGTCAACATC-1_1-0-0	0.0582179186115537	0.0335460036896818	0.15412756440687	-0.0536580239621802	0.241371388644896	0.00243789658054219	Mac_Angio
GCAAACTGTCTACCTC-1_1-0-0	0.0284111072660551	0.0805721405621554	0.0683907792010658	0.186719202737034	0.346140993169425	0.0246735540876099	Mac_AgPres
GCAATCAAGCGATATA-1_1-0-0	0.12206845733004	0.0163465620782642	0.0951992792121162	0.0966530236025527	0.198690718793686	-0.0221073004160567	Mac_Prolif
GCAATCAAGCTGCGAA-1_1-0-0	0.00469756014722081	0.048151288836271	0.107795610841806	0.254208858834411	0.333022278285989	0.0682040404849839	Mac_AgPres
GCAATCAAGTGATCGG-1_1-0-0	0.0129115629551926	0.130889635236739	0.136248960426133	0.0618215624229419	0.2967932031973	0.0440716664638866	Mac_IFN
GCAATCAGTAGCACGA-1_1-0-0	-0.017946115919688	0.0551682061956296	0.0801234118267436	0.104034655302945	0.254923044851913	-0.0108869203551609	Mac_ES
GCAATCAGTCCGTGAC-1_1-0-0	-0.121844902236797	0.282064227546883	0.10114748671441	0.235336250934717	0.241129351057474	0.075389123783564	Mac_ES
GCAATCATCACAGTAC-1_1-0-0	0.105803053280072	0.331133922008248	0.140897582440489	0.07369659739606	0.120037442698392	0.0749178152620406	Mac_Hypo
GCAATCATCCGCGCAA-1_1-0-0	-0.131102424904999	-0.0254100397012434	0.0890203200761041	0.162873068834751	0.404823960223944	0.181210796001886	Mac_AgPres
GCAATCATCGTTTAGG-1_1-0-0	-0.044796125136917	0.062983523792442	0.124136035703281	0.302764809492211	0.43417214424771	0.100084321908527	Mac_IFN
GCAATCATCTTGTATC-1_1-0-0	0.025442604424218	0.0125852628471434	0.106075767817066	0.2091232518252	0.312643940706606	0.153922341838312	RTM_Int
GCACATAAGACTTTCG-1_1-0-0	-0.0256881484553134	0.0705889074497196	0.130253727325006	0.284390220278	0.395074630493719	0.119153494868616	Mac_AgPres
GCACATAAGCTTCGCG-1_1-0-0	-0.0105498707574325	0.169127509629206	0.119702248989452	0.193514597434201	0.137347010419712	0.0206771727925933	Mac_Angio
GCACATAAGGTAGCCA-1_1-0-0	0.00458178969549489	0.101444374212426	0.136387660129301	0.174945069993902	0.308184433870807	0.108761913357163	Mac_Prolif
GCACATACAACACCTA-1_1-0-0	-0.0272657275723246	0.159750266818749	0.141515738147652	0.0707906483709069	0.238965361021333	0.163551271043763	Mac_IFN
GCACATACAACTGCTA-1_1-0-0	0.013058814069086	0.0314442574518027	0.0603263600997926	0.242233640770493	0.357254838483277	0.0109873947716015	RTM_Int
GCACATAGTATAGGGC-1_1-0-0	0.106147235032014	0.0667754731962953	0.0594544208978625	0.0824825038897745	0.181705116909454	0.0780519152434059	Mac_Angio
GCACATATCACAGGCC-1_1-0-0	-0.0271127118148372	0.168112796126879	0.150322507745479	0.243290819320368	0.399735413528053	0.0816167730218567	Mac_AgPres
GCACATATCCGTCAAA-1_1-0-0	0.0683018286163139	-0.0363938770169226	0.193643975601833	0.204969419683431	0.343849785710322	0.109664288768188	Mac_AgPres
GCACATATCGGCCGAT-1_1-0-0	0.0773367619749875	0.0173411111973067	0.115465298475993	0.288746185825601	0.388366260904326	0.0426645168069335	Mac_AgPres
GCACTCTCACAGCGTC-1_1-0-0	0.0164563067938674	-0.0196183435204566	0.0677222838881392	0.240060013268315	0.256672020249643	0.125106730256391	Mac_AgPres
GCAGCCAAGTATGACA-1_1-0-0	0.0284791555769404	0.0995477268162737	0.159494710324608	0.210708653282077	0.352677524194814	0.155774669033053	RTM_Int
GCAGCCAAGTGCCATT-1_1-0-0	0.068740313496785	0.0395038712654544	0.166404278117346	0.268280317010233	0.355886353702774	0.00229842330245836	Mac_Prolif
GCAGCCACAAATACAG-1_1-0-0	0.00949184256138794	0.0304963889165794	0.109369684110681	0.232426759964496	0.394397477662161	0.0427975032400276	Mac_Prolif
GCAGCCACATTTCACT-1_1-0-0	0.117289711436336	0.146479921889661	0.16760927272146	0.123263473358227	0.196863159229929	-0.00608210061370421	RTM-like_MT
GCAGCCAGTCTGATTG-1_1-0-0	0.0293002350899286	0.234630662751976	0.126673260041726	0.169042221395272	0.0787109271151502	0.0541302681725036	Mac_Angio
GCAGCCAGTGTTAAGA-1_1-0-0	-0.0298893183901962	0.0680771520882327	0.15136924904692	0.246705719220026	0.325336829349639	0.0713770894843942	Mac_LA
GCAGTTAAGCTATGCT-1_1-0-0	0.151381370878431	0.081231629008361	0.128641091692552	0.16443042967314	0.254535382034199	0.164921063843515	Mac_AgPres
GCAGTTACATGGTAGG-1_1-0-0	-0.11670136921034	0.119322834047042	0.0753287546368062	0.0575735090202853	0.0951024793296325	0.0813563988028717	Mac_Prolif
GCAGTTAGTAGATTAG-1_1-0-0	-0.0112349629463644	0.104309498420053	0.25297662606117	0.0496822191477266	0.249480619662815	0.126499211709028	Mac_ES
GCAGTTAGTCTCTTTA-1_1-0-0	-0.0587932479276493	0.129518059012204	0.196847607368663	0.101138603768897	0.37074967115223	0.101752915521397	Mac_IFN
GCAGTTATCAACACCA-1_1-0-0	-0.0314604696153738	0.0727493757132612	0.053069851594042	0.171857029496124	0.36221653321251	0.033067002547829	Mac_ES
GCATACAAGATCCTGT-1_1-0-0	-0.051667924494917	0.227257238765417	0.207865014592303	0.115473566911722	0.232342291529996	0.0532293347621538	Mac_Prolif
GCATACAAGGGTTTCT-1_1-0-0	-0.122519907292283	0.347432417426494	0.0964810123526945	0.383137363873221	0.39482304896159	0.0763545198319884	Mac_Hypo
GCATACAAGTACCGGA-1_1-0-0	0.0363729608770988	0.167055274920348	0.155972946088857	0.0728344172935702	0.15320681183463	0.0383163495118317	Mac_Hypo
GCATACAGTCTCCATC-1_1-0-0	0.162544216863494	0.0707507651957555	0.168755059023818	0.22337510116654	0.162815938879881	-0.0331671696329267	Mac_Angio
GCATACATCTCTGTCG-1_1-0-0	-0.016934842918952	0.24188807233992	0.149343508587225	0.285404169391056	0.123359224912922	0.0940616003315453	Mac_Hypo
GCATACATCTTATCTG-1_1-0-0	0.000779857526092609	0.392568499526884	0.144643073498466	0.139968607455225	0.449037954235966	0.108444712717895	Mac_Prolif
GCATGATCATGCTAGT-1_1-0-0	0.0748952283768734	0.0728939259773551	0.0814460623891497	-0.0420016239830561	0.218217588384473	0.105641120242974	Mac_ES
GCATGCGAGAAGGACA-1_1-0-0	-0.08038399746599	0.0164203690703565	0.080416804962559	0.199109493217869	0.465259826284987	0.00980023007694975	RTM_IFN
GCATGCGAGGACTGGT-1_1-0-0	0.108281814421839	0.0479200277592903	0.14185822789439	0.322604476878546	0.366934213895531	-0.072578577872548	Mac_ES
GCATGCGAGTTCGCGC-1_1-0-0	0.108499133897124	0.0566322041044118	0.102311115269869	0.231920256498008	0.320477923627325	0.0755229310914776	Mac_AgPres
GCATGCGCAAGCCATT-1_1-0-0	-0.106932375333178	0.109523321593796	0.103135524594995	0.135887836030518	0.255330328991894	0.018118776523144	Mac_AgPres
GCATGCGCATTAGGCT-1_1-0-0	-0.066844306375692	0.0798183036678335	0.0989375020072389	0.125048161797501	0.300270510434637	0.127608685189692	Mac_Hypo
GCATGCGGTCAGAGGT-1_1-0-0	0.0724975109388356	0.0192321396630776	0.134238247474768	0.0381593888403736	0.220846468755262	0.165519271061813	Mac_ES
GCATGCGGTCCAGTGC-1_1-0-0	0.202188742852503	-0.0390040549129162	0.149830186654761	0.228578116033275	0.324194359963344	0.17391260664617	Mac_AgPres
GCATGCGGTCCATCCT-1_1-0-0	-0.0260042830526908	0.110521864597628	0.11998545210005	0.104612966283229	0.337530852864131	0.0118935094651555	Mac_Prolif
GCATGCGTCCCGACTT-1_1-0-0	-0.0079794406214678	0.235951897111855	0.155421956101986	0.0818880510030273	0.183166113246229	0.0608904345646603	Mac_Hypo
GCATGCGTCTGCCAGG-1_1-0-0	-0.0980647113106248	0.128403709592582	0.039516314744927	0.245279156284754	0.284175002582757	0.0842741303651393	Mac_Prolif
GCATGTACAGTACACT-1_1-0-0	0.0126663288246814	0.109888459071983	0.149307842738982	0.239591665697637	0.388177627925267	0.105150621483972	Mac_AgPres
GCATGTATCTGAAAGA-1_1-0-0	-0.177759545233819	0.0822445674568512	0.0745901448643932	0.210333867847517	0.30930211893497	0.122197969968135	Mac_Prolif
GCCAAATAGAATTGTG-1_1-0-0	0.105567647750143	0.0864224714323208	0.233995237758661	0.197532720848158	0.381974656427629	0.0634769621805377	Mac_AgPres
GCCAAATCAATGGTCT-1_1-0-0	0.0796818648538337	0.011859557241812	0.128439109062539	0.334702043269013	0.539546702798871	0.10271405162835	Mac_AgPres
GCCAAATCACAGGTTT-1_1-0-0	0.0753982143174891	-0.0678787657407466	0.084498593269585	0.129027457016439	0.282183995736575	0.0705224169279234	Mac_IFN
GCCAAATCAGGCTCAC-1_1-0-0	-0.0139982224483793	0.0971697546922035	0.109814320678775	0.202473711025515	0.373422069747689	0.14783957968594	RTM_IFN
GCCAAATGTCGCTTCT-1_1-0-0	-0.0520538899049692	0.110183733395413	0.146345465766313	0.0574169087608406	0.316550535853777	0.0369872440240581	Mac_AgPres
GCCAAATGTGTTCGAT-1_1-0-0	-0.0883611574256959	0.0872514069077953	0.14257840993826	0.323240867492074	0.427071735672663	0.0718382620053196	Mac_AgPres
GCCAAATTCTAGAGTC-1_1-0-0	0.10690109991656	0.143336296646918	0.16496539388689	0.226913152846758	0.429803470116843	0.104939849287183	Mac_Prolif
GCCTCTAAGACTTTCG-1_1-0-0	0.0871915982795215	0.0439917038995676	0.082995530241957	0.0471127146898484	0.271306065018973	0.165755494183778	Mac_Prolif
GCCTCTAAGGGCTTGA-1_1-0-0	0.083572984603881	0.163217733985739	0.156182897041266	0.111387160362714	0.233772808336435	0.0396345722476131	Mac_AgPres
GCCTCTAAGGGTATCG-1_1-0-0	-0.0466068020910461	0.0843060082412241	0.0913058290877475	0.182240966842213	0.308410116018137	0.0745957416900466	Mac_Prolif
GCCTCTACAACACCCG-1_1-0-0	-0.07618194328917	0.163892431840583	0.0742679437410272	0.00930059108820505	0.307096472005785	0.0673311426321963	Mac_Angio
GCCTCTAGTAACGACG-1_1-0-0	0.130884553757107	0.0777504839315382	0.101420458318626	0.162656792597141	0.229142990964346	-0.00170428503415779	Mac_IFN
GCGACCAAGAAGGTGA-1_1-0-0	0.0692303996922654	0.280972462457285	0.0933759786833046	0.129715684723526	0.109548033985647	-8.58020329392861e-05	Mac_Hypo
GCGACCAAGATAGCAT-1_1-0-0	-0.0566751240632515	0.02950913201553	0.122368169129878	0.106926286254388	0.366606727354095	0.170300532230296	Mac_AgPres
GCGACCACAAAGCAAT-1_1-0-0	-0.059342010124949	0.124468392838211	0.0534185421323791	0.156879730417086	0.44374721788919	0.185790225905228	Mac_ES
GCGACCACACTGTCGG-1_1-0-0	0.141639020572326	0.141670120402314	0.117708514559087	0.27439923181945	0.472142543870021	0.116454118930242	Mac_AgPres
GCGACCAGTTATCACG-1_1-0-0	0.0700306737964492	0.144152382250221	0.0949354175808879	0.297526579803749	0.115151947282616	0.113162893725625	Mac_Angio
GCGAGAAAGCTGAACG-1_1-0-0	0.0766931242409699	0.000290179625677761	0.163043781174285	0.25809753773943	0.321370360182809	0.133103333591685	Mac_AgPres
GCGAGAACAAGGTTCT-1_1-0-0	0.063219411969378	0.275991790139739	0.274087203779091	0.175353281698621	0.0765165024751721	0.0643778936023084	Mac_Angio
GCGAGAACACAACTGT-1_1-0-0	-0.0267842250956904	0.0525362202536251	0.195030778359576	0.131171320855356	0.353726222628155	0.093587699244031	Mac_ES
GCGAGAACATCTACGA-1_1-0-0	0.0447993911897828	0.0630971345648871	0.0814974006534172	0.075299692183238	0.40647544156065	0.122274895148547	Mac_Prolif
GCGAGAAGTACTTCTT-1_1-0-0	-0.107576399470696	0.123858647569814	0.11926570236465	0.228042903002277	0.352373802820663	0.0957607986963125	Mac_Alv-like
GCGCAACAGCAGACTG-1_1-0-0	0.0782286721295767	0.105537537903408	0.11751669289518	0.123822398676337	0.370288732270423	0.0105496959526228	Mac_AgPres
GCGCAACAGGGAACGG-1_1-0-0	-0.00662978171719092	0.119453646809039	0.144454308094297	0.0314869910783914	0.471208719701876	0.100545811601341	Mac_AgPres
GCGCAACCATTCTTAC-1_1-0-0	0.0809432767970903	0.0501715271986178	0.0996293871381038	0.0787161687064414	0.263158308362002	0.138068332911702	Mac_Prolif
GCGCAACGTACCATCA-1_1-0-0	-0.0278082036161007	0.116174341983831	0.0523024299396967	0.219593789787486	0.409440613848173	0.0620474534795231	Mac_AgPres
GCGCAACGTAGAGGAA-1_1-0-0	0.0178737491517934	0.0616872014284762	0.0819443521797412	0.180922459593001	0.409474010151607	0.130598215797972	Mac_AgPres
GCGCAACTCGACGGAA-1_1-0-0	0.185166775733952	0.12242537230056	0.133311920726479	-0.0150262503946357	0.231942431852776	0.0400379844963638	Mac_ES
GCGCAACTCTCCAACC-1_1-0-0	0.091005917161986	-0.0225775625708714	0.0873189530523226	0.08012271561444	0.242567306952235	0.0906501575865414	Mac_AgPres
GCGCAGTAGCCGCCTA-1_1-0-0	0.0753138581134012	0.206441322927659	0.137962189410304	0.215093824543419	0.223088018789506	0.0833436504822704	Mac_Angio
GCGCAGTAGGTGCTTT-1_1-0-0	0.0400759922585613	0.0448415156817544	0.15525399763459	0.209113912600495	0.346846356252539	0.0578851310165991	Mac_AgPres
GCGCAGTCATGACATC-1_1-0-0	-0.0211267766144537	0.108794349863262	0.0458155264563341	-0.0700755498388644	0.305593418140979	0.0981462162284394	Mac_AgPres
GCGCAGTCATGGATGG-1_1-0-0	-0.00415198946295017	-0.00268372894515842	0.0780208974596062	0.297979886869733	0.338149054974636	0.0526037580354289	Mac_AgPres
GCGCAGTGTCTTGATG-1_1-0-0	-0.0218933024723015	0.131928366437411	0.183445593619154	0.180968078681083	0.330900287886162	0.149581555235928	Mac_ES
GCGCCAAAGCTTTGGT-1_1-0-0	0.0434188274116027	0.161135929949665	0.105573619896161	0.114954216191646	0.402212183312135	0.145030459568543	Mac_ES
GCGCCAACAATCTGCA-1_1-0-0	0.043009204755227	0.254632383020308	0.157183098628194	0.240187378424969	0.176756376543379	0.0167926046590854	Mac_Hypo
GCGCCAATCACATACG-1_1-0-0	-0.0534020570149082	0.153253619663204	0.172443955912165	0.08592312636981	0.289367565218725	0.201538869834833	Mac_Prolif
GCGCCAATCTGATTCT-1_1-0-0	0.0484475034313128	0.105682162682486	0.102469605177858	0.00985335527486081	0.261164589957834	0.136629773956601	Mac_ES
GCGCGATCAGACAGGT-1_1-0-0	0.0755058698311945	0.0371959377822113	0.024976087657139	0.215643889957447	0.341564721329691	-0.0464568233639498	Mac_ES
GCGCGATCAGATGGCA-1_1-0-0	-0.00290181006676046	0.308999024582131	0.142802436590799	0.304967424252274	0.26604649737483	-0.00177784465454597	Mac_Hypo
GCGCGATGTACAGTGG-1_1-0-0	-0.0643065259922918	0.210552209794509	0.262095788939914	0.20727870130668	0.345568673320302	0.0601282175857458	Mac_Prolif
GCGCGATGTCTTCGTC-1_1-0-0	-0.0492204598560401	0.0607597094975729	0.0860482681393755	0.153042288924529	0.219614714362798	-0.0189472195744086	Mac_Prolif
GCGCGATTCTGCTGTC-1_1-0-0	-0.0632599670313971	0.0736963036330449	0.0827443604038162	0.0658909841578916	0.340524772763229	0.0642448344496728	Mac_Prolif
GCGGGTTAGCACCGTC-1_1-0-0	0.165765362139878	0.0936071695309166	0.0584171559018814	-0.0446200679244449	0.297390364494041	0.00880490459932437	Mac_ES
GCGGGTTAGTCGTTTG-1_1-0-0	0.0408876035544798	0.232459710172999	0.204680566741127	0.256463388397753	0.399164959766257	0.0500496300188052	Mac_Prolif
GCGGGTTAGTGACTCT-1_1-0-0	-0.0124647335102121	-0.0868487691368529	0.0879229738040019	0.219764675283575	0.407570574985178	0.0383379031823982	Mac_AgPres
GCGGGTTGTAGCTGCC-1_1-0-0	-0.00299775608414507	0.207567320552407	0.154427936192214	0.189921772791165	0.287059569646177	0.0663096377355689	RTM_IFN
GCGGGTTGTTGTACAC-1_1-0-0	0.0624607007323745	0.459325464668936	0.159986002913155	0.153227072544339	0.337695405921554	0.0472789806701636	Mac_Hypo
GCGGGTTGTTTGTTTC-1_1-0-0	-0.0564801013601952	0.0220216840017741	0.163517324286689	0.480518241800199	0.25983761276527	0.0295467810532866	Mac_Angio
GCTCCTACAAGCCGCT-1_1-0-0	0.0760341470325864	0.0490991630076388	0.141328134631401	0.287901603765142	0.333617479559982	0.00742747675153013	Mac_AgPres
GCTCCTAGTCGCATCG-1_1-0-0	-0.0448434264352606	0.10528347361301	0.107743125333166	0.212712609541208	0.310560148088189	0.0378749498961425	Mac_AgPres
GCTCCTAGTCGTTGTA-1_1-0-0	-0.00664865096855149	-0.0157743520991054	0.135865722271908	0.2523301620718	0.421739667941941	0.0597974418497423	Mac_AgPres
GCTCCTATCCTACAGA-1_1-0-0	0.107821979475805	0.126898187427417	0.15522722388243	0.0834856341145357	0.244114135424876	0.0811045582745484	Mac_IFN
GCTCTGTAGAGCTTCT-1_1-0-0	-0.085784186288293	0.175815678170229	0.127826277101683	0.106952655101871	0.0906898291299294	0.0361416445783708	Mac_Prolif
GCTCTGTGTCCATGAT-1_1-0-0	0.170367124943713	-0.0130122891886831	0.0907228223690302	0.157758517168666	0.321103854810458	-0.00559547649047143	RTM-like_MT
GCTCTGTGTGCTTCTC-1_1-0-0	0.0436963529330795	0.183285327337232	0.177369821908773	0.255869549228685	0.288634700203611	0.00013154823091549	Mac_Hypo
GCTCTGTGTTACGGAG-1_1-0-0	0.0851873963600492	0.0762021807934512	0.137696658164018	0.176235434528071	0.503347136339377	0.0676587742925704	Mac_AgPres
GCTCTGTGTTCTGGTA-1_1-0-0	2.49342947103437e-05	0.0758804668362929	0.13498862678953	0.114167366518045	0.272992636739766	0.131485382664826	Mac_Prolif
GCTCTGTTCCTCCTAG-1_1-0-0	0.00764729341703058	0.160493915435312	0.109420397764681	0.226742554304069	0.380513923169078	0.136315113843565	Mac_Prolif
GCTCTGTTCTCTTATG-1_1-0-0	0.0769084538852017	-0.0185359815700981	0.139392311762486	0.0792924326136074	0.278415198611904	0.0779309828620167	RTM_Int
GCTGCAGAGCTTTGGT-1_1-0-0	0.074468644649349	0.10577978668225	0.101716142118612	0.0438585661883827	0.429202249408358	-0.0139691672465115	Mac_IFN
GCTGCAGAGGGATACC-1_1-0-0	0.0105707846110478	0.0568823448958971	0.101322996290673	0.243962186327713	0.405175529188213	0.119634376296808	Mac_ES
GCTGCAGGTCTTGATG-1_1-0-0	-0.0402818757495545	0.248494646012696	0.118121967275955	0.102680774077736	0.28003508092296	0.112566590879174	Mac_Prolif
GCTGCAGTCACCGGGT-1_1-0-0	0.0360774997392223	0.126012289302403	0.100076858684129	0.0242054618190341	0.189981457895981	-0.0107666673017971	Mac_Angio
GCTGCAGTCCAAACAC-1_1-0-0	0.00160224722875532	0.117478141832074	0.17271565676747	0.152403724571167	0.313112357772473	0.137655566940944	Mac_AgPres
GCTGCAGTCGTCTGAA-1_1-0-0	-0.028721919984456	0.153924520908981	0.134214840734864	0.0940095515476705	0.280059743641608	0.0519572496031724	Mac_Prolif
GCTGCGAAGCTAAACA-1_1-0-0	0.281531507449568	0.165746576457841	0.107245351665387	0.0264025662778643	0.146426981015685	0.0334115666426142	Mac_Angio
GCTGCGAAGTCGATAA-1_1-0-0	-0.0049475306392022	0.133071345718856	0.112373002773924	0.196319433897476	0.213779220071279	0.047627698297712	Mac_ES
GCTGCGATCAAGGTAA-1_1-0-0	-0.0841338756720623	0.17323427638183	0.0980541728855595	0.208521002920038	0.376301702833827	-0.00824548393361565	Mac_IFN
GCTGCGATCGACCAGC-1_1-0-0	0.0261209839283204	0.0292309827779509	0.14094651618516	0.0532637346709062	0.294759890003616	0.115178087678769	Mac_Prolif
GCTGCGATCGGACAAG-1_1-0-0	-0.104022592296654	0.178924732158592	0.0430647948531925	0.00567037755298386	0.22768848227377	-0.0831979533249506	Mac_IFN
GCTGCGATCGTGGACC-1_1-0-0	-0.0827935917641976	0.134858732980902	0.160679481792851	0.168032550893057	0.272307282760914	0.0824249220709118	Mac_Angio
GCTGCGATCTCTGAGA-1_1-0-0	0.0477724543472595	0.155399439628318	0.146059973523514	0.0844858178317252	0.378801197640628	0.0848823227414127	Mac_ES
GCTGCTTAGATGGCGT-1_1-0-0	0.0203327626285204	0.116900437352132	0.173422043895842	0.121341810349895	0.28578585676828	0.0668094830927572	Mac_ES
GCTGCTTAGCCACGCT-1_1-0-0	0.0012495399066727	0.142008161438436	0.0721258979422385	0.1805201860672	0.352751403331434	0.092063655630235	RTM_IFN
GCTGCTTAGTACATGA-1_1-0-0	0.0726703391194176	0.108205110472901	0.175467315747131	0.108922901414611	0.365278057961099	0.100696293901071	Mac_ES
GCTGCTTGTCTCTTTA-1_1-0-0	0.0561141776778894	0.177347121160381	0.100112106265863	0.00861309960159823	0.288720036554373	0.226648740808203	Mac_ES
GCTGCTTGTTTGTTGG-1_1-0-0	-0.0128563191615938	0.153104807591776	0.12439225963904	0.177182169740555	0.368153737189876	0.0765901374294322	Mac_Prolif
GCTGCTTTCCTCAACC-1_1-0-0	0.0587093164957674	0.0386998522570515	0.16464096582934	0.159565611416597	0.361833675680792	0.108090373199298	Mac_ES
GCTGCTTTCTTGCAAG-1_1-0-0	0.02481341592764	0.156645002738285	0.182358392568031	0.0912509385139251	0.225625460916514	0.154322593883755	Mac_Prolif
GCTGGGTAGACTTTCG-1_1-0-0	0.0947074925117103	0.234529745418542	0.170561314364116	0.160835847948396	0.406113847861688	0.112041289472397	Mac_Prolif
GCTGGGTAGATATGGT-1_1-0-0	-0.00498394176354158	0.0197828853423031	0.179055354433812	0.118876642187043	0.23191580764966	0.0582295222973314	Mac_IFN
GCTGGGTCACGACTCG-1_1-0-0	-0.0706981351511048	0.116692926693944	0.1665731227059	0.232273150403007	0.408863943940164	0.0754367331748776	Mac_ES
GCTTCCAAGAATCTCC-1_1-0-0	-0.0244895052658754	0.248796207568671	0.179365117404989	0.229279419374261	0.354047387018685	0.1350117219424	RTM_IFN
GCTTCCACAAGGTTCT-1_1-0-0	-0.00578458296295556	0.107725711623001	0.137096800205268	0.244786485750835	0.302679812894468	0.19500162670273	Mac_AgPres
GCTTCCACACCGATAT-1_1-0-0	0.076765590216066	0.216172596308756	0.154894397926207	0.00811553057788977	0.279382593920546	0.074932633731102	RTM_Int
GCTTCCACAGGGCATA-1_1-0-0	0.129891838392007	0.166030812648354	0.185966530827524	0.128379512343496	0.246446573682275	0.0885637602803584	Mac_Hypo
GCTTCCACATATGCTG-1_1-0-0	0.12337200609253	0.0869603720949598	0.11146532320985	0.146715400508698	0.282022575581419	0.138662161263877	Mac_Prolif
GCTTCCACATGCAACT-1_1-0-0	-0.0402249599058332	0.128531024186371	0.0818681307465928	-0.0181610273191048	0.344424751440655	0.122695886585585	Mac_Prolif
GCTTCCATCATGTCTT-1_1-0-0	-0.0340757755802966	-0.0332734720732981	0.152806697297971	0.143903046423266	0.30673723086226	0.0749779126881023	Mac_ES
GCTTCCATCGCAGGCT-1_1-0-0	0.0194070293172442	0.0257909119077845	0.135429293461775	0.198683228844896	0.300964035520188	0.123262269487966	RTM_Int
GCTTCCATCTGAGGGA-1_1-0-0	0.0955834318696292	0.105604076250019	0.167874378200464	0.166602668789261	0.349841113850659	0.13420114720922	Mac_ES
GCTTGAAAGGAGTCTG-1_1-0-0	0.0161865511492544	0.0467583969051241	0.119512622867478	0.335978974747416	0.409808588648637	0.044241386445527	Mac_ES
GCTTGAACAATCCAAC-1_1-0-0	0.00820292331990127	0.182810268146329	0.16629692918783	0.233862975604305	0.358126453804915	0.136651513328958	Mac_Alv-like
GCTTGAACAGGATTGG-1_1-0-0	-0.0498224146765931	0.015444070593629	0.174907700698256	0.0514972297313935	0.208161601184021	0.06215469671847	Mac_Angio
GCTTGAAGTTTAGCTG-1_1-0-0	-0.0418753303613304	0.148473519992716	0.150580807761412	0.0299425141945991	0.126247405357631	0.180079768512176	Mac_IFN
GCTTGAATCAACGGGA-1_1-0-0	0.109119608924151	0.105567655570077	0.128755991098732	0.188826710215204	0.346480004453113	0.0383450335941581	Mac_Hypo
GGAAAGCAGGACATTA-1_1-0-0	0.0728585697118908	0.278026069948902	0.18551332492711	0.0872076099902802	0.24771552536291	0.0756105008131242	Mac_Hypo
GGAAAGCCAATGTTGC-1_1-0-0	-0.0240172113823044	0.248739897283297	0.116522619669549	-0.00495309363030433	0.156991827861771	0.0476250131957899	Mac_Prolif
GGAAAGCTCACTTATC-1_1-0-0	-0.0264599630141771	0.19139995144535	0.0928358290438174	0.134891850657473	0.313342417377137	0.114674675019844	RTM_IFN
GGAACTTAGAAGCCCA-1_1-0-0	0.00630679777246707	0.108220946715137	0.134433152530746	0.106223644924431	0.462077609544947	0.124923985677431	Mac_Prolif
GGAACTTAGCGTGAGT-1_1-0-0	-0.0136064488296307	0.286624527635797	0.130614562537089	0.0831090475439903	0.388507157437444	0.148972693371423	Mac_AgPres
GGAACTTAGGTGCACA-1_1-0-0	-0.0404833159244285	0.146807955933274	0.106039329000502	0.0977690696144093	0.295700316932415	0.049717800638695	Mac_AgPres
GGAACTTCAATAACGA-1_1-0-0	-0.0330106424886642	0.103467993050427	0.0969403090542828	-0.0688944982627963	0.315946526494659	0.0751134127797231	Mac_Prolif
GGAACTTCATGCTGGC-1_1-0-0	0.0512562581342294	0.0380623537954949	0.110018603580219	0.399992838481831	0.531802454376075	0.157741291167223	RTM_LA
GGAACTTTCGCCAGCA-1_1-0-0	0.0727582326437304	0.124596689508958	0.105411994677376	0.0904797502085392	0.235960049293983	0.13991469432714	Mac_AgPres
GGAACTTTCGGCTACG-1_1-0-0	0.170380664557992	-0.00525547890845202	0.0760491243255298	0.144623211712068	0.381763716337964	0.105526395035258	Mac_AgPres
GGAATAAAGATCACGG-1_1-0-0	0.00903437495816239	0.183716720648628	0.114410003174087	-0.0601224671444161	0.29190312548407	0.109868921828574	Mac_Prolif
GGAATAACAAAGCAAT-1_1-0-0	0.0803238889865423	-0.0180451738675906	0.0996957922322692	0.135874513256211	0.412458171332045	0.204327103655488	Mac_Prolif
GGAATAACAAGCCGTC-1_1-0-0	-0.00928076565258854	0.195664129515986	0.175105244289325	0.182118551839843	0.263220834261116	0.0574354110702479	Mac_Hypo
GGAATAAGTGTGACGA-1_1-0-0	0.116551456197277	0.0331797824409205	0.0481548147061862	0.261959885225024	0.362230751264749	0.144397787392983	Mac_AgPres
GGACAAGCACATTTCT-1_1-0-0	-0.0541558287489521	0.191047165238116	0.109395452913849	0.197305594056861	0.499151808378819	0.137645240114964	Mac_Prolif
GGACAAGGTGGGTCAA-1_1-0-0	0.109328559172361	0.0789500649043505	0.132831866303206	0.218624105762351	0.409683224289227	0.126350232015743	Mac_AgPres
GGACAGAAGATATACG-1_1-0-0	-0.0258610251199033	0.0257903465390847	0.0960976792390083	0.106234693511838	0.379202073619711	0.107510658252454	Mac_AgPres
GGACAGAAGTAATCCC-1_1-0-0	0.00627405209518939	0.182985555341955	0.177153752157806	0.246001158155273	0.267878983699621	0.00754161923898719	RTM_Int
GGACAGAAGTATTGGA-1_1-0-0	-0.00778163833021689	0.131006359378394	0.116021697002821	0.349869735877234	0.446637970800459	0.126575548581704	RTM_IFN
GGACAGACATACGCTA-1_1-0-0	-0.0709891276513243	0.210692597859178	0.0723525642779838	0.18286548172526	0.22911974424688	0.0617377353808695	Mac_ES
GGACAGAGTCATCCCT-1_1-0-0	0.0688928983965885	0.00275981155146515	0.131660052628477	0.207769114875332	0.375750402686193	0.0495077378654432	RTM_IFN
GGACATTAGGAATTAC-1_1-0-0	0.0777888784080275	0.34682845641407	0.24903882819873	0.296862332759415	0.413978280485196	0.143391723283004	Mac_Hypo
GGACATTCAGTAGAGC-1_1-0-0	-0.0555038409558197	0.238728806004525	0.0771114971165336	0.195024924059944	0.281379855985828	0.00863106828934482	Mac_ES
GGACATTGTAGAGCTG-1_1-0-0	-0.0206700545967887	0.120090356706772	0.138049672026926	-0.05776607811094	0.255155358028582	0.0534861248267631	Mac_Angio
GGACATTTCAATACCG-1_1-0-0	0.0795642818012073	0.0915122363371685	0.141838490845277	0.122632346995342	0.380328583813701	0.0937806891845955	Mac_Prolif
GGACATTTCATCACCC-1_1-0-0	-0.013764588112886	0.0200010987225489	0.176744141274152	0.258019087581583	0.332139616421779	0.0778270936463776	Mac_AgPres
GGACATTTCATGTGGT-1_1-0-0	0.0544943113450096	0.0149786769663302	0.0917424996801026	0.155825901708755	0.384929250626897	0.0621638682794219	Mac_AgPres
GGACATTTCCGATATG-1_1-0-0	0.124713496285978	0.217676653575999	0.106162827630003	0.0125898186011164	0.153334997568483	0.241695318113972	Mac_Angio
GGACATTTCGGCTACG-1_1-0-0	0.0693590354601715	-0.021289627581075	0.128090586302342	0.260607333953957	0.297482408306465	0.0779401926880344	Mac_AgPres
GGACGTCAGAAACCGC-1_1-0-0	-0.0263542692682525	0.186088812625086	0.155666329792099	0.337878882139028	0.330636894499844	0.109902613501422	RTM-like_MT
GGACGTCAGACAGGCT-1_1-0-0	-0.0169111922073222	0.346273986396522	0.126006898178688	0.181265246839899	0.192302438506132	0.0977464945216423	Mac_Hypo
GGACGTCAGCGTGAAC-1_1-0-0	0.100302474905764	0.108363542398191	0.230369250146165	0.166951715863182	0.338520876618187	0.0980635714431535	Mac_AgPres
GGAGCAAAGCTCCTCT-1_1-0-0	-0.00270608128296473	0.181062377071026	0.173373238770553	0.143086962651409	0.214521140895185	0.10962497030163	Mac_AgPres
GGAGCAACAAGGTTTC-1_1-0-0	0.128444124749972	0.140615916015195	0.200750818514038	0.0608076601765264	0.295543325501615	0.129216342407835	Mac_ES
GGAGCAACAATCCGAT-1_1-0-0	-0.0395811029520581	0.274669098395503	0.193443896784865	0.0875186420233076	0.308235429170216	0.0924883138590342	Mac_Hypo
GGAGCAACAGGGTACA-1_1-0-0	-0.0325540619487755	0.122263509184755	0.1674643065678	-0.0162909279833764	0.259360688619184	-0.0140615351503402	Mac_ES
GGAGCAAGTATATCCG-1_1-0-0	-0.109636458601275	0.0679784427216104	0.0643297316064988	0.283020627209713	0.44255124330364	0.117611946057864	Mac_Prolif
GGAGCAATCACAGTAC-1_1-0-0	0.0736215541406669	0.0812726221452234	0.0842825248899653	0.173981694914756	0.179076669422512	0.0208946141357194	RTM_Int
GGAGCAATCCAAGCCG-1_1-0-0	0.0406444078479768	0.00853448662991957	0.181004188560751	0.169968404761478	0.38348809721105	0.0456550343238402	Mac_AgPres
GGATGTTCACATTTCT-1_1-0-0	-0.0621511840846164	0.0187575718379339	0.0884158174898386	0.088038465375387	0.349876998958271	0.0712646225202279	Mac_ES
GGATGTTCACCTGGTG-1_1-0-0	0.0715030738847854	0.0119176944712063	0.118150922005568	0.365030287687865	0.378871957773304	0.062979178833502	Mac_AgPres
GGATGTTGTGAAAGAG-1_1-0-0	0.00131144643546977	0.0529986328081976	0.0656771754228319	0.140324957644704	0.518644030802809	0.167667091799853	Mac_ES
GGATTACAGAATTGTG-1_1-0-0	-0.00251702500089418	0.175069256942244	0.0710261425174589	0.0941679606708224	0.295434501215116	0.110950284791332	Mac_Prolif
GGATTACAGGGTGTGT-1_1-0-0	0.036144718441356	0.0793070614678639	0.125896854556493	0.212306644486859	0.340608844521979	0.0906680253241182	Mac_Prolif
GGATTACGTAGCACGA-1_1-0-0	0.0550195972266348	0.144362076451323	0.121597927612614	0.303359738557656	0.45650373508983	0.065568712892886	Mac_IFN
GGATTACGTCAACATC-1_1-0-0	0.103124355770241	0.174825081930234	0.110242703004457	0.0846389026908353	0.311898943388883	0.0806120604272674	Mac_ES
GGATTACGTCTGGTCG-1_1-0-0	-0.0494669487990288	0.0286862154903166	0.0675468010571128	0.163046119428152	0.385111232824842	0.242378823184664	Mac_AgPres
GGATTACGTGTGACGA-1_1-0-0	-0.122922410454396	0.0247013364678112	0.0743031476524471	0.24879844543004	0.300657480654458	0.0532412144842848	RTM_Int
GGATTACGTGTGCCTG-1_1-0-0	-0.0380618165051304	-0.0593486585415673	0.091075228699575	0.0180119930437963	0.195563881831927	0.128578458702715	Mac_ES
GGATTACTCACCACCT-1_1-0-0	0.127591013561625	0.32915435127931	0.180735663860868	0.0932925899095456	0.321089189694199	0.0400284571981908	Mac_Hypo
GGCAATTAGCCGGTAA-1_1-0-0	0.195726502539557	0.161486710229863	0.233934374265815	0.406828543855626	0.238328442676984	0.120949492531813	Mac_AgPres
GGCAATTAGTCATCCA-1_1-0-0	0.0996863953017949	0.226108069935971	0.21730410648294	0.131563002028699	0.151475177563761	0.124134741223821	Mac_Hypo
GGCAATTCACAGCCCA-1_1-0-0	-0.0403139327351991	0.243143918829845	0.151694204410268	0.149484788940552	0.384757328052226	0.077613630978022	Mac_Hypo
GGCAATTCACTAAGTC-1_1-0-0	-0.0142963239865566	0.0825023454708346	0.135713392456947	0.296315454623834	0.483129167925735	0.117553757617135	Mac_AgPres
GGCAATTCAGGTGCCT-1_1-0-0	0.085919131452702	0.257853588770607	0.147891997945384	0.0625236382420065	0.328707226484396	0.13721282823828	Mac_Angio
GGCAATTGTTAGATGA-1_1-0-0	-0.052115364813653	0.0292586519461042	0.121069356809121	0.108406525432167	0.444250772602579	0.0315669242180464	RTM_Int
GGCAATTTCAGGCGAA-1_1-0-0	-0.00887504294748076	0.0723379368701285	0.0968804077768076	0.140683017968088	0.322356252386332	0.153858913074253	Mac_Prolif
GGCAATTTCCCTCTTT-1_1-0-0	0.0901672325049586	0.136103253578591	0.139820651408173	0.392188267242655	0.360969493022627	0.153221606266315	Mac_AgPres
GGCAATTTCTACCAGA-1_1-0-0	0.214406885579341	0.0808669168078183	0.111713974230096	0.293300473777402	0.40940881090858	0.103951257443648	RTM_IFN
GGCCGATCAACGATCT-1_1-0-0	0.0751089421813608	0.0502886467375943	0.170443444150767	0.298042545305102	0.347789541661772	0.0734135875843744	Mac_AgPres
GGCCGATGTAAATGAC-1_1-0-0	0.131809425830957	0.037493895515965	0.0979974791170455	0.198189632913891	0.254546229152901	0.108606354445242	RTM_IFN
GGCCGATTCATCTGTT-1_1-0-0	0.0133397192942159	0.114909575360543	0.140644502205593	0.0422310320279657	0.23359929859303	0.0399395773608229	Mac_Prolif
GGCCGATTCTTGCATT-1_1-0-0	0.0539460748522067	0.0562528772296254	0.140984456411086	0.172023192283643	0.294223745489379	-0.00392282211149619	Mac_Prolif
GGCGACTAGGATGGTC-1_1-0-0	-0.0436158125864677	-0.000542622292799999	0.116656562097286	0.0745282851862512	0.256550756938981	0.0228134856746603	Mac_ES
GGCGACTCACTGTTAG-1_1-0-0	0.0384776422874547	0.0985936676907513	0.137646903300927	0.20273292353977	0.30308750702999	0.122586323669137	RTM_IFN
GGCGACTCAGCTTAAC-1_1-0-0	0.0949435393500181	0.270503848485223	0.078202384976383	0.143839495699853	0.288812698268192	-0.0463078100652001	Mac_Hypo
GGCGACTGTATAAACG-1_1-0-0	0.162486265868208	0.0583799467684618	0.161051223335394	0.105524966734941	0.209799484755816	0.00916805369731713	RTM_Int
GGCGACTGTCTTGCGG-1_1-0-0	0.00679180831729634	0.0562390589146384	0.148226650611226	0.164545857241221	0.278805796923275	0.123025633275925	Mac_ES
GGCGACTTCTCAAACG-1_1-0-0	0.0472194278065926	0.219495691174205	0.0868736146779763	0.0568914851830744	0.22558556514134	0.0555035048273225	Mac_ES
GGCGTGTCAGGTGGAT-1_1-0-0	0.0635741742442161	0.113716447905468	0.136518455671083	-0.0282184607193372	0.201923430163772	0.014625573095451	Mac_Prolif
GGCGTGTCATCGATTG-1_1-0-0	0.247456595909593	0.0976703166633413	0.0250693861844294	0.019136110901331	0.102640416413312	0.00281207445336711	Mac_Angio
GGCGTGTGTAACGCGA-1_1-0-0	-0.0132195910952858	0.0610975086735621	0.0806917729183964	0.17682575303793	0.432661740255762	0.115824431205031	Mac_Prolif
GGCGTGTGTCAACATC-1_1-0-0	-0.052098814145393	-0.00383207631712233	0.0592727252557974	0.127721539390712	0.121869488789471	0.0818942718907788	Mac_AgPres
GGCGTGTTCACTGGGC-1_1-0-0	0.0273428637636799	0.0105093186020509	0.178579032594604	0.231016286224817	0.297051258883255	0.020415905315939	RTM_Int
GGCGTGTTCAGTGCAT-1_1-0-0	-0.0145634877788824	0.0818234595647826	0.173335461726492	0.120404716012398	0.291589773360193	-0.00406639974425652	RTM_IFN
GGCGTGTTCAGTTAGC-1_1-0-0	-0.100300073600811	0.0722690570100311	0.125102483695929	0.303524943089998	0.284837141863931	0.0962937261678228	Mac_Prolif
GGCGTGTTCGCCTGAG-1_1-0-0	-0.0609233405363729	0.10464757861233	0.143364724413372	0.155015050495467	0.319947448231577	0.0453106688315059	Mac_Prolif
GGCTCGACATCCGGGT-1_1-0-0	0.0104438052308362	0.0747959012618674	0.14962561610945	0.171797360034997	0.469491048814716	0.0696650246464677	Mac_IFN
GGCTCGAGTAGCCTCG-1_1-0-0	-0.0597919423108697	0.171280880902486	0.0964872132627941	0.230725087537622	0.15502497388526	0.0341369076934756	Mac_Angio
GGCTCGATCCACGCAG-1_1-0-0	-0.0879282358960488	0.099918324070774	0.129313908393999	0.0425608872303824	0.184253131552178	0.055947463083451	Mac_ES
GGCTCGATCGTCACGG-1_1-0-0	-0.0243744046100206	0.0632051228257693	0.188921898755119	0.134937051826527	0.234237969479563	0.0848902871291113	Mac_AgPres
GGCTGGTGTACATGTC-1_1-0-0	-0.00690680549200492	-0.00614794523522413	0.0687767956176265	0.21887874108856	0.353411558109025	0.135106643566475	Mac_AgPres
GGCTGGTGTTCCCGAG-1_1-0-0	0.0483572918882711	0.0913660706956211	0.148101291965951	0.19818429314372	0.491494581304575	0.062482922112918	Mac_Prolif
GGCTGGTTCTGTCAAG-1_1-0-0	0.00613120407725209	0.123471868297252	0.0959258003950143	0.262075075473643	0.464268820049634	0.110538493739671	Mac_Prolif
GGGAATGAGACCTTTG-1_1-0-0	-0.00527652851053412	0.061445585054918	0.102505632245165	0.124838366032962	0.287469880961521	0.140385980445713	Mac_AgPres
GGGAATGAGCACCGTC-1_1-0-0	-0.0665708318593981	0.108881079993282	0.150352472235795	0.287281720627713	0.249205287070335	0.0843635921797788	Mac_Prolif
GGGAATGAGCCCAGCT-1_1-0-0	0.0832096104552937	0.301240877474858	0.136144921555448	0.291296977162348	0.293991311229055	0.028037059300513	Mac_Hypo
GGGAATGAGGGCATGT-1_1-0-0	0.0808923473516671	0.115907941769603	0.109106314148127	0.0526877917273694	0.111144117674857	0.0842260198107923	Mac_Angio
GGGAATGCATGCGCAC-1_1-0-0	0.0725751758018667	0.0729743202979276	0.104879273322407	0.134861028183547	0.228769822519699	0.12959031358605	RTM_Int
GGGAATGGTAACGACG-1_1-0-0	0.0728945339815791	0.033217180496276	0.159686101207617	0.166592836421997	0.413356887291942	0.0927400065982458	Mac_AgPres
GGGAATGGTCCGAACC-1_1-0-0	-0.0554443296003481	0.105697003254927	0.137062780218033	0.213726739718766	0.372983971786758	0.0702017414231084	Mac_IFN
GGGAATGTCATCACCC-1_1-0-0	0.09675290840946	0.345042336174788	0.153309121137817	0.19933015787155	0.231210696774594	0.142930949648691	Mac_ES
GGGAATGTCATGTGGT-1_1-0-0	-0.0596238628533763	0.0814377637152389	0.16757770008617	0.202381120685445	0.405157564022648	0.0920932133292187	RTM_IFN
GGGAATGTCATTCACT-1_1-0-0	-0.025496529617461	-0.0239144027470455	0.0901738666047933	0.0441980338458333	0.318073668608687	0.085084334278097	Mac_Prolif
GGGAATGTCTGCGTAA-1_1-0-0	0.147233131099712	-0.0452299442327139	0.156810163963344	0.190531675701528	0.400389480557264	0.0365943078788016	RTM_IFN
GGGAATGTCTGTTTGT-1_1-0-0	0.0788845568114288	-0.0116853755257726	0.129980996208606	0.18554631025024	0.317485599534379	0.00303089530442816	Mac_AgPres
GGGACCTCACTTAAGC-1_1-0-0	-0.0231676050841514	0.110107168269088	0.0909080128521795	0.0389399848953667	0.350251322494736	0.0657873731588268	Mac_Prolif
GGGACCTGTAACGACG-1_1-0-0	0.012697261695845	0.0677719115514888	0.103571882060732	0.0478498289784605	0.153864283855533	0.0146117482427866	Mac_ES
GGGACCTGTCATGCCG-1_1-0-0	-0.0151802225409872	0.0344708995423232	0.107248970549158	0.327676144649465	0.500927744074286	0.155018082559352	Mac_AgPres
GGGACCTGTTGACGTT-1_1-0-0	-0.0681967122998602	0.0947375003757796	0.211941044526593	0.225742435822968	0.299213901528279	0.0701066773507171	Mac_Prolif
GGGACCTTCACCCGAG-1_1-0-0	-0.0190719301553612	0.169386500509063	0.119498382736101	0.0949747650696521	0.574773650548435	0.123164164661921	RTM_IFN
GGGAGATAGGGTGTGT-1_1-0-0	-0.0132906641585797	-0.0107055709997851	0.0858118254311833	0.322663210269952	0.398186426612927	0.0358283710812524	RTM_LA
GGGAGATGTAAGAGAG-1_1-0-0	-0.0766873635050024	0.15781903070222	0.184805646985686	0.27098654273246	0.395079137515025	0.0407839275177796	Mac_Prolif
GGGAGATGTCTGATCA-1_1-0-0	0.0123567213806813	0.06776402513671	0.18407165337249	0.0970646355293401	0.25975904170882	0.117112475848048	Mac_ES
GGGAGATTCCACTCCA-1_1-0-0	0.0146520167671371	0.147561834497763	0.10571149874549	0.0904435522824257	0.390555644444547	0.0433076982223938	Mac_IFN
GGGAGATTCCTCATTA-1_1-0-0	0.026486739100507	0.0860238665739625	0.173631861309415	0.185421752848679	0.358841076305199	0.109985899729765	Mac_AgPres
GGGAGATTCGGAGCAA-1_1-0-0	0.121266881188185	0.0553053551187427	0.112181146735181	0.141041855858084	0.417365560658845	0.112056949537067	Mac_AgPres
GGGAGATTCTCACATT-1_1-0-0	-0.0569519508321678	0.174983833379749	0.104766127290642	0.149751282324438	0.342667982391604	0.0406138777828278	Mac_Prolif
GGGATGAAGAAACGCC-1_1-0-0	-0.00289839735302055	0.0817975553380035	0.122985799969689	0.135733995156259	0.34791705774142	0.0897552142920515	Mac_Prolif
GGGATGAAGTAGCGGT-1_1-0-0	-0.0503373115189363	0.121528845599135	0.146611904339621	0.178536389756491	0.370666341881168	0.131505995046623	Mac_AgPres
GGGATGAGTACAGACG-1_1-0-0	-0.00864488032293545	-0.010388844846035	0.0711385882308521	0.0902726282689815	0.294710301041941	0.141234942388283	RTM_IFN
GGGATGAGTTCCGTCT-1_1-0-0	0.0343967967547277	0.053827960190619	0.122002013294244	0.249592259615609	0.517709829759446	0.0676896671914552	Mac_AgPres
GGGCACTAGAATAGGG-1_1-0-0	0.194296784736317	0.0455778000440099	0.125885030053895	0.228302151653957	0.338085388164568	0.165631814142534	Mac_AgPres
GGGCACTAGAGCTTCT-1_1-0-0	0.131405205851629	0.0595417392303317	0.161337874832755	0.193511429458734	0.417835047877926	0.0710169376817309	Mac_AgPres
GGGCACTAGATCCGAG-1_1-0-0	0.0264979832515655	0.0365695441664679	0.0560304439988428	0.166600159888597	0.379712534359018	0.0854452651714714	Mac_Prolif
GGGCACTGTATCAGTC-1_1-0-0	0.0980151398014375	0.0704439290584827	0.119108086064711	0.0627964596720553	0.175168598321012	0.0996190618157108	RTM_Int
GGGCACTTCAGGCGAA-1_1-0-0	-0.120273599621566	0.0429354594423418	0.0119001502096449	0.269853958107515	0.324508484964146	0.01271344247942	Mac_AgPres
GGGCACTTCTGACCTC-1_1-0-0	-0.0549990472961335	0.119521531241054	0.152011907984659	0.196854555952384	0.357696349853196	0.0469287102882516	RTM-like_MT
GGGCATCCAGCGTAAG-1_1-0-0	0.0470151826783693	-0.100206822522668	0.122807016303429	0.288945333611787	0.364967180863021	0.0606913657693621	Mac_AgPres
GGGCATCGTACCGTTA-1_1-0-0	-0.121535687600008	0.0446238559521333	0.0888200316241482	0.173609980596377	0.272909286773686	0.200114842868567	Mac_Prolif
GGGCATCGTACTTGAC-1_1-0-0	0.138820927916498	0.130616129169246	0.121724356989286	0.202726005884404	0.196585025213967	-0.00419779418722366	RTM_Int
GGGCATCGTGAGGCTA-1_1-0-0	-0.0664986321773109	0.181729291350765	0.253076597501833	0.156960030058105	0.305838660787742	0.0412400995929354	Mac_ES
GGGCATCTCACCTCGT-1_1-0-0	-0.0193431263452155	0.111860411890778	0.152644365852675	0.11808423264116	0.34776865854429	0.0533131973349039	Mac_Prolif
GGGTCTGAGAATTCCC-1_1-0-0	-0.141548936669284	0.0514255443845555	0.10391786920071	0.194247510979596	0.318115390791125	0.0490581312088824	Mac_Angio
GGGTCTGAGCGATGAC-1_1-0-0	0.0256979338736557	0.0331653375576142	0.100287035628084	0.131880651295055	0.237312912740374	0.00310753794445576	Mac_Prolif
GGGTCTGAGGAACTGC-1_1-0-0	0.148262731539912	0.346173594883781	0.271216852779739	0.155720149177264	0.199121621054095	0.0165801771298534	Mac_Hypo
GGGTCTGCAAGTTAAG-1_1-0-0	-0.0307468352404653	0.103169890146498	0.162205570156603	0.125952904286657	0.360159048368381	0.0751870356270278	RTM_IFN
GGGTCTGGTAGAAGGA-1_1-0-0	-0.0336116569110536	0.0941170193473574	0.11221053405769	0.166580909898857	0.466425453281167	0.0966205028576443	Mac_ES
GGGTCTGGTCTGGTCG-1_1-0-0	-0.0732063348167011	0.139377536051375	0.0566959375499571	0.0800852545485164	0.212455992770624	0.0549578923597338	Mac_IFN
GGGTCTGGTGCATCTA-1_1-0-0	0.0685746685389087	0.050080750637384	0.197724464254751	0.20755377297111	0.386105885173091	0.0401437859616917	RTM_Int
GGGTCTGTCTCCAACC-1_1-0-0	0.112917507749775	0.412359315723555	0.160575786552421	0.192157536535728	0.312693388313423	0.0688069298483555	Mac_Hypo
GGGTCTGTCTTTAGGG-1_1-0-0	-0.010313595768075	0.0637175470617374	0.0848242551598309	0.0835797655282938	0.248953265767845	0.0333492211304662	Mac_Angio
GGGTTGCAGACTGTAA-1_1-0-0	-0.010495875859475	0.107575496253872	0.0491113719042252	0.203170839804603	0.436618920449005	0.0940172638318368	RTM_IFN
GGGTTGCAGAGCAATT-1_1-0-0	0.0522905368096237	-0.0530401158653839	0.160688764865399	0.200521029358308	0.388596395163618	0.122506589925512	Mac_AgPres
GGGTTGCAGCATCATC-1_1-0-0	0.0569744464085189	0.170795207966319	0.120564683129223	0.0795514103087732	0.106257798209654	0.10271185344206	Mac_ES
GGGTTGCCACATCTTT-1_1-0-0	0.030619999602201	0.238165469099868	0.128151610545984	0.0857120897611099	0.0717617683043838	-0.0447192680469959	Mac_Hypo
GGGTTGCCACATTCGA-1_1-0-0	-0.0368399193056858	0.185492131667364	0.161315995196487	0.189841571481737	0.251947333789293	0.0621507969189155	Mac_IFN
GGGTTGCGTCTCTTTA-1_1-0-0	0.014291239646772	0.174731152037681	0.102250834900983	0.123683636170691	0.094403170005184	0.115146380901401	Mac_Angio
GGGTTGCGTTGTGGCC-1_1-0-0	0.166919614426161	0.238606735299039	0.193609590340267	0.0186292975772578	0.304298960765586	0.0875126704744128	Mac_Prolif
GGTATTGCACGTGAGA-1_1-0-0	0.0647834922567966	0.0428584914079152	0.138297504391355	0.228719576433996	0.341728028417983	0.207201444361375	Mac_AgPres
GGTATTGCATTGAGCT-1_1-0-0	0.0229242900859067	0.0851947241134628	0.141658995280396	0.259987045143222	0.369657404693517	0.117059937936857	Mac_ES
GGTATTGGTCATATGC-1_1-0-0	-0.040836939444649	0.0747574016826575	0.0455949552666488	0.193863480679187	0.404321631889583	0.0908060405505859	RTM_IFN
GGTATTGTCAGCCTAA-1_1-0-0	0.219959728931244	0.33445307688928	0.16606690722007	0.337814932978977	0.268599466219176	-0.00430127017516882	Mac_Hypo
GGTATTGTCTTTAGGG-1_1-0-0	-0.00881430287227566	-0.03515408860674	0.0357903847765612	0.192343753528368	0.471503397302747	0.156104516284859	Mac_AgPres
GGTGAAGAGACTGTAA-1_1-0-0	-0.0211031759964855	0.0514471854414884	0.0544747570960145	-0.0326539937485464	0.276463807304708	0.0695445263582563	Mac_ES
GGTGAAGAGTGTCTCA-1_1-0-0	-0.0265670358304706	0.118722206535097	0.155125266579084	0.186774947427635	0.333501368553363	0.137879464018395	Mac_Prolif
GGTGAAGCACAGAGGT-1_1-0-0	0.0187640971288292	0.116400630839239	0.127962445277046	0.156025333973642	0.34173427447639	0.00310671852391128	RTM_IFN
GGTGAAGGTCTAGCGC-1_1-0-0	-0.00772305866177431	0.0176358884786108	0.120883552088076	0.229330685269558	0.398828306605287	0.13152123205131	Mac_IFN
GGTGAAGTCGGCTACG-1_1-0-0	0.0281416810824213	0.00603500991510525	0.0360972818245475	0.174280889801115	0.326278825455871	0.0660902003126351	Mac_AgPres
GGTGCGTAGATCTGAA-1_1-0-0	-0.00574716816219176	0.0242911170218785	0.146463615042532	0.241999648583006	0.43001345405539	0.101061722696779	Mac_AgPres
GGTGCGTCACATCTTT-1_1-0-0	-0.0175225189782665	-0.0304294204378452	0.0807398728104285	0.247357551327236	0.320370995091366	0.132703992351012	Mac_Prolif
GGTGCGTCATACAGCT-1_1-0-0	-0.0527517361630414	0.105772369999363	0.087223733126511	0.20095625163644	0.295398509156283	0.0931940032306799	Mac_Prolif
GGTGCGTGTAAATACG-1_1-0-0	0.099889332388731	0.167916580521371	0.118920869056479	0.0875561528231288	0.207164828897308	0.0406937417898369	Mac_Prolif
GGTGCGTGTGGTGTAG-1_1-0-0	-0.0435961034212557	0.0724558385981595	0.112990141611636	0.336866368121524	0.106041670553193	-0.0436014934228094	Mac_Angio
GGTGCGTTCGCTGATA-1_1-0-0	0.13601479519283	0.0138532136906593	0.196603269713742	0.337925322637399	0.291683198199916	0.088765196879995	Mac_AgPres
GGTGTTAAGTAGCCGA-1_1-0-0	0.0458681829111728	0.0409801157967205	0.128570062565895	0.336678083923948	0.368768319145017	0.0961891113453864	Mac_AgPres
GGTGTTAGTTGGAGGT-1_1-0-0	0.0663060505727891	0.0414482209240212	0.0530214284886006	0.289929277495429	0.371360033186578	0.0199322978287538	Mac_AgPres
GGTGTTATCTGTCTAT-1_1-0-0	-0.0884235453701765	0.192207283823788	0.170389645672083	0.186257172680583	0.361640180569421	0.0723021618349479	Mac_Hypo
GGTGTTATCTTGACGA-1_1-0-0	-0.101355721232961	0.0359641623421305	0.1203093245158	0.115011451309648	0.314423848556995	0.116498408313499	Mac_ES
GTAACGTAGACTGGGT-1_1-0-0	-0.00887533922155076	0.0741459637739171	0.116666193417297	0.120446628459859	0.265873563940127	0.107100197636328	Mac_AgPres
GTAACGTAGGTAGCCA-1_1-0-0	0.0496495753702324	0.0581795727391965	0.251339439281723	0.183807742630768	0.405362769621312	0.149527200328508	Mac_AgPres
GTAACGTGTCTGGTCG-1_1-0-0	0.0469969045629784	0.231044060095389	0.118275963491382	0.167484410174251	0.288614059423906	0.0548885962318515	Mac_Hypo
GTAACGTGTGCCTGTG-1_1-0-0	0.0530393523111686	0.13789616804735	0.161026952465478	0.0883553254603112	0.420918981324875	0.0541574198602431	Mac_Prolif
GTAACGTGTTGGTAAA-1_1-0-0	0.0802553914437464	0.277240177684823	0.0635491691369995	-0.0225969224189946	0.256344135275555	0.0206381546905959	Mac_Hypo
GTAACGTGTTTGTTTC-1_1-0-0	0.0280783763073651	0.0407028806504794	0.0670447277934098	0.200110117744985	0.370862203129501	0.0720108740573035	Mac_Prolif
GTAACGTTCTTGAGAC-1_1-0-0	0.0149463175365277	0.0733622496573355	0.156299731109847	0.217148550026058	0.384199283779083	0.130869461444888	RTM_Int
GTAACTGAGAGCTGCA-1_1-0-0	0.0633989411243731	0.194612140287348	0.168896667297333	0.232679670208041	0.209011528934499	0.162322761317002	Mac_Prolif
GTAACTGAGCCACCTG-1_1-0-0	0.0358388226232138	0.0856895705334696	0.109883370646478	0.0182767077201316	0.242657633387034	-0.0174230551018985	Mac_Angio
GTAACTGAGCGGCTTC-1_1-0-0	0.0246239091009122	0.0403052805496777	0.123928539284551	0.0508108293326243	0.385735607084556	0.0786956026869549	Mac_Prolif
GTAACTGGTCGCTTTC-1_1-0-0	-0.0483052711397261	0.0175139080057218	0.0985668521126828	0.127784229514232	0.186231227541882	0.145960319059868	Mac_ES
GTAACTGTCCCAGGTG-1_1-0-0	0.110015310837108	0.228040353923591	0.164785711661144	0.175566541367589	0.329395338474656	0.154597131128516	Mac_Angio
GTAACTGTCCGTAGGC-1_1-0-0	-0.0747994275537275	0.170210125965086	0.0948797939344272	-0.106837151260686	0.0920846975039293	-0.0423046081719849	Mac_IFN
GTACGTACAAAGGTGC-1_1-0-0	0.0705995420010674	0.151441159547106	0.147415172576226	-0.0352302667070252	0.33309904043779	0.176364805916566	Mac_ES
GTACGTAGTTGAGGTG-1_1-0-0	0.0114136629504026	0.121795325344209	0.136023323781819	0.194043220452037	0.296241263028618	0.122259730513692	Mac_AgPres
GTACGTATCCAGAAGG-1_1-0-0	0.00715814539570767	0.276125956576429	0.114163014070002	0.134382764301207	0.295663926480472	0.0186145173434389	Mac_Hypo
GTACGTATCTTGCATT-1_1-0-0	-0.10224061305908	0.173390097162813	0.109713970976694	0.0864160987893388	0.316252838976132	0.111467847677576	Mac_Prolif
GTACTCCAGATACACA-1_1-0-0	0.0120639111160279	0.164715719095957	0.0988118138166486	0.102685315952552	0.166818771728437	0.0333692925643641	Mac_Prolif
GTACTCCCAGCGATCC-1_1-0-0	0.0991385099470958	0.141833762832131	0.180066099986178	-0.0613978289777167	0.401951495436037	0.095902253649312	Mac_Angio
GTACTCCCAGGTTTCA-1_1-0-0	0.119194421105026	0.109211224949113	0.167222100762943	0.289958293989257	0.33866931950152	0.1156368674592	Mac_ES
GTACTCCGTCAACTGT-1_1-0-0	-0.0366642915145861	0.2054655540172	0.117588800567853	0.0737667097976329	0.336403503409175	0.0424577683265863	Mac_Prolif
GTACTCCTCCACTCCA-1_1-0-0	-0.0348953167339411	-0.00297199367776818	0.136057987130174	0.19336627345464	0.218417050666819	0.0253599674502014	Mac_AgPres
GTACTCCTCCGCAAGC-1_1-0-0	-0.00499857238852838	0.0541358902465899	0.119962369540712	0.0834901305676625	0.331775355841446	-0.00619661561007259	Mac_Prolif
GTACTCCTCGGCGCAT-1_1-0-0	0.0076659933298738	0.0909863018017727	0.174546362643806	0.0996001248963554	0.453625722413909	0.0593177388601615	Mac_AgPres
GTACTCCTCGTCGTTC-1_1-0-0	0.00367115291825248	0.0854353955917674	0.165685437065634	0.104220858934488	0.253754867653443	0.114411981920478	Mac_Prolif
GTACTTTAGATGGCGT-1_1-0-0	-0.0264649562793426	0.0363931616788283	0.0732800447633127	0.0738716881838655	0.266692930749023	0.0566046699507222	Mac_IFN
GTACTTTAGCTAGGCA-1_1-0-0	0.0112005883820904	0.176302987065084	0.0767193561491088	-0.10299298473833	0.370493504636494	0.0248271307771653	Mac_IFN
GTACTTTCACAGCGTC-1_1-0-0	-0.115492890908856	0.0626016733544091	0.111275830108972	0.084221943244333	0.285340879708216	0.109616295074158	RTM_IFN
GTACTTTCAGCTTAAC-1_1-0-0	0.16651644658621	0.0553522258128706	0.20128173628178	0.112359626496924	0.311101856301978	0.0867687596266724	Mac_AgPres
GTACTTTTCACATAGC-1_1-0-0	-0.0152031976170266	0.0314715451173599	0.118293833826302	0.103585904837236	0.506404303706385	0.100418827878187	Mac_AgPres
GTACTTTTCTATCCCG-1_1-0-0	0.0988985467621332	0.147234140861806	0.184720283640465	0.190063729891795	0.368437878015969	0.174636202216687	Mac_AgPres
GTAGGCCAGCTCCCAG-1_1-0-0	-0.101617191855447	0.0681577846730365	0.0646441086564115	0.105990986663406	0.38688491702286	0.0831873693783882	Mac_Prolif
GTAGGCCAGTGACTCT-1_1-0-0	0.0476463010225792	0.0210966831513087	0.113911954251995	0.247424985566824	0.404527396698954	0.0720115523507434	RTM_IFN
GTAGGCCGTCAACATC-1_1-0-0	-0.0189737427180068	0.157138171627536	0.160822303832374	0.277883808151514	0.447336109531489	-0.0139828565700806	Mac_Hypo
GTAGGCCGTCCTGCTT-1_1-0-0	-0.0557548038006279	0.312524167899246	0.143329362798973	0.25969886753317	0.339217282857014	0.152936533720735	Mac_IFN
GTAGGCCGTGCAGACA-1_1-0-0	0.0922528766661145	0.042184901502226	0.144410049122069	0.293020943612197	0.468702036115462	0.0675919264755041	Mac_AgPres
GTAGGCCTCACTCTTA-1_1-0-0	0.143150002956123	0.103227543765761	0.0754435167989155	0.0601756041295905	0.337611917333641	0.0397849498391901	Mac_IFN
GTAGGCCTCATGCATG-1_1-0-0	-0.0932131640556057	-0.0207245993347243	0.071115956753555	0.420931012940743	0.53118856911697	0.079138359802596	RTM_LA
GTAGGCCTCCTATGTT-1_1-0-0	0.0893558608707751	0.0122713859516174	0.174529968079407	0.202447923366416	0.382211176775604	0.150956651053502	Mac_AgPres
GTAGGCCTCTCCAACC-1_1-0-0	-0.0319932826247278	0.0883804726294396	0.0778227946198391	-0.130087394775437	0.404446111224266	0.118038934413302	Mac_ES
GTAGGCCTCTCTGCTG-1_1-0-0	0.216409951228754	0.239108115752725	0.169553914033719	0.150663168719187	0.121356384550656	0.0351659354880505	Mac_Angio
GTAGGCCTCTGCAAGT-1_1-0-0	0.0886903242902133	0.224230180849657	0.149416563104949	0.237614432361563	0.269501313110574	0.11585543211205	Mac_Angio
GTAGGCCTCTGCCAGG-1_1-0-0	0.0357593564369291	0.0528568532229054	0.137046207838924	0.235731494265283	0.387833153416946	0.0508203389025589	Mac_AgPres
GTAGTCAAGCCACCTG-1_1-0-0	0.0575236272636884	0.199009199010816	0.162444291374382	0.250935707594903	0.300574245507648	0.104068927183335	Mac_Hypo
GTAGTCAGTGAGCGAT-1_1-0-0	0.0410875412418527	0.383757910259744	0.138220495316794	0.285063066212956	0.289804880986576	0.102591898832688	Mac_Hypo
GTAGTCAGTTGAGTTC-1_1-0-0	-0.0224317074415435	0.129472830236329	0.152791987346447	0.331469899356552	0.321636116722943	0.115469044893374	Mac_Angio
GTAGTCATCTATCCCG-1_1-0-0	-0.0964242537002948	0.0472796134335844	0.180036992613826	0.203417843697115	0.379909732498655	-0.0141380253598046	Mac_Prolif
GTATCTTAGCGTAGTG-1_1-0-0	0.0295002343286689	0.00599447220053534	0.103686034994486	0.0641505169810939	0.334428728180334	0.0636938658853434	Mac_Prolif
GTATCTTCAATACGCT-1_1-0-0	-0.0801061134804194	0.0806896157914434	0.0329040877473676	0.181750187801114	0.426903253392307	0.00694149151785983	Mac_AgPres
GTATCTTCAATAGAGT-1_1-0-0	-0.0656044221109114	0.0358519262545919	0.11035382254813	0.133395032028898	0.401857630786026	0.209927230750076	Mac_AgPres
GTATCTTCACATCCAA-1_1-0-0	0.0926910916463484	0.12109310709633	0.0851731119061522	0.185289803629447	0.193746255277169	-0.0372327698107569	Mac_Prolif
GTATCTTGTCAGAGGT-1_1-0-0	0.0463180484642805	0.151714680240823	0.118450955173826	0.265228716958398	0.374093275961315	0.232037013430308	Mac_Prolif
GTATCTTGTTAAGATG-1_1-0-0	0.000192460582102927	0.0800847601801564	0.0648446203477733	0.0902974028280239	0.225458747887424	0.0751349773969502	RTM_LA
GTATCTTGTTAGAACA-1_1-0-0	-0.0521748398116682	0.153399106063153	0.0668311533757709	0.0533819443547409	0.206937225838616	0.126218311010235	Mac_Prolif
GTATCTTTCCCTAACC-1_1-0-0	-0.097002552056083	0.133194830382431	0.139289011261936	0.244933604527486	0.238659515534325	0.0464366230262222	Mac_Prolif
GTATCTTTCCGTCAAA-1_1-0-0	0.0825233071809318	-0.0117553412841859	0.0822948550520681	0.249892458414399	0.418005108388091	0.128890862653961	RTM_Int
GTATTCTAGCACCGCT-1_1-0-0	0.0110485400802827	0.116645265795369	0.121875805042678	0.161525265413554	0.281738291261755	0.0514914159813523	Mac_Prolif
GTATTCTAGTGGCACA-1_1-0-0	0.15118999643693	0.0379578485021018	0.134070857287195	0.350640556804153	0.405389181994583	0.0453118566971277	Mac_AgPres
GTATTCTAGTTGCAGG-1_1-0-0	0.142852842360235	0.389364333475435	0.293525225962475	0.201771855751863	0.302966319577398	0.0989671582158174	Mac_Hypo
GTATTCTGTTCCACTC-1_1-0-0	-0.00989684848743624	-0.0144733001746003	0.0841314972978979	0.278999895276352	0.305349496250086	0.142553986829896	Mac_AgPres
GTCAAGTAGACTCGGA-1_1-0-0	0.09725533521867	0.191059892896376	0.118181925717201	0.245500089536184	0.24205123591881	0.124371900470286	Mac_IFN
GTCAAGTAGTCAAGGC-1_1-0-0	-0.0450926977405197	0.0913813750417114	0.161125199874389	0.0962376138524543	0.405035738489232	0.169089021041563	Mac_AgPres
GTCAAGTAGTGAACAT-1_1-0-0	0.0137809266896193	0.193403427266945	0.148171445314204	0.275202721191851	0.36639462505029	0.0623207734379082	Mac_AgPres
GTCAAGTCAAAGCAAT-1_1-0-0	-0.089951050870685	0.0775189701869461	0.146371419277652	0.233715095343203	0.303341715002083	0.0774443154906037	Mac_AgPres
GTCAAGTCATAGACTC-1_1-0-0	0.00767348278495511	0.078429839392264	0.132460165769445	0.141874303064015	0.35118068045807	0.158322296563698	Mac_ES
[truncated: 35,576 more rows]

## Sheet: Fig5i
Figure 5i: Immunosuppressive gene signature for macrophages subpopulations
	Mac_Alv-like	Mac_ES	Mac_AgPres	RTM_Int	RTM_LA	Mac_Angio	Mac_Prolif	RTM_IFN	Mac_IFN	Mac_Hypo	Mac_LA	RTM-like_MT
PDCD1	-957846095181424	-554160716697979	-322748286315242	178354458626642	-477225353302228	-411551303794774	-800028394040773	375873433977945	141056501142851	262147275019625	293069014253804	-74630112602923
CD274	752956475086301	-603316102821133	-824183567984274	-3611867122093	-475001500879894	-636368369206708	-537032245521557	142630908182569	232112236553471	199158111488407	-428982665460381	-833474869851862
PDCD1LG2	-515491643725406	-368104862024268	-307457279207001	983561579423768	208846317645836	-106345546832657	-789518774737552	235345780600648	714141285620154	-865354755265573	-838592082775947	48796787736608
TREM1	244845031768288	-304557402558315	-811432959589503	-108865936954597	-539003589459628	79791239524566	-392519745119458	-67701498722007	359588961284502	107027452824766	-674403013543353	-139106732570826
TREM2	-926826986665434	-735510860370445	120560193945514	-101971559195153	632762497996419	-614509583121072	137013200546411	-292424648275918	262673998240383	-64237528042039	23365883345259	-606459203407783
FOLR2	-696621500655012	-542889931147216	227715094741661	279303172632758	332221979957806	-605819315819412	-512179684321088	174601560420103	-51030076176923	-642520005742674	-598024482488092	785728905763068

## Sheet: Fig6a
Figure 6a: Distribution of cell types across the TCGA database.
Cellstates	tumor_type	value	celltype
B_cells	UVM	0.00123533	B cells
Epithelial Cells	UVM	0	Epithelial Cells
Malignant Cells	UVM	0	Malignant Cells
DC_LAMP3	UVM	0	Dendritic Cells
DC1_CLEC9A	UVM	0	Dendritic Cells
DC3_CD14	UVM	0	Dendritic Cells
DC2_CD207	UVM	0	Dendritic Cells
DC_CXCL8	UVM	0	Dendritic Cells
DC4_FCGR3A	UVM	0	Dendritic Cells
DC2_AREG	UVM	0	Dendritic Cells
DC2_FCER1A	UVM	0	Dendritic Cells
Epithelial Cells	UVM	0	Epithelial Cells
Malignant Cells	UVM	0	Malignant Cells
Endothelial	UVM	0.0307595	Endothelial Cells
Fibroblasts	UVM	0.0404358	Fibroblasts
Epithelial Cells	UVM	0	Epithelial Cells
Malignant Cells	UVM	0	Malignant Cells
Epithelial Cells	UVM	0	Epithelial Cells
Malignant Cells	UVM	0	Malignant Cells
Mac_Alv-like	UVM	0	Macrophages
Mac_Angio	UVM	0	Macrophages
Mac_Hypo	UVM	0	Macrophages
Mac_IFN	UVM	0	Macrophages
Mac_LA	UVM	0	Macrophages
Mac_ES	UVM	6.78376e+07	Macrophages
Mac_AgPres	UVM	1.15349e+08	Macrophages
Mast_cells	UVM	0	Mast Cells
Epithelial Cells	UVM	0	Epithelial Cells
Malignant Cells	UVM	0	Malignant Cells
Mono_CD14_FOS-	UVM	0	Monocytes
Mono_CD14_FOS+	UVM	0	Monocytes
Mono_FCG3RA	UVM	0	Monocytes
Mono_IL1B	UVM	2.665e+08	Monocytes
MonoInter_CXCL10	UVM	0	Monocytes
MonoInter_CLEC10A	UVM	0	Monocytes
Neutrophil_CXCL8	UVM	0	Neutrophils
Neutrophil_MMP9	UVM	0	Neutrophils
Neutrophil_TAGLN2	UVM	0	Neutrophils
NK_cyto	UVM	0.000171462	NK
NK_rest	UVM	3.99571e+08	NK
NKT	UVM	0.000148165	NK
Epithelial Cells	UVM	0	Epithelial Cells
Malignant Cells	UVM	0	Malignant Cells
pDC	UVM	0.0104662	Dendritic Cells
RTM_IFN	UVM	0.0199998	Macrophages
RTM_Int	UVM	0.000168845	Macrophages
RTM_LA	UVM	0	Macrophages
RTM-like_MT	UVM	0	Macrophages
TCD4_em	UVM	9.1873e+07	Lymphocytes T
TCD4_ex	UVM	1.51933e+08	Lymphocytes T
TCD4_naive	UVM	8.37936e+07	Lymphocytes T
TCD4_reg	UVM	1.92853e+08	Lymphocytes T
TCD8_em	UVM	0.00225713	Lymphocytes T
TCD8_ex	UVM	0.0012976	Lymphocytes T
TCD8_naive	UVM	1.50128e+08	Lymphocytes T
TGD	UVM	0	Lymphocytes T
Epithelial Cells	UVM	0.241907	Epithelial Cells
Malignant Cells	UVM	0.65112	Malignant Cells
B_cells	LIHC	0.000904607	B cells
Epithelial Cells	LIHC	0	Epithelial Cells
Malignant Cells	LIHC	0	Malignant Cells
DC_LAMP3	LIHC	0.000215429	Dendritic Cells
DC1_CLEC9A	LIHC	0.000202661	Dendritic Cells
DC3_CD14	LIHC	3.85851e+08	Dendritic Cells
DC2_CD207	LIHC	0.000122174	Dendritic Cells
DC_CXCL8	LIHC	6.02887e+08	Dendritic Cells
DC4_FCGR3A	LIHC	3.60379e+07	Dendritic Cells
DC2_AREG	LIHC	2.08551e+08	Dendritic Cells
DC2_FCER1A	LIHC	0	Dendritic Cells
Epithelial Cells	LIHC	0	Epithelial Cells
Malignant Cells	LIHC	0	Malignant Cells
Endothelial	LIHC	0.0450067	Endothelial Cells
Fibroblasts	LIHC	0.0484926	Fibroblasts
Epithelial Cells	LIHC	0.0599306	Epithelial Cells
Malignant Cells	LIHC	0.819807	Malignant Cells
Epithelial Cells	LIHC	0	Epithelial Cells
Malignant Cells	LIHC	0	Malignant Cells
Mac_Alv-like	LIHC	4.57502e+07	Macrophages
Mac_Angio	LIHC	0.00129876	Macrophages
Mac_Hypo	LIHC	1.03386e+09	Macrophages
Mac_IFN	LIHC	0.00447152	Macrophages
Mac_LA	LIHC	0	Macrophages
Mac_ES	LIHC	5.28419e+07	Macrophages
Mac_AgPres	LIHC	0.00681066	Macrophages
Mast_cells	LIHC	0	Mast Cells
Epithelial Cells	LIHC	0	Epithelial Cells
Malignant Cells	LIHC	0	Malignant Cells
Mono_CD14_FOS-	LIHC	0	Monocytes
Mono_CD14_FOS+	LIHC	0	Monocytes
Mono_FCG3RA	LIHC	2.81365e+06	Monocytes
Mono_IL1B	LIHC	0.000123252	Monocytes
MonoInter_CXCL10	LIHC	3.08615e+07	Monocytes
MonoInter_CLEC10A	LIHC	0.000145978	Monocytes
Neutrophil_CXCL8	LIHC	0	Neutrophils
Neutrophil_MMP9	LIHC	0	Neutrophils
Neutrophil_TAGLN2	LIHC	0	Neutrophils
NK_cyto	LIHC	0.000360829	NK
NK_rest	LIHC	2.51124e+09	NK
NKT	LIHC	9.6341e+08	NK
Epithelial Cells	LIHC	0	Epithelial Cells
Malignant Cells	LIHC	0	Malignant Cells
pDC	LIHC	0.000455744	Dendritic Cells
RTM_IFN	LIHC	0.00615751	Macrophages
RTM_Int	LIHC	0.00203869	Macrophages
RTM_LA	LIHC	0.00262024	Macrophages
RTM-like_MT	LIHC	0	Macrophages
TCD4_em	LIHC	1.09807e+09	Lymphocytes T
TCD4_ex	LIHC	3.97884e+09	Lymphocytes T
TCD4_naive	LIHC	0.000116968	Lymphocytes T
TCD4_reg	LIHC	4.00422e+08	Lymphocytes T
TCD8_em	LIHC	8.2513e+09	Lymphocytes T
TCD8_ex	LIHC	0.000520783	Lymphocytes T
TCD8_naive	LIHC	5.33176e+07	Lymphocytes T
TGD	LIHC	0	Lymphocytes T
Epithelial Cells	LIHC	0	Epithelial Cells
Malignant Cells	LIHC	0	Malignant Cells
B_cells	OV	0.00128708	B cells
Epithelial Cells	OV	0	Epithelial Cells
Malignant Cells	OV	0	Malignant Cells
DC_LAMP3	OV	0	Dendritic Cells
DC1_CLEC9A	OV	0.000915825	Dendritic Cells
DC3_CD14	OV	5.82893e+08	Dendritic Cells
DC2_CD207	OV	0.0125734	Dendritic Cells
DC_CXCL8	OV	0	Dendritic Cells
DC4_FCGR3A	OV	0.00114677	Dendritic Cells
DC2_AREG	OV	9.37571e+07	Dendritic Cells
DC2_FCER1A	OV	0.00577149	Dendritic Cells
Epithelial Cells	OV	0	Epithelial Cells
Malignant Cells	OV	0	Malignant Cells
Endothelial	OV	0.0721415	Endothelial Cells
Fibroblasts	OV	0.142491	Fibroblasts
Epithelial Cells	OV	0	Epithelial Cells
Malignant Cells	OV	0	Malignant Cells
Epithelial Cells	OV	0	Epithelial Cells
Malignant Cells	OV	0	Malignant Cells
Mac_Alv-like	OV	0	Macrophages
Mac_Angio	OV	5.03726e+07	Macrophages
Mac_Hypo	OV	0.000193885	Macrophages
Mac_IFN	OV	0.0108694	Macrophages
Mac_LA	OV	0.000179381	Macrophages
Mac_ES	OV	6.38193e+07	Macrophages
Mac_AgPres	OV	0.0100828	Macrophages
Mast_cells	OV	6.79491e+09	Mast Cells
Epithelial Cells	OV	0	Epithelial Cells
Malignant Cells	OV	0	Malignant Cells
Mono_CD14_FOS-	OV	0	Monocytes
Mono_CD14_FOS+	OV	0.000282516	Monocytes
Mono_FCG3RA	OV	5.0104e+07	Monocytes
Mono_IL1B	OV	0.000107007	Monocytes
MonoInter_CXCL10	OV	1.40597e+09	Monocytes
MonoInter_CLEC10A	OV	5.55878e+07	Monocytes
Neutrophil_CXCL8	OV	0	Neutrophils
Neutrophil_MMP9	OV	0	Neutrophils
Neutrophil_TAGLN2	OV	0	Neutrophils
NK_cyto	OV	1.33897e+07	NK
NK_rest	OV	4.84836e+09	NK
NKT	OV	3.66407e+07	NK
Epithelial Cells	OV	0.00654722	Epithelial Cells
Malignant Cells	OV	0.72585	Malignant Cells
pDC	OV	0.0016547	Dendritic Cells
RTM_IFN	OV	0.00353325	Macrophages
RTM_Int	OV	0.00387857	Macrophages
RTM_LA	OV	0.000203329	Macrophages
RTM-like_MT	OV	3.91163e+07	Macrophages
TCD4_em	OV	4.08582e+07	Lymphocytes T
TCD4_ex	OV	2.41149e+09	Lymphocytes T
TCD4_naive	OV	3.54598e+07	Lymphocytes T
TCD4_reg	OV	6.61403e+07	Lymphocytes T
TCD8_em	OV	4.674e+07	Lymphocytes T
TCD8_ex	OV	0.000123401	Lymphocytes T
TCD8_naive	OV	4.30468e+07	Lymphocytes T
TGD	OV	0	Lymphocytes T
Epithelial Cells	OV	0	Epithelial Cells
Malignant Cells	OV	0	Malignant Cells
B_cells	BRCA_HER2	0.00463157	B cells
Epithelial Cells	BRCA_HER2	0.0441915	Epithelial Cells
Malignant Cells	BRCA_HER2	0.45639	Malignant Cells
DC_LAMP3	BRCA_HER2	0	Dendritic Cells
DC1_CLEC9A	BRCA_HER2	0.0201673	Dendritic Cells
DC3_CD14	BRCA_HER2	1.14493e+07	Dendritic Cells
DC2_CD207	BRCA_HER2	0	Dendritic Cells
DC_CXCL8	BRCA_HER2	0	Dendritic Cells
DC4_FCGR3A	BRCA_HER2	0.000365589	Dendritic Cells
DC2_AREG	BRCA_HER2	0.000235675	Dendritic Cells
DC2_FCER1A	BRCA_HER2	4.58485e+09	Dendritic Cells
Epithelial Cells	BRCA_HER2	0	Epithelial Cells
Malignant Cells	BRCA_HER2	0	Malignant Cells
Endothelial	BRCA_HER2	0.071692	Endothelial Cells
Fibroblasts	BRCA_HER2	0.20528	Fibroblasts
Epithelial Cells	BRCA_HER2	0	Epithelial Cells
Malignant Cells	BRCA_HER2	0	Malignant Cells
Epithelial Cells	BRCA_HER2	0	Epithelial Cells
Malignant Cells	BRCA_HER2	0	Malignant Cells
Mac_Alv-like	BRCA_HER2	0.00245633	Macrophages
Mac_Angio	BRCA_HER2	4.13235e+07	Macrophages
Mac_Hypo	BRCA_HER2	0.00056425	Macrophages
Mac_IFN	BRCA_HER2	0.000772421	Macrophages
Mac_LA	BRCA_HER2	0.0807145	Macrophages
Mac_ES	BRCA_HER2	0.00171295	Macrophages
Mac_AgPres	BRCA_HER2	3.14635e+09	Macrophages
Mast_cells	BRCA_HER2	0.000466351	Mast Cells
Epithelial Cells	BRCA_HER2	0	Epithelial Cells
Malignant Cells	BRCA_HER2	0	Malignant Cells
Mono_CD14_FOS-	BRCA_HER2	0	Monocytes
Mono_CD14_FOS+	BRCA_HER2	0.00519981	Monocytes
Mono_FCG3RA	BRCA_HER2	0.00379687	Monocytes
Mono_IL1B	BRCA_HER2	1.78541e+07	Monocytes
MonoInter_CXCL10	BRCA_HER2	0.00512416	Monocytes
MonoInter_CLEC10A	BRCA_HER2	0.00411385	Monocytes
Neutrophil_CXCL8	BRCA_HER2	0.000125118	Neutrophils
Neutrophil_MMP9	BRCA_HER2	0.00437096	Neutrophils
Neutrophil_TAGLN2	BRCA_HER2	0.000183484	Neutrophils
NK_cyto	BRCA_HER2	0.0148381	NK
NK_rest	BRCA_HER2	3.79551e+07	NK
NKT	BRCA_HER2	0.000117178	NK
Epithelial Cells	BRCA_HER2	0	Epithelial Cells
Malignant Cells	BRCA_HER2	0	Malignant Cells
pDC	BRCA_HER2	0.00194352	Dendritic Cells
RTM_IFN	BRCA_HER2	0.0134154	Macrophages
RTM_Int	BRCA_HER2	0.000682605	Macrophages
RTM_LA	BRCA_HER2	0.000147465	Macrophages
RTM-like_MT	BRCA_HER2	0	Macrophages
TCD4_em	BRCA_HER2	0.0518789	Lymphocytes T
TCD4_ex	BRCA_HER2	0.00415585	Lymphocytes T
TCD4_naive	BRCA_HER2	9.53885e+07	Lymphocytes T
TCD4_reg	BRCA_HER2	8.46242e+07	Lymphocytes T
TCD8_em	BRCA_HER2	5.40577e+09	Lymphocytes T
TCD8_ex	BRCA_HER2	9.18868e+09	Lymphocytes T
TCD8_naive	BRCA_HER2	2.81771e+09	Lymphocytes T
TGD	BRCA_HER2	2.58045e+08	Lymphocytes T
Epithelial Cells	BRCA_HER2	0	Epithelial Cells
Malignant Cells	BRCA_HER2	0	Malignant Cells
B_cells	BRCA_lumA	0.00182517	B cells
Epithelial Cells	BRCA_lumA	0.0473556	Epithelial Cells
Malignant Cells	BRCA_lumA	0.425566	Malignant Cells
DC_LAMP3	BRCA_lumA	0	Dendritic Cells
DC1_CLEC9A	BRCA_lumA	0.0101122	Dendritic Cells
DC3_CD14	BRCA_lumA	1.21012e+09	Dendritic Cells
DC2_CD207	BRCA_lumA	0	Dendritic Cells
DC_CXCL8	BRCA_lumA	0	Dendritic Cells
DC4_FCGR3A	BRCA_lumA	0.000607644	Dendritic Cells
DC2_AREG	BRCA_lumA	0.0015372	Dendritic Cells
DC2_FCER1A	BRCA_lumA	0.00022718	Dendritic Cells
Epithelial Cells	BRCA_lumA	0	Epithelial Cells
Malignant Cells	BRCA_lumA	0	Malignant Cells
Endothelial	BRCA_lumA	0.0961302	Endothelial Cells
Fibroblasts	BRCA_lumA	0.25	Fibroblasts
Epithelial Cells	BRCA_lumA	0	Epithelial Cells
Malignant Cells	BRCA_lumA	0	Malignant Cells
Epithelial Cells	BRCA_lumA	0	Epithelial Cells
Malignant Cells	BRCA_lumA	0	Malignant Cells
Mac_Alv-like	BRCA_lumA	0.00151609	Macrophages
Mac_Angio	BRCA_lumA	1.96499e+09	Macrophages
Mac_Hypo	BRCA_lumA	4.2551e+09	Macrophages
Mac_IFN	BRCA_lumA	0.00134566	Macrophages
Mac_LA	BRCA_lumA	0.0630127	Macrophages
Mac_ES	BRCA_lumA	0.000940009	Macrophages
Mac_AgPres	BRCA_lumA	0.000570977	Macrophages
Mast_cells	BRCA_lumA	0.00159859	Mast Cells
Epithelial Cells	BRCA_lumA	0	Epithelial Cells
Malignant Cells	BRCA_lumA	0	Malignant Cells
Mono_CD14_FOS-	BRCA_lumA	0	Monocytes
Mono_CD14_FOS+	BRCA_lumA	0.000534558	Monocytes
Mono_FCG3RA	BRCA_lumA	0.0121596	Monocytes
Mono_IL1B	BRCA_lumA	1.81336e+07	Monocytes
MonoInter_CXCL10	BRCA_lumA	0.00243543	Monocytes
MonoInter_CLEC10A	BRCA_lumA	0.00170081	Monocytes
Neutrophil_CXCL8	BRCA_lumA	0.000776999	Neutrophils
Neutrophil_MMP9	BRCA_lumA	0.000595296	Neutrophils
Neutrophil_TAGLN2	BRCA_lumA	0.000287471	Neutrophils
NK_cyto	BRCA_lumA	0.00294988	NK
NK_rest	BRCA_lumA	7.00055e+07	NK
NKT	BRCA_lumA	0.000115815	NK
Epithelial Cells	BRCA_lumA	0	Epithelial Cells
Malignant Cells	BRCA_lumA	0	Malignant Cells
pDC	BRCA_lumA	0.00128207	Dendritic Cells
RTM_IFN	BRCA_lumA	0.00402141	Macrophages
RTM_Int	BRCA_lumA	0.00267194	Macrophages
RTM_LA	BRCA_lumA	0.00010655	Macrophages
RTM-like_MT	BRCA_lumA	0	Macrophages
TCD4_em	BRCA_lumA	0.0655162	Lymphocytes T
TCD4_ex	BRCA_lumA	0.00237063	Lymphocytes T
TCD4_naive	BRCA_lumA	1.56173e+07	Lymphocytes T
TCD4_reg	BRCA_lumA	2.2103e+09	Lymphocytes T
TCD8_em	BRCA_lumA	5.88111e+08	Lymphocytes T
TCD8_ex	BRCA_lumA	1.30635e+09	Lymphocytes T
TCD8_naive	BRCA_lumA	1.17627e+09	Lymphocytes T
TGD	BRCA_lumA	9.95082e+07	Lymphocytes T
Epithelial Cells	BRCA_lumA	0	Epithelial Cells
Malignant Cells	BRCA_lumA	0	Malignant Cells
B_cells	BRCA_lumB	0.00183228	B cells
Epithelial Cells	BRCA_lumB	0.0147521	Epithelial Cells
Malignant Cells	BRCA_lumB	0.53253	Malignant Cells
DC_LAMP3	BRCA_lumB	0	Dendritic Cells
DC1_CLEC9A	BRCA_lumB	0.0106211	Dendritic Cells
DC3_CD14	BRCA_lumB	6.38866e+08	Dendritic Cells
DC2_CD207	BRCA_lumB	0	Dendritic Cells
DC_CXCL8	BRCA_lumB	0	Dendritic Cells
DC4_FCGR3A	BRCA_lumB	0.00111077	Dendritic Cells
DC2_AREG	BRCA_lumB	7.5093e+08	Dendritic Cells
DC2_FCER1A	BRCA_lumB	4.65773e+09	Dendritic Cells
Epithelial Cells	BRCA_lumB	0	Epithelial Cells
Malignant Cells	BRCA_lumB	0	Malignant Cells
Endothelial	BRCA_lumB	0.0756356	Endothelial Cells
Fibroblasts	BRCA_lumB	0.177896	Fibroblasts
Epithelial Cells	BRCA_lumB	0	Epithelial Cells
Malignant Cells	BRCA_lumB	0	Malignant Cells
Epithelial Cells	BRCA_lumB	0	Epithelial Cells
Malignant Cells	BRCA_lumB	0	Malignant Cells
Mac_Alv-like	BRCA_lumB	0.00205004	Macrophages
Mac_Angio	BRCA_lumB	0.000264157	Macrophages
Mac_Hypo	BRCA_lumB	4.91885e+09	Macrophages
Mac_IFN	BRCA_lumB	0.00100728	Macrophages
Mac_LA	BRCA_lumB	0.0704586	Macrophages
Mac_ES	BRCA_lumB	0.00137169	Macrophages
Mac_AgPres	BRCA_lumB	0.000357774	Macrophages
Mast_cells	BRCA_lumB	0.000659192	Mast Cells
Epithelial Cells	BRCA_lumB	0	Epithelial Cells
Malignant Cells	BRCA_lumB	0	Malignant Cells
Mono_CD14_FOS-	BRCA_lumB	0	Monocytes
Mono_CD14_FOS+	BRCA_lumB	0.000569639	Monocytes
Mono_FCG3RA	BRCA_lumB	0.0122019	Monocytes
Mono_IL1B	BRCA_lumB	1.76017e+07	Monocytes
MonoInter_CXCL10	BRCA_lumB	0.0071452	Monocytes
MonoInter_CLEC10A	BRCA_lumB	0.00140989	Monocytes
Neutrophil_CXCL8	BRCA_lumB	0.000335641	Neutrophils
Neutrophil_MMP9	BRCA_lumB	0.00043488	Neutrophils
Neutrophil_TAGLN2	BRCA_lumB	0.000103015	Neutrophils
NK_cyto	BRCA_lumB	0.00607248	NK
NK_rest	BRCA_lumB	4.11564e+07	NK
NKT	BRCA_lumB	0.000100754	NK
Epithelial Cells	BRCA_lumB	0	Epithelial Cells
Malignant Cells	BRCA_lumB	0	Malignant Cells
pDC	BRCA_lumB	0.000911951	Dendritic Cells
RTM_IFN	BRCA_lumB	0.00839615	Macrophages
RTM_Int	BRCA_lumB	0.000951266	Macrophages
RTM_LA	BRCA_lumB	0.00032703	Macrophages
RTM-like_MT	BRCA_lumB	0	Macrophages
TCD4_em	BRCA_lumB	0.0674699	Lymphocytes T
TCD4_ex	BRCA_lumB	0.00228763	Lymphocytes T
TCD4_naive	BRCA_lumB	0.000262325	Lymphocytes T
TCD4_reg	BRCA_lumB	3.15746e+09	Lymphocytes T
TCD8_em	BRCA_lumB	8.10156e+07	Lymphocytes T
TCD8_ex	BRCA_lumB	0.000260762	Lymphocytes T
TCD8_naive	BRCA_lumB	1.9029e+08	Lymphocytes T
TGD	BRCA_lumB	5.13446e+07	Lymphocytes T
Epithelial Cells	BRCA_lumB	0	Epithelial Cells
Malignant Cells	BRCA_lumB	0	Malignant Cells
B_cells	BRCA_Basal	0.00493764	B cells
Epithelial Cells	BRCA_Basal	0.00881958	Epithelial Cells
Malignant Cells	BRCA_Basal	0.467479	Malignant Cells
DC_LAMP3	BRCA_Basal	0	Dendritic Cells
DC1_CLEC9A	BRCA_Basal	0.0246541	Dendritic Cells
DC3_CD14	BRCA_Basal	6.37869e+09	Dendritic Cells
DC2_CD207	BRCA_Basal	0	Dendritic Cells
DC_CXCL8	BRCA_Basal	0	Dendritic Cells
DC4_FCGR3A	BRCA_Basal	0.00260643	Dendritic Cells
DC2_AREG	BRCA_Basal	0.000160567	Dendritic Cells
DC2_FCER1A	BRCA_Basal	5.80528e+08	Dendritic Cells
Epithelial Cells	BRCA_Basal	0	Epithelial Cells
Malignant Cells	BRCA_Basal	0	Malignant Cells
Endothelial	BRCA_Basal	0.0934068	Endothelial Cells
Fibroblasts	BRCA_Basal	0.173051	Fibroblasts
Epithelial Cells	BRCA_Basal	0	Epithelial Cells
Malignant Cells	BRCA_Basal	0	Malignant Cells
Epithelial Cells	BRCA_Basal	0	Epithelial Cells
Malignant Cells	BRCA_Basal	0	Malignant Cells
Mac_Alv-like	BRCA_Basal	0.00207609	Macrophages
Mac_Angio	BRCA_Basal	9.98934e+09	Macrophages
Mac_Hypo	BRCA_Basal	0.00051274	Macrophages
Mac_IFN	BRCA_Basal	0.00147685	Macrophages
Mac_LA	BRCA_Basal	0.0847657	Macrophages
Mac_ES	BRCA_Basal	0.0063303	Macrophages
Mac_AgPres	BRCA_Basal	0.000157887	Macrophages
Mast_cells	BRCA_Basal	0.000164606	Mast Cells
Epithelial Cells	BRCA_Basal	0	Epithelial Cells
Malignant Cells	BRCA_Basal	0	Malignant Cells
Mono_CD14_FOS-	BRCA_Basal	0	Monocytes
Mono_CD14_FOS+	BRCA_Basal	0.00384186	Monocytes
Mono_FCG3RA	BRCA_Basal	0.00390149	Monocytes
Mono_IL1B	BRCA_Basal	4.70706e+09	Monocytes
MonoInter_CXCL10	BRCA_Basal	0.0127199	Monocytes
MonoInter_CLEC10A	BRCA_Basal	0.00193177	Monocytes
Neutrophil_CXCL8	BRCA_Basal	0.000438515	Neutrophils
Neutrophil_MMP9	BRCA_Basal	0.00175857	Neutrophils
Neutrophil_TAGLN2	BRCA_Basal	0.00163696	Neutrophils
NK_cyto	BRCA_Basal	0.0124291	NK
NK_rest	BRCA_Basal	3.94546e+07	NK
NKT	BRCA_Basal	0.00173478	NK
Epithelial Cells	BRCA_Basal	0	Epithelial Cells
Malignant Cells	BRCA_Basal	0	Malignant Cells
pDC	BRCA_Basal	0.00329088	Dendritic Cells
RTM_IFN	BRCA_Basal	0.0139717	Macrophages
RTM_Int	BRCA_Basal	0.000772388	Macrophages
RTM_LA	BRCA_Basal	0.000966694	Macrophages
RTM-like_MT	BRCA_Basal	0	Macrophages
TCD4_em	BRCA_Basal	0.0635953	Lymphocytes T
TCD4_ex	BRCA_Basal	0.00518241	Lymphocytes T
TCD4_naive	BRCA_Basal	0.000706595	Lymphocytes T
TCD4_reg	BRCA_Basal	2.70283e+09	Lymphocytes T
TCD8_em	BRCA_Basal	6.39656e+07	Lymphocytes T
TCD8_ex	BRCA_Basal	0.000274932	Lymphocytes T
TCD8_naive	BRCA_Basal	2.4032e+08	Lymphocytes T
TGD	BRCA_Basal	5.52219e+07	Lymphocytes T
Epithelial Cells	BRCA_Basal	0	Epithelial Cells
Malignant Cells	BRCA_Basal	0	Malignant Cells
B_cells	COAD	0.0191282	B cells
Epithelial Cells	COAD	0	Epithelial Cells
Malignant Cells	COAD	0	Malignant Cells
DC_LAMP3	COAD	0.00238518	Dendritic Cells
DC1_CLEC9A	COAD	0	Dendritic Cells
DC3_CD14	COAD	0.00132765	Dendritic Cells
DC2_CD207	COAD	0	Dendritic Cells
DC_CXCL8	COAD	0	Dendritic Cells
DC4_FCGR3A	COAD	0	Dendritic Cells
DC2_AREG	COAD	0.000108648	Dendritic Cells
DC2_FCER1A	COAD	0.00190528	Dendritic Cells
Epithelial Cells	COAD	0.00262831	Epithelial Cells
Malignant Cells	COAD	0.631566	Malignant Cells
Endothelial	COAD	0.107153	Endothelial Cells
Fibroblasts	COAD	0.176866	Fibroblasts
Epithelial Cells	COAD	0	Epithelial Cells
Malignant Cells	COAD	0	Malignant Cells
Epithelial Cells	COAD	0	Epithelial Cells
Malignant Cells	COAD	0	Malignant Cells
Mac_Alv-like	COAD	0.000106759	Macrophages
Mac_Angio	COAD	0.000410402	Macrophages
Mac_Hypo	COAD	0.000433536	Macrophages
Mac_IFN	COAD	9.68687e+07	Macrophages
Mac_LA	COAD	0.00314721	Macrophages
Mac_ES	COAD	1.68399e+09	Macrophages
Mac_AgPres	COAD	0.0264874	Macrophages
Mast_cells	COAD	0.000208001	Mast Cells
Epithelial Cells	COAD	0	Epithelial Cells
Malignant Cells	COAD	0	Malignant Cells
Mono_CD14_FOS-	COAD	3.48626e+09	Monocytes
Mono_CD14_FOS+	COAD	0.000515887	Monocytes
Mono_FCG3RA	COAD	0	Monocytes
Mono_IL1B	COAD	0.00125597	Monocytes
MonoInter_CXCL10	COAD	1.73672e+09	Monocytes
MonoInter_CLEC10A	COAD	0.000561706	Monocytes
Neutrophil_CXCL8	COAD	2.5134e+08	Neutrophils
Neutrophil_MMP9	COAD	0.000163946	Neutrophils
Neutrophil_TAGLN2	COAD	0.000464797	Neutrophils
NK_cyto	COAD	2.21234e+09	NK
NK_rest	COAD	4.19675e+09	NK
NKT	COAD	8.73455e+09	NK
Epithelial Cells	COAD	0	Epithelial Cells
Malignant Cells	COAD	0	Malignant Cells
pDC	COAD	0.0107983	Dendritic Cells
RTM_IFN	COAD	0.000615895	Macrophages
RTM_Int	COAD	0.00346242	Macrophages
RTM_LA	COAD	0.000164652	Macrophages
RTM-like_MT	COAD	0	Macrophages
TCD4_em	COAD	3.49797e+07	Lymphocytes T
TCD4_ex	COAD	0.00130964	Lymphocytes T
TCD4_naive	COAD	0.00185291	Lymphocytes T
TCD4_reg	COAD	0.00166453	Lymphocytes T
TCD8_em	COAD	9.52366e+09	Lymphocytes T
TCD8_ex	COAD	0.00288389	Lymphocytes T
TCD8_naive	COAD	0.000101266	Lymphocytes T
TGD	COAD	0	Lymphocytes T
Epithelial Cells	COAD	0	Epithelial Cells
Malignant Cells	COAD	0	Malignant Cells
B_cells	READ	0.0165088	B cells
Epithelial Cells	READ	0	Epithelial Cells
Malignant Cells	READ	0	Malignant Cells
DC_LAMP3	READ	0.00109987	Dendritic Cells
DC1_CLEC9A	READ	0	Dendritic Cells
DC3_CD14	READ	0.000295444	Dendritic Cells
DC2_CD207	READ	0	Dendritic Cells
DC_CXCL8	READ	0	Dendritic Cells
DC4_FCGR3A	READ	0	Dendritic Cells
DC2_AREG	READ	2.13482e+09	Dendritic Cells
DC2_FCER1A	READ	0.000773147	Dendritic Cells
Epithelial Cells	READ	0.00305755	Epithelial Cells
Malignant Cells	READ	0.640814	Malignant Cells
Endothelial	READ	0.10764	Endothelial Cells
Fibroblasts	READ	0.184573	Fibroblasts
Epithelial Cells	READ	0	Epithelial Cells
Malignant Cells	READ	0	Malignant Cells
Epithelial Cells	READ	0	Epithelial Cells
Malignant Cells	READ	0	Malignant Cells
Mac_Alv-like	READ	0.00142351	Macrophages
Mac_Angio	READ	0.000322641	Macrophages
Mac_Hypo	READ	0.000246809	Macrophages
Mac_IFN	READ	8.028e+07	Macrophages
Mac_LA	READ	0.00193946	Macrophages
Mac_ES	READ	7.37529e+08	Macrophages
Mac_AgPres	READ	0.0204045	Macrophages
Mast_cells	READ	0.000171729	Mast Cells
Epithelial Cells	READ	0	Epithelial Cells
Malignant Cells	READ	0	Malignant Cells
Mono_CD14_FOS-	READ	3.16652e+09	Monocytes
Mono_CD14_FOS+	READ	0.00017944	Monocytes
Mono_FCG3RA	READ	0	Monocytes
Mono_IL1B	READ	0.000689871	Monocytes
MonoInter_CXCL10	READ	9.7289e+09	Monocytes
MonoInter_CLEC10A	READ	0.0004722	Monocytes
Neutrophil_CXCL8	READ	2.96778e+09	Neutrophils
Neutrophil_MMP9	READ	9.37572e+07	Neutrophils
Neutrophil_TAGLN2	READ	0.000302595	Neutrophils
NK_cyto	READ	7.09566e+09	NK
NK_rest	READ	4.24246e+09	NK
NKT	READ	4.98154e+09	NK
Epithelial Cells	READ	0	Epithelial Cells
Malignant Cells	READ	0	Malignant Cells
pDC	READ	0.00944557	Dendritic Cells
RTM_IFN	READ	0.00118707	Macrophages
RTM_Int	READ	0.00321309	Macrophages
RTM_LA	READ	0.000104961	Macrophages
RTM-like_MT	READ	0	Macrophages
TCD4_em	READ	2.4376e+08	Lymphocytes T
TCD4_ex	READ	0.00109415	Lymphocytes T
TCD4_naive	READ	0.00136888	Lymphocytes T
TCD4_reg	READ	0.00104388	Lymphocytes T
TCD8_em	READ	0.000132158	Lymphocytes T
TCD8_ex	READ	0.00107478	Lymphocytes T
TCD8_naive	READ	5.75789e+09	Lymphocytes T
TGD	READ	0	Lymphocytes T
Epithelial Cells	READ	0	Epithelial Cells
Malignant Cells	READ	0	Malignant Cells
B_cells	LUAD	0.0137702	B cells
Epithelial Cells	LUAD	0	Epithelial Cells
Malignant Cells	LUAD	0	Malignant Cells
DC_LAMP3	LUAD	0	Dendritic Cells
DC1_CLEC9A	LUAD	0.000534157	Dendritic Cells
DC3_CD14	LUAD	0.0012412	Dendritic Cells
DC2_CD207	LUAD	0.000433707	Dendritic Cells
DC_CXCL8	LUAD	0.000192348	Dendritic Cells
DC4_FCGR3A	LUAD	0.00217698	Dendritic Cells
DC2_AREG	LUAD	0.00503903	Dendritic Cells
DC2_FCER1A	LUAD	0.00172343	Dendritic Cells
Epithelial Cells	LUAD	0	Epithelial Cells
Malignant Cells	LUAD	0	Malignant Cells
Endothelial	LUAD	0.0549172	Endothelial Cells
Fibroblasts	LUAD	0.199109	Fibroblasts
Epithelial Cells	LUAD	0	Epithelial Cells
Malignant Cells	LUAD	0	Malignant Cells
Epithelial Cells	LUAD	0.434339	Epithelial Cells
Malignant Cells	LUAD	0.160043	Malignant Cells
Mac_Alv-like	LUAD	0.00200033	Macrophages
Mac_Angio	LUAD	6.09447e+08	Macrophages
Mac_Hypo	LUAD	6.20544e+09	Macrophages
Mac_IFN	LUAD	5.74972e+09	Macrophages
Mac_LA	LUAD	0.049186	Macrophages
Mac_ES	LUAD	2.10172e+08	Macrophages
Mac_AgPres	LUAD	6.80365e+08	Macrophages
Mast_cells	LUAD	0.000891186	Mast Cells
Epithelial Cells	LUAD	0	Epithelial Cells
Malignant Cells	LUAD	0	Malignant Cells
Mono_CD14_FOS-	LUAD	0.000829969	Monocytes
Mono_CD14_FOS+	LUAD	0	Monocytes
Mono_FCG3RA	LUAD	1.85906e+07	Monocytes
Mono_IL1B	LUAD	0.00129521	Monocytes
MonoInter_CXCL10	LUAD	3.78882e+07	Monocytes
MonoInter_CLEC10A	LUAD	7.28623e+09	Monocytes
Neutrophil_CXCL8	LUAD	6.81028e+09	Neutrophils
Neutrophil_MMP9	LUAD	0.000225703	Neutrophils
Neutrophil_TAGLN2	LUAD	3.92159e+07	Neutrophils
NK_cyto	LUAD	0.000346972	NK
NK_rest	LUAD	0.000319469	NK
NKT	LUAD	1.54382e+09	NK
Epithelial Cells	LUAD	0	Epithelial Cells
Malignant Cells	LUAD	0	Malignant Cells
pDC	LUAD	0.00177736	Dendritic Cells
RTM_IFN	LUAD	0.00106283	Macrophages
RTM_Int	LUAD	0.0606169	Macrophages
RTM_LA	LUAD	0.00367088	Macrophages
RTM-like_MT	LUAD	0.00109926	Macrophages
TCD4_em	LUAD	0.0012513	Lymphocytes T
TCD4_ex	LUAD	0.000525104	Lymphocytes T
TCD4_naive	LUAD	0.000185089	Lymphocytes T
TCD4_reg	LUAD	7.27906e+09	Lymphocytes T
TCD8_em	LUAD	2.17107e+09	Lymphocytes T
TCD8_ex	LUAD	0.000223052	Lymphocytes T
TCD8_naive	LUAD	0.000530676	Lymphocytes T
TGD	LUAD	0	Lymphocytes T
Epithelial Cells	LUAD	0	Epithelial Cells
Malignant Cells	LUAD	0	Malignant Cells
B_cells	LUSC	0.0152982	B cells
Epithelial Cells	LUSC	0	Epithelial Cells
Malignant Cells	LUSC	0	Malignant Cells
DC_LAMP3	LUSC	0	Dendritic Cells
DC1_CLEC9A	LUSC	4.73521e+09	Dendritic Cells
DC3_CD14	LUSC	2.07162e+09	Dendritic Cells
DC2_CD207	LUSC	0.000286516	Dendritic Cells
DC_CXCL8	LUSC	8.56479e+08	Dendritic Cells
DC4_FCGR3A	LUSC	0.0321841	Dendritic Cells
DC2_AREG	LUSC	3.74207e+07	Dendritic Cells
DC2_FCER1A	LUSC	3.11397e+07	Dendritic Cells
Epithelial Cells	LUSC	0	Epithelial Cells
Malignant Cells	LUSC	0	Malignant Cells
Endothelial	LUSC	0.0327447	Endothelial Cells
Fibroblasts	LUSC	0.180454	Fibroblasts
Epithelial Cells	LUSC	0	Epithelial Cells
Malignant Cells	LUSC	0	Malignant Cells
Epithelial Cells	LUSC	0.000717535	Epithelial Cells
Malignant Cells	LUSC	0.67113	Malignant Cells
Mac_Alv-like	LUSC	3.77644e+09	Macrophages
Mac_Angio	LUSC	0.000307139	Macrophages
Mac_Hypo	LUSC	0.000171109	Macrophages
Mac_IFN	LUSC	0.00250016	Macrophages
Mac_LA	LUSC	0.00175131	Macrophages
Mac_ES	LUSC	4.80545e+06	Macrophages
Mac_AgPres	LUSC	5.36502e+07	Macrophages
Mast_cells	LUSC	0.000265211	Mast Cells
Epithelial Cells	LUSC	0	Epithelial Cells
Malignant Cells	LUSC	0	Malignant Cells
Mono_CD14_FOS-	LUSC	0.00720696	Monocytes
Mono_CD14_FOS+	LUSC	0	Monocytes
Mono_FCG3RA	LUSC	3.12861e+07	Monocytes
Mono_IL1B	LUSC	0.00274296	Monocytes
MonoInter_CXCL10	LUSC	7.48009e+08	Monocytes
MonoInter_CLEC10A	LUSC	3.61637e+07	Monocytes
Neutrophil_CXCL8	LUSC	0.000600279	Neutrophils
Neutrophil_MMP9	LUSC	0.000620603	Neutrophils
Neutrophil_TAGLN2	LUSC	5.15746e+09	Neutrophils
NK_cyto	LUSC	3.45622e+09	NK
NK_rest	LUSC	0.000332164	NK
NKT	LUSC	5.01906e+07	NK
Epithelial Cells	LUSC	0	Epithelial Cells
Malignant Cells	LUSC	0	Malignant Cells
pDC	LUSC	0.000303439	Dendritic Cells
RTM_IFN	LUSC	0.00594798	Macrophages
RTM_Int	LUSC	0.0396428	Macrophages
RTM_LA	LUSC	0.000969372	Macrophages
RTM-like_MT	LUSC	3.32509e+07	Macrophages
TCD4_em	LUSC	0.000102691	Lymphocytes T
TCD4_ex	LUSC	0.00125226	Lymphocytes T
TCD4_naive	LUSC	6.81158e+08	Lymphocytes T
TCD4_reg	LUSC	7.65099e+09	Lymphocytes T
TCD8_em	LUSC	2.41259e+08	Lymphocytes T
TCD8_ex	LUSC	0.00210963	Lymphocytes T
TCD8_naive	LUSC	4.44658e+07	Lymphocytes T
TGD	LUSC	0	Lymphocytes T
Epithelial Cells	LUSC	0	Epithelial Cells
Malignant Cells	LUSC	0	Malignant Cells
B_cells	SKCM_metast	0.0113735	B cells
Epithelial Cells	SKCM_metast	0	Epithelial Cells
Malignant Cells	SKCM_metast	0	Malignant Cells
DC_LAMP3	SKCM_metast	0	Dendritic Cells
DC1_CLEC9A	SKCM_metast	0	Dendritic Cells
DC3_CD14	SKCM_metast	0	Dendritic Cells
DC2_CD207	SKCM_metast	0	Dendritic Cells
DC_CXCL8	SKCM_metast	0	Dendritic Cells
DC4_FCGR3A	SKCM_metast	0	Dendritic Cells
DC2_AREG	SKCM_metast	0	Dendritic Cells
DC2_FCER1A	SKCM_metast	0	Dendritic Cells
Epithelial Cells	SKCM_metast	0	Epithelial Cells
Malignant Cells	SKCM_metast	0	Malignant Cells
Endothelial	SKCM_metast	0.0858345	Endothelial Cells
Fibroblasts	SKCM_metast	0.113822	Fibroblasts
Epithelial Cells	SKCM_metast	0	Epithelial Cells
Malignant Cells	SKCM_metast	0	Malignant Cells
Epithelial Cells	SKCM_metast	0	Epithelial Cells
Malignant Cells	SKCM_metast	0	Malignant Cells
Mac_Alv-like	SKCM_metast	0	Macrophages
Mac_Angio	SKCM_metast	0	Macrophages
Mac_Hypo	SKCM_metast	0	Macrophages
Mac_IFN	SKCM_metast	0	Macrophages
Mac_LA	SKCM_metast	0	Macrophages
Mac_ES	SKCM_metast	0	Macrophages
Mac_AgPres	SKCM_metast	0	Macrophages
Mast_cells	SKCM_metast	0	Mast Cells
Epithelial Cells	SKCM_metast	0.036757	Epithelial Cells
Malignant Cells	SKCM_metast	0.629546	Malignant Cells
Mono_CD14_FOS-	SKCM_metast	0.000833301	Monocytes
Mono_CD14_FOS+	SKCM_metast	0	Monocytes
Mono_FCG3RA	SKCM_metast	0	Monocytes
Mono_IL1B	SKCM_metast	0.000695411	Monocytes
MonoInter_CXCL10	SKCM_metast	0.00278432	Monocytes
MonoInter_CLEC10A	SKCM_metast	0	Monocytes
Neutrophil_CXCL8	SKCM_metast	0	Neutrophils
Neutrophil_MMP9	SKCM_metast	0	Neutrophils
Neutrophil_TAGLN2	SKCM_metast	0	Neutrophils
NK_cyto	SKCM_metast	0.00873993	NK
NK_rest	SKCM_metast	8.04937e+07	NK
NKT	SKCM_metast	0.00394321	NK
Epithelial Cells	SKCM_metast	0	Epithelial Cells
Malignant Cells	SKCM_metast	0	Malignant Cells
pDC	SKCM_metast	0.00796566	Dendritic Cells
RTM_IFN	SKCM_metast	0.0761835	Macrophages
RTM_Int	SKCM_metast	0	Macrophages
RTM_LA	SKCM_metast	0	Macrophages
RTM-like_MT	SKCM_metast	0	Macrophages
TCD4_em	SKCM_metast	0.00295079	Lymphocytes T
TCD4_ex	SKCM_metast	0.00528125	Lymphocytes T
TCD4_naive	SKCM_metast	0.000164745	Lymphocytes T
TCD4_reg	SKCM_metast	0.00466588	Lymphocytes T
TCD8_em	SKCM_metast	0.000110063	Lymphocytes T
TCD8_ex	SKCM_metast	0.00824348	Lymphocytes T
TCD8_naive	SKCM_metast	0.00010482	Lymphocytes T
TGD	SKCM_metast	0	Lymphocytes T
Epithelial Cells	SKCM_metast	0	Epithelial Cells
Malignant Cells	SKCM_metast	0	Malignant Cells
B_cells	SKCM_prim	0.00171023	B cells
Epithelial Cells	SKCM_prim	0	Epithelial Cells
Malignant Cells	SKCM_prim	0	Malignant Cells
DC_LAMP3	SKCM_prim	0	Dendritic Cells
DC1_CLEC9A	SKCM_prim	0	Dendritic Cells
DC3_CD14	SKCM_prim	0	Dendritic Cells
DC2_CD207	SKCM_prim	0	Dendritic Cells
DC_CXCL8	SKCM_prim	0	Dendritic Cells
DC4_FCGR3A	SKCM_prim	0	Dendritic Cells
DC2_AREG	SKCM_prim	0	Dendritic Cells
DC2_FCER1A	SKCM_prim	0	Dendritic Cells
Epithelial Cells	SKCM_prim	0	Epithelial Cells
Malignant Cells	SKCM_prim	0	Malignant Cells
Endothelial	SKCM_prim	0.0756133	Endothelial Cells
Fibroblasts	SKCM_prim	0.0892716	Fibroblasts
Epithelial Cells	SKCM_prim	0	Epithelial Cells
Malignant Cells	SKCM_prim	0	Malignant Cells
Epithelial Cells	SKCM_prim	0	Epithelial Cells
Malignant Cells	SKCM_prim	0	Malignant Cells
Mac_Alv-like	SKCM_prim	0	Macrophages
Mac_Angio	SKCM_prim	0	Macrophages
Mac_Hypo	SKCM_prim	0	Macrophages
Mac_IFN	SKCM_prim	0	Macrophages
Mac_LA	SKCM_prim	0	Macrophages
Mac_ES	SKCM_prim	0	Macrophages
Mac_AgPres	SKCM_prim	0	Macrophages
Mast_cells	SKCM_prim	0	Mast Cells
Epithelial Cells	SKCM_prim	0.0834158	Epithelial Cells
Malignant Cells	SKCM_prim	0.656589	Malignant Cells
Mono_CD14_FOS-	SKCM_prim	0.00808688	Monocytes
Mono_CD14_FOS+	SKCM_prim	0	Monocytes
Mono_FCG3RA	SKCM_prim	0	Monocytes
Mono_IL1B	SKCM_prim	0.00208384	Monocytes
MonoInter_CXCL10	SKCM_prim	0.000311812	Monocytes
MonoInter_CLEC10A	SKCM_prim	0	Monocytes
Neutrophil_CXCL8	SKCM_prim	0	Neutrophils
Neutrophil_MMP9	SKCM_prim	0	Neutrophils
Neutrophil_TAGLN2	SKCM_prim	0	Neutrophils
NK_cyto	SKCM_prim	0.00479694	NK
NK_rest	SKCM_prim	1.96967e+09	NK
NKT	SKCM_prim	0.00135005	NK
Epithelial Cells	SKCM_prim	0	Epithelial Cells
Malignant Cells	SKCM_prim	0	Malignant Cells
pDC	SKCM_prim	0.0138538	Dendritic Cells
RTM_IFN	SKCM_prim	0.0562404	Macrophages
RTM_Int	SKCM_prim	0	Macrophages
RTM_LA	SKCM_prim	0	Macrophages
RTM-like_MT	SKCM_prim	0	Macrophages
TCD4_em	SKCM_prim	0.000733968	Lymphocytes T
TCD4_ex	SKCM_prim	0.00108351	Lymphocytes T
TCD4_naive	SKCM_prim	1.53514e+09	Lymphocytes T
TCD4_reg	SKCM_prim	0.00189661	Lymphocytes T
TCD8_em	SKCM_prim	0.00011993	Lymphocytes T
TCD8_ex	SKCM_prim	0.00256437	Lymphocytes T
TCD8_naive	SKCM_prim	0.000242981	Lymphocytes T
TGD	SKCM_prim	0	Lymphocytes T
Epithelial Cells	SKCM_prim	0	Epithelial Cells
Malignant Cells	SKCM_prim	0	Malignant Cells

## Sheet: Fig6b
Figure 6b: Distribution of mononuclear phagocytes states across the TCGA database.
celltype	tumor_type	value
B Cells	UVM	0.00123533
Endothelial Cells	UVM	0.0307595
Epithelial Cells	UVM	0.241907
Fibroblasts	UVM	0.0404358
Malignant Cells	UVM	0.65112
Myeloid Cells	UVM	0.0201731
pDC	UVM	0.0104662
T/NK Cells	UVM	0.00390241
B Cells	LIHC	0.000904607
Endothelial Cells	LIHC	0.0450067
Epithelial Cells	LIHC	0.0599306
Fibroblasts	LIHC	0.0484926
Malignant Cells	LIHC	0.819807
Myeloid Cells	LIHC	0.0242311
pDC	LIHC	0.000455744
T/NK Cells	LIHC	0.00117115
B Cells	OV	0.00128708
Endothelial Cells	OV	0.0721415
Epithelial Cells	OV	0.00654722
Fibroblasts	OV	0.142491
Malignant Cells	OV	0.72585
Myeloid Cells	OV	0.049829
pDC	OV	0.0016547
T/NK Cells	OV	0.000200027
B Cells	BRCA_HER2	0.00463157
Endothelial Cells	BRCA_HER2	0.071692
Epithelial Cells	BRCA_HER2	0.0441915
Fibroblasts	BRCA_HER2	0.20528
Malignant Cells	BRCA_HER2	0.45639
Myeloid Cells	BRCA_HER2	0.144694
pDC	BRCA_HER2	0.00194352
T/NK Cells	BRCA_HER2	0.0711775
B Cells	BRCA_lumA	0.00182517
Endothelial Cells	BRCA_lumA	0.0961302
Epithelial Cells	BRCA_lumA	0.0473556
Fibroblasts	BRCA_lumA	0.25
Malignant Cells	BRCA_lumA	0.425566
Myeloid Cells	BRCA_lumA	0.106833
pDC	BRCA_lumA	0.00128207
T/NK Cells	BRCA_lumA	0.0710086
B Cells	BRCA_lumB	0.00183228
Endothelial Cells	BRCA_lumB	0.0756356
Epithelial Cells	BRCA_lumB	0.0147521
Fibroblasts	BRCA_lumB	0.177896
Malignant Cells	BRCA_lumB	0.53253
Myeloid Cells	BRCA_lumB	0.119953
pDC	BRCA_lumB	0.000911951
T/NK Cells	BRCA_lumB	0.0764891
B Cells	BRCA_Basal	0.00493764
Endothelial Cells	BRCA_Basal	0.0934068
Epithelial Cells	BRCA_Basal	0.00881958
Fibroblasts	BRCA_Basal	0.173051
Malignant Cells	BRCA_Basal	0.467479
Myeloid Cells	BRCA_Basal	0.165062
pDC	BRCA_Basal	0.00329088
T/NK Cells	BRCA_Basal	0.0839542
B Cells	COAD	0.0191282
Endothelial Cells	COAD	0.107153
Epithelial Cells	COAD	0.00262831
Fibroblasts	COAD	0.176866
Malignant Cells	COAD	0.631566
Myeloid Cells	COAD	0.0437979
pDC	COAD	0.0107983
T/NK Cells	COAD	0.0080624
B Cells	READ	0.0165088
Endothelial Cells	READ	0.10764
Epithelial Cells	READ	0.00305755
Fibroblasts	READ	0.184573
Malignant Cells	READ	0.640814
Myeloid Cells	READ	0.0330238
pDC	READ	0.00944557
T/NK Cells	READ	0.00493707
B Cells	LUAD	0.0137702
Endothelial Cells	LUAD	0.0549172
Epithelial Cells	LUAD	0.434339
Fibroblasts	LUAD	0.199109
Malignant Cells	LUAD	0.160043
Myeloid Cells	LUAD	0.132552
pDC	LUAD	0.00177736
T/NK Cells	LUAD	0.0034916
B Cells	LUSC	0.0152982
Endothelial Cells	LUSC	0.0327447
Epithelial Cells	LUSC	0.000717535
Fibroblasts	LUSC	0.180454
Malignant Cells	LUSC	0.67113
Myeloid Cells	LUSC	0.0953727
pDC	LUSC	0.000303439
T/NK Cells	LUSC	0.00397929
B Cells	SKCM_metast	0.0113735
Endothelial Cells	SKCM_metast	0.0858345
Epithelial Cells	SKCM_metast	0.036757
Fibroblasts	SKCM_metast	0.113822
Malignant Cells	SKCM_metast	0.629546
Myeloid Cells	SKCM_metast	0.0804965
pDC	SKCM_metast	0.00796566
T/NK Cells	SKCM_metast	0.034205
B Cells	SKCM_prim	0.00171023
Endothelial Cells	SKCM_prim	0.0756133
Epithelial Cells	SKCM_prim	0.0834158
Fibroblasts	SKCM_prim	0.0892716
Malignant Cells	SKCM_prim	0.656589
Myeloid Cells	SKCM_prim	0.0667229
pDC	SKCM_prim	0.0138538
T/NK Cells	SKCM_prim	0.0128234

## Sheet: Fig6e
Figure 6e: Overall Survival and Progression-Free Survival for HIGH and LOW groups of Mac_LA (TREM2) for TNBC subtypes from TCGA-BRCA cohort.
Samples	OS.status5	OS.time5	PFI.time5	PFI.status5	Mac_LA_group
TCGA-AC-A6IW	0	1.130732375	1.130732375	0	low
TCGA-A2-A3XS	1	2.825462012	1.867214237	1	high
TCGA-A2-A3XX	1	3.939767283	3.939767283	0	high
TCGA-OL-A5D7	0	4.873374401	4.873374401	0	low
TCGA-D8-A143	0	1.180013689	1.180013689	0	low
TCGA-D8-A142	0	1.163586585	1.163586585	0	high
TCGA-AR-A1AQ	0	5	5	0	low
TCGA-LL-A6FR	0	1.338809035	1.338809035	0	low
TCGA-A2-A0SX	0	4.199863107	3.392197125	1	low
TCGA-EW-A1PH	0	1.661875428	1.661875428	0	low
TCGA-E2-A158	0	1.232032854	1.232032854	0	low
TCGA-D8-A1XK	0	1.207392197	1.207392197	0	low
TCGA-AO-A129	0	5	5	0	low
TCGA-AO-A0J6	0	3.121149897	3.121149897	0	low
TCGA-AN-A0FJ	0	0.6625598905	0.6625598905	0	low
TCGA-D8-A1JM	0	1.615331964	1.615331964	0	low
TCGA-A8-A08R	0	0.08213552361	0.08213552361	0	high
TCGA-D8-A1JK	0	1.675564682	1.675564682	0	low
TCGA-BH-A18Q	1	4.632443532	4.632443532	0	low
TCGA-A7-A26G	0	1.976728268	1.976728268	0	low
TCGA-AO-A128	0	5	5	0	low
TCGA-BH-A0BL	0	5	5	0	low
TCGA-E9-A22G	0	3.392197125	3.392197125	0	low
TCGA-E2-A573	0	2.907597536	2.907597536	0	high
TCGA-AR-A0TP	0	5	5	0	low
TCGA-A1-A0SP	0	1.59890486	1.59890486	0	low
TCGA-A2-A04T	0	5	5	0	low
TCGA-E9-A3QA	0	2.513347023	2.513347023	0	low
TCGA-A7-A0CE	0	2.940451745	2.940451745	0	low
TCGA-A2-A0YJ	0	1.549623546	1.53045859	1	high
TCGA-AR-A1AI	0	5	1.609856263	1	low
TCGA-PL-A8LV	0	0	0	0	low
TCGA-EW-A1PB	0	1.664613279	1.664613279	0	low
TCGA-BH-A0DL	0	5	5	0	low
TCGA-GM-A2DF	0	5	5	0	high
TCGA-C8-A131	0	1.125256674	1.125256674	0	low
TCGA-B6-A409	1	1.568788501	1.248459959	1	high
TCGA-AN-A0G0	0	0.04380561259	0.04380561259	0	low
TCGA-A2-A3XT	0	5	5	0	high
TCGA-AR-A0U0	0	5	5	0	low
TCGA-A7-A6VV	0	0.8569472964	0.8569472964	0	high
TCGA-B6-A3ZX	1	3.154004107	2.721423682	1	low
TCGA-EW-A1OW	0	1.900068446	1.900068446	0	low
TCGA-BH-A0AV	0	4.982888433	4.982888433	0	low
TCGA-BH-A5IZ	0	1.552361396	1.552361396	0	high
TCGA-E2-A150	0	5	5	0	high
TCGA-PL-A8LZ	0	0.8268309377	0.8268309377	0	low
TCGA-HN-A2NL	0	0.2162902122	0.2162902122	0	low
TCGA-E2-A14X	0	2.661190965	2.661190965	0	low
TCGA-A2-A4RX	0	2.031485284	2.031485284	0	low
TCGA-C8-A12V	0	1.054072553	1.054072553	0	low
TCGA-BH-A0BW	0	5	5	0	low
TCGA-AR-A251	0	5	5	0	low
TCGA-A7-A4SE	0	1.763175907	1.763175907	0	low
TCGA-D8-A147	0	1.59890486	1.59890486	0	low
TCGA-BH-A1F0	1	2.149212868	2.149212868	1	low
TCGA-LL-A73Y	0	1.305954825	1.305954825	0	low
TCGA-A2-A0CM	1	2.064339493	1.045859001	1	low
TCGA-E9-A1N8	0	2.844626968	2.844626968	0	low
TCGA-AN-A0AT	0	0.02737850787	0.02737850787	0	low
TCGA-AR-A24Q	0	5	5	0	low
TCGA-AN-A0AR	0	0.02737850787	0.02737850787	0	low
TCGA-A2-A04U	0	5	5	0	low
TCGA-AR-A0TS	0	5	5	0	low
TCGA-S3-AA15	0	1.437371663	1.437371663	0	low
TCGA-E9-A5FL	0	0.06570841889	0.06570841889	0	high
TCGA-AN-A0AL	0	0.6214921287	0.6214921287	0	high
TCGA-D8-A27F	0	1.336071184	1.336071184	0	low
TCGA-A2-A3Y0	0	4.232717317	4.232717317	0	low
TCGA-B6-A0RE	0	5	5	0	high
TCGA-A2-A0D0	0	5	5	0	low
TCGA-AN-A0XU	0	0.02737850787	0.02737850787	0	low
TCGA-A1-A0SK	1	2.647501711	2.647501711	1	low
TCGA-A2-A25F	0	0.8815879535	0.8815879535	0	low
TCGA-BH-A18T	1	0.6132785763	0.6132785763	1	low
TCGA-AR-A1AJ	0	5	5	0	low
TCGA-AN-A04D	0	0.1423682409	0.1423682409	0	low
TCGA-AR-A2LR	0	4.769336071	4.769336071	0	low
TCGA-A7-A6VY	0	0.7282683094	0.7282683094	0	high
TCGA-E2-A159	0	2.0862423	2.0862423	0	low
TCGA-A8-A07C	0	2.830937714	2.830937714	0	low
TCGA-E2-A14R	0	3.214236824	2.658453114	1	low
TCGA-B6-A0WX	1	1.749486653	1.541409993	1	low
TCGA-A7-A0DA	0	2.970568104	2.970568104	0	low
TCGA-EW-A1P8	1	0.6543463381	0.5667351129	1	high
TCGA-OL-A66I	0	1.954825462	1.954825462	0	low
TCGA-A2-A1G1	0	1.59890486	1.59890486	0	low
TCGA-AR-A0U4	0	5	5	0	high
TCGA-A7-A5ZV	0	1.00752909	1.00752909	0	high
TCGA-AR-A256	0	5	4.490075291	1	low
TCGA-E2-A14N	0	3.926078029	3.926078029	0	low
TCGA-BH-A1FC	0	5	5	0	low
TCGA-E9-A243	0	1.675564682	0.8350444901	1	low
TCGA-A1-A0SO	0	2.332648871	2.332648871	0	low
TCGA-BH-A18G	0	0.4079397673	0.4079397673	0	high
TCGA-EW-A1P4	0	2.483230664	2.483230664	0	low
TCGA-A7-A13D	0	2.64202601	2.64202601	0	high
TCGA-OL-A5S0	0	1.697467488	1.697467488	0	high
TCGA-B6-A1KF	0	5	5	0	low
TCGA-AO-A0J4	0	4.344969199	4.344969199	0	low
TCGA-A2-A3XU	1	2.496919918	1.571526352	1	low
TCGA-AR-A1AR	1	1.434633812	0.733744011	1	low
TCGA-AC-A62X	0	1.141683778	1.141683778	0	low
TCGA-A2-A0YE	0	1.516769336	1.516769336	0	high
TCGA-BH-A0E0	0	0.3668720055	0.3668720055	0	low
TCGA-OL-A6VO	0	2.349075975	2.349075975	0	low
TCGA-AO-A0JL	0	4.607802875	4.607802875	0	low
TCGA-C8-A27B	0	1.201916496	1.201916496	0	low
TCGA-E2-A1AZ	0	5	5	0	low
TCGA-B6-A400	0	0.5886379192	0.5886379192	0	low
TCGA-AC-A8OQ	0	0.09308692676	0.09308692676	0	high
TCGA-E2-A574	0	3.227926078	3.227926078	0	low
TCGA-A2-A3XY	1	2.99247091	2.195756331	1	low
TCGA-AC-A7VC	0	0.002737850787	0.002737850787	0	high
TCGA-AC-A2BK	0	5	5	0	low
TCGA-OL-A5RW	0	3.028062971	3.028062971	0	low
TCGA-LL-A5YP	0	1.232032854	1.232032854	0	high
TCGA-B6-A0I2	0	5	5	0	low
TCGA-D8-A27M	0	1.122518823	1.122518823	0	low
TCGA-A2-A0YM	0	2.64202601	2.64202601	0	low
TCGA-AR-A0TU	0	1.941136208	1.941136208	0	low
TCGA-E2-A1LK	1	0.7282683094	0.424366872	1	high
TCGA-A2-A04Q	0	5	5	0	low
TCGA-AO-A12F	0	5	5	0	low
TCGA-E2-A1LI	0	5	5	0	low
TCGA-AN-A0FX	0	0.02737850787	0.02737850787	0	low
TCGA-B6-A402	0	5	4.150581793	1	low
TCGA-E9-A244	0	0.05749486653	0.05749486653	0	low
TCGA-A2-A04P	1	1.500342231	0.2792607803	1	low
TCGA-AQ-A04J	0	2.242299795	2.242299795	0	low
TCGA-A2-A4S1	0	2.245037645	2.245037645	0	high
TCGA-GI-A2C9	0	5	5	0	low
TCGA-BH-A0BG	0	5	5	0	low
TCGA-A7-A6VW	0	0.7802874743	0.7802874743	0	high
TCGA-B6-A0RU	0	5	5	0	low
TCGA-B6-A0RT	0	5	5	0	low
TCGA-C8-A12K	0	0	0	0	low
TCGA-B6-A0I1	0	5	3.066392882	1	high
TCGA-AC-A2QJ	1	1.221081451	0.6488706366	1	high
TCGA-AR-A5QQ	1	0.8815879535	0.8240930869	1	high
TCGA-D8-A1XQ	0	1.366187543	1.366187543	0	high
TCGA-BH-A18V	1	4.260095825	4.260095825	0	low
TCGA-BH-A0B9	0	4.303901437	4.303901437	0	low
TCGA-A2-A0T2	1	0.6981519507	0.6981519507	1	high
TCGA-A7-A13E	1	1.681040383	1.522245038	1	low
TCGA-A2-A0T0	0	1.45927447	1.45927447	0	low
TCGA-A2-A0ST	0	5	5	0	low
TCGA-A7-A4SD	0	1.207392197	1.207392197	0	low
TCGA-LL-A8F5	0	1.631759069	1.631759069	0	high
TCGA-AR-A1AH	0	5	3.110198494	1	low
TCGA-BH-A0WA	0	1.919233402	1.919233402	0	low
TCGA-E2-A1LL	0	3.58384668	3.567419576	1	low
TCGA-E2-A1B6	0	2.373716632	2.373716632	0	low
TCGA-BH-A0E6	0	0.8021902806	0.8021902806	0	high
TCGA-E2-A1LH	0	5	5	0	high
TCGA-B6-A0X1	0	5	1.341546886	1	low
TCGA-D8-A27H	0	1.086926762	1.086926762	0	low
TCGA-E2-A14Y	0	5	5	0	low
TCGA-A8-A07R	0	0.7474332649	0.7474332649	0	low
TCGA-B6-A0IJ	0	5	5	0	low
TCGA-A8-A07U	0	2.080766598	2.080766598	0	low
TCGA-AO-A124	0	5	5	0	low
TCGA-C8-A1HJ	0	0.01368925394	0.01368925394	0	low
TCGA-S3-AA0Z	0	1.722108145	1.722108145	0	low
TCGA-BH-A0RX	0	0.4654346338	0.4654346338	0	low
TCGA-E2-A1LS	0	4.391512663	4.391512663	0	low
TCGA-C8-A134	0	1.048596851	1.048596851	0	low
TCGA-D8-A1JL	0	1.672826831	1.672826831	0	low
TCGA-GM-A3XL	0	5	5	0	low
TCGA-E9-A1ND	0	3.466119097	3.466119097	0	low
TCGA-S3-AA10	0	1.604380561	1.604380561	0	low
TCGA-B6-A0I6	1	2.71321013	2.351813826	1	low
TCGA-EW-A6SB	0	2.080766598	2.080766598	0	low
TCGA-E9-A1NC	0	3.293634497	3.293634497	0	low
TCGA-B6-A0IQ	0	5	5	0	low
TCGA-AN-A0FL	0	0.6324435318	0.6324435318	0	high
TCGA-AO-A1KR	0	5	5	0	low
TCGA-EW-A3U0	0	1.456536619	1.456536619	0	low
TCGA-E2-A1LG	0	4.169746749	4.169746749	0	low
TCGA-AQ-A54N	0	0.2135523614	0.2135523614	0	low
TCGA-A2-A0D2	0	2.811772758	2.811772758	0	low
TCGA-E2-A1II	0	2.806297057	2.806297057	0	low
TCGA-BH-A1F6	0	5	5	0	high
TCGA-AR-A1AY	0	2.809034908	2.809034908	0	low
TCGA-A8-A07O	0	0.8323066393	0.8323066393	0	low
TCGA-BH-A0B3	0	3.293634497	3.293634497	0	high
TCGA-E9-A1N9	0	3.014373717	3.014373717	0	low

## Sheet: Fig6f
Figure 6f: Overall survival and Recurrence-Free Survival for the HIGH and LOW groups with the TREM2+ marker from the Brazilian cohort (INCA-RJ/BR) derived ImageJ analysis.
Patient	OS_time5	OS_status5	EFS_time5yrs	EFS_status5yrs	TREM2_group
INCA-TNBC-1	5	0	3.446954141	1	low
INCA-TNBC-2	0.9883641342	1	0.681724846	1	high
INCA-TNBC-3	5	0	5	0	low
INCA-TNBC-4	5	0	5	0	low
INCA-TNBC-5	3.093771389	1	1.968514716	1	high
INCA-TNBC-6	2.245037645	1	0.6707734428	1	low
INCA-TNBC-7	4.687200548	0	4.687200548	0	high
INCA-TNBC-8	5	0	5	0	low
INCA-TNBC-9	2.288843258	1	0.7091033539	1	low
INCA-TNBC-10	2.132785763	1	0.4818617385	1	high
INCA-TNBC-11	5	0	0.5393566051	1	high
INCA-TNBC-12	5	0	0.5393566051	1	high
INCA-TNBC-13	1.341546886	0	0.7830253251	1	low
INCA-TNBC-14	1.341546886	0	0.7830253251	1	low
INCA-TNBC-15	0.9965776865	1	0.8980150582	1	high
INCA-TNBC-16	0.9965776865	1	0.8980150582	1	high
INCA-TNBC-17	5	0	5	0	high
INCA-TNBC-18	5	0	5	0	high
INCA-TNBC-19	5	0	5	0	high
INCA-TNBC-20	5	0	5	0	high
INCA-TNBC-21	2.01779603	1	1.125256674	1	high
INCA-TNBC-22	3.216974675	0	3.216974675	0	low
INCA-TNBC-23	1.199178645	1	0.8952772074	1	high
INCA-TNBC-24	3.071868583	1	1.415468857	1	low
INCA-TNBC-25	3.589322382	1	1.180013689	1	low
INCA-TNBC-26	5	0	5	0	high
INCA-TNBC-27	5	0	5	0	high
INCA-TNBC-28	1.954825462	1	1.850787132	1	high
INCA-TNBC-29	4.793976728	1	1.393566051	1	high
INCA-TNBC-30	5	0	5	0	high
INCA-TNBC-31	5	0	5	0	high
INCA-TNBC-32	5	0	5	0	low
INCA-TNBC-33	5	0	5	0	low
INCA-TNBC-34	0.7994524298	1	0.7173169062	1	low
INCA-TNBC-35	3.071868583	1	2.685831622	1	high
INCA-TNBC-36	5	0	5	0	low
INCA-TNBC-37	1.927446954	0	1.927446954	0	high
INCA-TNBC-38	1.284052019	1	1.018480493	1	high
INCA-TNBC-39	5	0	3.16495551	1	low
INCA-TNBC-40	5	0	5	0	low
INCA-TNBC-41	4.588637919	0	4.588637919	0	low
INCA-TNBC-42	4.219028063	0	4.219028063	0	low
INCA-TNBC-43	5	0	5	0	high
INCA-TNBC-44	3.89596167	0	3.16495551	1	low
INCA-TNBC-45	4.651608487	0	4.651608487	0	low
INCA-TNBC-46	5	0	5	0	low
INCA-TNBC-47	1.204654346	1	1.108829569	1	low
INCA-TNBC-48	5	0	5	0	low
INCA-TNBC-49	5	0	5	0	low
INCA-TNBC-50	4.021902806	0	4.021902806	0	low
INCA-TNBC-51	2.036960986	1	1.626283368	1	high
INCA-TNBC-52	5	0	5	0	low
INCA-TNBC-53	1.590691307	1	1.45927447	1	high
INCA-TNBC-54	5	0	5	0	high
INCA-TNBC-55	5	0	5	0	high
INCA-TNBC-56	5	0	5	0	high
INCA-TNBC-57	1.166324435	1	0.8268309377	1	high
INCA-TNBC-58	5	0	5	0	high
INCA-TNBC-59	1.675564682	1	0.9363449692	1	low
INCA-TNBC-60	5	0	5	0	low
INCA-TNBC-61	1.316906229	0	1.316906229	0	low
INCA-TNBC-62	0.8268309377	1	0.7802874743	1	low
INCA-TNBC-63	1.691991786	1	1.289527721	1	high
INCA-TNBC-64	1.691991786	1	1.289527721	1	high
INCA-TNBC-65	5	0	5	0	low
INCA-TNBC-66	3.947980835	1	2.932238193	1	high
INCA-TNBC-67	2.948665298	1	1.694729637	1	high
INCA-TNBC-68	5	0	5	0	high
INCA-TNBC-69	5	0	5	0	high
INCA-TNBC-70	4.933607118	1	4.845995893	1	low
INCA-TNBC-71	1.70568104	0	1.70568104	0	low
INCA-TNBC-72	3.247091034	0	3.247091034	0	high
INCA-TNBC-73	3.455167693	0	3.455167693	0	high
INCA-TNBC-74	3.663244353	0	0.7474332649	1	high
INCA-TNBC-75	3.419575633	0	3.419575633	0	low
INCA-TNBC-76	5	0	5	0	high
INCA-TNBC-77	3.195071869	1	1.77412731	1	high
INCA-TNBC-78	3.496235455	0	3.496235455	0	low
INCA-TNBC-79	5	0	5	0	low
INCA-TNBC-80	5	0	5	0	low
INCA-TNBC-81	1.56605065	1	0.424366872	1	high
INCA-TNBC-82	5	0	5	0	high
INCA-TNBC-83	2.685831622	1	1.281314168	1	high
INCA-TNBC-84	2.907597536	0	2.907597536	0	high
INCA-TNBC-85	5	0	5	0	low
INCA-TNBC-86	1.582477755	0	4.216290212	1	low
INCA-TNBC-87	2.247775496	1	1.971252567	1	high
INCA-TNBC-88	1.336071184	1	1.133470226	1	low
INCA-TNBC-89	1.823408624	1	1.511293634	1	high
INCA-TNBC-90	4.542094456	0	4.542094456	0	low
INCA-TNBC-91	1.295003422	1	1.177275838	1	low
INCA-TNBC-92	1.295003422	1	1.177275838	1	low
INCA-TNBC-93	1.295003422	1	1.177275838	1	high
INCA-TNBC-94	1.295003422	1	1.177275838	1	high
INCA-TNBC-95	2.724161533	0	0.5119780972	1	high
INCA-TNBC-96	2.715947981	0	2.715947981	0	low
INCA-TNBC-97	4.977412731	0	4.977412731	0	low
INCA-TNBC-98	1.571526352	1	1.267624914	1	high
INCA-TNBC-99	1.472963723	1	1.193702943	1	high
INCA-TNBC-100	2.499657769	1	2.015058179	1	high
INCA-TNBC-101	2.499657769	1	2.015058179	1	high
INCA-TNBC-102	5	0	0.8596851472	1	low
INCA-TNBC-103	1.013004791	1	0.7091033539	1	low
INCA-TNBC-104	1.672826831	0	1.672826831	0	high
INCA-TNBC-105	2.579055441	1	1.87816564	1	low
INCA-TNBC-106	4.402464066	0	4.402464066	0	NA
INCA-TNBC-107	4.402464066	0	4.402464066	0	NA
INCA-TNBC-108	4.325804244	0	4.325804244	0	low
INCA-TNBC-109	2.442162902	1	1.963039014	1	high
INCA-TNBC-110	2.442162902	1	1.963039014	1	high
INCA-TNBC-111	4.928131417	0	4.928131417	0	low
INCA-TNBC-112	1.952087611	1	0.810403833	1	low

[truncated: 10 more sheets: Fig6g, Fig6i, Fig7b, Fig7c, Fig7d, Fig7e, Fig7f, Fig7g, Fig7i, Fig7k]
