# Supplementary material for: Single-cell resolution characterization of myeloid-derived cell states with implication in cancer outcome
Source: Nat Commun. 2024 Jul 7;15:5694. doi: 10.1038/s41467-024-49916-4 (PMC11228020; doi:10.1038/s41467-024-49916-4)
Supplement: Supplementary file 17 — Source Data [file 41467_2024_49916_MOESM17_ESM.zip › Source_data_supp.xlsx]

## Sheet: S1i_j
Supp Figure 1i,j: Purity of (i) broad cell type clusters and (j) macrophages post-scVI integration, evaluated using ROGUE scores.
patient	rogue_value	pops	technology	broad_celltype	subbroad_celltype
B_cell_10x_DuranteUVM_BSSR0022	0.75	B_cells	10X	B Cells	B Cells
B_cell_10x_DuranteUVM_UMM041L	0.32	B_cells	10X	B Cells	B Cells
B_cell_10x_DuranteUVM_UMM061	0.99	B_cells	10X	B Cells	B Cells
B_cell_10x_DuranteUVM_UMM069	0.98	B_cells	10X	B Cells	B Cells
B_cell_10x_GestilingerOv_Tumor59	0.83	B_cells	10X	B Cells	B Cells
B_cell_10x_GestilingerOv_Tumor76	0.85	B_cells	10X	B Cells	B Cells
B_cell_10x_GestilingerOv_Tumor77	0.85	B_cells	10X	B Cells	B Cells
B_cell_10x_GestilingerOv_Tumor89	0.83	B_cells	10X	B Cells	B Cells
B_cell_10x_GestilingerOv_Tumor90	0.85	B_cells	10X	B Cells	B Cells
B_cell_10x_HLCALUAD_2	0.84	B_cells	10X	B Cells	B Cells
B_cell_10x_HLCALUAD_3	0.69	B_cells	10X	B Cells	B Cells
B_cell_10x_MaHCC_S12_	0.81	B_cells	10X	B Cells	B Cells
B_cell_10x_MaHCC_S16_	0.96	B_cells	10X	B Cells	B Cells
B_cell_10x_MaHCC_S19_	0.86	B_cells	10X	B Cells	B Cells
B_cell_10x_MaHCC_S300	0.84	B_cells	10X	B Cells	B Cells
B_cell_10x_MaHCC_S355	0.79	B_cells	10X	B Cells	B Cells
B_cell_10x_MaHCC_S364	0.91	B_cells	10X	B Cells	B Cells
B_cell_10x_MaHCC_S365	1	B_cells	10X	B Cells	B Cells
B_cell_10x_QianBRCA_BC_1	0.68	B_cells	10X	B Cells	B Cells
B_cell_10x_QianBRCA_BC_2	0.62	B_cells	10X	B Cells	B Cells
B_cell_10x_QianBRCA_BC_3	0.34	B_cells	10X	B Cells	B Cells
B_cell_10x_QianBRCA_BC_4	0.67	B_cells	10X	B Cells	B Cells
B_cell_10x_QianBRCA_BC_5	0.76	B_cells	10X	B Cells	B Cells
B_cell_10x_QianBRCA_BC_8	0.79	B_cells	10X	B Cells	B Cells
B_cell_10x_QianBRCA_BC_9	0.87	B_cells	10X	B Cells	B Cells
B_cell_10x_QianBRCA_BC_10	0.93	B_cells	10X	B Cells	B Cells
B_cell_10x_QianBRCA_BC_11	0.47	B_cells	10X	B Cells	B Cells
B_cell_10x_QianBRCA_BC_13	0.54	B_cells	10X	B Cells	B Cells
B_cell_10x_QianCRC_CRC_1	0.88	B_cells	10X	B Cells	B Cells
B_cell_10x_QianCRC_CRC_2	0.77	B_cells	10X	B Cells	B Cells
B_cell_10x_QianCRC_CRC_3	0.7	B_cells	10X	B Cells	B Cells
B_cell_10x_QianCRC_CRC_4	0.68	B_cells	10X	B Cells	B Cells
B_cell_10x_QianCRC_CRC_5	0.75	B_cells	10X	B Cells	B Cells
B_cell_10x_QianCRC_CRC_6	0.75	B_cells	10X	B Cells	B Cells
B_cell_10x_QianCRC_CRC_7	0.8	B_cells	10X	B Cells	B Cells
B_cell_10x_QianLUAD_LC_1	0.9	B_cells	10X	B Cells	B Cells
B_cell_10x_QianLUAD_LC_2	0.87	B_cells	10X	B Cells	B Cells
B_cell_10x_QianLUAD_LC_3	0.83	B_cells	10X	B Cells	B Cells
B_cell_10x_QianLUAD_LC_4	0.72	B_cells	10X	B Cells	B Cells
B_cell_10x_QianLUAD_LC_5	0.83	B_cells	10X	B Cells	B Cells
B_cell_10x_QianLUAD_LC_7	0.83	B_cells	10X	B Cells	B Cells
B_cell_10x_QianLUAD_LC_8	0.83	B_cells	10X	B Cells	B Cells
B_cell_10x_QianOv_OvC_1	0.81	B_cells	10X	B Cells	B Cells
B_cell_10x_QianOv_OvC_2	1	B_cells	10X	B Cells	B Cells
B_cell_10x_QianOv_OvC_3	0.73	B_cells	10X	B Cells	B Cells
B_cell_10x_QianOv_OvC_4	0.69	B_cells	10X	B Cells	B Cells
B_cell_10x_QianOv_OvC_5	0.93	B_cells	10X	B Cells	B Cells
B_cell_10x_SoleSKCM_S4	0.94	B_cells	10X	B Cells	B Cells
B_cell_10x_ZhengPBMC_1	0.88	B_cells	10X	B Cells	B Cells
B_cell_inDrop_AziziBRCA_1	0.97	B_cells	inDrop	B Cells	B Cells
B_cell_inDrop_AziziBRCA_2	0.95	B_cells	inDrop	B Cells	B Cells
B_cell_inDrop_AziziBRCA_3	0.98	B_cells	inDrop	B Cells	B Cells
B_cell_inDrop_AziziBRCA_4	0.95	B_cells	inDrop	B Cells	B Cells
B_cell_inDrop_AziziBRCA_5	0.93	B_cells	inDrop	B Cells	B Cells
B_cell_inDrop_AziziBRCA_6	0.95	B_cells	inDrop	B Cells	B Cells
B_cell_inDrop_AziziBRCA_7	0.96	B_cells	inDrop	B Cells	B Cells
B_cell_inDrop_AziziBRCA_8	0.93	B_cells	inDrop	B Cells	B Cells
B_cell_inDrop_ZilionisLUAD_p1	0.76	B_cells	inDrop	B Cells	B Cells
B_cell_inDrop_ZilionisLUAD_p2	0.85	B_cells	inDrop	B Cells	B Cells
B_cell_inDrop_ZilionisLUAD_p3	0.84	B_cells	inDrop	B Cells	B Cells
B_cell_inDrop_ZilionisLUAD_p4	0.94	B_cells	inDrop	B Cells	B Cells
B_cell_inDrop_ZilionisLUAD_p5	0.84	B_cells	inDrop	B Cells	B Cells
B_cell_inDrop_ZilionisLUAD_p6	0.78	B_cells	inDrop	B Cells	B Cells
B_cell_inDrop_ZilionisLUAD_p7	0.86	B_cells	inDrop	B Cells	B Cells
B_cell_smartseq2_HLCALUAD_1	0.65	B_cells	inDrop	B Cells	B Cells
B_cell_smartseq2_JerbyMEL_Mel60	0.8	B_cells	inDrop	B Cells	B Cells
B_cell_smartseq2_JerbyMEL_Mel72	0.96	B_cells	inDrop	B Cells	B Cells
B_cell_smartseq2_JerbyMEL_Mel74	0.92	B_cells	inDrop	B Cells	B Cells
B_cell_smartseq2_JerbyMEL_Mel79	0.76	B_cells	inDrop	B Cells	B Cells
B_cell_smartseq2_JerbyMEL_Mel80	0.72	B_cells	inDrop	B Cells	B Cells
B_cell_smartseq2_JerbyMEL_Mel84	1	B_cells	inDrop	B Cells	B Cells
B_cell_smartseq2_JerbyMEL_Mel88	0.66	B_cells	inDrop	B Cells	B Cells
B_cell_smartseq2_JerbyMEL_Mel89	0.66	B_cells	inDrop	B Cells	B Cells
B_cell_smartseq2_JerbyMEL_Mel94	0.78	B_cells	inDrop	B Cells	B Cells
B_cell_smartseq2_JerbyMEL_Mel98	0.69	B_cells	inDrop	B Cells	B Cells
B_cell_smartseq2_JerbyMEL_Mel102	0.61	B_cells	inDrop	B Cells	B Cells
B_cell_smartseq2_JerbyMEL_Mel103	0.59	B_cells	inDrop	B Cells	B Cells
B_cell_smartseq2_JerbyMEL_Mel105	0.95	B_cells	inDrop	B Cells	B Cells
B_cell_smartseq2_JerbyMEL_Mel106	1	B_cells	inDrop	B Cells	B Cells
B_cell_smartseq2_JerbyMEL_Mel112	1	B_cells	inDrop	B Cells	B Cells
B_cell_smartseq2_JerbyMEL_Mel116	0.9	B_cells	inDrop	B Cells	B Cells
B_cell_smartseq2_JerbyMEL_Mel121.1	0.85	B_cells	inDrop	B Cells	B Cells
B_cell_smartseq2_JerbyMEL_Mel128	1	B_cells	inDrop	B Cells	B Cells
B_cell_smartseq2_JerbyMEL_Mel478	0.81	B_cells	inDrop	B Cells	B Cells
B_cell_smartseq2_KaraayvazBRCA_PT084	0.61	B_cells	inDrop	B Cells	B Cells
breast_tumor_10x_QianBRCA_BC_1	0.96	breast_tumor	10X	Epithelial/Malignant Cells	Epithelial/Malignant Cells
breast_tumor_10x_QianBRCA_BC_2	0.97	breast_tumor	10X	Epithelial/Malignant Cells	Epithelial/Malignant Cells
breast_tumor_10x_QianBRCA_BC_3	0.89	breast_tumor	10X	Epithelial/Malignant Cells	Epithelial/Malignant Cells
breast_tumor_10x_QianBRCA_BC_4	0.87	breast_tumor	10X	Epithelial/Malignant Cells	Epithelial/Malignant Cells
breast_tumor_10x_QianBRCA_BC_5	0.85	breast_tumor	10X	Epithelial/Malignant Cells	Epithelial/Malignant Cells
breast_tumor_10x_QianBRCA_BC_6	0.97	breast_tumor	10X	Epithelial/Malignant Cells	Epithelial/Malignant Cells
breast_tumor_10x_QianBRCA_BC_7	0.91	breast_tumor	10X	Epithelial/Malignant Cells	Epithelial/Malignant Cells
breast_tumor_10x_QianBRCA_BC_8	0.93	breast_tumor	10X	Epithelial/Malignant Cells	Epithelial/Malignant Cells
breast_tumor_10x_QianBRCA_BC_9	0.94	breast_tumor	10X	Epithelial/Malignant Cells	Epithelial/Malignant Cells
breast_tumor_10x_QianBRCA_BC_11	0.91	breast_tumor	10X	Epithelial/Malignant Cells	Epithelial/Malignant Cells
breast_tumor_10x_QianBRCA_BC_13	0.99	breast_tumor	10X	Epithelial/Malignant Cells	Epithelial/Malignant Cells
breast_tumor_10x_QianBRCA_BC_14	0.89	breast_tumor	10X	Epithelial/Malignant Cells	Epithelial/Malignant Cells
breast_tumor_smartseq2_KaraayvazBRCA_PT039	0.89	breast_tumor	smartseq2	Epithelial/Malignant Cells	Epithelial/Malignant Cells
breast_tumor_smartseq2_KaraayvazBRCA_PT081	0.87	breast_tumor	smartseq2	Epithelial/Malignant Cells	Epithelial/Malignant Cells
breast_tumor_smartseq2_KaraayvazBRCA_PT084	0.89	breast_tumor	smartseq2	Epithelial/Malignant Cells	Epithelial/Malignant Cells
breast_tumor_smartseq2_KaraayvazBRCA_PT089	0.83	breast_tumor	smartseq2	Epithelial/Malignant Cells	Epithelial/Malignant Cells
breast_tumor_smartseq2_KaraayvazBRCA_PT126	0.96	breast_tumor	smartseq2	Epithelial/Malignant Cells	Epithelial/Malignant Cells
cdc_lamp3_10x_GestilingerOv_Tumor59	1	cDC_LAMP3	10X	Mononuclear Phagocytes	Conventional Dendritic Cells
cdc_lamp3_10x_HLCALUAD_3	1	cDC_LAMP3	10X	Mononuclear Phagocytes	Conventional Dendritic Cells
cdc_lamp3_10x_MaHCC_S19_	1	cDC_LAMP3	10X	Mononuclear Phagocytes	Conventional Dendritic Cells
cdc_lamp3_10x_QianCRC_CRC_3	0.99	cDC_LAMP3	10X	Mononuclear Phagocytes	Conventional Dendritic Cells
cdc_lamp3_10x_QianLUAD_LC_4	0.99	cDC_LAMP3	10X	Mononuclear Phagocytes	Conventional Dendritic Cells
cdc_lamp3_10x_QianLUAD_LC_5	0.98	cDC_LAMP3	10X	Mononuclear Phagocytes	Conventional Dendritic Cells
cdc_lamp3_10x_QianLUAD_LC_7	0.98	cDC_LAMP3	10X	Mononuclear Phagocytes	Conventional Dendritic Cells
cdc_lamp3_10x_SoleSKCM_S5	1	cDC_LAMP3	10X	Mononuclear Phagocytes	Conventional Dendritic Cells
cdc_lamp3_inDrop_ZilionisLUAD_p1	1	cDC_LAMP3	inDrop	Mononuclear Phagocytes	Conventional Dendritic Cells
cdc1_clec9a_10x_DuranteUVM_UMM041L	0.97	cDC1_CLEC9A	10X	Mononuclear Phagocytes	Conventional Dendritic Cells
cdc1_clec9a_10x_GestilingerOv_Tumor59	0.97	cDC1_CLEC9A	10X	Mononuclear Phagocytes	Conventional Dendritic Cells
cdc1_clec9a_10x_HLCALUAD_3	0.96	cDC1_CLEC9A	10X	Mononuclear Phagocytes	Conventional Dendritic Cells
cdc1_clec9a_10x_MaHCC_S15_	0.98	cDC1_CLEC9A	10X	Mononuclear Phagocytes	Conventional Dendritic Cells
cdc1_clec9a_10x_QianLUAD_LC_3	0.98	cDC1_CLEC9A	10X	Mononuclear Phagocytes	Conventional Dendritic Cells
cdc1_clec9a_10x_QianLUAD_LC_4	0.97	cDC1_CLEC9A	10X	Mononuclear Phagocytes	Conventional Dendritic Cells
cdc1_clec9a_10x_QianLUAD_LC_5	0.95	cDC1_CLEC9A	10X	Mononuclear Phagocytes	Conventional Dendritic Cells
cdc1_clec9a_10x_QianLUAD_LC_7	0.99	cDC1_CLEC9A	10X	Mononuclear Phagocytes	Conventional Dendritic Cells
cdc1_clec9a_10x_QianOv_OvC_1	0.98	cDC1_CLEC9A	10X	Mononuclear Phagocytes	Conventional Dendritic Cells
cdc1_clec9a_10x_SoleSKCM_S1	0.96	cDC1_CLEC9A	10X	Mononuclear Phagocytes	Conventional Dendritic Cells
cdc1_clec9a_10x_SoleSKCM_S3	0.99	cDC1_CLEC9A	10X	Mononuclear Phagocytes	Conventional Dendritic Cells
cdc1_clec9a_10x_SoleSKCM_S5	0.98	cDC1_CLEC9A	10X	Mononuclear Phagocytes	Conventional Dendritic Cells
cdc1_clec9a_inDrop_AziziBRCA_3	1	cDC1_CLEC9A	inDrop	Mononuclear Phagocytes	Conventional Dendritic Cells
cdc1_clec9a_inDrop_AziziBRCA_6	1	cDC1_CLEC9A	inDrop	Mononuclear Phagocytes	Conventional Dendritic Cells
cdc1_clec9a_inDrop_AziziBRCA_7	1	cDC1_CLEC9A	inDrop	Mononuclear Phagocytes	Conventional Dendritic Cells
cdc1_clec9a_inDrop_ZilionisLUAD_p1	0.99	cDC1_CLEC9A	inDrop	Mononuclear Phagocytes	Conventional Dendritic Cells
cdc1_clec9a_inDrop_ZilionisLUAD_p3	1	cDC1_CLEC9A	inDrop	Mononuclear Phagocytes	Conventional Dendritic Cells
cdc1_clec9a_inDrop_ZilionisLUAD_p4	1	cDC1_CLEC9A	inDrop	Mononuclear Phagocytes	Conventional Dendritic Cells
cdc1_clec9a_inDrop_ZilionisLUAD_p6	1	cDC1_CLEC9A	inDrop	Mononuclear Phagocytes	Conventional Dendritic Cells
cdc1_clec9a_inDrop_ZilionisLUAD_p7	1	cDC1_CLEC9A	inDrop	Mononuclear Phagocytes	Conventional Dendritic Cells
cdc2_cd14_10x_GestilingerOv_Tumor59	0.99	MoDC_CD14	10X	Mononuclear Phagocytes	Conventional Dendritic Cells
cdc2_cd14_10x_GestilingerOv_Tumor89	0.99	MoDC_CD14	10X	Mononuclear Phagocytes	Conventional Dendritic Cells
cdc2_cd14_10x_HLCALUAD_2	0.97	MoDC_CD14	10X	Mononuclear Phagocytes	Conventional Dendritic Cells
cdc2_cd14_10x_HLCALUAD_3	0.94	MoDC_CD14	10X	Mononuclear Phagocytes	Conventional Dendritic Cells
cdc2_cd14_10x_MaHCC_S15_	0.98	MoDC_CD14	10X	Mononuclear Phagocytes	Conventional Dendritic Cells
cdc2_cd14_10x_QianBRCA_BC_10	0.99	MoDC_CD14	10X	Mononuclear Phagocytes	Conventional Dendritic Cells
cdc2_cd14_10x_QianCRC_CRC_1	0.98	MoDC_CD14	10X	Mononuclear Phagocytes	Conventional Dendritic Cells
cdc2_cd14_10x_QianCRC_CRC_2	0.97	MoDC_CD14	10X	Mononuclear Phagocytes	Conventional Dendritic Cells
cdc2_cd14_10x_QianLUAD_LC_3	0.99	MoDC_CD14	10X	Mononuclear Phagocytes	Conventional Dendritic Cells
cdc2_cd14_10x_QianLUAD_LC_4	0.99	MoDC_CD14	10X	Mononuclear Phagocytes	Conventional Dendritic Cells
cdc2_cd14_10x_QianLUAD_LC_5	0.93	MoDC_CD14	10X	Mononuclear Phagocytes	Conventional Dendritic Cells
cdc2_cd14_10x_QianLUAD_LC_7	0.96	MoDC_CD14	10X	Mononuclear Phagocytes	Conventional Dendritic Cells
cdc2_cd14_10x_QianOv_OvC_1	0.93	MoDC_CD14	10X	Mononuclear Phagocytes	Conventional Dendritic Cells
cdc2_cd14_10x_ZhengPBMC_1	0.99	MoDC_CD14	10X	Mononuclear Phagocytes	Conventional Dendritic Cells
cdc2_cd14_inDrop_AziziBRCA_3	0.99	MoDC_CD14	inDrop	Mononuclear Phagocytes	Conventional Dendritic Cells
cdc2_cd14_inDrop_AziziBRCA_4	1	MoDC_CD14	inDrop	Mononuclear Phagocytes	Conventional Dendritic Cells
cdc2_cd14_inDrop_AziziBRCA_7	0.98	MoDC_CD14	inDrop	Mononuclear Phagocytes	Conventional Dendritic Cells
cdc2_cd14_inDrop_AziziBRCA_8	0.96	MoDC_CD14	inDrop	Mononuclear Phagocytes	Conventional Dendritic Cells
cdc2_cd14_inDrop_ZilionisLUAD_p1	0.96	MoDC_CD14	inDrop	Mononuclear Phagocytes	Conventional Dendritic Cells
cdc2_cd14_inDrop_ZilionisLUAD_p5	1	MoDC_CD14	inDrop	Mononuclear Phagocytes	Conventional Dendritic Cells
cdc2_cd14_inDrop_ZilionisLUAD_p6	0.99	MoDC_CD14	inDrop	Mononuclear Phagocytes	Conventional Dendritic Cells
cdc2_cd14_inDrop_ZilionisLUAD_p7	0.99	MoDC_CD14	inDrop	Mononuclear Phagocytes	Conventional Dendritic Cells
cdc2_cd207_10x_GestilingerOv_Tumor59	0.98	cDC2_CD207	10X	Mononuclear Phagocytes	Conventional Dendritic Cells
cdc2_cd207_10x_QianLUAD_LC_2	0.99	cDC2_CD207	10X	Mononuclear Phagocytes	Conventional Dendritic Cells
cdc2_cd207_10x_QianLUAD_LC_3	0.93	cDC2_CD207	10X	Mononuclear Phagocytes	Conventional Dendritic Cells
cdc2_cd207_10x_QianLUAD_LC_5	0.95	cDC2_CD207	10X	Mononuclear Phagocytes	Conventional Dendritic Cells
cdc2_cd207_10x_QianLUAD_LC_7	0.96	cDC2_CD207	10X	Mononuclear Phagocytes	Conventional Dendritic Cells
cdc2_cd207_10x_QianOv_OvC_1	0.94	cDC2_CD207	10X	Mononuclear Phagocytes	Conventional Dendritic Cells
cdc2_cd207_inDrop_ZilionisLUAD_p1	0.96	cDC2_CD207	inDrop	Mononuclear Phagocytes	Conventional Dendritic Cells
cdc2_cd207_inDrop_ZilionisLUAD_p3	0.99	cDC2_CD207	inDrop	Mononuclear Phagocytes	Conventional Dendritic Cells
cdc2_cd207_inDrop_ZilionisLUAD_p4	0.97	cDC2_CD207	inDrop	Mononuclear Phagocytes	Conventional Dendritic Cells
cdc2_cd207_inDrop_ZilionisLUAD_p5	0.98	cDC2_CD207	inDrop	Mononuclear Phagocytes	Conventional Dendritic Cells
cdc2_cd207_inDrop_ZilionisLUAD_p6	0.96	cDC2_CD207	inDrop	Mononuclear Phagocytes	Conventional Dendritic Cells
cdc2_cd207_inDrop_ZilionisLUAD_p7	1	cDC2_CD207	inDrop	Mononuclear Phagocytes	Conventional Dendritic Cells
cdc2_cxcl8_10x_GestilingerOv_Tumor59	1	cDC2_CXCL8	10X	Mononuclear Phagocytes	Conventional Dendritic Cells
cdc2_cxcl8_10x_HLCALUAD_2	0.99	cDC2_CXCL8	10X	Mononuclear Phagocytes	Conventional Dendritic Cells
cdc2_cxcl8_10x_MaHCC_S15_	0.99	cDC2_CXCL8	10X	Mononuclear Phagocytes	Conventional Dendritic Cells
cdc2_cxcl8_10x_QianLUAD_LC_5	0.99	cDC2_CXCL8	10X	Mononuclear Phagocytes	Conventional Dendritic Cells
cdc2_cxcl8_10x_QianLUAD_LC_7	0.96	cDC2_CXCL8	10X	Mononuclear Phagocytes	Conventional Dendritic Cells
cdc2_cxcl8_10x_QianOv_OvC_1	0.98	cDC2_CXCL8	10X	Mononuclear Phagocytes	Conventional Dendritic Cells
cdc2_cxcl8_10x_SoleSKCM_S1	0.99	cDC2_CXCL8	10X	Mononuclear Phagocytes	Conventional Dendritic Cells
cdc2_cxcl8_10x_SoleSKCM_S2	0.98	cDC2_CXCL8	10X	Mononuclear Phagocytes	Conventional Dendritic Cells
cdc2_cxcl8_10x_SoleSKCM_S4	0.99	cDC2_CXCL8	10X	Mononuclear Phagocytes	Conventional Dendritic Cells
cdc2_cxcl8_10x_SoleSKCM_S5	0.96	cDC2_CXCL8	10X	Mononuclear Phagocytes	Conventional Dendritic Cells
cdc2_cxcl8_inDrop_AziziBRCA_3	1	cDC2_CXCL8	inDrop	Mononuclear Phagocytes	Conventional Dendritic Cells
cdc2_cxcl8_inDrop_ZilionisLUAD_p1	0.95	cDC2_CXCL8	inDrop	Mononuclear Phagocytes	Conventional Dendritic Cells
cdc2_cxcl8_inDrop_ZilionisLUAD_p3	0.99	cDC2_CXCL8	inDrop	Mononuclear Phagocytes	Conventional Dendritic Cells
cdc2_cxcl8_inDrop_ZilionisLUAD_p6	0.99	cDC2_CXCL8	inDrop	Mononuclear Phagocytes	Conventional Dendritic Cells
cdc2_cxcl8_inDrop_ZilionisLUAD_p7	0.98	cDC2_CXCL8	inDrop	Mononuclear Phagocytes	Conventional Dendritic Cells
cdc2_fcgr3a_10x_GestilingerOv_Tumor59	0.95	MoDC_FCGR3A	10X	Mononuclear Phagocytes	Conventional Dendritic Cells
cdc2_fcgr3a_10x_QianBRCA_BC_3	1	MoDC_FCGR3A	10X	Mononuclear Phagocytes	Conventional Dendritic Cells
cdc2_fcgr3a_10x_QianLUAD_LC_4	0.94	MoDC_FCGR3A	10X	Mononuclear Phagocytes	Conventional Dendritic Cells
cdc2_fcgr3a_10x_QianLUAD_LC_5	0.94	MoDC_FCGR3A	10X	Mononuclear Phagocytes	Conventional Dendritic Cells
cdc2_fcgr3a_inDrop_AziziBRCA_7	1	MoDC_FCGR3A	inDrop	Mononuclear Phagocytes	Conventional Dendritic Cells
cdc2_fcgr3a_inDrop_ZilionisLUAD_p4	0.98	MoDC_FCGR3A	inDrop	Mononuclear Phagocytes	Conventional Dendritic Cells
cdc2_fcgr3a_inDrop_ZilionisLUAD_p6	0.98	MoDC_FCGR3A	inDrop	Mononuclear Phagocytes	Conventional Dendritic Cells
cdc2a_areg_10x_DuranteUVM_UMM066	0.99	cDC2A_AREG	10X	Mononuclear Phagocytes	Conventional Dendritic Cells
cdc2a_areg_10x_DuranteUVM_UMM067L	0.97	cDC2A_AREG	10X	Mononuclear Phagocytes	Conventional Dendritic Cells
cdc2a_areg_10x_GestilingerOv_Tumor59	0.96	cDC2A_AREG	10X	Mononuclear Phagocytes	Conventional Dendritic Cells
cdc2a_areg_10x_GestilingerOv_Tumor89	0.95	cDC2A_AREG	10X	Mononuclear Phagocytes	Conventional Dendritic Cells
cdc2a_areg_10x_GestilingerOv_Tumor90	0.96	cDC2A_AREG	10X	Mononuclear Phagocytes	Conventional Dendritic Cells
cdc2a_areg_10x_HLCALUAD_2	0.91	cDC2A_AREG	10X	Mononuclear Phagocytes	Conventional Dendritic Cells
cdc2a_areg_10x_HLCALUAD_3	0.94	cDC2A_AREG	10X	Mononuclear Phagocytes	Conventional Dendritic Cells
cdc2a_areg_10x_MaHCC_S15_	0.98	cDC2A_AREG	10X	Mononuclear Phagocytes	Conventional Dendritic Cells
cdc2a_areg_10x_MaHCC_S300	0.97	cDC2A_AREG	10X	Mononuclear Phagocytes	Conventional Dendritic Cells
cdc2a_areg_10x_QianBRCA_BC_1	0.96	cDC2A_AREG	10X	Mononuclear Phagocytes	Conventional Dendritic Cells
cdc2a_areg_10x_QianBRCA_BC_5	0.94	cDC2A_AREG	10X	Mononuclear Phagocytes	Conventional Dendritic Cells
cdc2a_areg_10x_QianCRC_CRC_2	0.96	cDC2A_AREG	10X	Mononuclear Phagocytes	Conventional Dendritic Cells
cdc2a_areg_10x_QianCRC_CRC_3	0.99	cDC2A_AREG	10X	Mononuclear Phagocytes	Conventional Dendritic Cells
cdc2a_areg_10x_QianLUAD_LC_1	1	cDC2A_AREG	10X	Mononuclear Phagocytes	Conventional Dendritic Cells
cdc2a_areg_10x_QianLUAD_LC_3	0.98	cDC2A_AREG	10X	Mononuclear Phagocytes	Conventional Dendritic Cells
cdc2a_areg_10x_QianLUAD_LC_4	1	cDC2A_AREG	10X	Mononuclear Phagocytes	Conventional Dendritic Cells
cdc2a_areg_10x_QianLUAD_LC_5	0.91	cDC2A_AREG	10X	Mononuclear Phagocytes	Conventional Dendritic Cells
cdc2a_areg_10x_QianLUAD_LC_7	0.92	cDC2A_AREG	10X	Mononuclear Phagocytes	Conventional Dendritic Cells
cdc2a_areg_10x_QianOv_OvC_1	0.93	cDC2A_AREG	10X	Mononuclear Phagocytes	Conventional Dendritic Cells
cdc2a_areg_10x_SoleSKCM_S1	0.94	cDC2A_AREG	10X	Mononuclear Phagocytes	Conventional Dendritic Cells
cdc2a_areg_10x_SoleSKCM_S2	0.94	cDC2A_AREG	10X	Mononuclear Phagocytes	Conventional Dendritic Cells
cdc2a_areg_10x_SoleSKCM_S4	0.97	cDC2A_AREG	10X	Mononuclear Phagocytes	Conventional Dendritic Cells
cdc2a_areg_10x_SoleSKCM_S5	0.98	cDC2A_AREG	10X	Mononuclear Phagocytes	Conventional Dendritic Cells
cdc2a_areg_inDrop_AziziBRCA_2	0.99	cDC2A_AREG	inDrop	Mononuclear Phagocytes	Conventional Dendritic Cells
cdc2a_areg_inDrop_AziziBRCA_3	0.99	cDC2A_AREG	inDrop	Mononuclear Phagocytes	Conventional Dendritic Cells
cdc2a_areg_inDrop_AziziBRCA_4	0.99	cDC2A_AREG	inDrop	Mononuclear Phagocytes	Conventional Dendritic Cells
cdc2a_areg_inDrop_AziziBRCA_6	0.95	cDC2A_AREG	inDrop	Mononuclear Phagocytes	Conventional Dendritic Cells
cdc2a_areg_inDrop_AziziBRCA_7	0.98	cDC2A_AREG	inDrop	Mononuclear Phagocytes	Conventional Dendritic Cells
cdc2a_areg_inDrop_AziziBRCA_8	1	cDC2A_AREG	inDrop	Mononuclear Phagocytes	Conventional Dendritic Cells
cdc2a_areg_inDrop_ZilionisLUAD_p1	0.95	cDC2A_AREG	inDrop	Mononuclear Phagocytes	Conventional Dendritic Cells
cdc2a_areg_inDrop_ZilionisLUAD_p3	0.94	cDC2A_AREG	inDrop	Mononuclear Phagocytes	Conventional Dendritic Cells
cdc2a_areg_inDrop_ZilionisLUAD_p4	0.97	cDC2A_AREG	inDrop	Mononuclear Phagocytes	Conventional Dendritic Cells
cdc2a_areg_inDrop_ZilionisLUAD_p5	0.99	cDC2A_AREG	inDrop	Mononuclear Phagocytes	Conventional Dendritic Cells
cdc2a_areg_inDrop_ZilionisLUAD_p6	0.96	cDC2A_AREG	inDrop	Mononuclear Phagocytes	Conventional Dendritic Cells
cdc2a_areg_inDrop_ZilionisLUAD_p7	0.99	cDC2A_AREG	inDrop	Mononuclear Phagocytes	Conventional Dendritic Cells
cdc2b_fcer1a_10x_GestilingerOv_Tumor59	0.99	cDC2B_FCER1A	10X	Mononuclear Phagocytes	Conventional Dendritic Cells
cdc2b_fcer1a_10x_HLCALUAD_3	0.93	cDC2B_FCER1A	10X	Mononuclear Phagocytes	Conventional Dendritic Cells
cdc2b_fcer1a_10x_QianBRCA_BC_1	0.98	cDC2B_FCER1A	10X	Mononuclear Phagocytes	Conventional Dendritic Cells
cdc2b_fcer1a_10x_QianBRCA_BC_5	0.99	cDC2B_FCER1A	10X	Mononuclear Phagocytes	Conventional Dendritic Cells
cdc2b_fcer1a_10x_QianCRC_CRC_2	0.97	cDC2B_FCER1A	10X	Mononuclear Phagocytes	Conventional Dendritic Cells
cdc2b_fcer1a_10x_QianCRC_CRC_3	0.99	cDC2B_FCER1A	10X	Mononuclear Phagocytes	Conventional Dendritic Cells
cdc2b_fcer1a_10x_QianLUAD_LC_4	1	cDC2B_FCER1A	10X	Mononuclear Phagocytes	Conventional Dendritic Cells
cdc2b_fcer1a_10x_QianLUAD_LC_5	0.98	cDC2B_FCER1A	10X	Mononuclear Phagocytes	Conventional Dendritic Cells
cdc2b_fcer1a_10x_QianLUAD_LC_7	0.92	cDC2B_FCER1A	10X	Mononuclear Phagocytes	Conventional Dendritic Cells
cdc2b_fcer1a_10x_QianOv_OvC_1	0.98	cDC2B_FCER1A	10X	Mononuclear Phagocytes	Conventional Dendritic Cells
cdc2b_fcer1a_10x_QianOv_OvC_2	0.97	cDC2B_FCER1A	10X	Mononuclear Phagocytes	Conventional Dendritic Cells
cdc2b_fcer1a_10x_QianOv_OvC_3	0.99	cDC2B_FCER1A	10X	Mononuclear Phagocytes	Conventional Dendritic Cells
cdc2b_fcer1a_10x_QianOv_OvC_4	0.99	cDC2B_FCER1A	10X	Mononuclear Phagocytes	Conventional Dendritic Cells
cdc2b_fcer1a_10x_SoleSKCM_S1	0.97	cDC2B_FCER1A	10X	Mononuclear Phagocytes	Conventional Dendritic Cells
cdc2b_fcer1a_10x_SoleSKCM_S2	0.97	cDC2B_FCER1A	10X	Mononuclear Phagocytes	Conventional Dendritic Cells
cdc2b_fcer1a_10x_SoleSKCM_S5	0.99	cDC2B_FCER1A	10X	Mononuclear Phagocytes	Conventional Dendritic Cells
cdc2b_fcer1a_10x_ZhengPBMC_1	0.99	cDC2B_FCER1A	10X	Mononuclear Phagocytes	Conventional Dendritic Cells
cdc2b_fcer1a_inDrop_AziziBRCA_1	1	cDC2B_FCER1A	inDrop	Mononuclear Phagocytes	Conventional Dendritic Cells
cdc2b_fcer1a_inDrop_AziziBRCA_3	0.97	cDC2B_FCER1A	inDrop	Mononuclear Phagocytes	Conventional Dendritic Cells
cdc2b_fcer1a_inDrop_AziziBRCA_4	1	cDC2B_FCER1A	inDrop	Mononuclear Phagocytes	Conventional Dendritic Cells
cdc2b_fcer1a_inDrop_AziziBRCA_8	1	cDC2B_FCER1A	inDrop	Mononuclear Phagocytes	Conventional Dendritic Cells
cdc2b_fcer1a_inDrop_ZilionisLUAD_p1	1	cDC2B_FCER1A	inDrop	Mononuclear Phagocytes	Conventional Dendritic Cells
cdc2b_fcer1a_inDrop_ZilionisLUAD_p3	1	cDC2B_FCER1A	inDrop	Mononuclear Phagocytes	Conventional Dendritic Cells
colorectal_tumor_10x_QianCRC_CRC_1	0.9	colorectal_tumor	10X	Epithelial/Malignant Cells	Epithelial/Malignant Cells
colorectal_tumor_10x_QianCRC_CRC_2	0.99	colorectal_tumor	10X	Epithelial/Malignant Cells	Epithelial/Malignant Cells
colorectal_tumor_10x_QianCRC_CRC_3	0.91	colorectal_tumor	10X	Epithelial/Malignant Cells	Epithelial/Malignant Cells
colorectal_tumor_10x_QianCRC_CRC_4	0.98	colorectal_tumor	10X	Epithelial/Malignant Cells	Epithelial/Malignant Cells
Endothelial_10x_DuranteUVM_BSSR0022	0.95	Endothelial	10X	Endothelial Cells	Endothelial Cells
Endothelial_10x_DuranteUVM_UMM065	1	Endothelial	10X	Endothelial Cells	Endothelial Cells
Endothelial_10x_DuranteUVM_UMM066	1	Endothelial	10X	Endothelial Cells	Endothelial Cells
Endothelial_10x_DuranteUVM_UMM067L	0.87	Endothelial	10X	Endothelial Cells	Endothelial Cells
Endothelial_10x_GestilingerOv_Tumor59	0.93	Endothelial	10X	Endothelial Cells	Endothelial Cells
Endothelial_10x_GestilingerOv_Tumor76	0.93	Endothelial	10X	Endothelial Cells	Endothelial Cells
Endothelial_10x_GestilingerOv_Tumor77	0.95	Endothelial	10X	Endothelial Cells	Endothelial Cells
Endothelial_10x_GestilingerOv_Tumor89	0.9	Endothelial	10X	Endothelial Cells	Endothelial Cells
Endothelial_10x_GestilingerOv_Tumor90	0.92	Endothelial	10X	Endothelial Cells	Endothelial Cells
Endothelial_10x_HLCALUAD_2	0.89	Endothelial	10X	Endothelial Cells	Endothelial Cells
Endothelial_10x_HLCALUAD_3	0.9	Endothelial	10X	Endothelial Cells	Endothelial Cells
Endothelial_10x_MaHCC_S02_	0.89	Endothelial	10X	Endothelial Cells	Endothelial Cells
Endothelial_10x_MaHCC_S10_	0.96	Endothelial	10X	Endothelial Cells	Endothelial Cells
Endothelial_10x_MaHCC_S11_	0.94	Endothelial	10X	Endothelial Cells	Endothelial Cells
Endothelial_10x_MaHCC_S12_	1	Endothelial	10X	Endothelial Cells	Endothelial Cells
Endothelial_10x_MaHCC_S15_	0.89	Endothelial	10X	Endothelial Cells	Endothelial Cells
Endothelial_10x_MaHCC_S351	0.96	Endothelial	10X	Endothelial Cells	Endothelial Cells
Endothelial_10x_MaHCC_S355	0.99	Endothelial	10X	Endothelial Cells	Endothelial Cells
Endothelial_10x_MaHCC_S365	0.96	Endothelial	10X	Endothelial Cells	Endothelial Cells
Endothelial_10x_QianBRCA_BC_1	0.87	Endothelial	10X	Endothelial Cells	Endothelial Cells
Endothelial_10x_QianBRCA_BC_2	0.96	Endothelial	10X	Endothelial Cells	Endothelial Cells
Endothelial_10x_QianBRCA_BC_3	0.94	Endothelial	10X	Endothelial Cells	Endothelial Cells
Endothelial_10x_QianBRCA_BC_4	0.9	Endothelial	10X	Endothelial Cells	Endothelial Cells
Endothelial_10x_QianBRCA_BC_5	0.89	Endothelial	10X	Endothelial Cells	Endothelial Cells
Endothelial_10x_QianBRCA_BC_6	0.94	Endothelial	10X	Endothelial Cells	Endothelial Cells
Endothelial_10x_QianBRCA_BC_7	0.96	Endothelial	10X	Endothelial Cells	Endothelial Cells
Endothelial_10x_QianBRCA_BC_8	0.91	Endothelial	10X	Endothelial Cells	Endothelial Cells
Endothelial_10x_QianBRCA_BC_9	0.9	Endothelial	10X	Endothelial Cells	Endothelial Cells
Endothelial_10x_QianBRCA_BC_10	0.95	Endothelial	10X	Endothelial Cells	Endothelial Cells
Endothelial_10x_QianBRCA_BC_11	0.89	Endothelial	10X	Endothelial Cells	Endothelial Cells
Endothelial_10x_QianBRCA_BC_12	1	Endothelial	10X	Endothelial Cells	Endothelial Cells
Endothelial_10x_QianBRCA_BC_13	0.97	Endothelial	10X	Endothelial Cells	Endothelial Cells
Endothelial_10x_QianBRCA_BC_14	0.91	Endothelial	10X	Endothelial Cells	Endothelial Cells
Endothelial_10x_QianCRC_CRC_1	0.87	Endothelial	10X	Endothelial Cells	Endothelial Cells
Endothelial_10x_QianCRC_CRC_2	0.87	Endothelial	10X	Endothelial Cells	Endothelial Cells
Endothelial_10x_QianCRC_CRC_3	0.89	Endothelial	10X	Endothelial Cells	Endothelial Cells
Endothelial_10x_QianCRC_CRC_4	0.86	Endothelial	10X	Endothelial Cells	Endothelial Cells
Endothelial_10x_QianCRC_CRC_5	0.91	Endothelial	10X	Endothelial Cells	Endothelial Cells
Endothelial_10x_QianCRC_CRC_6	0.94	Endothelial	10X	Endothelial Cells	Endothelial Cells
Endothelial_10x_QianCRC_CRC_7	0.89	Endothelial	10X	Endothelial Cells	Endothelial Cells
Endothelial_10x_QianLUAD_LC_2	0.96	Endothelial	10X	Endothelial Cells	Endothelial Cells
Endothelial_10x_QianLUAD_LC_3	0.89	Endothelial	10X	Endothelial Cells	Endothelial Cells
Endothelial_10x_QianLUAD_LC_4	0.96	Endothelial	10X	Endothelial Cells	Endothelial Cells
Endothelial_10x_QianLUAD_LC_5	0.9	Endothelial	10X	Endothelial Cells	Endothelial Cells
Endothelial_10x_QianLUAD_LC_6	0.96	Endothelial	10X	Endothelial Cells	Endothelial Cells
Endothelial_10x_QianLUAD_LC_7	0.94	Endothelial	10X	Endothelial Cells	Endothelial Cells
Endothelial_10x_QianLUAD_LC_8	0.94	Endothelial	10X	Endothelial Cells	Endothelial Cells
Endothelial_10x_QianOv_OvC_1	0.9	Endothelial	10X	Endothelial Cells	Endothelial Cells
Endothelial_10x_QianOv_OvC_2	0.98	Endothelial	10X	Endothelial Cells	Endothelial Cells
Endothelial_10x_QianOv_OvC_3	0.91	Endothelial	10X	Endothelial Cells	Endothelial Cells
Endothelial_10x_QianOv_OvC_4	0.93	Endothelial	10X	Endothelial Cells	Endothelial Cells
Endothelial_10x_QianOv_OvC_5	0.9	Endothelial	10X	Endothelial Cells	Endothelial Cells
Endothelial_10x_SoleSKCM_S1	0.91	Endothelial	10X	Endothelial Cells	Endothelial Cells
Endothelial_10x_SoleSKCM_S2	0.9	Endothelial	10X	Endothelial Cells	Endothelial Cells
Endothelial_10x_SoleSKCM_S3	0.93	Endothelial	10X	Endothelial Cells	Endothelial Cells
Endothelial_10x_SoleSKCM_S4	0.9	Endothelial	10X	Endothelial Cells	Endothelial Cells
Endothelial_10x_SoleSKCM_S5	0.94	Endothelial	10X	Endothelial Cells	Endothelial Cells
Endothelial_inDrop_AziziBRCA_3	1	Endothelial	inDrop	Endothelial Cells	Endothelial Cells
Endothelial_inDrop_AziziBRCA_4	1	Endothelial	inDrop	Endothelial Cells	Endothelial Cells
Endothelial_inDrop_ZilionisLUAD_p1	0.96	Endothelial	inDrop	Endothelial Cells	Endothelial Cells
Endothelial_inDrop_ZilionisLUAD_p3	0.95	Endothelial	inDrop	Endothelial Cells	Endothelial Cells
Endothelial_inDrop_ZilionisLUAD_p4	1	Endothelial	inDrop	Endothelial Cells	Endothelial Cells
Endothelial_inDrop_ZilionisLUAD_p5	0.97	Endothelial	inDrop	Endothelial Cells	Endothelial Cells
Endothelial_inDrop_ZilionisLUAD_p6	0.97	Endothelial	inDrop	Endothelial Cells	Endothelial Cells
Endothelial_inDrop_ZilionisLUAD_p7	0.97	Endothelial	inDrop	Endothelial Cells	Endothelial Cells
Endothelial_smartseq2_HLCALUAD_1	0.83	Endothelial	smartseq2	Endothelial Cells	Endothelial Cells
Endothelial_smartseq2_HLCALUAD_2	0.78	Endothelial	smartseq2	Endothelial Cells	Endothelial Cells
Endothelial_smartseq2_HLCALUAD_3	0.87	Endothelial	smartseq2	Endothelial Cells	Endothelial Cells
Endothelial_smartseq2_JerbyMEL_Mel53	0.97	Endothelial	smartseq2	Endothelial Cells	Endothelial Cells
Endothelial_smartseq2_JerbyMEL_Mel80	0.94	Endothelial	smartseq2	Endothelial Cells	Endothelial Cells
Endothelial_smartseq2_JerbyMEL_Mel94	0.98	Endothelial	smartseq2	Endothelial Cells	Endothelial Cells
Endothelial_smartseq2_JerbyMEL_Mel105	0.91	Endothelial	smartseq2	Endothelial Cells	Endothelial Cells
Endothelial_smartseq2_KaraayvazBRCA_PT084	0.98	Endothelial	smartseq2	Endothelial Cells	Endothelial Cells
Fibroblasts_10x_DuranteUVM_UMM062	0.99	Fibroblasts	10X	Fibroblasts	Fibroblasts
Fibroblasts_10x_DuranteUVM_UMM063	0.96	Fibroblasts	10X	Fibroblasts	Fibroblasts
Fibroblasts_10x_DuranteUVM_UMM064	1	Fibroblasts	10X	Fibroblasts	Fibroblasts
Fibroblasts_10x_DuranteUVM_UMM065	0.94	Fibroblasts	10X	Fibroblasts	Fibroblasts
Fibroblasts_10x_DuranteUVM_UMM066	0.93	Fibroblasts	10X	Fibroblasts	Fibroblasts
Fibroblasts_10x_DuranteUVM_UMM067L	0.87	Fibroblasts	10X	Fibroblasts	Fibroblasts
Fibroblasts_10x_DuranteUVM_UMM069	0.98	Fibroblasts	10X	Fibroblasts	Fibroblasts
Fibroblasts_10x_GestilingerOv_Tumor59	0.89	Fibroblasts	10X	Fibroblasts	Fibroblasts
Fibroblasts_10x_GestilingerOv_Tumor76	0.92	Fibroblasts	10X	Fibroblasts	Fibroblasts
Fibroblasts_10x_GestilingerOv_Tumor77	0.92	Fibroblasts	10X	Fibroblasts	Fibroblasts
Fibroblasts_10x_GestilingerOv_Tumor89	0.82	Fibroblasts	10X	Fibroblasts	Fibroblasts
Fibroblasts_10x_GestilingerOv_Tumor90	0.84	Fibroblasts	10X	Fibroblasts	Fibroblasts
Fibroblasts_10x_HLCALUAD_2	0.87	Fibroblasts	10X	Fibroblasts	Fibroblasts
Fibroblasts_10x_HLCALUAD_3	0.84	Fibroblasts	10X	Fibroblasts	Fibroblasts
Fibroblasts_10x_MaHCC_S02_	0.89	Fibroblasts	10X	Fibroblasts	Fibroblasts
Fibroblasts_10x_MaHCC_S08_	0.99	Fibroblasts	10X	Fibroblasts	Fibroblasts
Fibroblasts_10x_MaHCC_S09_	0.93	Fibroblasts	10X	Fibroblasts	Fibroblasts
Fibroblasts_10x_MaHCC_S10_	1	Fibroblasts	10X	Fibroblasts	Fibroblasts
Fibroblasts_10x_MaHCC_S11_	0.89	Fibroblasts	10X	Fibroblasts	Fibroblasts
Fibroblasts_10x_MaHCC_S12_	0.98	Fibroblasts	10X	Fibroblasts	Fibroblasts
Fibroblasts_10x_MaHCC_S15_	0.9	Fibroblasts	10X	Fibroblasts	Fibroblasts
Fibroblasts_10x_MaHCC_S20_	0.94	Fibroblasts	10X	Fibroblasts	Fibroblasts
Fibroblasts_10x_MaHCC_S351	0.98	Fibroblasts	10X	Fibroblasts	Fibroblasts
Fibroblasts_10x_MaHCC_S355	0.99	Fibroblasts	10X	Fibroblasts	Fibroblasts
Fibroblasts_10x_MaHCC_S358	0.98	Fibroblasts	10X	Fibroblasts	Fibroblasts
Fibroblasts_10x_MaHCC_S365	0.95	Fibroblasts	10X	Fibroblasts	Fibroblasts
Fibroblasts_10x_QianBRCA_BC_1	0.82	Fibroblasts	10X	Fibroblasts	Fibroblasts
Fibroblasts_10x_QianBRCA_BC_2	0.86	Fibroblasts	10X	Fibroblasts	Fibroblasts
Fibroblasts_10x_QianBRCA_BC_3	0.91	Fibroblasts	10X	Fibroblasts	Fibroblasts
Fibroblasts_10x_QianBRCA_BC_4	0.84	Fibroblasts	10X	Fibroblasts	Fibroblasts
Fibroblasts_10x_QianBRCA_BC_5	0.87	Fibroblasts	10X	Fibroblasts	Fibroblasts
Fibroblasts_10x_QianBRCA_BC_6	0.89	Fibroblasts	10X	Fibroblasts	Fibroblasts
Fibroblasts_10x_QianBRCA_BC_7	0.85	Fibroblasts	10X	Fibroblasts	Fibroblasts
Fibroblasts_10x_QianBRCA_BC_8	0.82	Fibroblasts	10X	Fibroblasts	Fibroblasts
Fibroblasts_10x_QianBRCA_BC_9	0.87	Fibroblasts	10X	Fibroblasts	Fibroblasts
Fibroblasts_10x_QianBRCA_BC_10	0.97	Fibroblasts	10X	Fibroblasts	Fibroblasts
Fibroblasts_10x_QianBRCA_BC_11	0.82	Fibroblasts	10X	Fibroblasts	Fibroblasts
Fibroblasts_10x_QianBRCA_BC_13	0.9	Fibroblasts	10X	Fibroblasts	Fibroblasts
Fibroblasts_10x_QianBRCA_BC_14	0.9	Fibroblasts	10X	Fibroblasts	Fibroblasts
Fibroblasts_10x_QianCRC_CRC_1	0.8	Fibroblasts	10X	Fibroblasts	Fibroblasts
Fibroblasts_10x_QianCRC_CRC_2	0.8	Fibroblasts	10X	Fibroblasts	Fibroblasts
Fibroblasts_10x_QianCRC_CRC_3	0.83	Fibroblasts	10X	Fibroblasts	Fibroblasts
Fibroblasts_10x_QianCRC_CRC_4	0.81	Fibroblasts	10X	Fibroblasts	Fibroblasts
Fibroblasts_10x_QianCRC_CRC_5	0.86	Fibroblasts	10X	Fibroblasts	Fibroblasts
Fibroblasts_10x_QianCRC_CRC_6	0.88	Fibroblasts	10X	Fibroblasts	Fibroblasts
Fibroblasts_10x_QianCRC_CRC_7	0.86	Fibroblasts	10X	Fibroblasts	Fibroblasts
Fibroblasts_10x_QianLUAD_LC_1	1	Fibroblasts	10X	Fibroblasts	Fibroblasts
Fibroblasts_10x_QianLUAD_LC_2	0.89	Fibroblasts	10X	Fibroblasts	Fibroblasts
Fibroblasts_10x_QianLUAD_LC_3	0.85	Fibroblasts	10X	Fibroblasts	Fibroblasts
Fibroblasts_10x_QianLUAD_LC_4	0.93	Fibroblasts	10X	Fibroblasts	Fibroblasts
Fibroblasts_10x_QianLUAD_LC_5	0.87	Fibroblasts	10X	Fibroblasts	Fibroblasts
Fibroblasts_10x_QianLUAD_LC_6	0.97	Fibroblasts	10X	Fibroblasts	Fibroblasts
Fibroblasts_10x_QianLUAD_LC_7	0.9	Fibroblasts	10X	Fibroblasts	Fibroblasts
Fibroblasts_10x_QianLUAD_LC_8	0.92	Fibroblasts	10X	Fibroblasts	Fibroblasts
Fibroblasts_10x_QianOv_OvC_1	0.84	Fibroblasts	10X	Fibroblasts	Fibroblasts
Fibroblasts_10x_QianOv_OvC_2	0.88	Fibroblasts	10X	Fibroblasts	Fibroblasts
Fibroblasts_10x_QianOv_OvC_3	0.88	Fibroblasts	10X	Fibroblasts	Fibroblasts
Fibroblasts_10x_QianOv_OvC_4	0.87	Fibroblasts	10X	Fibroblasts	Fibroblasts
Fibroblasts_10x_QianOv_OvC_5	0.9	Fibroblasts	10X	Fibroblasts	Fibroblasts
Fibroblasts_10x_SoleSKCM_S1	0.87	Fibroblasts	10X	Fibroblasts	Fibroblasts
Fibroblasts_10x_SoleSKCM_S2	0.87	Fibroblasts	10X	Fibroblasts	Fibroblasts
Fibroblasts_10x_SoleSKCM_S3	0.91	Fibroblasts	10X	Fibroblasts	Fibroblasts
Fibroblasts_10x_SoleSKCM_S4	0.92	Fibroblasts	10X	Fibroblasts	Fibroblasts
Fibroblasts_10x_SoleSKCM_S5	0.93	Fibroblasts	10X	Fibroblasts	Fibroblasts
Fibroblasts_inDrop_AziziBRCA_4	1	Fibroblasts	inDrop	Fibroblasts	Fibroblasts
Fibroblasts_inDrop_ZilionisLUAD_p1	0.9	Fibroblasts	inDrop	Fibroblasts	Fibroblasts
Fibroblasts_inDrop_ZilionisLUAD_p2	0.99	Fibroblasts	inDrop	Fibroblasts	Fibroblasts
Fibroblasts_inDrop_ZilionisLUAD_p3	0.92	Fibroblasts	inDrop	Fibroblasts	Fibroblasts
Fibroblasts_inDrop_ZilionisLUAD_p4	0.99	Fibroblasts	inDrop	Fibroblasts	Fibroblasts
Fibroblasts_inDrop_ZilionisLUAD_p5	0.95	Fibroblasts	inDrop	Fibroblasts	Fibroblasts
Fibroblasts_inDrop_ZilionisLUAD_p6	0.94	Fibroblasts	inDrop	Fibroblasts	Fibroblasts
Fibroblasts_inDrop_ZilionisLUAD_p7	0.96	Fibroblasts	inDrop	Fibroblasts	Fibroblasts
Fibroblasts_smartseq2_HLCALUAD_1	0.78	Fibroblasts	smartseq2	Fibroblasts	Fibroblasts
Fibroblasts_smartseq2_HLCALUAD_2	0.78	Fibroblasts	smartseq2	Fibroblasts	Fibroblasts
Fibroblasts_smartseq2_HLCALUAD_3	0.75	Fibroblasts	smartseq2	Fibroblasts	Fibroblasts
Fibroblasts_smartseq2_JerbyMEL_Mel75	0.85	Fibroblasts	smartseq2	Fibroblasts	Fibroblasts
Fibroblasts_smartseq2_JerbyMEL_Mel80	0.84	Fibroblasts	smartseq2	Fibroblasts	Fibroblasts
Fibroblasts_smartseq2_JerbyMEL_Mel94	0.94	Fibroblasts	smartseq2	Fibroblasts	Fibroblasts
Fibroblasts_smartseq2_KaraayvazBRCA_PT039	0.91	Fibroblasts	smartseq2	Fibroblasts	Fibroblasts
Fibroblasts_smartseq2_KaraayvazBRCA_PT084	0.94	Fibroblasts	smartseq2	Fibroblasts	Fibroblasts
Fibroblasts_smartseq2_KaraayvazBRCA_PT089	0.86	Fibroblasts	smartseq2	Fibroblasts	Fibroblasts
liver_tumor_10x_MaHCC_S08_	0.89	liver_tumor	10X	Epithelial/Malignant Cells	Epithelial/Malignant Cells
liver_tumor_10x_MaHCC_S09_	0.9	liver_tumor	10X	Epithelial/Malignant Cells	Epithelial/Malignant Cells
liver_tumor_10x_MaHCC_S11_	0.96	liver_tumor	10X	Epithelial/Malignant Cells	Epithelial/Malignant Cells
liver_tumor_10x_MaHCC_S15_	0.94	liver_tumor	10X	Epithelial/Malignant Cells	Epithelial/Malignant Cells
liver_tumor_10x_MaHCC_S21_	0.96	liver_tumor	10X	Epithelial/Malignant Cells	Epithelial/Malignant Cells
liver_tumor_10x_MaHCC_S300	0.96	liver_tumor	10X	Epithelial/Malignant Cells	Epithelial/Malignant Cells
liver_tumor_10x_MaHCC_S305	0.92	liver_tumor	10X	Epithelial/Malignant Cells	Epithelial/Malignant Cells
liver_tumor_10x_MaHCC_S351	0.94	liver_tumor	10X	Epithelial/Malignant Cells	Epithelial/Malignant Cells
liver_tumor_10x_MaHCC_S355	0.98	liver_tumor	10X	Epithelial/Malignant Cells	Epithelial/Malignant Cells
liver_tumor_10x_MaHCC_S358	0.92	liver_tumor	10X	Epithelial/Malignant Cells	Epithelial/Malignant Cells
liver_tumor_10x_MaHCC_S364	0.88	liver_tumor	10X	Epithelial/Malignant Cells	Epithelial/Malignant Cells
liver_tumor_10x_MaHCC_S365	0.96	liver_tumor	10X	Epithelial/Malignant Cells	Epithelial/Malignant Cells
lung_tumor_10x_QianLUAD_LC_1	0.9	lung_tumor	10X	Epithelial/Malignant Cells	Epithelial/Malignant Cells
lung_tumor_10x_QianLUAD_LC_2	0.86	lung_tumor	10X	Epithelial/Malignant Cells	Epithelial/Malignant Cells
lung_tumor_10x_QianLUAD_LC_3	0.9	lung_tumor	10X	Epithelial/Malignant Cells	Epithelial/Malignant Cells
lung_tumor_10x_QianLUAD_LC_4	0.89	lung_tumor	10X	Epithelial/Malignant Cells	Epithelial/Malignant Cells
lung_tumor_10x_QianLUAD_LC_5	0.86	lung_tumor	10X	Epithelial/Malignant Cells	Epithelial/Malignant Cells
lung_tumor_10x_QianLUAD_LC_7	0.83	lung_tumor	10X	Epithelial/Malignant Cells	Epithelial/Malignant Cells
lung_tumor_inDrop_ZilionisLUAD_p1	0.89	lung_tumor	inDrop	Epithelial/Malignant Cells	Epithelial/Malignant Cells
lung_tumor_inDrop_ZilionisLUAD_p2	0.95	lung_tumor	inDrop	Epithelial/Malignant Cells	Epithelial/Malignant Cells
lung_tumor_inDrop_ZilionisLUAD_p3	0.86	lung_tumor	inDrop	Epithelial/Malignant Cells	Epithelial/Malignant Cells
lung_tumor_inDrop_ZilionisLUAD_p4	0.91	lung_tumor	inDrop	Epithelial/Malignant Cells	Epithelial/Malignant Cells
lung_tumor_inDrop_ZilionisLUAD_p5	0.89	lung_tumor	inDrop	Epithelial/Malignant Cells	Epithelial/Malignant Cells
lung_tumor_inDrop_ZilionisLUAD_p6	0.94	lung_tumor	inDrop	Epithelial/Malignant Cells	Epithelial/Malignant Cells
lung_tumor_inDrop_ZilionisLUAD_p7	0.9	lung_tumor	inDrop	Epithelial/Malignant Cells	Epithelial/Malignant Cells
mac_alvlike_10x_DuranteUVM_BSSR0022	1	Mac_Alv-like	10X	Mononuclear Phagocytes	Macrophages
mac_alvlike_10x_DuranteUVM_UMM041L	0.92	Mac_Alv-like	10X	Mononuclear Phagocytes	Macrophages
mac_alvlike_10x_DuranteUVM_UMM061	0.96	Mac_Alv-like	10X	Mononuclear Phagocytes	Macrophages
mac_alvlike_10x_DuranteUVM_UMM062	0.97	Mac_Alv-like	10X	Mononuclear Phagocytes	Macrophages
mac_alvlike_10x_DuranteUVM_UMM063	0.99	Mac_Alv-like	10X	Mononuclear Phagocytes	Macrophages
mac_alvlike_10x_DuranteUVM_UMM064	0.92	Mac_Alv-like	10X	Mononuclear Phagocytes	Macrophages
mac_alvlike_10x_DuranteUVM_UMM065	0.92	Mac_Alv-like	10X	Mononuclear Phagocytes	Macrophages
mac_alvlike_10x_DuranteUVM_UMM066	0.93	Mac_Alv-like	10X	Mononuclear Phagocytes	Macrophages
mac_alvlike_10x_DuranteUVM_UMM067L	0.93	Mac_Alv-like	10X	Mononuclear Phagocytes	Macrophages
mac_alvlike_10x_DuranteUVM_UMM069	0.92	Mac_Alv-like	10X	Mononuclear Phagocytes	Macrophages
mac_alvlike_10x_GestilingerOv_Tumor59	0.96	Mac_Alv-like	10X	Mononuclear Phagocytes	Macrophages
mac_alvlike_10x_GestilingerOv_Tumor76	0.96	Mac_Alv-like	10X	Mononuclear Phagocytes	Macrophages
mac_alvlike_10x_GestilingerOv_Tumor77	0.95	Mac_Alv-like	10X	Mononuclear Phagocytes	Macrophages
mac_alvlike_10x_GestilingerOv_Tumor89	0.94	Mac_Alv-like	10X	Mononuclear Phagocytes	Macrophages
mac_alvlike_10x_GestilingerOv_Tumor90	0.97	Mac_Alv-like	10X	Mononuclear Phagocytes	Macrophages
mac_alvlike_10x_HLCALUAD_2	0.94	Mac_Alv-like	10X	Mononuclear Phagocytes	Macrophages
mac_alvlike_10x_HLCALUAD_3	0.96	Mac_Alv-like	10X	Mononuclear Phagocytes	Macrophages
mac_alvlike_10x_MaHCC_S15_	1	Mac_Alv-like	10X	Mononuclear Phagocytes	Macrophages
mac_alvlike_10x_QianBRCA_BC_1	1	Mac_Alv-like	10X	Mononuclear Phagocytes	Macrophages
mac_alvlike_10x_QianBRCA_BC_3	0.99	Mac_Alv-like	10X	Mononuclear Phagocytes	Macrophages
mac_alvlike_10x_QianBRCA_BC_9	1	Mac_Alv-like	10X	Mononuclear Phagocytes	Macrophages
mac_alvlike_10x_QianBRCA_BC_10	1	Mac_Alv-like	10X	Mononuclear Phagocytes	Macrophages
mac_alvlike_10x_QianBRCA_BC_14	0.98	Mac_Alv-like	10X	Mononuclear Phagocytes	Macrophages
mac_alvlike_10x_QianCRC_CRC_1	0.93	Mac_Alv-like	10X	Mononuclear Phagocytes	Macrophages
mac_alvlike_10x_QianCRC_CRC_2	0.95	Mac_Alv-like	10X	Mononuclear Phagocytes	Macrophages
mac_alvlike_10x_QianCRC_CRC_3	0.94	Mac_Alv-like	10X	Mononuclear Phagocytes	Macrophages
mac_alvlike_10x_QianCRC_CRC_7	0.99	Mac_Alv-like	10X	Mononuclear Phagocytes	Macrophages
mac_alvlike_10x_QianLUAD_LC_3	0.95	Mac_Alv-like	10X	Mononuclear Phagocytes	Macrophages
mac_alvlike_10x_QianLUAD_LC_4	0.99	Mac_Alv-like	10X	Mononuclear Phagocytes	Macrophages
mac_alvlike_10x_QianLUAD_LC_5	0.95	Mac_Alv-like	10X	Mononuclear Phagocytes	Macrophages
mac_alvlike_10x_QianLUAD_LC_7	0.95	Mac_Alv-like	10X	Mononuclear Phagocytes	Macrophages
mac_alvlike_10x_QianOv_OvC_1	0.94	Mac_Alv-like	10X	Mononuclear Phagocytes	Macrophages
mac_alvlike_10x_QianOv_OvC_2	0.97	Mac_Alv-like	10X	Mononuclear Phagocytes	Macrophages
mac_alvlike_10x_QianOv_OvC_3	0.98	Mac_Alv-like	10X	Mononuclear Phagocytes	Macrophages
mac_alvlike_10x_QianOv_OvC_4	0.97	Mac_Alv-like	10X	Mononuclear Phagocytes	Macrophages
mac_alvlike_10x_QianOv_OvC_5	0.98	Mac_Alv-like	10X	Mononuclear Phagocytes	Macrophages
mac_alvlike_10x_SoleSKCM_S1	1	Mac_Alv-like	10X	Mononuclear Phagocytes	Macrophages
mac_alvlike_10x_SoleSKCM_S2	0.98	Mac_Alv-like	10X	Mononuclear Phagocytes	Macrophages
mac_alvlike_10x_SoleSKCM_S5	0.98	Mac_Alv-like	10X	Mononuclear Phagocytes	Macrophages
mac_alvlike_inDrop_AziziBRCA_1	1	Mac_Alv-like	inDrop	Mononuclear Phagocytes	Macrophages
mac_alvlike_inDrop_AziziBRCA_2	1	Mac_Alv-like	inDrop	Mononuclear Phagocytes	Macrophages
mac_alvlike_inDrop_AziziBRCA_3	0.99	Mac_Alv-like	inDrop	Mononuclear Phagocytes	Macrophages
mac_alvlike_inDrop_AziziBRCA_4	0.99	Mac_Alv-like	inDrop	Mononuclear Phagocytes	Macrophages
mac_alvlike_inDrop_AziziBRCA_6	0.94	Mac_Alv-like	inDrop	Mononuclear Phagocytes	Macrophages
mac_alvlike_inDrop_AziziBRCA_8	1	Mac_Alv-like	inDrop	Mononuclear Phagocytes	Macrophages
mac_alvlike_inDrop_ZilionisLUAD_p1	0.92	Mac_Alv-like	inDrop	Mononuclear Phagocytes	Macrophages
mac_alvlike_inDrop_ZilionisLUAD_p3	0.94	Mac_Alv-like	inDrop	Mononuclear Phagocytes	Macrophages
mac_alvlike_inDrop_ZilionisLUAD_p4	1	Mac_Alv-like	inDrop	Mononuclear Phagocytes	Macrophages
mac_alvlike_inDrop_ZilionisLUAD_p5	1	Mac_Alv-like	inDrop	Mononuclear Phagocytes	Macrophages
mac_alvlike_inDrop_ZilionisLUAD_p6	0.95	Mac_Alv-like	inDrop	Mononuclear Phagocytes	Macrophages
mac_alvlike_inDrop_ZilionisLUAD_p7	0.94	Mac_Alv-like	inDrop	Mononuclear Phagocytes	Macrophages
mac_angio_10x_DuranteUVM_UMM067L	0.94	Mac_Angio	10X	Mononuclear Phagocytes	Macrophages
mac_angio_10x_GestilingerOv_Tumor59	0.96	Mac_Angio	10X	Mononuclear Phagocytes	Macrophages
mac_angio_10x_GestilingerOv_Tumor76	0.97	Mac_Angio	10X	Mononuclear Phagocytes	Macrophages
mac_angio_10x_GestilingerOv_Tumor89	0.95	Mac_Angio	10X	Mononuclear Phagocytes	Macrophages
mac_angio_10x_HLCALUAD_2	0.92	Mac_Angio	10X	Mononuclear Phagocytes	Macrophages
mac_angio_10x_QianBRCA_BC_3	1	Mac_Angio	10X	Mononuclear Phagocytes	Macrophages
mac_angio_10x_QianBRCA_BC_10	0.93	Mac_Angio	10X	Mononuclear Phagocytes	Macrophages
mac_angio_10x_QianCRC_CRC_1	0.92	Mac_Angio	10X	Mononuclear Phagocytes	Macrophages
mac_angio_10x_QianCRC_CRC_3	0.95	Mac_Angio	10X	Mononuclear Phagocytes	Macrophages
mac_angio_10x_QianLUAD_LC_1	0.98	Mac_Angio	10X	Mononuclear Phagocytes	Macrophages
mac_angio_10x_QianLUAD_LC_2	0.98	Mac_Angio	10X	Mononuclear Phagocytes	Macrophages
mac_angio_10x_QianLUAD_LC_3	0.93	Mac_Angio	10X	Mononuclear Phagocytes	Macrophages
mac_angio_10x_QianLUAD_LC_4	0.96	Mac_Angio	10X	Mononuclear Phagocytes	Macrophages
mac_angio_10x_QianLUAD_LC_5	0.95	Mac_Angio	10X	Mononuclear Phagocytes	Macrophages
mac_angio_10x_QianLUAD_LC_7	0.92	Mac_Angio	10X	Mononuclear Phagocytes	Macrophages
mac_angio_10x_QianOv_OvC_1	0.97	Mac_Angio	10X	Mononuclear Phagocytes	Macrophages
mac_angio_10x_QianOv_OvC_2	0.97	Mac_Angio	10X	Mononuclear Phagocytes	Macrophages
mac_angio_10x_QianOv_OvC_4	0.99	Mac_Angio	10X	Mononuclear Phagocytes	Macrophages
mac_angio_10x_QianOv_OvC_5	0.98	Mac_Angio	10X	Mononuclear Phagocytes	Macrophages
mac_angio_inDrop_AziziBRCA_5	0.98	Mac_Angio	inDrop	Mononuclear Phagocytes	Macrophages
mac_angio_inDrop_AziziBRCA_6	0.98	Mac_Angio	inDrop	Mononuclear Phagocytes	Macrophages
mac_angio_inDrop_AziziBRCA_7	0.98	Mac_Angio	inDrop	Mononuclear Phagocytes	Macrophages
mac_angio_inDrop_AziziBRCA_8	0.97	Mac_Angio	inDrop	Mononuclear Phagocytes	Macrophages
mac_angio_inDrop_ZilionisLUAD_p1	0.91	Mac_Angio	inDrop	Mononuclear Phagocytes	Macrophages
mac_angio_inDrop_ZilionisLUAD_p3	0.96	Mac_Angio	inDrop	Mononuclear Phagocytes	Macrophages
mac_angio_inDrop_ZilionisLUAD_p4	1	Mac_Angio	inDrop	Mononuclear Phagocytes	Macrophages
mac_angio_inDrop_ZilionisLUAD_p5	0.96	Mac_Angio	inDrop	Mononuclear Phagocytes	Macrophages
mac_angio_inDrop_ZilionisLUAD_p6	0.96	Mac_Angio	inDrop	Mononuclear Phagocytes	Macrophages
mac_angio_inDrop_ZilionisLUAD_p7	0.93	Mac_Angio	inDrop	Mononuclear Phagocytes	Macrophages
mac_hypo_10x_DuranteUVM_UMM065	0.95	Mac_Hypo	10X	Mononuclear Phagocytes	Macrophages
mac_hypo_10x_GestilingerOv_Tumor59	0.94	Mac_Hypo	10X	Mononuclear Phagocytes	Macrophages
mac_hypo_10x_GestilingerOv_Tumor76	0.97	Mac_Hypo	10X	Mononuclear Phagocytes	Macrophages
mac_hypo_10x_GestilingerOv_Tumor77	0.96	Mac_Hypo	10X	Mononuclear Phagocytes	Macrophages
mac_hypo_10x_GestilingerOv_Tumor89	0.93	Mac_Hypo	10X	Mononuclear Phagocytes	Macrophages
mac_hypo_10x_QianBRCA_BC_3	0.95	Mac_Hypo	10X	Mononuclear Phagocytes	Macrophages
mac_hypo_10x_QianBRCA_BC_7	0.95	Mac_Hypo	10X	Mononuclear Phagocytes	Macrophages
mac_hypo_10x_QianCRC_CRC_1	0.91	Mac_Hypo	10X	Mononuclear Phagocytes	Macrophages
mac_hypo_10x_QianCRC_CRC_3	0.96	Mac_Hypo	10X	Mononuclear Phagocytes	Macrophages
mac_hypo_10x_QianLUAD_LC_2	0.99	Mac_Hypo	10X	Mononuclear Phagocytes	Macrophages
mac_hypo_10x_QianLUAD_LC_3	0.92	Mac_Hypo	10X	Mononuclear Phagocytes	Macrophages
mac_hypo_10x_QianLUAD_LC_4	0.97	Mac_Hypo	10X	Mononuclear Phagocytes	Macrophages
mac_hypo_10x_QianLUAD_LC_5	0.93	Mac_Hypo	10X	Mononuclear Phagocytes	Macrophages
mac_hypo_10x_QianLUAD_LC_7	0.89	Mac_Hypo	10X	Mononuclear Phagocytes	Macrophages
mac_hypo_10x_QianOv_OvC_1	0.93	Mac_Hypo	10X	Mononuclear Phagocytes	Macrophages
mac_hypo_10x_QianOv_OvC_2	0.98	Mac_Hypo	10X	Mononuclear Phagocytes	Macrophages
mac_hypo_10x_QianOv_OvC_4	1	Mac_Hypo	10X	Mononuclear Phagocytes	Macrophages
mac_hypo_10x_QianOv_OvC_5	0.96	Mac_Hypo	10X	Mononuclear Phagocytes	Macrophages
mac_hypo_inDrop_AziziBRCA_6	0.99	Mac_Hypo	inDrop	Mononuclear Phagocytes	Macrophages
mac_hypo_inDrop_ZilionisLUAD_p1	0.91	Mac_Hypo	inDrop	Mononuclear Phagocytes	Macrophages
mac_hypo_inDrop_ZilionisLUAD_p5	1	Mac_Hypo	inDrop	Mononuclear Phagocytes	Macrophages
mac_hypo_inDrop_ZilionisLUAD_p7	0.93	Mac_Hypo	inDrop	Mononuclear Phagocytes	Macrophages
mac_ifn_10x_GestilingerOv_Tumor59	0.96	Mac_IFN	10X	Mononuclear Phagocytes	Macrophages
mac_ifn_10x_GestilingerOv_Tumor76	0.98	Mac_IFN	10X	Mononuclear Phagocytes	Macrophages
mac_ifn_10x_GestilingerOv_Tumor77	0.98	Mac_IFN	10X	Mononuclear Phagocytes	Macrophages
mac_ifn_10x_GestilingerOv_Tumor89	0.95	Mac_IFN	10X	Mononuclear Phagocytes	Macrophages
mac_ifn_10x_HLCALUAD_2	0.93	Mac_IFN	10X	Mononuclear Phagocytes	Macrophages
mac_ifn_10x_QianBRCA_BC_3	0.9	Mac_IFN	10X	Mononuclear Phagocytes	Macrophages
mac_ifn_10x_QianBRCA_BC_11	0.95	Mac_IFN	10X	Mononuclear Phagocytes	Macrophages
mac_ifn_10x_QianBRCA_BC_12	0.95	Mac_IFN	10X	Mononuclear Phagocytes	Macrophages
mac_ifn_10x_QianCRC_CRC_1	0.94	Mac_IFN	10X	Mononuclear Phagocytes	Macrophages
mac_ifn_10x_QianCRC_CRC_3	0.99	Mac_IFN	10X	Mononuclear Phagocytes	Macrophages
mac_ifn_10x_QianLUAD_LC_3	0.93	Mac_IFN	10X	Mononuclear Phagocytes	Macrophages
mac_ifn_10x_QianLUAD_LC_4	0.92	Mac_IFN	10X	Mononuclear Phagocytes	Macrophages
mac_ifn_10x_QianLUAD_LC_5	0.93	Mac_IFN	10X	Mononuclear Phagocytes	Macrophages
mac_ifn_10x_QianLUAD_LC_7	0.94	Mac_IFN	10X	Mononuclear Phagocytes	Macrophages
mac_ifn_10x_QianOv_OvC_1	0.98	Mac_IFN	10X	Mononuclear Phagocytes	Macrophages
mac_ifn_10x_QianOv_OvC_2	0.99	Mac_IFN	10X	Mononuclear Phagocytes	Macrophages
mac_ifn_10x_QianOv_OvC_5	0.96	Mac_IFN	10X	Mononuclear Phagocytes	Macrophages
mac_ifn_inDrop_AziziBRCA_5	0.98	Mac_IFN	inDrop	Mononuclear Phagocytes	Macrophages
mac_ifn_inDrop_AziziBRCA_6	0.98	Mac_IFN	inDrop	Mononuclear Phagocytes	Macrophages
mac_ifn_inDrop_ZilionisLUAD_p1	0.94	Mac_IFN	inDrop	Mononuclear Phagocytes	Macrophages
mac_ifn_inDrop_ZilionisLUAD_p4	0.96	Mac_IFN	inDrop	Mononuclear Phagocytes	Macrophages
mac_ifn_inDrop_ZilionisLUAD_p5	0.96	Mac_IFN	inDrop	Mononuclear Phagocytes	Macrophages
mac_ifn_inDrop_ZilionisLUAD_p6	1	Mac_IFN	inDrop	Mononuclear Phagocytes	Macrophages
mac_ifn_inDrop_ZilionisLUAD_p7	0.95	Mac_IFN	inDrop	Mononuclear Phagocytes	Macrophages
mac_la_10x_DuranteUVM_UMM067L	0.97	Mac_LA	10X	Mononuclear Phagocytes	Macrophages
mac_la_10x_GestilingerOv_Tumor59	1	Mac_LA	10X	Mononuclear Phagocytes	Macrophages
mac_la_10x_GestilingerOv_Tumor76	0.98	Mac_LA	10X	Mononuclear Phagocytes	Macrophages
mac_la_10x_HLCALUAD_2	1	Mac_LA	10X	Mononuclear Phagocytes	Macrophages
mac_la_10x_QianBRCA_BC_8	0.96	Mac_LA	10X	Mononuclear Phagocytes	Macrophages
mac_la_10x_QianCRC_CRC_1	0.99	Mac_LA	10X	Mononuclear Phagocytes	Macrophages
mac_la_10x_QianCRC_CRC_3	0.97	Mac_LA	10X	Mononuclear Phagocytes	Macrophages
mac_la_10x_QianLUAD_LC_3	0.97	Mac_LA	10X	Mononuclear Phagocytes	Macrophages
mac_la_10x_QianLUAD_LC_4	0.99	Mac_LA	10X	Mononuclear Phagocytes	Macrophages
mac_la_10x_QianLUAD_LC_5	0.94	Mac_LA	10X	Mononuclear Phagocytes	Macrophages
mac_la_10x_QianLUAD_LC_6	0.96	Mac_LA	10X	Mononuclear Phagocytes	Macrophages
mac_la_10x_QianLUAD_LC_7	0.89	Mac_LA	10X	Mononuclear Phagocytes	Macrophages
mac_la_10x_QianLUAD_LC_8	0.97	Mac_LA	10X	Mononuclear Phagocytes	Macrophages
mac_la_10x_QianOv_OvC_1	0.92	Mac_LA	10X	Mononuclear Phagocytes	Macrophages
mac_la_10x_QianOv_OvC_2	0.98	Mac_LA	10X	Mononuclear Phagocytes	Macrophages
mac_la_inDrop_AziziBRCA_6	0.93	Mac_LA	inDrop	Mononuclear Phagocytes	Macrophages
mac_la_inDrop_AziziBRCA_8	0.99	Mac_LA	inDrop	Mononuclear Phagocytes	Macrophages
mac_la_inDrop_ZilionisLUAD_p1	0.93	Mac_LA	inDrop	Mononuclear Phagocytes	Macrophages
mac_la_inDrop_ZilionisLUAD_p3	0.97	Mac_LA	inDrop	Mononuclear Phagocytes	Macrophages
mac_la_inDrop_ZilionisLUAD_p5	0.98	Mac_LA	inDrop	Mononuclear Phagocytes	Macrophages
mac_la_inDrop_ZilionisLUAD_p6	1	Mac_LA	inDrop	Mononuclear Phagocytes	Macrophages
mac_la_inDrop_ZilionisLUAD_p7	0.99	Mac_LA	inDrop	Mononuclear Phagocytes	Macrophages
mac_rec_10x_DuranteUVM_UMM041L	0.95	Mac_ES	10X	Mononuclear Phagocytes	Macrophages
mac_rec_10x_DuranteUVM_UMM067L	0.95	Mac_ES	10X	Mononuclear Phagocytes	Macrophages
mac_rec_10x_GestilingerOv_Tumor59	0.95	Mac_ES	10X	Mononuclear Phagocytes	Macrophages
mac_rec_10x_GestilingerOv_Tumor76	0.96	Mac_ES	10X	Mononuclear Phagocytes	Macrophages
mac_rec_10x_GestilingerOv_Tumor77	0.97	Mac_ES	10X	Mononuclear Phagocytes	Macrophages
mac_rec_10x_GestilingerOv_Tumor89	0.91	Mac_ES	10X	Mononuclear Phagocytes	Macrophages
mac_rec_10x_GestilingerOv_Tumor90	0.94	Mac_ES	10X	Mononuclear Phagocytes	Macrophages
mac_rec_10x_HLCALUAD_2	0.89	Mac_ES	10X	Mononuclear Phagocytes	Macrophages
mac_rec_10x_HLCALUAD_3	0.9	Mac_ES	10X	Mononuclear Phagocytes	Macrophages
mac_rec_10x_MaHCC_S08_	0.95	Mac_ES	10X	Mononuclear Phagocytes	Macrophages
mac_rec_10x_MaHCC_S15_	0.97	Mac_ES	10X	Mononuclear Phagocytes	Macrophages
mac_rec_10x_QianBRCA_BC_3	0.92	Mac_ES	10X	Mononuclear Phagocytes	Macrophages
mac_rec_10x_QianBRCA_BC_8	0.96	Mac_ES	10X	Mononuclear Phagocytes	Macrophages
mac_rec_10x_QianBRCA_BC_10	0.92	Mac_ES	10X	Mononuclear Phagocytes	Macrophages
mac_rec_10x_QianBRCA_BC_11	0.91	Mac_ES	10X	Mononuclear Phagocytes	Macrophages
mac_rec_10x_QianCRC_CRC_1	0.9	Mac_ES	10X	Mononuclear Phagocytes	Macrophages
mac_rec_10x_QianCRC_CRC_2	0.97	Mac_ES	10X	Mononuclear Phagocytes	Macrophages
mac_rec_10x_QianCRC_CRC_3	0.94	Mac_ES	10X	Mononuclear Phagocytes	Macrophages
mac_rec_10x_QianCRC_CRC_4	0.99	Mac_ES	10X	Mononuclear Phagocytes	Macrophages
mac_rec_10x_QianLUAD_LC_1	0.98	Mac_ES	10X	Mononuclear Phagocytes	Macrophages
mac_rec_10x_QianLUAD_LC_2	0.96	Mac_ES	10X	Mononuclear Phagocytes	Macrophages
mac_rec_10x_QianLUAD_LC_3	0.91	Mac_ES	10X	Mononuclear Phagocytes	Macrophages
mac_rec_10x_QianLUAD_LC_4	0.92	Mac_ES	10X	Mononuclear Phagocytes	Macrophages
mac_rec_10x_QianLUAD_LC_5	0.92	Mac_ES	10X	Mononuclear Phagocytes	Macrophages
mac_rec_10x_QianLUAD_LC_6	0.98	Mac_ES	10X	Mononuclear Phagocytes	Macrophages
mac_rec_10x_QianLUAD_LC_7	0.92	Mac_ES	10X	Mononuclear Phagocytes	Macrophages
mac_rec_10x_QianOv_OvC_1	0.91	Mac_ES	10X	Mononuclear Phagocytes	Macrophages
mac_rec_10x_QianOv_OvC_2	0.96	Mac_ES	10X	Mononuclear Phagocytes	Macrophages
mac_rec_10x_QianOv_OvC_3	0.99	Mac_ES	10X	Mononuclear Phagocytes	Macrophages
mac_rec_10x_QianOv_OvC_4	0.99	Mac_ES	10X	Mononuclear Phagocytes	Macrophages
mac_rec_10x_QianOv_OvC_5	0.97	Mac_ES	10X	Mononuclear Phagocytes	Macrophages
mac_rec_inDrop_AziziBRCA_3	0.99	Mac_ES	inDrop	Mononuclear Phagocytes	Macrophages
mac_rec_inDrop_AziziBRCA_4	1	Mac_ES	inDrop	Mononuclear Phagocytes	Macrophages
mac_rec_inDrop_AziziBRCA_5	0.95	Mac_ES	inDrop	Mononuclear Phagocytes	Macrophages
mac_rec_inDrop_AziziBRCA_6	0.94	Mac_ES	inDrop	Mononuclear Phagocytes	Macrophages
mac_rec_inDrop_AziziBRCA_7	0.95	Mac_ES	inDrop	Mononuclear Phagocytes	Macrophages
mac_rec_inDrop_AziziBRCA_8	0.94	Mac_ES	inDrop	Mononuclear Phagocytes	Macrophages
mac_rec_inDrop_ZilionisLUAD_p1	0.9	Mac_ES	inDrop	Mononuclear Phagocytes	Macrophages
mac_rec_inDrop_ZilionisLUAD_p3	0.96	Mac_ES	inDrop	Mononuclear Phagocytes	Macrophages
mac_rec_inDrop_ZilionisLUAD_p4	0.97	Mac_ES	inDrop	Mononuclear Phagocytes	Macrophages
mac_rec_inDrop_ZilionisLUAD_p5	0.99	Mac_ES	inDrop	Mononuclear Phagocytes	Macrophages
mac_rec_inDrop_ZilionisLUAD_p6	0.97	Mac_ES	inDrop	Mononuclear Phagocytes	Macrophages
mac_rec_inDrop_ZilionisLUAD_p7	0.94	Mac_ES	inDrop	Mononuclear Phagocytes	Macrophages
mac_reg_10x_DuranteUVM_BSSR0022	0.99	Mac_AgPres	10X	Mononuclear Phagocytes	Macrophages
mac_reg_10x_DuranteUVM_UMM063	0.97	Mac_AgPres	10X	Mononuclear Phagocytes	Macrophages
mac_reg_10x_DuranteUVM_UMM064	0.96	Mac_AgPres	10X	Mononuclear Phagocytes	Macrophages
mac_reg_10x_DuranteUVM_UMM066	0.95	Mac_AgPres	10X	Mononuclear Phagocytes	Macrophages
mac_reg_10x_DuranteUVM_UMM067L	0.92	Mac_AgPres	10X	Mononuclear Phagocytes	Macrophages
mac_reg_10x_DuranteUVM_UMM069	0.98	Mac_AgPres	10X	Mononuclear Phagocytes	Macrophages
mac_reg_10x_GestilingerOv_Tumor59	0.94	Mac_AgPres	10X	Mononuclear Phagocytes	Macrophages
mac_reg_10x_GestilingerOv_Tumor76	0.95	Mac_AgPres	10X	Mononuclear Phagocytes	Macrophages
mac_reg_10x_GestilingerOv_Tumor77	0.95	Mac_AgPres	10X	Mononuclear Phagocytes	Macrophages
mac_reg_10x_GestilingerOv_Tumor89	0.93	Mac_AgPres	10X	Mononuclear Phagocytes	Macrophages
mac_reg_10x_GestilingerOv_Tumor90	0.93	Mac_AgPres	10X	Mononuclear Phagocytes	Macrophages
mac_reg_10x_HLCALUAD_3	0.96	Mac_AgPres	10X	Mononuclear Phagocytes	Macrophages
mac_reg_10x_MaHCC_S15_	0.97	Mac_AgPres	10X	Mononuclear Phagocytes	Macrophages
mac_reg_10x_MaHCC_S300	0.98	Mac_AgPres	10X	Mononuclear Phagocytes	Macrophages
mac_reg_10x_MaHCC_S355	0.97	Mac_AgPres	10X	Mononuclear Phagocytes	Macrophages
mac_reg_10x_QianBRCA_BC_3	0.96	Mac_AgPres	10X	Mononuclear Phagocytes	Macrophages
mac_reg_10x_QianBRCA_BC_4	0.99	Mac_AgPres	10X	Mononuclear Phagocytes	Macrophages
mac_reg_10x_QianBRCA_BC_5	1	Mac_AgPres	10X	Mononuclear Phagocytes	Macrophages
mac_reg_10x_QianBRCA_BC_9	0.93	Mac_AgPres	10X	Mononuclear Phagocytes	Macrophages
mac_reg_10x_QianBRCA_BC_14	0.95	Mac_AgPres	10X	Mononuclear Phagocytes	Macrophages
mac_reg_10x_QianCRC_CRC_2	0.92	Mac_AgPres	10X	Mononuclear Phagocytes	Macrophages
mac_reg_10x_QianCRC_CRC_4	0.96	Mac_AgPres	10X	Mononuclear Phagocytes	Macrophages
mac_reg_10x_QianCRC_CRC_5	0.99	Mac_AgPres	10X	Mononuclear Phagocytes	Macrophages
mac_reg_10x_QianCRC_CRC_7	0.99	Mac_AgPres	10X	Mononuclear Phagocytes	Macrophages
mac_reg_10x_QianLUAD_LC_3	0.91	Mac_AgPres	10X	Mononuclear Phagocytes	Macrophages
mac_reg_10x_QianLUAD_LC_4	0.96	Mac_AgPres	10X	Mononuclear Phagocytes	Macrophages
mac_reg_10x_QianLUAD_LC_5	0.91	Mac_AgPres	10X	Mononuclear Phagocytes	Macrophages
mac_reg_10x_QianLUAD_LC_7	0.92	Mac_AgPres	10X	Mononuclear Phagocytes	Macrophages
mac_reg_10x_QianOv_OvC_1	0.92	Mac_AgPres	10X	Mononuclear Phagocytes	Macrophages
mac_reg_10x_QianOv_OvC_2	0.95	Mac_AgPres	10X	Mononuclear Phagocytes	Macrophages
mac_reg_10x_QianOv_OvC_3	0.95	Mac_AgPres	10X	Mononuclear Phagocytes	Macrophages
mac_reg_10x_QianOv_OvC_4	0.97	Mac_AgPres	10X	Mononuclear Phagocytes	Macrophages
mac_reg_10x_QianOv_OvC_5	0.99	Mac_AgPres	10X	Mononuclear Phagocytes	Macrophages
mac_reg_inDrop_AziziBRCA_1	0.98	Mac_AgPres	inDrop	Mononuclear Phagocytes	Macrophages
mac_reg_inDrop_AziziBRCA_2	0.99	Mac_AgPres	inDrop	Mononuclear Phagocytes	Macrophages
mac_reg_inDrop_AziziBRCA_3	0.99	Mac_AgPres	inDrop	Mononuclear Phagocytes	Macrophages
mac_reg_inDrop_AziziBRCA_4	0.97	Mac_AgPres	inDrop	Mononuclear Phagocytes	Macrophages
mac_reg_inDrop_AziziBRCA_6	0.97	Mac_AgPres	inDrop	Mononuclear Phagocytes	Macrophages
mac_reg_inDrop_AziziBRCA_7	0.99	Mac_AgPres	inDrop	Mononuclear Phagocytes	Macrophages
mac_reg_inDrop_AziziBRCA_8	0.93	Mac_AgPres	inDrop	Mononuclear Phagocytes	Macrophages
mac_reg_inDrop_ZilionisLUAD_p1	0.96	Mac_AgPres	inDrop	Mononuclear Phagocytes	Macrophages
mac_reg_inDrop_ZilionisLUAD_p3	0.95	Mac_AgPres	inDrop	Mononuclear Phagocytes	Macrophages
mac_reg_inDrop_ZilionisLUAD_p4	0.96	Mac_AgPres	inDrop	Mononuclear Phagocytes	Macrophages
mac_reg_inDrop_ZilionisLUAD_p5	0.98	Mac_AgPres	inDrop	Mononuclear Phagocytes	Macrophages
mac_reg_inDrop_ZilionisLUAD_p6	0.96	Mac_AgPres	inDrop	Mononuclear Phagocytes	Macrophages
mac_reg_inDrop_ZilionisLUAD_p7	0.98	Mac_AgPres	inDrop	Mononuclear Phagocytes	Macrophages
Mast_cells_10x_GestilingerOv_Tumor76	1	Mast_cells	10X	Mast Cells	Mast Cells
Mast_cells_10x_GestilingerOv_Tumor89	1	Mast_cells	10X	Mast Cells	Mast Cells
Mast_cells_10x_HLCALUAD_2	0.94	Mast_cells	10X	Mast Cells	Mast Cells
Mast_cells_10x_HLCALUAD_3	0.93	Mast_cells	10X	Mast Cells	Mast Cells
Mast_cells_10x_QianBRCA_BC_2	0.99	Mast_cells	10X	Mast Cells	Mast Cells
Mast_cells_10x_QianBRCA_BC_4	1	Mast_cells	10X	Mast Cells	Mast Cells
Mast_cells_10x_QianBRCA_BC_9	0.98	Mast_cells	10X	Mast Cells	Mast Cells
Mast_cells_10x_QianBRCA_BC_13	0.94	Mast_cells	10X	Mast Cells	Mast Cells
Mast_cells_10x_QianCRC_CRC_1	0.99	Mast_cells	10X	Mast Cells	Mast Cells
Mast_cells_10x_QianCRC_CRC_2	0.98	Mast_cells	10X	Mast Cells	Mast Cells
Mast_cells_10x_QianCRC_CRC_3	0.96	Mast_cells	10X	Mast Cells	Mast Cells
Mast_cells_10x_QianCRC_CRC_4	0.96	Mast_cells	10X	Mast Cells	Mast Cells
Mast_cells_10x_QianCRC_CRC_5	0.99	Mast_cells	10X	Mast Cells	Mast Cells
Mast_cells_10x_QianCRC_CRC_7	1	Mast_cells	10X	Mast Cells	Mast Cells
Mast_cells_10x_QianLUAD_LC_1	1	Mast_cells	10X	Mast Cells	Mast Cells
Mast_cells_10x_QianLUAD_LC_2	0.97	Mast_cells	10X	Mast Cells	Mast Cells
Mast_cells_10x_QianLUAD_LC_3	0.97	Mast_cells	10X	Mast Cells	Mast Cells
Mast_cells_10x_QianLUAD_LC_4	0.99	Mast_cells	10X	Mast Cells	Mast Cells
Mast_cells_10x_QianLUAD_LC_5	0.96	Mast_cells	10X	Mast Cells	Mast Cells
Mast_cells_10x_QianLUAD_LC_7	0.95	Mast_cells	10X	Mast Cells	Mast Cells
Mast_cells_10x_QianOv_OvC_1	0.99	Mast_cells	10X	Mast Cells	Mast Cells
Mast_cells_10x_QianOv_OvC_3	1	Mast_cells	10X	Mast Cells	Mast Cells
Mast_cells_10x_QianOv_OvC_4	1	Mast_cells	10X	Mast Cells	Mast Cells
Mast_cells_inDrop_AziziBRCA_1	1	Mast_cells	inDrop	Mast Cells	Mast Cells
Mast_cells_inDrop_AziziBRCA_3	1	Mast_cells	inDrop	Mast Cells	Mast Cells
Mast_cells_inDrop_AziziBRCA_4	0.93	Mast_cells	inDrop	Mast Cells	Mast Cells
Mast_cells_inDrop_AziziBRCA_5	0.99	Mast_cells	inDrop	Mast Cells	Mast Cells
Mast_cells_inDrop_AziziBRCA_6	0.96	Mast_cells	inDrop	Mast Cells	Mast Cells
Mast_cells_inDrop_AziziBRCA_7	0.96	Mast_cells	inDrop	Mast Cells	Mast Cells
Mast_cells_inDrop_AziziBRCA_8	1	Mast_cells	inDrop	Mast Cells	Mast Cells
Mast_cells_inDrop_ZilionisLUAD_p1	0.95	Mast_cells	inDrop	Mast Cells	Mast Cells
Mast_cells_inDrop_ZilionisLUAD_p3	0.96	Mast_cells	inDrop	Mast Cells	Mast Cells
Mast_cells_inDrop_ZilionisLUAD_p4	0.99	Mast_cells	inDrop	Mast Cells	Mast Cells
Mast_cells_inDrop_ZilionisLUAD_p5	0.99	Mast_cells	inDrop	Mast Cells	Mast Cells
Mast_cells_inDrop_ZilionisLUAD_p6	0.97	Mast_cells	inDrop	Mast Cells	Mast Cells
Mast_cells_inDrop_ZilionisLUAD_p7	0.95	Mast_cells	inDrop	Mast Cells	Mast Cells
Mast_cells_smartseq2_HLCALUAD_1	0.97	Mast_cells	smartseq2	Mast Cells	Mast Cells
Mast_cells_smartseq2_HLCALUAD_3	1	Mast_cells	smartseq2	Mast Cells	Mast Cells
Megakaryocyte_10x_HLCALUAD_3	1	Megakaryocytes	10X	Megakaryocytes	Megakaryocytes
Megakaryocyte_10x_ZhengPBMC_1	1	Megakaryocytes	10X	Megakaryocytes	Megakaryocytes
Megakaryocyte_inDrop_ZilionisLUAD_p1	1	Megakaryocytes	inDrop	Megakaryocytes	Megakaryocytes
Megakaryocyte_inDrop_ZilionisLUAD_p2	1	Megakaryocytes	inDrop	Megakaryocytes	Megakaryocytes
Megakaryocyte_inDrop_ZilionisLUAD_p3	1	Megakaryocytes	inDrop	Megakaryocytes	Megakaryocytes
Megakaryocyte_inDrop_ZilionisLUAD_p6	1	Megakaryocytes	inDrop	Megakaryocytes	Megakaryocytes
Megakaryocyte_inDrop_ZilionisLUAD_p7	1	Megakaryocytes	inDrop	Megakaryocytes	Megakaryocytes
melanoma_tumor_smartseq2_JerbyMEL_Mel53	0.95	melanoma_tumor	smartseq2	Epithelial/Malignant Cells	Epithelial/Malignant Cells
melanoma_tumor_smartseq2_JerbyMEL_Mel71	0.93	melanoma_tumor	smartseq2	Epithelial/Malignant Cells	Epithelial/Malignant Cells
melanoma_tumor_smartseq2_JerbyMEL_Mel78	0.9	melanoma_tumor	smartseq2	Epithelial/Malignant Cells	Epithelial/Malignant Cells
melanoma_tumor_smartseq2_JerbyMEL_Mel79	0.91	melanoma_tumor	smartseq2	Epithelial/Malignant Cells	Epithelial/Malignant Cells
melanoma_tumor_smartseq2_JerbyMEL_Mel80	0.87	melanoma_tumor	smartseq2	Epithelial/Malignant Cells	Epithelial/Malignant Cells
melanoma_tumor_smartseq2_JerbyMEL_Mel81	0.87	melanoma_tumor	smartseq2	Epithelial/Malignant Cells	Epithelial/Malignant Cells
melanoma_tumor_smartseq2_JerbyMEL_Mel82	0.92	melanoma_tumor	smartseq2	Epithelial/Malignant Cells	Epithelial/Malignant Cells
melanoma_tumor_smartseq2_JerbyMEL_Mel84	0.99	melanoma_tumor	smartseq2	Epithelial/Malignant Cells	Epithelial/Malignant Cells
melanoma_tumor_smartseq2_JerbyMEL_Mel88	0.94	melanoma_tumor	smartseq2	Epithelial/Malignant Cells	Epithelial/Malignant Cells
melanoma_tumor_smartseq2_JerbyMEL_Mel89	0.92	melanoma_tumor	smartseq2	Epithelial/Malignant Cells	Epithelial/Malignant Cells
melanoma_tumor_smartseq2_JerbyMEL_Mel98	0.84	melanoma_tumor	smartseq2	Epithelial/Malignant Cells	Epithelial/Malignant Cells
melanoma_tumor_smartseq2_JerbyMEL_Mel102	0.95	melanoma_tumor	smartseq2	Epithelial/Malignant Cells	Epithelial/Malignant Cells
melanoma_tumor_smartseq2_JerbyMEL_Mel103	0.89	melanoma_tumor	smartseq2	Epithelial/Malignant Cells	Epithelial/Malignant Cells
melanoma_tumor_smartseq2_JerbyMEL_Mel106	0.9	melanoma_tumor	smartseq2	Epithelial/Malignant Cells	Epithelial/Malignant Cells
melanoma_tumor_smartseq2_JerbyMEL_Mel110	0.87	melanoma_tumor	smartseq2	Epithelial/Malignant Cells	Epithelial/Malignant Cells
melanoma_tumor_smartseq2_JerbyMEL_Mel128	0.99	melanoma_tumor	smartseq2	Epithelial/Malignant Cells	Epithelial/Malignant Cells
melanoma_tumor_smartseq2_JerbyMEL_Mel129pa	0.91	melanoma_tumor	smartseq2	Epithelial/Malignant Cells	Epithelial/Malignant Cells
melanoma_tumor_smartseq2_JerbyMEL_Mel194	0.89	melanoma_tumor	smartseq2	Epithelial/Malignant Cells	Epithelial/Malignant Cells
mono_cd16_10x_DuranteUVM_UMM066	0.98	Mono_FCGR3A	10X	Mononuclear Phagocytes	Monocytes
mono_cd16_10x_GestilingerOv_Tumor59	1	Mono_FCGR3A	10X	Mononuclear Phagocytes	Monocytes
mono_cd16_10x_HLCALUAD_2	0.95	Mono_FCGR3A	10X	Mononuclear Phagocytes	Monocytes
mono_cd16_10x_HLCALUAD_3	0.95	Mono_FCGR3A	10X	Mononuclear Phagocytes	Monocytes
mono_cd16_10x_MaHCC_S15_	0.99	Mono_FCGR3A	10X	Mononuclear Phagocytes	Monocytes
mono_cd16_10x_QianCRC_CRC_2	1	Mono_FCGR3A	10X	Mononuclear Phagocytes	Monocytes
mono_cd16_10x_QianLUAD_LC_2	1	Mono_FCGR3A	10X	Mononuclear Phagocytes	Monocytes
mono_cd16_10x_QianLUAD_LC_3	0.96	Mono_FCGR3A	10X	Mononuclear Phagocytes	Monocytes
mono_cd16_10x_QianLUAD_LC_4	0.98	Mono_FCGR3A	10X	Mononuclear Phagocytes	Monocytes
mono_cd16_10x_QianLUAD_LC_5	0.96	Mono_FCGR3A	10X	Mononuclear Phagocytes	Monocytes
mono_cd16_10x_QianLUAD_LC_6	0.98	Mono_FCGR3A	10X	Mononuclear Phagocytes	Monocytes
mono_cd16_10x_QianLUAD_LC_7	0.96	Mono_FCGR3A	10X	Mononuclear Phagocytes	Monocytes
mono_cd16_10x_QianOv_OvC_1	0.96	Mono_FCGR3A	10X	Mononuclear Phagocytes	Monocytes
mono_cd16_10x_QianOv_OvC_5	0.98	Mono_FCGR3A	10X	Mononuclear Phagocytes	Monocytes
mono_cd16_10x_ZhengPBMC_1	0.97	Mono_FCGR3A	10X	Mononuclear Phagocytes	Monocytes
mono_cd16_inDrop_AziziBRCA_1	0.99	Mono_FCGR3A	inDrop	Mononuclear Phagocytes	Monocytes
mono_cd16_inDrop_AziziBRCA_3	1	Mono_FCGR3A	inDrop	Mononuclear Phagocytes	Monocytes
mono_cd16_inDrop_AziziBRCA_4	0.97	Mono_FCGR3A	inDrop	Mononuclear Phagocytes	Monocytes
mono_cd16_inDrop_AziziBRCA_6	0.99	Mono_FCGR3A	inDrop	Mononuclear Phagocytes	Monocytes
mono_cd16_inDrop_AziziBRCA_7	1	Mono_FCGR3A	inDrop	Mononuclear Phagocytes	Monocytes
mono_cd16_inDrop_ZilionisLUAD_p1	0.95	Mono_FCGR3A	inDrop	Mononuclear Phagocytes	Monocytes
mono_cd16_inDrop_ZilionisLUAD_p2	0.99	Mono_FCGR3A	inDrop	Mononuclear Phagocytes	Monocytes
mono_cd16_inDrop_ZilionisLUAD_p3	0.98	Mono_FCGR3A	inDrop	Mononuclear Phagocytes	Monocytes
mono_cd16_inDrop_ZilionisLUAD_p7	1	Mono_FCGR3A	inDrop	Mononuclear Phagocytes	Monocytes
mono_cd16_smartseq2_HLCALUAD_1	0.99	Mono_FCGR3A	smartseq2	Mononuclear Phagocytes	Monocytes
mono_il1b_10x_DuranteUVM_UMM066	0.99	Mono_IL1B	10X	Mononuclear Phagocytes	Monocytes
mono_il1b_10x_DuranteUVM_UMM067L	0.96	Mono_IL1B	10X	Mononuclear Phagocytes	Monocytes
mono_il1b_10x_GestilingerOv_Tumor59	0.99	Mono_IL1B	10X	Mononuclear Phagocytes	Monocytes
mono_il1b_10x_GestilingerOv_Tumor76	1	Mono_IL1B	10X	Mononuclear Phagocytes	Monocytes
mono_il1b_10x_GestilingerOv_Tumor89	0.97	Mono_IL1B	10X	Mononuclear Phagocytes	Monocytes
mono_il1b_10x_HLCALUAD_2	0.92	Mono_IL1B	10X	Mononuclear Phagocytes	Monocytes
mono_il1b_10x_HLCALUAD_3	0.96	Mono_IL1B	10X	Mononuclear Phagocytes	Monocytes
mono_il1b_10x_QianCRC_CRC_1	0.95	Mono_IL1B	10X	Mononuclear Phagocytes	Monocytes
mono_il1b_10x_QianCRC_CRC_3	0.97	Mono_IL1B	10X	Mononuclear Phagocytes	Monocytes
mono_il1b_10x_QianCRC_CRC_4	0.96	Mono_IL1B	10X	Mononuclear Phagocytes	Monocytes
mono_il1b_10x_QianCRC_CRC_5	0.99	Mono_IL1B	10X	Mononuclear Phagocytes	Monocytes
mono_il1b_10x_QianLUAD_LC_3	0.96	Mono_IL1B	10X	Mononuclear Phagocytes	Monocytes
mono_il1b_10x_QianLUAD_LC_4	1	Mono_IL1B	10X	Mononuclear Phagocytes	Monocytes
mono_il1b_10x_QianLUAD_LC_5	0.99	Mono_IL1B	10X	Mononuclear Phagocytes	Monocytes
mono_il1b_10x_QianLUAD_LC_7	0.97	Mono_IL1B	10X	Mononuclear Phagocytes	Monocytes
mono_il1b_10x_QianLUAD_LC_8	1	Mono_IL1B	10X	Mononuclear Phagocytes	Monocytes
mono_il1b_10x_QianOv_OvC_1	0.98	Mono_IL1B	10X	Mononuclear Phagocytes	Monocytes
mono_il1b_inDrop_AziziBRCA_4	1	Mono_IL1B	inDrop	Mononuclear Phagocytes	Monocytes
mono_il1b_inDrop_AziziBRCA_5	0.97	Mono_IL1B	inDrop	Mononuclear Phagocytes	Monocytes
mono_il1b_inDrop_AziziBRCA_7	1	Mono_IL1B	inDrop	Mononuclear Phagocytes	Monocytes
mono_il1b_inDrop_ZilionisLUAD_p1	0.91	Mono_IL1B	inDrop	Mononuclear Phagocytes	Monocytes
mono_il1b_inDrop_ZilionisLUAD_p2	1	Mono_IL1B	inDrop	Mononuclear Phagocytes	Monocytes
mono_il1b_inDrop_ZilionisLUAD_p3	0.96	Mono_IL1B	inDrop	Mononuclear Phagocytes	Monocytes
mono_il1b_inDrop_ZilionisLUAD_p4	1	Mono_IL1B	inDrop	Mononuclear Phagocytes	Monocytes
mono_il1b_inDrop_ZilionisLUAD_p6	1	Mono_IL1B	inDrop	Mononuclear Phagocytes	Monocytes
mono_il1b_inDrop_ZilionisLUAD_p7	0.97	Mono_IL1B	inDrop	Mononuclear Phagocytes	Monocytes
mono_il1b_smartseq2_HLCALUAD_1	0.99	Mono_IL1B	smartseq2	Mononuclear Phagocytes	Monocytes
monocd14fosneg_10x_HLCALUAD_2	0.99	Mono_CD14_FOS-	10X	Mononuclear Phagocytes	Monocytes
monocd14fosneg_10x_HLCALUAD_3	0.97	Mono_CD14_FOS-	10X	Mononuclear Phagocytes	Monocytes
monocd14fosneg_10x_QianCRC_CRC_1	1	Mono_CD14_FOS-	10X	Mononuclear Phagocytes	Monocytes
monocd14fosneg_10x_QianCRC_CRC_3	1	Mono_CD14_FOS-	10X	Mononuclear Phagocytes	Monocytes
monocd14fosneg_10x_QianLUAD_LC_3	0.99	Mono_CD14_FOS-	10X	Mononuclear Phagocytes	Monocytes
monocd14fosneg_10x_QianLUAD_LC_4	0.99	Mono_CD14_FOS-	10X	Mononuclear Phagocytes	Monocytes
monocd14fosneg_10x_QianLUAD_LC_6	0.99	Mono_CD14_FOS-	10X	Mononuclear Phagocytes	Monocytes
monocd14fosneg_10x_QianLUAD_LC_7	0.97	Mono_CD14_FOS-	10X	Mononuclear Phagocytes	Monocytes
monocd14fosneg_10x_QianOv_OvC_1	0.99	Mono_CD14_FOS-	10X	Mononuclear Phagocytes	Monocytes
monocd14fosneg_10x_QianOv_OvC_4	1	Mono_CD14_FOS-	10X	Mononuclear Phagocytes	Monocytes
monocd14fosneg_10x_QianOv_OvC_5	1	Mono_CD14_FOS-	10X	Mononuclear Phagocytes	Monocytes
monocd14fosneg_10x_ZhengPBMC_1	0.97	Mono_CD14_FOS-	10X	Mononuclear Phagocytes	Monocytes
monocd14fosneg_inDrop_AziziBRCA_1	0.99	Mono_CD14_FOS-	inDrop	Mononuclear Phagocytes	Monocytes
monocd14fosneg_inDrop_AziziBRCA_4	0.97	Mono_CD14_FOS-	inDrop	Mononuclear Phagocytes	Monocytes
monocd14fosneg_inDrop_ZilionisLUAD_p1	0.93	Mono_CD14_FOS-	inDrop	Mononuclear Phagocytes	Monocytes
monocd14fosneg_inDrop_ZilionisLUAD_p2	0.97	Mono_CD14_FOS-	inDrop	Mononuclear Phagocytes	Monocytes
monocd14fosneg_inDrop_ZilionisLUAD_p6	1	Mono_CD14_FOS-	inDrop	Mononuclear Phagocytes	Monocytes
monocd14fosneg_inDrop_ZilionisLUAD_p7	1	Mono_CD14_FOS-	inDrop	Mononuclear Phagocytes	Monocytes
monocd14fosneg_smartseq2_HLCALUAD_1	0.98	Mono_CD14_FOS-	smartseq2	Mononuclear Phagocytes	Monocytes
monocd14fospos_10x_HLCALUAD_3	0.95	Mono_CD14_FOS+	10X	Mononuclear Phagocytes	Monocytes
monocd14fospos_10x_QianBRCA_BC_5	1	Mono_CD14_FOS+	10X	Mononuclear Phagocytes	Monocytes
monocd14fospos_10x_QianCRC_CRC_1	0.99	Mono_CD14_FOS+	10X	Mononuclear Phagocytes	Monocytes
monocd14fospos_10x_QianCRC_CRC_3	1	Mono_CD14_FOS+	10X	Mononuclear Phagocytes	Monocytes
monocd14fospos_10x_QianLUAD_LC_5	1	Mono_CD14_FOS+	10X	Mononuclear Phagocytes	Monocytes
monocd14fospos_10x_QianLUAD_LC_6	0.99	Mono_CD14_FOS+	10X	Mononuclear Phagocytes	Monocytes
monocd14fospos_10x_QianLUAD_LC_7	0.99	Mono_CD14_FOS+	10X	Mononuclear Phagocytes	Monocytes
monocd14fospos_10x_QianLUAD_LC_8	0.96	Mono_CD14_FOS+	10X	Mononuclear Phagocytes	Monocytes
monocd14fospos_10x_QianOv_OvC_1	0.96	Mono_CD14_FOS+	10X	Mononuclear Phagocytes	Monocytes
monocd14fospos_10x_ZhengPBMC_1	0.98	Mono_CD14_FOS+	10X	Mononuclear Phagocytes	Monocytes
monocd14fospos_inDrop_AziziBRCA_3	1	Mono_CD14_FOS+	inDrop	Mononuclear Phagocytes	Monocytes
monocd14fospos_inDrop_AziziBRCA_4	0.99	Mono_CD14_FOS+	inDrop	Mononuclear Phagocytes	Monocytes
monocd14fospos_inDrop_AziziBRCA_5	0.96	Mono_CD14_FOS+	inDrop	Mononuclear Phagocytes	Monocytes
monocd14fospos_inDrop_AziziBRCA_7	1	Mono_CD14_FOS+	inDrop	Mononuclear Phagocytes	Monocytes
monocd14fospos_inDrop_ZilionisLUAD_p1	0.95	Mono_CD14_FOS+	inDrop	Mononuclear Phagocytes	Monocytes
monocd14fospos_inDrop_ZilionisLUAD_p3	0.96	Mono_CD14_FOS+	inDrop	Mononuclear Phagocytes	Monocytes
monocd14fospos_inDrop_ZilionisLUAD_p7	1	Mono_CD14_FOS+	inDrop	Mononuclear Phagocytes	Monocytes
monocd14fospos_smartseq2_HLCALUAD_1	1	Mono_CD14_FOS+	smartseq2	Mononuclear Phagocytes	Monocytes
monointer_fosneg_10x_DuranteUVM_BSSR0022	0.99	MonoInter_FOS-	10X	Mononuclear Phagocytes	Monocytes
monointer_fosneg_10x_GestilingerOv_Tumor59	0.99	MonoInter_FOS-	10X	Mononuclear Phagocytes	Monocytes
monointer_fosneg_10x_GestilingerOv_Tumor77	0.98	MonoInter_FOS-	10X	Mononuclear Phagocytes	Monocytes
monointer_fosneg_10x_GestilingerOv_Tumor89	0.96	MonoInter_FOS-	10X	Mononuclear Phagocytes	Monocytes
monointer_fosneg_10x_HLCALUAD_2	0.94	MonoInter_FOS-	10X	Mononuclear Phagocytes	Monocytes
monointer_fosneg_10x_HLCALUAD_3	1	MonoInter_FOS-	10X	Mononuclear Phagocytes	Monocytes
monointer_fosneg_10x_QianBRCA_BC_3	0.96	MonoInter_FOS-	10X	Mononuclear Phagocytes	Monocytes
monointer_fosneg_10x_QianBRCA_BC_12	0.96	MonoInter_FOS-	10X	Mononuclear Phagocytes	Monocytes
monointer_fosneg_10x_QianCRC_CRC_1	0.93	MonoInter_FOS-	10X	Mononuclear Phagocytes	Monocytes
monointer_fosneg_10x_QianLUAD_LC_3	0.99	MonoInter_FOS-	10X	Mononuclear Phagocytes	Monocytes
monointer_fosneg_10x_QianLUAD_LC_4	0.94	MonoInter_FOS-	10X	Mononuclear Phagocytes	Monocytes
monointer_fosneg_10x_QianLUAD_LC_5	0.98	MonoInter_FOS-	10X	Mononuclear Phagocytes	Monocytes
monointer_fosneg_10x_QianLUAD_LC_6	0.99	MonoInter_FOS-	10X	Mononuclear Phagocytes	Monocytes
monointer_fosneg_10x_QianLUAD_LC_7	0.97	MonoInter_FOS-	10X	Mononuclear Phagocytes	Monocytes
monointer_fosneg_10x_QianOv_OvC_1	0.96	MonoInter_FOS-	10X	Mononuclear Phagocytes	Monocytes
monointer_fosneg_10x_QianOv_OvC_5	0.97	MonoInter_FOS-	10X	Mononuclear Phagocytes	Monocytes
monointer_fosneg_10x_ZhengPBMC_1	0.97	MonoInter_FOS-	10X	Mononuclear Phagocytes	Monocytes
monointer_fosneg_inDrop_AziziBRCA_3	1	MonoInter_FOS-	inDrop	Mononuclear Phagocytes	Monocytes
monointer_fosneg_inDrop_AziziBRCA_4	1	MonoInter_FOS-	inDrop	Mononuclear Phagocytes	Monocytes
monointer_fosneg_inDrop_AziziBRCA_5	0.98	MonoInter_FOS-	inDrop	Mononuclear Phagocytes	Monocytes
monointer_fosneg_inDrop_AziziBRCA_6	0.97	MonoInter_FOS-	inDrop	Mononuclear Phagocytes	Monocytes
monointer_fosneg_inDrop_AziziBRCA_7	0.98	MonoInter_FOS-	inDrop	Mononuclear Phagocytes	Monocytes
monointer_fosneg_inDrop_ZilionisLUAD_p1	0.95	MonoInter_FOS-	inDrop	Mononuclear Phagocytes	Monocytes
monointer_fosneg_inDrop_ZilionisLUAD_p3	0.99	MonoInter_FOS-	inDrop	Mononuclear Phagocytes	Monocytes
monointer_fosneg_inDrop_ZilionisLUAD_p7	0.98	MonoInter_FOS-	inDrop	Mononuclear Phagocytes	Monocytes
monointer_fospos_10x_GestilingerOv_Tumor59	0.99	MonoInter_FOS+	10X	Mononuclear Phagocytes	Monocytes
monointer_fospos_10x_GestilingerOv_Tumor76	0.99	MonoInter_FOS+	10X	Mononuclear Phagocytes	Monocytes
monointer_fospos_10x_HLCALUAD_3	0.94	MonoInter_FOS+	10X	Mononuclear Phagocytes	Monocytes
monointer_fospos_10x_MaHCC_S08_	1	MonoInter_FOS+	10X	Mononuclear Phagocytes	Monocytes
monointer_fospos_10x_QianBRCA_BC_10	0.99	MonoInter_FOS+	10X	Mononuclear Phagocytes	Monocytes
monointer_fospos_10x_QianCRC_CRC_1	0.96	MonoInter_FOS+	10X	Mononuclear Phagocytes	Monocytes
monointer_fospos_10x_QianCRC_CRC_2	0.99	MonoInter_FOS+	10X	Mononuclear Phagocytes	Monocytes
monointer_fospos_10x_QianCRC_CRC_3	0.99	MonoInter_FOS+	10X	Mononuclear Phagocytes	Monocytes
monointer_fospos_10x_QianCRC_CRC_7	0.98	MonoInter_FOS+	10X	Mononuclear Phagocytes	Monocytes
monointer_fospos_10x_QianLUAD_LC_1	1	MonoInter_FOS+	10X	Mononuclear Phagocytes	Monocytes
monointer_fospos_10x_QianLUAD_LC_2	1	MonoInter_FOS+	10X	Mononuclear Phagocytes	Monocytes
monointer_fospos_10x_QianLUAD_LC_3	0.99	MonoInter_FOS+	10X	Mononuclear Phagocytes	Monocytes
monointer_fospos_10x_QianLUAD_LC_4	1	MonoInter_FOS+	10X	Mononuclear Phagocytes	Monocytes
monointer_fospos_10x_QianLUAD_LC_5	0.96	MonoInter_FOS+	10X	Mononuclear Phagocytes	Monocytes
monointer_fospos_10x_QianLUAD_LC_7	0.98	MonoInter_FOS+	10X	Mononuclear Phagocytes	Monocytes
monointer_fospos_10x_QianLUAD_LC_8	1	MonoInter_FOS+	10X	Mononuclear Phagocytes	Monocytes
monointer_fospos_10x_QianOv_OvC_1	0.96	MonoInter_FOS+	10X	Mononuclear Phagocytes	Monocytes
monointer_fospos_10x_QianOv_OvC_2	0.99	MonoInter_FOS+	10X	Mononuclear Phagocytes	Monocytes
monointer_fospos_10x_QianOv_OvC_4	1	MonoInter_FOS+	10X	Mononuclear Phagocytes	Monocytes
monointer_fospos_10x_ZhengPBMC_1	0.98	MonoInter_FOS+	10X	Mononuclear Phagocytes	Monocytes
monointer_fospos_inDrop_AziziBRCA_3	0.99	MonoInter_FOS+	inDrop	Mononuclear Phagocytes	Monocytes
monointer_fospos_inDrop_AziziBRCA_4	1	MonoInter_FOS+	inDrop	Mononuclear Phagocytes	Monocytes
monointer_fospos_inDrop_AziziBRCA_5	1	MonoInter_FOS+	inDrop	Mononuclear Phagocytes	Monocytes
monointer_fospos_inDrop_AziziBRCA_7	1	MonoInter_FOS+	inDrop	Mononuclear Phagocytes	Monocytes
monointer_fospos_inDrop_AziziBRCA_8	0.98	MonoInter_FOS+	inDrop	Mononuclear Phagocytes	Monocytes
monointer_fospos_inDrop_ZilionisLUAD_p1	0.95	MonoInter_FOS+	inDrop	Mononuclear Phagocytes	Monocytes
monointer_fospos_inDrop_ZilionisLUAD_p2	0.99	MonoInter_FOS+	inDrop	Mononuclear Phagocytes	Monocytes
monointer_fospos_inDrop_ZilionisLUAD_p3	0.95	MonoInter_FOS+	inDrop	Mononuclear Phagocytes	Monocytes
monointer_fospos_inDrop_ZilionisLUAD_p4	0.99	MonoInter_FOS+	inDrop	Mononuclear Phagocytes	Monocytes
monointer_fospos_inDrop_ZilionisLUAD_p6	0.99	MonoInter_FOS+	inDrop	Mononuclear Phagocytes	Monocytes
monointer_fospos_inDrop_ZilionisLUAD_p7	0.96	MonoInter_FOS+	inDrop	Mononuclear Phagocytes	Monocytes
monointer_fospos_smartseq2_HLCALUAD_1	1	MonoInter_FOS+	smartseq2	Mononuclear Phagocytes	Monocytes
Neutrophil_CXCL8_10x_QianCRC_CRC_1	0.99	Neutrophil_CXCL8	10X	Neutrophils	Neutrophils
Neutrophil_CXCL8_inDrop_AziziBRCA_7	0.99	Neutrophil_CXCL8	inDrop	Neutrophils	Neutrophils
Neutrophil_CXCL8_inDrop_ZilionisLUAD_p1	0.96	Neutrophil_CXCL8	inDrop	Neutrophils	Neutrophils
Neutrophil_CXCL8_inDrop_ZilionisLUAD_p2	0.99	Neutrophil_CXCL8	inDrop	Neutrophils	Neutrophils
Neutrophil_CXCL8_inDrop_ZilionisLUAD_p3	0.99	Neutrophil_CXCL8	inDrop	Neutrophils	Neutrophils
Neutrophil_CXCL8_inDrop_ZilionisLUAD_p4	1	Neutrophil_CXCL8	inDrop	Neutrophils	Neutrophils
Neutrophil_CXCL8_inDrop_ZilionisLUAD_p5	1	Neutrophil_CXCL8	inDrop	Neutrophils	Neutrophils
Neutrophil_CXCL8_inDrop_ZilionisLUAD_p6	1	Neutrophil_CXCL8	inDrop	Neutrophils	Neutrophils
Neutrophil_CXCL8_inDrop_ZilionisLUAD_p7	0.96	Neutrophil_CXCL8	inDrop	Neutrophils	Neutrophils
Neutrophil_MMP9_10x_QianCRC_CRC_1	0.99	Neutrophil_MMP9	10X	Neutrophils	Neutrophils
Neutrophil_MMP9_inDrop_AziziBRCA_1	1	Neutrophil_MMP9	inDrop	Neutrophils	Neutrophils
Neutrophil_MMP9_inDrop_AziziBRCA_4	1	Neutrophil_MMP9	inDrop	Neutrophils	Neutrophils
Neutrophil_MMP9_inDrop_AziziBRCA_7	1	Neutrophil_MMP9	inDrop	Neutrophils	Neutrophils
Neutrophil_MMP9_inDrop_ZilionisLUAD_p1	0.96	Neutrophil_MMP9	inDrop	Neutrophils	Neutrophils
Neutrophil_MMP9_inDrop_ZilionisLUAD_p2	0.95	Neutrophil_MMP9	inDrop	Neutrophils	Neutrophils
Neutrophil_MMP9_inDrop_ZilionisLUAD_p3	0.96	Neutrophil_MMP9	inDrop	Neutrophils	Neutrophils
Neutrophil_MMP9_inDrop_ZilionisLUAD_p4	1	Neutrophil_MMP9	inDrop	Neutrophils	Neutrophils
Neutrophil_MMP9_inDrop_ZilionisLUAD_p6	1	Neutrophil_MMP9	inDrop	Neutrophils	Neutrophils
Neutrophil_MMP9_inDrop_ZilionisLUAD_p7	0.96	Neutrophil_MMP9	inDrop	Neutrophils	Neutrophils
Neutrophil_MMP9_smartseq2_HLCALUAD_1	0.99	Neutrophil_MMP9	smartseq2	Neutrophils	Neutrophils
Neutrophil_TAGLN2_10x_QianCRC_CRC_1	1	Neutrophil_TAGLN2	10X	Neutrophils	Neutrophils
Neutrophil_TAGLN2_inDrop_AziziBRCA_1	1	Neutrophil_TAGLN2	inDrop	Neutrophils	Neutrophils
Neutrophil_TAGLN2_inDrop_AziziBRCA_4	0.99	Neutrophil_TAGLN2	inDrop	Neutrophils	Neutrophils
Neutrophil_TAGLN2_inDrop_AziziBRCA_7	0.99	Neutrophil_TAGLN2	inDrop	Neutrophils	Neutrophils
Neutrophil_TAGLN2_inDrop_ZilionisLUAD_p1	0.95	Neutrophil_TAGLN2	inDrop	Neutrophils	Neutrophils
Neutrophil_TAGLN2_inDrop_ZilionisLUAD_p2	0.94	Neutrophil_TAGLN2	inDrop	Neutrophils	Neutrophils
Neutrophil_TAGLN2_inDrop_ZilionisLUAD_p3	0.96	Neutrophil_TAGLN2	inDrop	Neutrophils	Neutrophils
Neutrophil_TAGLN2_inDrop_ZilionisLUAD_p4	0.99	Neutrophil_TAGLN2	inDrop	Neutrophils	Neutrophils
Neutrophil_TAGLN2_inDrop_ZilionisLUAD_p5	1	Neutrophil_TAGLN2	inDrop	Neutrophils	Neutrophils
Neutrophil_TAGLN2_inDrop_ZilionisLUAD_p6	0.98	Neutrophil_TAGLN2	inDrop	Neutrophils	Neutrophils
Neutrophil_TAGLN2_inDrop_ZilionisLUAD_p7	0.95	Neutrophil_TAGLN2	inDrop	Neutrophils	Neutrophils
Neutrophil_TAGLN2_smartseq2_HLCALUAD_1	0.99	Neutrophil_TAGLN2	smartseq2	Neutrophils	Neutrophils
NK_cyto_10x_DuranteUVM_BSSR0022	1	NK_cyto	10X	T/NK Cells	T/NK Cells
NK_cyto_10x_DuranteUVM_UMM061	0.99	NK_cyto	10X	T/NK Cells	T/NK Cells
NK_cyto_10x_DuranteUVM_UMM063	1	NK_cyto	10X	T/NK Cells	T/NK Cells
NK_cyto_10x_DuranteUVM_UMM065	0.99	NK_cyto	10X	T/NK Cells	T/NK Cells
NK_cyto_10x_DuranteUVM_UMM066	1	NK_cyto	10X	T/NK Cells	T/NK Cells
NK_cyto_10x_GestilingerOv_Tumor59	0.98	NK_cyto	10X	T/NK Cells	T/NK Cells
NK_cyto_10x_GestilingerOv_Tumor76	0.99	NK_cyto	10X	T/NK Cells	T/NK Cells
NK_cyto_10x_GestilingerOv_Tumor89	0.99	NK_cyto	10X	T/NK Cells	T/NK Cells
NK_cyto_10x_GestilingerOv_Tumor90	0.99	NK_cyto	10X	T/NK Cells	T/NK Cells
NK_cyto_10x_HLCALUAD_2	0.95	NK_cyto	10X	T/NK Cells	T/NK Cells
NK_cyto_10x_HLCALUAD_3	0.96	NK_cyto	10X	T/NK Cells	T/NK Cells
NK_cyto_10x_QianBRCA_BC_1	1	NK_cyto	10X	T/NK Cells	T/NK Cells
NK_cyto_10x_QianBRCA_BC_4	0.99	NK_cyto	10X	T/NK Cells	T/NK Cells
NK_cyto_10x_QianBRCA_BC_5	0.98	NK_cyto	10X	T/NK Cells	T/NK Cells
NK_cyto_10x_QianBRCA_BC_11	1	NK_cyto	10X	T/NK Cells	T/NK Cells
NK_cyto_10x_QianCRC_CRC_1	0.98	NK_cyto	10X	T/NK Cells	T/NK Cells
NK_cyto_10x_QianCRC_CRC_3	1	NK_cyto	10X	T/NK Cells	T/NK Cells
NK_cyto_10x_QianLUAD_LC_1	1	NK_cyto	10X	T/NK Cells	T/NK Cells
NK_cyto_10x_QianLUAD_LC_2	0.99	NK_cyto	10X	T/NK Cells	T/NK Cells
NK_cyto_10x_QianLUAD_LC_3	0.96	NK_cyto	10X	T/NK Cells	T/NK Cells
NK_cyto_10x_QianLUAD_LC_4	0.98	NK_cyto	10X	T/NK Cells	T/NK Cells
NK_cyto_10x_QianLUAD_LC_5	0.96	NK_cyto	10X	T/NK Cells	T/NK Cells
NK_cyto_10x_QianLUAD_LC_6	0.96	NK_cyto	10X	T/NK Cells	T/NK Cells
NK_cyto_10x_QianLUAD_LC_7	0.96	NK_cyto	10X	T/NK Cells	T/NK Cells
NK_cyto_10x_QianLUAD_LC_8	0.96	NK_cyto	10X	T/NK Cells	T/NK Cells
NK_cyto_10x_QianOv_OvC_1	0.97	NK_cyto	10X	T/NK Cells	T/NK Cells
NK_cyto_10x_QianOv_OvC_2	1	NK_cyto	10X	T/NK Cells	T/NK Cells
NK_cyto_10x_QianOv_OvC_4	1	NK_cyto	10X	T/NK Cells	T/NK Cells
NK_cyto_10x_ZhengPBMC_1	0.97	NK_cyto	10X	T/NK Cells	T/NK Cells
NK_cyto_inDrop_AziziBRCA_1	0.97	NK_cyto	inDrop	T/NK Cells	T/NK Cells
NK_cyto_inDrop_AziziBRCA_2	0.98	NK_cyto	inDrop	T/NK Cells	T/NK Cells
NK_cyto_inDrop_AziziBRCA_3	1	NK_cyto	inDrop	T/NK Cells	T/NK Cells
NK_cyto_inDrop_AziziBRCA_4	0.97	NK_cyto	inDrop	T/NK Cells	T/NK Cells
NK_cyto_inDrop_AziziBRCA_5	0.99	NK_cyto	inDrop	T/NK Cells	T/NK Cells
NK_cyto_inDrop_AziziBRCA_6	0.98	NK_cyto	inDrop	T/NK Cells	T/NK Cells
NK_cyto_inDrop_AziziBRCA_7	0.99	NK_cyto	inDrop	T/NK Cells	T/NK Cells
NK_cyto_inDrop_AziziBRCA_8	0.97	NK_cyto	inDrop	T/NK Cells	T/NK Cells
NK_cyto_inDrop_ZilionisLUAD_p1	0.94	NK_cyto	inDrop	T/NK Cells	T/NK Cells
NK_cyto_inDrop_ZilionisLUAD_p2	0.99	NK_cyto	inDrop	T/NK Cells	T/NK Cells
NK_cyto_inDrop_ZilionisLUAD_p3	0.97	NK_cyto	inDrop	T/NK Cells	T/NK Cells
NK_cyto_inDrop_ZilionisLUAD_p4	0.98	NK_cyto	inDrop	T/NK Cells	T/NK Cells
NK_cyto_inDrop_ZilionisLUAD_p5	1	NK_cyto	inDrop	T/NK Cells	T/NK Cells
NK_cyto_inDrop_ZilionisLUAD_p6	1	NK_cyto	inDrop	T/NK Cells	T/NK Cells
NK_cyto_inDrop_ZilionisLUAD_p7	1	NK_cyto	inDrop	T/NK Cells	T/NK Cells
NK_cyto_smartseq2_HLCALUAD_1	1	NK_cyto	smartseq2	T/NK Cells	T/NK Cells
NK_cyto_smartseq2_HLCALUAD_2	1	NK_cyto	smartseq2	T/NK Cells	T/NK Cells
NK_cyto_smartseq2_HLCALUAD_3	1	NK_cyto	smartseq2	T/NK Cells	T/NK Cells
NK_rest_10x_DuranteUVM_BSSR0022	0.98	NK_rest	10X	T/NK Cells	T/NK Cells
NK_rest_10x_DuranteUVM_UMM041L	0.99	NK_rest	10X	T/NK Cells	T/NK Cells
NK_rest_10x_DuranteUVM_UMM061	0.99	NK_rest	10X	T/NK Cells	T/NK Cells
NK_rest_10x_DuranteUVM_UMM065	0.99	NK_rest	10X	T/NK Cells	T/NK Cells
NK_rest_10x_DuranteUVM_UMM066	0.99	NK_rest	10X	T/NK Cells	T/NK Cells
NK_rest_10x_DuranteUVM_UMM067L	0.99	NK_rest	10X	T/NK Cells	T/NK Cells
NK_rest_10x_DuranteUVM_UMM069	0.99	NK_rest	10X	T/NK Cells	T/NK Cells
NK_rest_10x_GestilingerOv_Tumor59	0.97	NK_rest	10X	T/NK Cells	T/NK Cells
NK_rest_10x_GestilingerOv_Tumor76	0.99	NK_rest	10X	T/NK Cells	T/NK Cells
NK_rest_10x_GestilingerOv_Tumor77	0.99	NK_rest	10X	T/NK Cells	T/NK Cells
NK_rest_10x_GestilingerOv_Tumor89	0.97	NK_rest	10X	T/NK Cells	T/NK Cells
NK_rest_10x_GestilingerOv_Tumor90	0.97	NK_rest	10X	T/NK Cells	T/NK Cells
NK_rest_10x_HLCALUAD_2	0.96	NK_rest	10X	T/NK Cells	T/NK Cells
NK_rest_10x_HLCALUAD_3	0.94	NK_rest	10X	T/NK Cells	T/NK Cells
NK_rest_10x_MaHCC_S11_	0.99	NK_rest	10X	T/NK Cells	T/NK Cells
NK_rest_10x_MaHCC_S19_	0.99	NK_rest	10X	T/NK Cells	T/NK Cells
NK_rest_10x_MaHCC_S300	0.97	NK_rest	10X	T/NK Cells	T/NK Cells
NK_rest_10x_QianBRCA_BC_1	0.94	NK_rest	10X	T/NK Cells	T/NK Cells
NK_rest_10x_QianBRCA_BC_2	0.95	NK_rest	10X	T/NK Cells	T/NK Cells
NK_rest_10x_QianBRCA_BC_3	0.97	NK_rest	10X	T/NK Cells	T/NK Cells
NK_rest_10x_QianBRCA_BC_4	0.95	NK_rest	10X	T/NK Cells	T/NK Cells
NK_rest_10x_QianBRCA_BC_5	0.98	NK_rest	10X	T/NK Cells	T/NK Cells
NK_rest_10x_QianBRCA_BC_8	0.99	NK_rest	10X	T/NK Cells	T/NK Cells
NK_rest_10x_QianBRCA_BC_11	0.92	NK_rest	10X	T/NK Cells	T/NK Cells
NK_rest_10x_QianBRCA_BC_12	0.99	NK_rest	10X	T/NK Cells	T/NK Cells
NK_rest_10x_QianBRCA_BC_13	0.96	NK_rest	10X	T/NK Cells	T/NK Cells
NK_rest_10x_QianCRC_CRC_1	0.95	NK_rest	10X	T/NK Cells	T/NK Cells
NK_rest_10x_QianCRC_CRC_2	0.94	NK_rest	10X	T/NK Cells	T/NK Cells
NK_rest_10x_QianCRC_CRC_3	0.95	NK_rest	10X	T/NK Cells	T/NK Cells
NK_rest_10x_QianCRC_CRC_4	0.99	NK_rest	10X	T/NK Cells	T/NK Cells
NK_rest_10x_QianCRC_CRC_5	0.99	NK_rest	10X	T/NK Cells	T/NK Cells
NK_rest_10x_QianLUAD_LC_1	0.99	NK_rest	10X	T/NK Cells	T/NK Cells
NK_rest_10x_QianLUAD_LC_2	0.98	NK_rest	10X	T/NK Cells	T/NK Cells
NK_rest_10x_QianLUAD_LC_3	0.95	NK_rest	10X	T/NK Cells	T/NK Cells
NK_rest_10x_QianLUAD_LC_4	0.98	NK_rest	10X	T/NK Cells	T/NK Cells
NK_rest_10x_QianLUAD_LC_5	0.95	NK_rest	10X	T/NK Cells	T/NK Cells
NK_rest_10x_QianLUAD_LC_6	0.98	NK_rest	10X	T/NK Cells	T/NK Cells
NK_rest_10x_QianLUAD_LC_7	0.95	NK_rest	10X	T/NK Cells	T/NK Cells
NK_rest_10x_QianLUAD_LC_8	0.97	NK_rest	10X	T/NK Cells	T/NK Cells
NK_rest_10x_QianOv_OvC_1	0.96	NK_rest	10X	T/NK Cells	T/NK Cells
NK_rest_10x_QianOv_OvC_2	0.98	NK_rest	10X	T/NK Cells	T/NK Cells
NK_rest_10x_QianOv_OvC_3	0.95	NK_rest	10X	T/NK Cells	T/NK Cells
NK_rest_10x_QianOv_OvC_4	0.99	NK_rest	10X	T/NK Cells	T/NK Cells
NK_rest_10x_QianOv_OvC_5	0.97	NK_rest	10X	T/NK Cells	T/NK Cells
NK_rest_10x_SoleSKCM_S1	0.98	NK_rest	10X	T/NK Cells	T/NK Cells
NK_rest_10x_SoleSKCM_S5	1	NK_rest	10X	T/NK Cells	T/NK Cells
NK_rest_10x_ZhengPBMC_1	0.99	NK_rest	10X	T/NK Cells	T/NK Cells
NK_rest_inDrop_AziziBRCA_1	1	NK_rest	inDrop	T/NK Cells	T/NK Cells
NK_rest_inDrop_AziziBRCA_2	0.97	NK_rest	inDrop	T/NK Cells	T/NK Cells
NK_rest_inDrop_AziziBRCA_3	0.99	NK_rest	inDrop	T/NK Cells	T/NK Cells
NK_rest_inDrop_AziziBRCA_4	0.99	NK_rest	inDrop	T/NK Cells	T/NK Cells
NK_rest_inDrop_AziziBRCA_5	0.96	NK_rest	inDrop	T/NK Cells	T/NK Cells
NK_rest_inDrop_AziziBRCA_6	0.99	NK_rest	inDrop	T/NK Cells	T/NK Cells
NK_rest_inDrop_AziziBRCA_7	0.99	NK_rest	inDrop	T/NK Cells	T/NK Cells
NK_rest_inDrop_AziziBRCA_8	0.97	NK_rest	inDrop	T/NK Cells	T/NK Cells
NK_rest_inDrop_ZilionisLUAD_p1	0.97	NK_rest	inDrop	T/NK Cells	T/NK Cells
NK_rest_inDrop_ZilionisLUAD_p3	0.96	NK_rest	inDrop	T/NK Cells	T/NK Cells
NK_rest_inDrop_ZilionisLUAD_p4	0.98	NK_rest	inDrop	T/NK Cells	T/NK Cells
NK_rest_inDrop_ZilionisLUAD_p6	0.99	NK_rest	inDrop	T/NK Cells	T/NK Cells
NK_rest_inDrop_ZilionisLUAD_p7	1	NK_rest	inDrop	T/NK Cells	T/NK Cells
NK_rest_smartseq2_HLCALUAD_3	0.99	NK_rest	smartseq2	T/NK Cells	T/NK Cells
NKT_10x_DuranteUVM_BSSR0022	0.99	NKT	10X	T/NK Cells	T/NK Cells
NKT_10x_DuranteUVM_UMM065	0.98	NKT	10X	T/NK Cells	T/NK Cells
NKT_10x_DuranteUVM_UMM069	1	NKT	10X	T/NK Cells	T/NK Cells
NKT_10x_GestilingerOv_Tumor59	1	NKT	10X	T/NK Cells	T/NK Cells
NKT_10x_GestilingerOv_Tumor76	0.98	NKT	10X	T/NK Cells	T/NK Cells
NKT_10x_GestilingerOv_Tumor89	0.99	NKT	10X	T/NK Cells	T/NK Cells
NKT_10x_GestilingerOv_Tumor90	0.98	NKT	10X	T/NK Cells	T/NK Cells
NKT_10x_HLCALUAD_2	0.96	NKT	10X	T/NK Cells	T/NK Cells
NKT_10x_HLCALUAD_3	0.96	NKT	10X	T/NK Cells	T/NK Cells
NKT_10x_QianBRCA_BC_1	0.99	NKT	10X	T/NK Cells	T/NK Cells
NKT_10x_QianBRCA_BC_2	0.99	NKT	10X	T/NK Cells	T/NK Cells
NKT_10x_QianBRCA_BC_3	1	NKT	10X	T/NK Cells	T/NK Cells
NKT_10x_QianBRCA_BC_7	1	NKT	10X	T/NK Cells	T/NK Cells
NKT_10x_QianBRCA_BC_11	1	NKT	10X	T/NK Cells	T/NK Cells
NKT_10x_QianBRCA_BC_12	0.98	NKT	10X	T/NK Cells	T/NK Cells
NKT_10x_QianBRCA_BC_13	0.98	NKT	10X	T/NK Cells	T/NK Cells
NKT_10x_QianCRC_CRC_1	0.99	NKT	10X	T/NK Cells	T/NK Cells
NKT_10x_QianCRC_CRC_4	1	NKT	10X	T/NK Cells	T/NK Cells
NKT_10x_QianLUAD_LC_1	1	NKT	10X	T/NK Cells	T/NK Cells
NKT_10x_QianLUAD_LC_2	1	NKT	10X	T/NK Cells	T/NK Cells
NKT_10x_QianLUAD_LC_3	0.97	NKT	10X	T/NK Cells	T/NK Cells
NKT_10x_QianLUAD_LC_4	0.98	NKT	10X	T/NK Cells	T/NK Cells
NKT_10x_QianLUAD_LC_5	0.96	NKT	10X	T/NK Cells	T/NK Cells
NKT_10x_QianLUAD_LC_6	0.96	NKT	10X	T/NK Cells	T/NK Cells
NKT_10x_QianLUAD_LC_7	0.98	NKT	10X	T/NK Cells	T/NK Cells
NKT_10x_QianLUAD_LC_8	0.96	NKT	10X	T/NK Cells	T/NK Cells
NKT_10x_QianOv_OvC_1	0.97	NKT	10X	T/NK Cells	T/NK Cells
NKT_10x_QianOv_OvC_3	1	NKT	10X	T/NK Cells	T/NK Cells
NKT_10x_QianOv_OvC_4	1	NKT	10X	T/NK Cells	T/NK Cells
NKT_10x_QianOv_OvC_5	0.96	NKT	10X	T/NK Cells	T/NK Cells
NKT_10x_ZhengPBMC_1	0.97	NKT	10X	T/NK Cells	T/NK Cells
NKT_inDrop_AziziBRCA_1	1	NKT	inDrop	T/NK Cells	T/NK Cells
NKT_inDrop_AziziBRCA_2	0.98	NKT	inDrop	T/NK Cells	T/NK Cells
NKT_inDrop_AziziBRCA_4	0.97	NKT	inDrop	T/NK Cells	T/NK Cells
NKT_inDrop_AziziBRCA_5	1	NKT	inDrop	T/NK Cells	T/NK Cells
NKT_inDrop_AziziBRCA_6	0.99	NKT	inDrop	T/NK Cells	T/NK Cells
NKT_inDrop_AziziBRCA_7	1	NKT	inDrop	T/NK Cells	T/NK Cells
NKT_inDrop_AziziBRCA_8	0.99	NKT	inDrop	T/NK Cells	T/NK Cells
NKT_inDrop_ZilionisLUAD_p1	0.95	NKT	inDrop	T/NK Cells	T/NK Cells
NKT_inDrop_ZilionisLUAD_p3	1	NKT	inDrop	T/NK Cells	T/NK Cells
NKT_inDrop_ZilionisLUAD_p4	1	NKT	inDrop	T/NK Cells	T/NK Cells
NKT_inDrop_ZilionisLUAD_p6	1	NKT	inDrop	T/NK Cells	T/NK Cells
NKT_smartseq2_HLCALUAD_1	1	NKT	smartseq2	T/NK Cells	T/NK Cells
ovary_tumor_10x_GestilingerOv_Tumor59	0.91	ovary_tumor	10X	Epithelial/Malignant Cells	Epithelial/Malignant Cells
ovary_tumor_10x_GestilingerOv_Tumor76	0.92	ovary_tumor	10X	Epithelial/Malignant Cells	Epithelial/Malignant Cells
ovary_tumor_10x_GestilingerOv_Tumor77	0.93	ovary_tumor	10X	Epithelial/Malignant Cells	Epithelial/Malignant Cells
ovary_tumor_10x_GestilingerOv_Tumor89	0.93	ovary_tumor	10X	Epithelial/Malignant Cells	Epithelial/Malignant Cells
ovary_tumor_10x_GestilingerOv_Tumor90	0.93	ovary_tumor	10X	Epithelial/Malignant Cells	Epithelial/Malignant Cells
ovary_tumor_10x_QianOv_OvC_1	0.85	ovary_tumor	10X	Epithelial/Malignant Cells	Epithelial/Malignant Cells
ovary_tumor_10x_QianOv_OvC_2	0.91	ovary_tumor	10X	Epithelial/Malignant Cells	Epithelial/Malignant Cells
ovary_tumor_10x_QianOv_OvC_3	0.93	ovary_tumor	10X	Epithelial/Malignant Cells	Epithelial/Malignant Cells
ovary_tumor_10x_QianOv_OvC_4	0.9	ovary_tumor	10X	Epithelial/Malignant Cells	Epithelial/Malignant Cells
ovary_tumor_10x_QianOv_OvC_5	0.97	ovary_tumor	10X	Epithelial/Malignant Cells	Epithelial/Malignant Cells
pDC_10x_DuranteUVM_BSSR0022	0.93	pDC	10X	Plasmacytoid Dendritic Cells	Plasmacytoid Dendritic Cells
pDC_10x_DuranteUVM_UMM041L	1	pDC	10X	Plasmacytoid Dendritic Cells	Plasmacytoid Dendritic Cells
pDC_10x_DuranteUVM_UMM067L	0.99	pDC	10X	Plasmacytoid Dendritic Cells	Plasmacytoid Dendritic Cells
pDC_10x_GestilingerOv_Tumor59	0.98	pDC	10X	Plasmacytoid Dendritic Cells	Plasmacytoid Dendritic Cells
pDC_10x_GestilingerOv_Tumor89	0.98	pDC	10X	Plasmacytoid Dendritic Cells	Plasmacytoid Dendritic Cells
pDC_10x_GestilingerOv_Tumor90	0.99	pDC	10X	Plasmacytoid Dendritic Cells	Plasmacytoid Dendritic Cells
pDC_10x_HLCALUAD_2	0.96	pDC	10X	Plasmacytoid Dendritic Cells	Plasmacytoid Dendritic Cells
pDC_10x_HLCALUAD_3	0.95	pDC	10X	Plasmacytoid Dendritic Cells	Plasmacytoid Dendritic Cells
pDC_10x_MaHCC_S300	0.98	pDC	10X	Plasmacytoid Dendritic Cells	Plasmacytoid Dendritic Cells
pDC_10x_QianBRCA_BC_1	0.98	pDC	10X	Plasmacytoid Dendritic Cells	Plasmacytoid Dendritic Cells
pDC_10x_QianBRCA_BC_3	0.98	pDC	10X	Plasmacytoid Dendritic Cells	Plasmacytoid Dendritic Cells
pDC_10x_QianBRCA_BC_4	0.97	pDC	10X	Plasmacytoid Dendritic Cells	Plasmacytoid Dendritic Cells
pDC_10x_QianBRCA_BC_11	0.98	pDC	10X	Plasmacytoid Dendritic Cells	Plasmacytoid Dendritic Cells
pDC_10x_QianBRCA_BC_13	0.98	pDC	10X	Plasmacytoid Dendritic Cells	Plasmacytoid Dendritic Cells
pDC_10x_QianLUAD_LC_2	1	pDC	10X	Plasmacytoid Dendritic Cells	Plasmacytoid Dendritic Cells
pDC_10x_QianLUAD_LC_3	0.98	pDC	10X	Plasmacytoid Dendritic Cells	Plasmacytoid Dendritic Cells
pDC_10x_QianLUAD_LC_4	0.98	pDC	10X	Plasmacytoid Dendritic Cells	Plasmacytoid Dendritic Cells
pDC_10x_QianLUAD_LC_5	0.97	pDC	10X	Plasmacytoid Dendritic Cells	Plasmacytoid Dendritic Cells
pDC_10x_QianLUAD_LC_7	0.96	pDC	10X	Plasmacytoid Dendritic Cells	Plasmacytoid Dendritic Cells
pDC_10x_QianOv_OvC_1	0.98	pDC	10X	Plasmacytoid Dendritic Cells	Plasmacytoid Dendritic Cells
pDC_inDrop_AziziBRCA_2	0.99	pDC	inDrop	Plasmacytoid Dendritic Cells	Plasmacytoid Dendritic Cells
pDC_inDrop_AziziBRCA_3	1	pDC	inDrop	Plasmacytoid Dendritic Cells	Plasmacytoid Dendritic Cells
pDC_inDrop_AziziBRCA_6	0.97	pDC	inDrop	Plasmacytoid Dendritic Cells	Plasmacytoid Dendritic Cells
pDC_inDrop_AziziBRCA_7	0.99	pDC	inDrop	Plasmacytoid Dendritic Cells	Plasmacytoid Dendritic Cells
pDC_inDrop_AziziBRCA_8	0.99	pDC	inDrop	Plasmacytoid Dendritic Cells	Plasmacytoid Dendritic Cells
pDC_inDrop_ZilionisLUAD_p1	0.94	pDC	inDrop	Plasmacytoid Dendritic Cells	Plasmacytoid Dendritic Cells
pDC_inDrop_ZilionisLUAD_p3	0.99	pDC	inDrop	Plasmacytoid Dendritic Cells	Plasmacytoid Dendritic Cells
pDC_inDrop_ZilionisLUAD_p4	0.99	pDC	inDrop	Plasmacytoid Dendritic Cells	Plasmacytoid Dendritic Cells
pDC_inDrop_ZilionisLUAD_p5	1	pDC	inDrop	Plasmacytoid Dendritic Cells	Plasmacytoid Dendritic Cells
pDC_inDrop_ZilionisLUAD_p7	0.98	pDC	inDrop	Plasmacytoid Dendritic Cells	Plasmacytoid Dendritic Cells
rtm_ifn_10x_DuranteUVM_UMM041L	0.99	RTM_IFN	10X	Mononuclear Phagocytes	Macrophages
rtm_ifn_10x_DuranteUVM_UMM065	0.99	RTM_IFN	10X	Mononuclear Phagocytes	Macrophages
rtm_ifn_10x_DuranteUVM_UMM067L	0.97	RTM_IFN	10X	Mononuclear Phagocytes	Macrophages
rtm_ifn_10x_DuranteUVM_UMM069	0.92	RTM_IFN	10X	Mononuclear Phagocytes	Macrophages
rtm_ifn_10x_GestilingerOv_Tumor59	0.93	RTM_IFN	10X	Mononuclear Phagocytes	Macrophages
rtm_ifn_10x_GestilingerOv_Tumor76	0.96	RTM_IFN	10X	Mononuclear Phagocytes	Macrophages
rtm_ifn_10x_GestilingerOv_Tumor77	0.91	RTM_IFN	10X	Mononuclear Phagocytes	Macrophages
rtm_ifn_10x_GestilingerOv_Tumor89	0.92	RTM_IFN	10X	Mononuclear Phagocytes	Macrophages
rtm_ifn_10x_HLCALUAD_2	0.97	RTM_IFN	10X	Mononuclear Phagocytes	Macrophages
rtm_ifn_10x_HLCALUAD_3	0.93	RTM_IFN	10X	Mononuclear Phagocytes	Macrophages
rtm_ifn_10x_MaHCC_S355	1	RTM_IFN	10X	Mononuclear Phagocytes	Macrophages
rtm_ifn_10x_QianBRCA_BC_2	0.94	RTM_IFN	10X	Mononuclear Phagocytes	Macrophages
rtm_ifn_10x_QianBRCA_BC_3	0.89	RTM_IFN	10X	Mononuclear Phagocytes	Macrophages
rtm_ifn_10x_QianBRCA_BC_7	0.98	RTM_IFN	10X	Mononuclear Phagocytes	Macrophages
rtm_ifn_10x_QianBRCA_BC_8	0.95	RTM_IFN	10X	Mononuclear Phagocytes	Macrophages
rtm_ifn_10x_QianBRCA_BC_9	0.96	RTM_IFN	10X	Mononuclear Phagocytes	Macrophages
rtm_ifn_10x_QianBRCA_BC_11	0.88	RTM_IFN	10X	Mononuclear Phagocytes	Macrophages
rtm_ifn_10x_QianCRC_CRC_1	0.9	RTM_IFN	10X	Mononuclear Phagocytes	Macrophages
rtm_ifn_10x_QianCRC_CRC_2	0.93	RTM_IFN	10X	Mononuclear Phagocytes	Macrophages
rtm_ifn_10x_QianCRC_CRC_3	0.98	RTM_IFN	10X	Mononuclear Phagocytes	Macrophages
rtm_ifn_10x_QianCRC_CRC_4	0.94	RTM_IFN	10X	Mononuclear Phagocytes	Macrophages
rtm_ifn_10x_QianLUAD_LC_2	0.99	RTM_IFN	10X	Mononuclear Phagocytes	Macrophages
rtm_ifn_10x_QianLUAD_LC_3	0.91	RTM_IFN	10X	Mononuclear Phagocytes	Macrophages
rtm_ifn_10x_QianLUAD_LC_4	0.92	RTM_IFN	10X	Mononuclear Phagocytes	Macrophages
rtm_ifn_10x_QianLUAD_LC_5	0.92	RTM_IFN	10X	Mononuclear Phagocytes	Macrophages
rtm_ifn_10x_QianLUAD_LC_7	0.92	RTM_IFN	10X	Mononuclear Phagocytes	Macrophages
rtm_ifn_10x_QianOv_OvC_1	0.94	RTM_IFN	10X	Mononuclear Phagocytes	Macrophages
rtm_ifn_10x_QianOv_OvC_2	0.97	RTM_IFN	10X	Mononuclear Phagocytes	Macrophages
rtm_ifn_10x_QianOv_OvC_3	0.98	RTM_IFN	10X	Mononuclear Phagocytes	Macrophages
rtm_ifn_10x_QianOv_OvC_4	0.97	RTM_IFN	10X	Mononuclear Phagocytes	Macrophages
rtm_ifn_10x_QianOv_OvC_5	0.93	RTM_IFN	10X	Mononuclear Phagocytes	Macrophages
rtm_ifn_inDrop_AziziBRCA_6	0.94	RTM_IFN	inDrop	Mononuclear Phagocytes	Macrophages
rtm_ifn_inDrop_ZilionisLUAD_p1	0.91	RTM_IFN	inDrop	Mononuclear Phagocytes	Macrophages
rtm_ifn_inDrop_ZilionisLUAD_p4	0.9	RTM_IFN	inDrop	Mononuclear Phagocytes	Macrophages
rtm_ifn_inDrop_ZilionisLUAD_p5	1	RTM_IFN	inDrop	Mononuclear Phagocytes	Macrophages
rtm_ifn_inDrop_ZilionisLUAD_p6	0.93	RTM_IFN	inDrop	Mononuclear Phagocytes	Macrophages
rtm_ifn_inDrop_ZilionisLUAD_p7	0.95	RTM_IFN	inDrop	Mononuclear Phagocytes	Macrophages
rtm_im_10x_DuranteUVM_BSSR0022	1	RTM_Int	10X	Mononuclear Phagocytes	Macrophages
rtm_im_10x_DuranteUVM_UMM041L	0.92	RTM_Int	10X	Mononuclear Phagocytes	Macrophages
rtm_im_10x_DuranteUVM_UMM061	0.96	RTM_Int	10X	Mononuclear Phagocytes	Macrophages
rtm_im_10x_DuranteUVM_UMM062	0.97	RTM_Int	10X	Mononuclear Phagocytes	Macrophages
rtm_im_10x_DuranteUVM_UMM063	0.99	RTM_Int	10X	Mononuclear Phagocytes	Macrophages
rtm_im_10x_DuranteUVM_UMM064	0.92	RTM_Int	10X	Mononuclear Phagocytes	Macrophages
rtm_im_10x_DuranteUVM_UMM065	0.92	RTM_Int	10X	Mononuclear Phagocytes	Macrophages
rtm_im_10x_DuranteUVM_UMM066	0.93	RTM_Int	10X	Mononuclear Phagocytes	Macrophages
rtm_im_10x_DuranteUVM_UMM067L	0.93	RTM_Int	10X	Mononuclear Phagocytes	Macrophages
rtm_im_10x_DuranteUVM_UMM069	0.92	RTM_Int	10X	Mononuclear Phagocytes	Macrophages
rtm_im_10x_GestilingerOv_Tumor59	0.96	RTM_Int	10X	Mononuclear Phagocytes	Macrophages
rtm_im_10x_GestilingerOv_Tumor76	0.96	RTM_Int	10X	Mononuclear Phagocytes	Macrophages
rtm_im_10x_GestilingerOv_Tumor77	0.95	RTM_Int	10X	Mononuclear Phagocytes	Macrophages
rtm_im_10x_GestilingerOv_Tumor89	0.94	RTM_Int	10X	Mononuclear Phagocytes	Macrophages
rtm_im_10x_GestilingerOv_Tumor90	0.97	RTM_Int	10X	Mononuclear Phagocytes	Macrophages
rtm_im_10x_HLCALUAD_2	0.94	RTM_Int	10X	Mononuclear Phagocytes	Macrophages
rtm_im_10x_HLCALUAD_3	0.96	RTM_Int	10X	Mononuclear Phagocytes	Macrophages
rtm_im_10x_MaHCC_S15_	1	RTM_Int	10X	Mononuclear Phagocytes	Macrophages
rtm_im_10x_QianBRCA_BC_1	1	RTM_Int	10X	Mononuclear Phagocytes	Macrophages
rtm_im_10x_QianBRCA_BC_3	0.99	RTM_Int	10X	Mononuclear Phagocytes	Macrophages
rtm_im_10x_QianBRCA_BC_9	1	RTM_Int	10X	Mononuclear Phagocytes	Macrophages
rtm_im_10x_QianBRCA_BC_10	1	RTM_Int	10X	Mononuclear Phagocytes	Macrophages
rtm_im_10x_QianBRCA_BC_14	0.98	RTM_Int	10X	Mononuclear Phagocytes	Macrophages
rtm_im_10x_QianCRC_CRC_1	0.93	RTM_Int	10X	Mononuclear Phagocytes	Macrophages
rtm_im_10x_QianCRC_CRC_2	0.95	RTM_Int	10X	Mononuclear Phagocytes	Macrophages
rtm_im_10x_QianCRC_CRC_3	0.94	RTM_Int	10X	Mononuclear Phagocytes	Macrophages
rtm_im_10x_QianCRC_CRC_7	0.99	RTM_Int	10X	Mononuclear Phagocytes	Macrophages
rtm_im_10x_QianLUAD_LC_3	0.95	RTM_Int	10X	Mononuclear Phagocytes	Macrophages
rtm_im_10x_QianLUAD_LC_4	0.99	RTM_Int	10X	Mononuclear Phagocytes	Macrophages
rtm_im_10x_QianLUAD_LC_5	0.95	RTM_Int	10X	Mononuclear Phagocytes	Macrophages
rtm_im_10x_QianLUAD_LC_7	0.95	RTM_Int	10X	Mononuclear Phagocytes	Macrophages
rtm_im_10x_QianOv_OvC_1	0.94	RTM_Int	10X	Mononuclear Phagocytes	Macrophages
rtm_im_10x_QianOv_OvC_2	0.97	RTM_Int	10X	Mononuclear Phagocytes	Macrophages
rtm_im_10x_QianOv_OvC_3	0.98	RTM_Int	10X	Mononuclear Phagocytes	Macrophages
rtm_im_10x_QianOv_OvC_4	0.97	RTM_Int	10X	Mononuclear Phagocytes	Macrophages
rtm_im_10x_QianOv_OvC_5	0.98	RTM_Int	10X	Mononuclear Phagocytes	Macrophages
rtm_im_10x_SoleSKCM_S1	1	RTM_Int	10X	Mononuclear Phagocytes	Macrophages
rtm_im_10x_SoleSKCM_S2	0.98	RTM_Int	10X	Mononuclear Phagocytes	Macrophages
rtm_im_10x_SoleSKCM_S5	0.98	RTM_Int	10X	Mononuclear Phagocytes	Macrophages
rtm_im_inDrop_AziziBRCA_1	1	RTM_Int	inDrop	Mononuclear Phagocytes	Macrophages
rtm_im_inDrop_AziziBRCA_2	1	RTM_Int	inDrop	Mononuclear Phagocytes	Macrophages
rtm_im_inDrop_AziziBRCA_3	0.99	RTM_Int	inDrop	Mononuclear Phagocytes	Macrophages
rtm_im_inDrop_AziziBRCA_4	0.99	RTM_Int	inDrop	Mononuclear Phagocytes	Macrophages
rtm_im_inDrop_AziziBRCA_6	0.94	RTM_Int	inDrop	Mononuclear Phagocytes	Macrophages
rtm_im_inDrop_AziziBRCA_8	1	RTM_Int	inDrop	Mononuclear Phagocytes	Macrophages
rtm_im_inDrop_ZilionisLUAD_p1	0.92	RTM_Int	inDrop	Mononuclear Phagocytes	Macrophages
rtm_im_inDrop_ZilionisLUAD_p3	0.94	RTM_Int	inDrop	Mononuclear Phagocytes	Macrophages
rtm_im_inDrop_ZilionisLUAD_p4	1	RTM_Int	inDrop	Mononuclear Phagocytes	Macrophages
rtm_im_inDrop_ZilionisLUAD_p5	1	RTM_Int	inDrop	Mononuclear Phagocytes	Macrophages
rtm_im_inDrop_ZilionisLUAD_p6	0.95	RTM_Int	inDrop	Mononuclear Phagocytes	Macrophages
rtm_im_inDrop_ZilionisLUAD_p7	0.94	RTM_Int	inDrop	Mononuclear Phagocytes	Macrophages
rtm_la_10x_DuranteUVM_UMM065	0.98	RTM_LA	10X	Mononuclear Phagocytes	Macrophages
rtm_la_10x_DuranteUVM_UMM067L	0.96	RTM_LA	10X	Mononuclear Phagocytes	Macrophages
rtm_la_10x_GestilingerOv_Tumor59	0.96	RTM_LA	10X	Mononuclear Phagocytes	Macrophages
rtm_la_10x_GestilingerOv_Tumor76	0.98	RTM_LA	10X	Mononuclear Phagocytes	Macrophages
rtm_la_10x_GestilingerOv_Tumor89	0.97	RTM_LA	10X	Mononuclear Phagocytes	Macrophages
rtm_la_10x_GestilingerOv_Tumor90	0.98	RTM_LA	10X	Mononuclear Phagocytes	Macrophages
rtm_la_10x_HLCALUAD_2	0.98	RTM_LA	10X	Mononuclear Phagocytes	Macrophages
rtm_la_10x_HLCALUAD_3	0.93	RTM_LA	10X	Mononuclear Phagocytes	Macrophages
rtm_la_10x_QianBRCA_BC_3	0.97	RTM_LA	10X	Mononuclear Phagocytes	Macrophages
rtm_la_10x_QianBRCA_BC_9	0.99	RTM_LA	10X	Mononuclear Phagocytes	Macrophages
rtm_la_10x_QianCRC_CRC_1	0.93	RTM_LA	10X	Mononuclear Phagocytes	Macrophages
rtm_la_10x_QianCRC_CRC_2	0.97	RTM_LA	10X	Mononuclear Phagocytes	Macrophages
rtm_la_10x_QianCRC_CRC_3	0.94	RTM_LA	10X	Mononuclear Phagocytes	Macrophages
rtm_la_10x_QianLUAD_LC_1	0.97	RTM_LA	10X	Mononuclear Phagocytes	Macrophages
rtm_la_10x_QianLUAD_LC_2	0.99	RTM_LA	10X	Mononuclear Phagocytes	Macrophages
rtm_la_10x_QianLUAD_LC_3	0.93	RTM_LA	10X	Mononuclear Phagocytes	Macrophages
rtm_la_10x_QianLUAD_LC_4	0.94	RTM_LA	10X	Mononuclear Phagocytes	Macrophages
rtm_la_10x_QianLUAD_LC_5	0.92	RTM_LA	10X	Mononuclear Phagocytes	Macrophages
rtm_la_10x_QianLUAD_LC_7	0.93	RTM_LA	10X	Mononuclear Phagocytes	Macrophages
rtm_la_10x_QianOv_OvC_1	0.93	RTM_LA	10X	Mononuclear Phagocytes	Macrophages
rtm_la_10x_QianOv_OvC_2	0.95	RTM_LA	10X	Mononuclear Phagocytes	Macrophages
rtm_la_10x_QianOv_OvC_3	0.98	RTM_LA	10X	Mononuclear Phagocytes	Macrophages
rtm_la_10x_QianOv_OvC_4	0.97	RTM_LA	10X	Mononuclear Phagocytes	Macrophages
rtm_la_10x_QianOv_OvC_5	0.99	RTM_LA	10X	Mononuclear Phagocytes	Macrophages
rtm_la_inDrop_AziziBRCA_6	0.92	RTM_LA	inDrop	Mononuclear Phagocytes	Macrophages
rtm_la_inDrop_AziziBRCA_8	1	RTM_LA	inDrop	Mononuclear Phagocytes	Macrophages
rtm_la_inDrop_ZilionisLUAD_p1	0.9	RTM_LA	inDrop	Mononuclear Phagocytes	Macrophages
rtm_la_inDrop_ZilionisLUAD_p3	0.91	RTM_LA	inDrop	Mononuclear Phagocytes	Macrophages
rtm_la_inDrop_ZilionisLUAD_p4	0.96	RTM_LA	inDrop	Mononuclear Phagocytes	Macrophages
rtm_la_inDrop_ZilionisLUAD_p5	0.95	RTM_LA	inDrop	Mononuclear Phagocytes	Macrophages
rtm_la_inDrop_ZilionisLUAD_p6	0.91	RTM_LA	inDrop	Mononuclear Phagocytes	Macrophages
rtm_la_inDrop_ZilionisLUAD_p7	0.91	RTM_LA	inDrop	Mononuclear Phagocytes	Macrophages
rtm_likemt_10x_GestilingerOv_Tumor59	0.97	RTM-like_MT	10X	Mononuclear Phagocytes	Macrophages
rtm_likemt_10x_GestilingerOv_Tumor76	1	RTM-like_MT	10X	Mononuclear Phagocytes	Macrophages
rtm_likemt_10x_GestilingerOv_Tumor89	0.92	RTM-like_MT	10X	Mononuclear Phagocytes	Macrophages
rtm_likemt_10x_HLCALUAD_3	0.99	RTM-like_MT	10X	Mononuclear Phagocytes	Macrophages
rtm_likemt_10x_QianCRC_CRC_1	0.97	RTM-like_MT	10X	Mononuclear Phagocytes	Macrophages
rtm_likemt_10x_QianLUAD_LC_3	0.96	RTM-like_MT	10X	Mononuclear Phagocytes	Macrophages
rtm_likemt_10x_QianLUAD_LC_4	1	RTM-like_MT	10X	Mononuclear Phagocytes	Macrophages
rtm_likemt_10x_QianLUAD_LC_5	0.95	RTM-like_MT	10X	Mononuclear Phagocytes	Macrophages
rtm_likemt_10x_QianLUAD_LC_7	0.97	RTM-like_MT	10X	Mononuclear Phagocytes	Macrophages
rtm_likemt_10x_QianLUAD_LC_8	0.99	RTM-like_MT	10X	Mononuclear Phagocytes	Macrophages
rtm_likemt_10x_QianOv_OvC_1	0.91	RTM-like_MT	10X	Mononuclear Phagocytes	Macrophages
rtm_likemt_10x_QianOv_OvC_2	0.96	RTM-like_MT	10X	Mononuclear Phagocytes	Macrophages
rtm_likemt_10x_QianOv_OvC_4	0.99	RTM-like_MT	10X	Mononuclear Phagocytes	Macrophages
rtm_likemt_inDrop_AziziBRCA_6	1	RTM-like_MT	inDrop	Mononuclear Phagocytes	Macrophages
rtm_likemt_inDrop_ZilionisLUAD_p5	1	RTM-like_MT	inDrop	Mononuclear Phagocytes	Macrophages
rtm_likemt_inDrop_ZilionisLUAD_p7	0.99	RTM-like_MT	inDrop	Mononuclear Phagocytes	Macrophages
TCD4_em_10x_DuranteUVM_BSSR0022	0.95	TCD4_em	10X	T/NK Cells	T/NK Cells
TCD4_em_10x_DuranteUVM_UMM041L	0.97	TCD4_em	10X	T/NK Cells	T/NK Cells
TCD4_em_10x_DuranteUVM_UMM061	0.97	TCD4_em	10X	T/NK Cells	T/NK Cells
TCD4_em_10x_DuranteUVM_UMM067L	0.97	TCD4_em	10X	T/NK Cells	T/NK Cells
TCD4_em_10x_DuranteUVM_UMM069	0.99	TCD4_em	10X	T/NK Cells	T/NK Cells
TCD4_em_10x_GestilingerOv_Tumor59	0.98	TCD4_em	10X	T/NK Cells	T/NK Cells
TCD4_em_10x_GestilingerOv_Tumor76	0.98	TCD4_em	10X	T/NK Cells	T/NK Cells
TCD4_em_10x_GestilingerOv_Tumor77	0.98	TCD4_em	10X	T/NK Cells	T/NK Cells
TCD4_em_10x_GestilingerOv_Tumor89	0.97	TCD4_em	10X	T/NK Cells	T/NK Cells
TCD4_em_10x_GestilingerOv_Tumor90	0.97	TCD4_em	10X	T/NK Cells	T/NK Cells
TCD4_em_10x_HLCALUAD_2	0.95	TCD4_em	10X	T/NK Cells	T/NK Cells
TCD4_em_10x_HLCALUAD_3	0.96	TCD4_em	10X	T/NK Cells	T/NK Cells
TCD4_em_10x_MaHCC_S07_	1	TCD4_em	10X	T/NK Cells	T/NK Cells
TCD4_em_10x_MaHCC_S11_	0.99	TCD4_em	10X	T/NK Cells	T/NK Cells
TCD4_em_10x_MaHCC_S300	0.99	TCD4_em	10X	T/NK Cells	T/NK Cells
TCD4_em_10x_MaHCC_S351	1	TCD4_em	10X	T/NK Cells	T/NK Cells
TCD4_em_10x_QianBRCA_BC_1	0.98	TCD4_em	10X	T/NK Cells	T/NK Cells
TCD4_em_10x_QianBRCA_BC_2	0.99	TCD4_em	10X	T/NK Cells	T/NK Cells
TCD4_em_10x_QianBRCA_BC_3	0.98	TCD4_em	10X	T/NK Cells	T/NK Cells
TCD4_em_10x_QianBRCA_BC_4	1	TCD4_em	10X	T/NK Cells	T/NK Cells
TCD4_em_10x_QianBRCA_BC_5	0.96	TCD4_em	10X	T/NK Cells	T/NK Cells
TCD4_em_10x_QianBRCA_BC_10	1	TCD4_em	10X	T/NK Cells	T/NK Cells
TCD4_em_10x_QianCRC_CRC_1	0.96	TCD4_em	10X	T/NK Cells	T/NK Cells
TCD4_em_10x_QianCRC_CRC_2	0.97	TCD4_em	10X	T/NK Cells	T/NK Cells
TCD4_em_10x_QianCRC_CRC_3	0.98	TCD4_em	10X	T/NK Cells	T/NK Cells
TCD4_em_10x_QianCRC_CRC_4	0.97	TCD4_em	10X	T/NK Cells	T/NK Cells
TCD4_em_10x_QianCRC_CRC_5	1	TCD4_em	10X	T/NK Cells	T/NK Cells
TCD4_em_10x_QianLUAD_LC_1	0.99	TCD4_em	10X	T/NK Cells	T/NK Cells
TCD4_em_10x_QianLUAD_LC_2	0.98	TCD4_em	10X	T/NK Cells	T/NK Cells
TCD4_em_10x_QianLUAD_LC_3	0.96	TCD4_em	10X	T/NK Cells	T/NK Cells
TCD4_em_10x_QianLUAD_LC_4	0.97	TCD4_em	10X	T/NK Cells	T/NK Cells
TCD4_em_10x_QianLUAD_LC_5	0.96	TCD4_em	10X	T/NK Cells	T/NK Cells
TCD4_em_10x_QianLUAD_LC_6	0.97	TCD4_em	10X	T/NK Cells	T/NK Cells
TCD4_em_10x_QianLUAD_LC_7	0.97	TCD4_em	10X	T/NK Cells	T/NK Cells
TCD4_em_10x_QianLUAD_LC_8	0.97	TCD4_em	10X	T/NK Cells	T/NK Cells
TCD4_em_10x_QianOv_OvC_1	0.97	TCD4_em	10X	T/NK Cells	T/NK Cells
TCD4_em_10x_QianOv_OvC_2	0.99	TCD4_em	10X	T/NK Cells	T/NK Cells
TCD4_em_10x_QianOv_OvC_3	0.98	TCD4_em	10X	T/NK Cells	T/NK Cells
TCD4_em_10x_QianOv_OvC_4	0.99	TCD4_em	10X	T/NK Cells	T/NK Cells
TCD4_em_10x_QianOv_OvC_5	0.98	TCD4_em	10X	T/NK Cells	T/NK Cells
TCD4_em_10x_SoleSKCM_S1	0.99	TCD4_em	10X	T/NK Cells	T/NK Cells
TCD4_em_10x_SoleSKCM_S2	0.99	TCD4_em	10X	T/NK Cells	T/NK Cells
TCD4_em_10x_SoleSKCM_S5	0.99	TCD4_em	10X	T/NK Cells	T/NK Cells
TCD4_em_10x_ZhengPBMC_1	1	TCD4_em	10X	T/NK Cells	T/NK Cells
TCD4_em_inDrop_AziziBRCA_1	0.96	TCD4_em	inDrop	T/NK Cells	T/NK Cells
TCD4_em_inDrop_AziziBRCA_2	0.96	TCD4_em	inDrop	T/NK Cells	T/NK Cells
TCD4_em_inDrop_AziziBRCA_3	1	TCD4_em	inDrop	T/NK Cells	T/NK Cells
TCD4_em_inDrop_AziziBRCA_4	0.97	TCD4_em	inDrop	T/NK Cells	T/NK Cells
TCD4_em_inDrop_AziziBRCA_5	0.99	TCD4_em	inDrop	T/NK Cells	T/NK Cells
TCD4_em_inDrop_AziziBRCA_6	0.97	TCD4_em	inDrop	T/NK Cells	T/NK Cells
TCD4_em_inDrop_AziziBRCA_7	0.98	TCD4_em	inDrop	T/NK Cells	T/NK Cells
TCD4_em_inDrop_AziziBRCA_8	0.97	TCD4_em	inDrop	T/NK Cells	T/NK Cells
TCD4_em_inDrop_ZilionisLUAD_p1	0.97	TCD4_em	inDrop	T/NK Cells	T/NK Cells
TCD4_em_inDrop_ZilionisLUAD_p2	1	TCD4_em	inDrop	T/NK Cells	T/NK Cells
TCD4_em_inDrop_ZilionisLUAD_p3	0.96	TCD4_em	inDrop	T/NK Cells	T/NK Cells
TCD4_em_inDrop_ZilionisLUAD_p4	0.97	TCD4_em	inDrop	T/NK Cells	T/NK Cells
TCD4_em_inDrop_ZilionisLUAD_p5	0.97	TCD4_em	inDrop	T/NK Cells	T/NK Cells
TCD4_em_inDrop_ZilionisLUAD_p6	0.98	TCD4_em	inDrop	T/NK Cells	T/NK Cells
TCD4_em_inDrop_ZilionisLUAD_p7	0.99	TCD4_em	inDrop	T/NK Cells	T/NK Cells
TCD4_ex_10x_DuranteUVM_BSSR0022	0.95	TCD4_ex	10X	T/NK Cells	T/NK Cells
TCD4_ex_10x_DuranteUVM_UMM041L	0.96	TCD4_ex	10X	T/NK Cells	T/NK Cells
TCD4_ex_10x_DuranteUVM_UMM061	0.98	TCD4_ex	10X	T/NK Cells	T/NK Cells
TCD4_ex_10x_GestilingerOv_Tumor59	0.98	TCD4_ex	10X	T/NK Cells	T/NK Cells
TCD4_ex_10x_GestilingerOv_Tumor76	0.99	TCD4_ex	10X	T/NK Cells	T/NK Cells
TCD4_ex_10x_GestilingerOv_Tumor77	0.98	TCD4_ex	10X	T/NK Cells	T/NK Cells
TCD4_ex_10x_GestilingerOv_Tumor89	0.98	TCD4_ex	10X	T/NK Cells	T/NK Cells
TCD4_ex_10x_GestilingerOv_Tumor90	0.99	TCD4_ex	10X	T/NK Cells	T/NK Cells
TCD4_ex_10x_MaHCC_S300	1	TCD4_ex	10X	T/NK Cells	T/NK Cells
TCD4_ex_10x_MaHCC_S355	0.99	TCD4_ex	10X	T/NK Cells	T/NK Cells
TCD4_ex_10x_QianBRCA_BC_1	0.96	TCD4_ex	10X	T/NK Cells	T/NK Cells
TCD4_ex_10x_QianBRCA_BC_2	0.92	TCD4_ex	10X	T/NK Cells	T/NK Cells
TCD4_ex_10x_QianBRCA_BC_3	0.95	TCD4_ex	10X	T/NK Cells	T/NK Cells
TCD4_ex_10x_QianBRCA_BC_4	0.99	TCD4_ex	10X	T/NK Cells	T/NK Cells
TCD4_ex_10x_QianBRCA_BC_5	0.98	TCD4_ex	10X	T/NK Cells	T/NK Cells
TCD4_ex_10x_QianBRCA_BC_8	0.95	TCD4_ex	10X	T/NK Cells	T/NK Cells
TCD4_ex_10x_QianBRCA_BC_9	1	TCD4_ex	10X	T/NK Cells	T/NK Cells
TCD4_ex_10x_QianBRCA_BC_11	0.92	TCD4_ex	10X	T/NK Cells	T/NK Cells
TCD4_ex_10x_QianBRCA_BC_13	0.94	TCD4_ex	10X	T/NK Cells	T/NK Cells
TCD4_ex_10x_QianCRC_CRC_1	0.96	TCD4_ex	10X	T/NK Cells	T/NK Cells
TCD4_ex_10x_QianCRC_CRC_2	0.96	TCD4_ex	10X	T/NK Cells	T/NK Cells
TCD4_ex_10x_QianCRC_CRC_3	0.99	TCD4_ex	10X	T/NK Cells	T/NK Cells
TCD4_ex_10x_QianCRC_CRC_4	0.97	TCD4_ex	10X	T/NK Cells	T/NK Cells
TCD4_ex_10x_QianLUAD_LC_1	0.98	TCD4_ex	10X	T/NK Cells	T/NK Cells
TCD4_ex_10x_QianLUAD_LC_2	0.98	TCD4_ex	10X	T/NK Cells	T/NK Cells
TCD4_ex_10x_QianLUAD_LC_3	0.97	TCD4_ex	10X	T/NK Cells	T/NK Cells
TCD4_ex_10x_QianLUAD_LC_4	0.95	TCD4_ex	10X	T/NK Cells	T/NK Cells
TCD4_ex_10x_QianLUAD_LC_5	0.96	TCD4_ex	10X	T/NK Cells	T/NK Cells
TCD4_ex_10x_QianLUAD_LC_7	0.96	TCD4_ex	10X	T/NK Cells	T/NK Cells
TCD4_ex_10x_QianOv_OvC_3	0.98	TCD4_ex	10X	T/NK Cells	T/NK Cells
TCD4_ex_inDrop_AziziBRCA_2	0.98	TCD4_ex	inDrop	T/NK Cells	T/NK Cells
TCD4_ex_inDrop_AziziBRCA_4	1	TCD4_ex	inDrop	T/NK Cells	T/NK Cells
TCD4_ex_inDrop_AziziBRCA_5	1	TCD4_ex	inDrop	T/NK Cells	T/NK Cells
TCD4_ex_inDrop_AziziBRCA_6	0.99	TCD4_ex	inDrop	T/NK Cells	T/NK Cells
TCD4_ex_inDrop_AziziBRCA_8	1	TCD4_ex	inDrop	T/NK Cells	T/NK Cells
TCD4_ex_inDrop_ZilionisLUAD_p1	0.97	TCD4_ex	inDrop	T/NK Cells	T/NK Cells
TCD4_ex_inDrop_ZilionisLUAD_p2	1	TCD4_ex	inDrop	T/NK Cells	T/NK Cells
TCD4_ex_inDrop_ZilionisLUAD_p3	0.98	TCD4_ex	inDrop	T/NK Cells	T/NK Cells
TCD4_ex_inDrop_ZilionisLUAD_p4	0.97	TCD4_ex	inDrop	T/NK Cells	T/NK Cells
TCD4_ex_inDrop_ZilionisLUAD_p5	0.98	TCD4_ex	inDrop	T/NK Cells	T/NK Cells
TCD4_ex_inDrop_ZilionisLUAD_p6	0.98	TCD4_ex	inDrop	T/NK Cells	T/NK Cells
TCD4_ex_inDrop_ZilionisLUAD_p7	0.99	TCD4_ex	inDrop	T/NK Cells	T/NK Cells
TCD4_ex_smartseq2_JerbyMEL_Mel79	0.99	TCD4_ex	smartseq2	T/NK Cells	T/NK Cells
TCD4_naive_10x_DuranteUVM_BSSR0022	0.92	TCD4_naive	10X	T/NK Cells	T/NK Cells
TCD4_naive_10x_DuranteUVM_UMM041L	0.96	TCD4_naive	10X	T/NK Cells	T/NK Cells
TCD4_naive_10x_DuranteUVM_UMM059	0.99	TCD4_naive	10X	T/NK Cells	T/NK Cells
TCD4_naive_10x_DuranteUVM_UMM061	0.97	TCD4_naive	10X	T/NK Cells	T/NK Cells
TCD4_naive_10x_DuranteUVM_UMM062	1	TCD4_naive	10X	T/NK Cells	T/NK Cells
TCD4_naive_10x_DuranteUVM_UMM063	1	TCD4_naive	10X	T/NK Cells	T/NK Cells
TCD4_naive_10x_DuranteUVM_UMM066	0.97	TCD4_naive	10X	T/NK Cells	T/NK Cells
TCD4_naive_10x_DuranteUVM_UMM067L	0.96	TCD4_naive	10X	T/NK Cells	T/NK Cells
TCD4_naive_10x_DuranteUVM_UMM069	1	TCD4_naive	10X	T/NK Cells	T/NK Cells
TCD4_naive_10x_GestilingerOv_Tumor59	0.97	TCD4_naive	10X	T/NK Cells	T/NK Cells
TCD4_naive_10x_GestilingerOv_Tumor76	0.98	TCD4_naive	10X	T/NK Cells	T/NK Cells
TCD4_naive_10x_GestilingerOv_Tumor77	0.97	TCD4_naive	10X	T/NK Cells	T/NK Cells
TCD4_naive_10x_GestilingerOv_Tumor89	0.97	TCD4_naive	10X	T/NK Cells	T/NK Cells
TCD4_naive_10x_GestilingerOv_Tumor90	0.96	TCD4_naive	10X	T/NK Cells	T/NK Cells
TCD4_naive_10x_HLCALUAD_2	0.95	TCD4_naive	10X	T/NK Cells	T/NK Cells
TCD4_naive_10x_HLCALUAD_3	0.95	TCD4_naive	10X	T/NK Cells	T/NK Cells
TCD4_naive_10x_MaHCC_S07_	0.98	TCD4_naive	10X	T/NK Cells	T/NK Cells
TCD4_naive_10x_MaHCC_S11_	0.98	TCD4_naive	10X	T/NK Cells	T/NK Cells
TCD4_naive_10x_MaHCC_S12_	0.99	TCD4_naive	10X	T/NK Cells	T/NK Cells
TCD4_naive_10x_MaHCC_S19_	0.99	TCD4_naive	10X	T/NK Cells	T/NK Cells
TCD4_naive_10x_MaHCC_S300	0.98	TCD4_naive	10X	T/NK Cells	T/NK Cells
TCD4_naive_10x_MaHCC_S351	0.99	TCD4_naive	10X	T/NK Cells	T/NK Cells
TCD4_naive_10x_MaHCC_S355	0.99	TCD4_naive	10X	T/NK Cells	T/NK Cells
TCD4_naive_10x_QianBRCA_BC_1	0.94	TCD4_naive	10X	T/NK Cells	T/NK Cells
TCD4_naive_10x_QianBRCA_BC_2	0.95	TCD4_naive	10X	T/NK Cells	T/NK Cells
TCD4_naive_10x_QianBRCA_BC_3	0.97	TCD4_naive	10X	T/NK Cells	T/NK Cells
TCD4_naive_10x_QianBRCA_BC_4	0.93	TCD4_naive	10X	T/NK Cells	T/NK Cells
TCD4_naive_10x_QianBRCA_BC_5	0.94	TCD4_naive	10X	T/NK Cells	T/NK Cells
TCD4_naive_10x_QianBRCA_BC_7	0.99	TCD4_naive	10X	T/NK Cells	T/NK Cells
TCD4_naive_10x_QianBRCA_BC_8	0.98	TCD4_naive	10X	T/NK Cells	T/NK Cells
TCD4_naive_10x_QianBRCA_BC_9	0.97	TCD4_naive	10X	T/NK Cells	T/NK Cells
TCD4_naive_10x_QianBRCA_BC_10	0.96	TCD4_naive	10X	T/NK Cells	T/NK Cells
TCD4_naive_10x_QianBRCA_BC_11	0.94	TCD4_naive	10X	T/NK Cells	T/NK Cells
TCD4_naive_10x_QianBRCA_BC_12	0.99	TCD4_naive	10X	T/NK Cells	T/NK Cells
TCD4_naive_10x_QianBRCA_BC_13	0.95	TCD4_naive	10X	T/NK Cells	T/NK Cells
TCD4_naive_10x_QianBRCA_BC_14	0.99	TCD4_naive	10X	T/NK Cells	T/NK Cells
TCD4_naive_10x_QianCRC_CRC_1	0.96	TCD4_naive	10X	T/NK Cells	T/NK Cells
TCD4_naive_10x_QianCRC_CRC_2	0.96	TCD4_naive	10X	T/NK Cells	T/NK Cells
TCD4_naive_10x_QianCRC_CRC_3	0.96	TCD4_naive	10X	T/NK Cells	T/NK Cells
TCD4_naive_10x_QianCRC_CRC_4	0.97	TCD4_naive	10X	T/NK Cells	T/NK Cells
TCD4_naive_10x_QianCRC_CRC_5	1	TCD4_naive	10X	T/NK Cells	T/NK Cells
TCD4_naive_10x_QianLUAD_LC_1	0.98	TCD4_naive	10X	T/NK Cells	T/NK Cells
TCD4_naive_10x_QianLUAD_LC_2	0.99	TCD4_naive	10X	T/NK Cells	T/NK Cells
TCD4_naive_10x_QianLUAD_LC_3	0.96	TCD4_naive	10X	T/NK Cells	T/NK Cells
TCD4_naive_10x_QianLUAD_LC_4	0.97	TCD4_naive	10X	T/NK Cells	T/NK Cells
TCD4_naive_10x_QianLUAD_LC_5	0.96	TCD4_naive	10X	T/NK Cells	T/NK Cells
TCD4_naive_10x_QianLUAD_LC_6	0.97	TCD4_naive	10X	T/NK Cells	T/NK Cells
TCD4_naive_10x_QianLUAD_LC_7	0.97	TCD4_naive	10X	T/NK Cells	T/NK Cells
TCD4_naive_10x_QianLUAD_LC_8	0.96	TCD4_naive	10X	T/NK Cells	T/NK Cells
TCD4_naive_10x_QianOv_OvC_1	0.97	TCD4_naive	10X	T/NK Cells	T/NK Cells
TCD4_naive_10x_QianOv_OvC_2	0.98	TCD4_naive	10X	T/NK Cells	T/NK Cells
TCD4_naive_10x_QianOv_OvC_3	0.97	TCD4_naive	10X	T/NK Cells	T/NK Cells
TCD4_naive_10x_QianOv_OvC_4	0.98	TCD4_naive	10X	T/NK Cells	T/NK Cells
TCD4_naive_10x_QianOv_OvC_5	0.96	TCD4_naive	10X	T/NK Cells	T/NK Cells
TCD4_naive_10x_SoleSKCM_S1	0.97	TCD4_naive	10X	T/NK Cells	T/NK Cells
TCD4_naive_10x_SoleSKCM_S2	0.97	TCD4_naive	10X	T/NK Cells	T/NK Cells
TCD4_naive_10x_SoleSKCM_S3	0.98	TCD4_naive	10X	T/NK Cells	T/NK Cells
TCD4_naive_10x_SoleSKCM_S5	1	TCD4_naive	10X	T/NK Cells	T/NK Cells
TCD4_naive_10x_ZhengPBMC_1	0.97	TCD4_naive	10X	T/NK Cells	T/NK Cells
TCD4_naive_inDrop_AziziBRCA_1	0.98	TCD4_naive	inDrop	T/NK Cells	T/NK Cells
TCD4_naive_inDrop_AziziBRCA_2	0.97	TCD4_naive	inDrop	T/NK Cells	T/NK Cells
TCD4_naive_inDrop_AziziBRCA_4	0.98	TCD4_naive	inDrop	T/NK Cells	T/NK Cells
TCD4_naive_inDrop_AziziBRCA_5	1	TCD4_naive	inDrop	T/NK Cells	T/NK Cells
TCD4_naive_inDrop_AziziBRCA_6	0.97	TCD4_naive	inDrop	T/NK Cells	T/NK Cells
TCD4_naive_inDrop_AziziBRCA_7	0.98	TCD4_naive	inDrop	T/NK Cells	T/NK Cells
TCD4_naive_inDrop_AziziBRCA_8	0.97	TCD4_naive	inDrop	T/NK Cells	T/NK Cells
TCD4_naive_inDrop_ZilionisLUAD_p1	0.93	TCD4_naive	inDrop	T/NK Cells	T/NK Cells
TCD4_naive_inDrop_ZilionisLUAD_p2	0.98	TCD4_naive	inDrop	T/NK Cells	T/NK Cells
TCD4_naive_inDrop_ZilionisLUAD_p3	0.96	TCD4_naive	inDrop	T/NK Cells	T/NK Cells
TCD4_naive_inDrop_ZilionisLUAD_p4	0.96	TCD4_naive	inDrop	T/NK Cells	T/NK Cells
TCD4_naive_inDrop_ZilionisLUAD_p5	0.98	TCD4_naive	inDrop	T/NK Cells	T/NK Cells
TCD4_naive_inDrop_ZilionisLUAD_p6	0.97	TCD4_naive	inDrop	T/NK Cells	T/NK Cells
TCD4_naive_inDrop_ZilionisLUAD_p7	0.97	TCD4_naive	inDrop	T/NK Cells	T/NK Cells
TCD4_naive_smartseq2_HLCALUAD_1	0.99	TCD4_naive	smartseq2	T/NK Cells	T/NK Cells
TCD4_naive_smartseq2_JerbyMEL_Mel58	1	TCD4_naive	smartseq2	T/NK Cells	T/NK Cells
TCD4_naive_smartseq2_JerbyMEL_Mel72	1	TCD4_naive	smartseq2	T/NK Cells	T/NK Cells
TCD4_reg_10x_DuranteUVM_BSSR0022	0.92	TCD4_reg	10X	T/NK Cells	T/NK Cells
TCD4_reg_10x_DuranteUVM_UMM041L	0.96	TCD4_reg	10X	T/NK Cells	T/NK Cells
TCD4_reg_10x_DuranteUVM_UMM059	0.98	TCD4_reg	10X	T/NK Cells	T/NK Cells
TCD4_reg_10x_DuranteUVM_UMM061	0.96	TCD4_reg	10X	T/NK Cells	T/NK Cells
TCD4_reg_10x_DuranteUVM_UMM064	0.99	TCD4_reg	10X	T/NK Cells	T/NK Cells
TCD4_reg_10x_DuranteUVM_UMM065	0.97	TCD4_reg	10X	T/NK Cells	T/NK Cells
TCD4_reg_10x_DuranteUVM_UMM067L	0.97	TCD4_reg	10X	T/NK Cells	T/NK Cells
TCD4_reg_10x_DuranteUVM_UMM069	0.98	TCD4_reg	10X	T/NK Cells	T/NK Cells
TCD4_reg_10x_GestilingerOv_Tumor59	0.97	TCD4_reg	10X	T/NK Cells	T/NK Cells
TCD4_reg_10x_GestilingerOv_Tumor76	0.98	TCD4_reg	10X	T/NK Cells	T/NK Cells
TCD4_reg_10x_GestilingerOv_Tumor77	0.96	TCD4_reg	10X	T/NK Cells	T/NK Cells
TCD4_reg_10x_GestilingerOv_Tumor89	0.97	TCD4_reg	10X	T/NK Cells	T/NK Cells
TCD4_reg_10x_GestilingerOv_Tumor90	0.95	TCD4_reg	10X	T/NK Cells	T/NK Cells
TCD4_reg_10x_HLCALUAD_2	0.97	TCD4_reg	10X	T/NK Cells	T/NK Cells
TCD4_reg_10x_HLCALUAD_3	0.97	TCD4_reg	10X	T/NK Cells	T/NK Cells
TCD4_reg_10x_MaHCC_S02_	1	TCD4_reg	10X	T/NK Cells	T/NK Cells
TCD4_reg_10x_MaHCC_S19_	0.99	TCD4_reg	10X	T/NK Cells	T/NK Cells
TCD4_reg_10x_MaHCC_S300	0.98	TCD4_reg	10X	T/NK Cells	T/NK Cells
TCD4_reg_10x_MaHCC_S355	0.99	TCD4_reg	10X	T/NK Cells	T/NK Cells
TCD4_reg_10x_QianBRCA_BC_1	0.94	TCD4_reg	10X	T/NK Cells	T/NK Cells
TCD4_reg_10x_QianBRCA_BC_2	0.93	TCD4_reg	10X	T/NK Cells	T/NK Cells
TCD4_reg_10x_QianBRCA_BC_3	0.94	TCD4_reg	10X	T/NK Cells	T/NK Cells
TCD4_reg_10x_QianBRCA_BC_4	0.94	TCD4_reg	10X	T/NK Cells	T/NK Cells
TCD4_reg_10x_QianBRCA_BC_5	0.96	TCD4_reg	10X	T/NK Cells	T/NK Cells
TCD4_reg_10x_QianBRCA_BC_8	0.95	TCD4_reg	10X	T/NK Cells	T/NK Cells
TCD4_reg_10x_QianBRCA_BC_9	0.96	TCD4_reg	10X	T/NK Cells	T/NK Cells
TCD4_reg_10x_QianBRCA_BC_10	0.99	TCD4_reg	10X	T/NK Cells	T/NK Cells
TCD4_reg_10x_QianBRCA_BC_11	0.91	TCD4_reg	10X	T/NK Cells	T/NK Cells
TCD4_reg_10x_QianBRCA_BC_12	1	TCD4_reg	10X	T/NK Cells	T/NK Cells
TCD4_reg_10x_QianBRCA_BC_13	0.94	TCD4_reg	10X	T/NK Cells	T/NK Cells
TCD4_reg_10x_QianCRC_CRC_1	0.94	TCD4_reg	10X	T/NK Cells	T/NK Cells
TCD4_reg_10x_QianCRC_CRC_2	0.95	TCD4_reg	10X	T/NK Cells	T/NK Cells
TCD4_reg_10x_QianCRC_CRC_3	0.96	TCD4_reg	10X	T/NK Cells	T/NK Cells
TCD4_reg_10x_QianCRC_CRC_4	0.96	TCD4_reg	10X	T/NK Cells	T/NK Cells
TCD4_reg_10x_QianCRC_CRC_5	0.99	TCD4_reg	10X	T/NK Cells	T/NK Cells
TCD4_reg_10x_QianLUAD_LC_1	0.98	TCD4_reg	10X	T/NK Cells	T/NK Cells
TCD4_reg_10x_QianLUAD_LC_2	0.98	TCD4_reg	10X	T/NK Cells	T/NK Cells
TCD4_reg_10x_QianLUAD_LC_3	0.96	TCD4_reg	10X	T/NK Cells	T/NK Cells
TCD4_reg_10x_QianLUAD_LC_4	0.95	TCD4_reg	10X	T/NK Cells	T/NK Cells
TCD4_reg_10x_QianLUAD_LC_5	0.96	TCD4_reg	10X	T/NK Cells	T/NK Cells
TCD4_reg_10x_QianLUAD_LC_7	0.94	TCD4_reg	10X	T/NK Cells	T/NK Cells
TCD4_reg_10x_QianOv_OvC_1	0.99	TCD4_reg	10X	T/NK Cells	T/NK Cells
TCD4_reg_10x_QianOv_OvC_2	0.98	TCD4_reg	10X	T/NK Cells	T/NK Cells
TCD4_reg_10x_QianOv_OvC_3	0.97	TCD4_reg	10X	T/NK Cells	T/NK Cells
TCD4_reg_10x_QianOv_OvC_4	1	TCD4_reg	10X	T/NK Cells	T/NK Cells
TCD4_reg_10x_SoleSKCM_S1	0.98	TCD4_reg	10X	T/NK Cells	T/NK Cells
TCD4_reg_10x_SoleSKCM_S2	0.99	TCD4_reg	10X	T/NK Cells	T/NK Cells
TCD4_reg_10x_ZhengPBMC_1	1	TCD4_reg	10X	T/NK Cells	T/NK Cells
TCD4_reg_inDrop_AziziBRCA_1	1	TCD4_reg	inDrop	T/NK Cells	T/NK Cells
TCD4_reg_inDrop_AziziBRCA_2	0.97	TCD4_reg	inDrop	T/NK Cells	T/NK Cells
TCD4_reg_inDrop_AziziBRCA_4	1	TCD4_reg	inDrop	T/NK Cells	T/NK Cells
TCD4_reg_inDrop_AziziBRCA_5	0.96	TCD4_reg	inDrop	T/NK Cells	T/NK Cells
TCD4_reg_inDrop_AziziBRCA_6	0.99	TCD4_reg	inDrop	T/NK Cells	T/NK Cells
TCD4_reg_inDrop_AziziBRCA_7	1	TCD4_reg	inDrop	T/NK Cells	T/NK Cells
TCD4_reg_inDrop_AziziBRCA_8	0.98	TCD4_reg	inDrop	T/NK Cells	T/NK Cells
TCD4_reg_inDrop_ZilionisLUAD_p1	0.96	TCD4_reg	inDrop	T/NK Cells	T/NK Cells
TCD4_reg_inDrop_ZilionisLUAD_p2	1	TCD4_reg	inDrop	T/NK Cells	T/NK Cells
TCD4_reg_inDrop_ZilionisLUAD_p3	0.98	TCD4_reg	inDrop	T/NK Cells	T/NK Cells
TCD4_reg_inDrop_ZilionisLUAD_p4	0.97	TCD4_reg	inDrop	T/NK Cells	T/NK Cells
TCD4_reg_inDrop_ZilionisLUAD_p5	0.99	TCD4_reg	inDrop	T/NK Cells	T/NK Cells
TCD4_reg_inDrop_ZilionisLUAD_p6	0.98	TCD4_reg	inDrop	T/NK Cells	T/NK Cells
TCD4_reg_inDrop_ZilionisLUAD_p7	0.98	TCD4_reg	inDrop	T/NK Cells	T/NK Cells
TCD4_reg_smartseq2_JerbyMEL_Mel60	1	TCD4_reg	smartseq2	T/NK Cells	T/NK Cells
TCD8_em_10x_DuranteUVM_BSSR0022	0.96	TCD8_em	10X	T/NK Cells	T/NK Cells
TCD8_em_10x_DuranteUVM_UMM041L	0.98	TCD8_em	10X	T/NK Cells	T/NK Cells
TCD8_em_10x_DuranteUVM_UMM059	0.96	TCD8_em	10X	T/NK Cells	T/NK Cells
TCD8_em_10x_DuranteUVM_UMM061	1	TCD8_em	10X	T/NK Cells	T/NK Cells
TCD8_em_10x_DuranteUVM_UMM062	1	TCD8_em	10X	T/NK Cells	T/NK Cells
TCD8_em_10x_DuranteUVM_UMM065	1	TCD8_em	10X	T/NK Cells	T/NK Cells
TCD8_em_10x_DuranteUVM_UMM067L	0.99	TCD8_em	10X	T/NK Cells	T/NK Cells
TCD8_em_10x_DuranteUVM_UMM069	0.97	TCD8_em	10X	T/NK Cells	T/NK Cells
TCD8_em_10x_GestilingerOv_Tumor59	0.98	TCD8_em	10X	T/NK Cells	T/NK Cells
TCD8_em_10x_GestilingerOv_Tumor76	0.98	TCD8_em	10X	T/NK Cells	T/NK Cells
TCD8_em_10x_GestilingerOv_Tumor77	0.97	TCD8_em	10X	T/NK Cells	T/NK Cells
TCD8_em_10x_GestilingerOv_Tumor89	0.96	TCD8_em	10X	T/NK Cells	T/NK Cells
TCD8_em_10x_GestilingerOv_Tumor90	0.97	TCD8_em	10X	T/NK Cells	T/NK Cells
TCD8_em_10x_HLCALUAD_2	0.97	TCD8_em	10X	T/NK Cells	T/NK Cells
TCD8_em_10x_HLCALUAD_3	0.95	TCD8_em	10X	T/NK Cells	T/NK Cells
TCD8_em_10x_MaHCC_S11_	0.98	TCD8_em	10X	T/NK Cells	T/NK Cells
TCD8_em_10x_MaHCC_S16_	1	TCD8_em	10X	T/NK Cells	T/NK Cells
TCD8_em_10x_MaHCC_S20_	1	TCD8_em	10X	T/NK Cells	T/NK Cells
TCD8_em_10x_QianBRCA_BC_1	0.95	TCD8_em	10X	T/NK Cells	T/NK Cells
TCD8_em_10x_QianBRCA_BC_2	0.94	TCD8_em	10X	T/NK Cells	T/NK Cells
TCD8_em_10x_QianBRCA_BC_3	0.96	TCD8_em	10X	T/NK Cells	T/NK Cells
TCD8_em_10x_QianBRCA_BC_4	0.93	TCD8_em	10X	T/NK Cells	T/NK Cells
TCD8_em_10x_QianBRCA_BC_5	0.95	TCD8_em	10X	T/NK Cells	T/NK Cells
TCD8_em_10x_QianBRCA_BC_6	1	TCD8_em	10X	T/NK Cells	T/NK Cells
TCD8_em_10x_QianBRCA_BC_7	0.99	TCD8_em	10X	T/NK Cells	T/NK Cells
TCD8_em_10x_QianBRCA_BC_8	0.98	TCD8_em	10X	T/NK Cells	T/NK Cells
TCD8_em_10x_QianBRCA_BC_9	0.97	TCD8_em	10X	T/NK Cells	T/NK Cells
TCD8_em_10x_QianBRCA_BC_10	0.97	TCD8_em	10X	T/NK Cells	T/NK Cells
TCD8_em_10x_QianBRCA_BC_11	0.95	TCD8_em	10X	T/NK Cells	T/NK Cells
TCD8_em_10x_QianBRCA_BC_12	0.99	TCD8_em	10X	T/NK Cells	T/NK Cells
TCD8_em_10x_QianBRCA_BC_13	0.95	TCD8_em	10X	T/NK Cells	T/NK Cells
TCD8_em_10x_QianBRCA_BC_14	1	TCD8_em	10X	T/NK Cells	T/NK Cells
TCD8_em_10x_QianCRC_CRC_1	0.97	TCD8_em	10X	T/NK Cells	T/NK Cells
TCD8_em_10x_QianCRC_CRC_2	0.97	TCD8_em	10X	T/NK Cells	T/NK Cells
TCD8_em_10x_QianCRC_CRC_3	0.98	TCD8_em	10X	T/NK Cells	T/NK Cells
TCD8_em_10x_QianCRC_CRC_4	0.99	TCD8_em	10X	T/NK Cells	T/NK Cells
TCD8_em_10x_QianCRC_CRC_5	1	TCD8_em	10X	T/NK Cells	T/NK Cells
TCD8_em_10x_QianLUAD_LC_1	0.97	TCD8_em	10X	T/NK Cells	T/NK Cells
TCD8_em_10x_QianLUAD_LC_2	0.98	TCD8_em	10X	T/NK Cells	T/NK Cells
TCD8_em_10x_QianLUAD_LC_3	0.97	TCD8_em	10X	T/NK Cells	T/NK Cells
TCD8_em_10x_QianLUAD_LC_4	0.96	TCD8_em	10X	T/NK Cells	T/NK Cells
TCD8_em_10x_QianLUAD_LC_5	0.97	TCD8_em	10X	T/NK Cells	T/NK Cells
TCD8_em_10x_QianLUAD_LC_6	0.97	TCD8_em	10X	T/NK Cells	T/NK Cells
TCD8_em_10x_QianLUAD_LC_7	0.96	TCD8_em	10X	T/NK Cells	T/NK Cells
TCD8_em_10x_QianLUAD_LC_8	0.99	TCD8_em	10X	T/NK Cells	T/NK Cells
TCD8_em_10x_QianOv_OvC_1	0.97	TCD8_em	10X	T/NK Cells	T/NK Cells
TCD8_em_10x_QianOv_OvC_2	0.98	TCD8_em	10X	T/NK Cells	T/NK Cells
TCD8_em_10x_QianOv_OvC_3	0.98	TCD8_em	10X	T/NK Cells	T/NK Cells
TCD8_em_10x_QianOv_OvC_4	0.99	TCD8_em	10X	T/NK Cells	T/NK Cells
TCD8_em_10x_QianOv_OvC_5	0.96	TCD8_em	10X	T/NK Cells	T/NK Cells
TCD8_em_10x_SoleSKCM_S2	0.99	TCD8_em	10X	T/NK Cells	T/NK Cells
TCD8_em_10x_ZhengPBMC_1	0.98	TCD8_em	10X	T/NK Cells	T/NK Cells
TCD8_em_inDrop_AziziBRCA_1	1	TCD8_em	inDrop	T/NK Cells	T/NK Cells
TCD8_em_inDrop_AziziBRCA_2	0.98	TCD8_em	inDrop	T/NK Cells	T/NK Cells
TCD8_em_inDrop_AziziBRCA_4	0.98	TCD8_em	inDrop	T/NK Cells	T/NK Cells
TCD8_em_inDrop_AziziBRCA_5	0.98	TCD8_em	inDrop	T/NK Cells	T/NK Cells
TCD8_em_inDrop_AziziBRCA_6	0.98	TCD8_em	inDrop	T/NK Cells	T/NK Cells
TCD8_em_inDrop_AziziBRCA_7	0.99	TCD8_em	inDrop	T/NK Cells	T/NK Cells
TCD8_em_inDrop_AziziBRCA_8	0.98	TCD8_em	inDrop	T/NK Cells	T/NK Cells
TCD8_em_inDrop_ZilionisLUAD_p1	0.97	TCD8_em	inDrop	T/NK Cells	T/NK Cells
TCD8_em_inDrop_ZilionisLUAD_p3	0.99	TCD8_em	inDrop	T/NK Cells	T/NK Cells
TCD8_em_inDrop_ZilionisLUAD_p4	0.99	TCD8_em	inDrop	T/NK Cells	T/NK Cells
TCD8_em_inDrop_ZilionisLUAD_p5	1	TCD8_em	inDrop	T/NK Cells	T/NK Cells
TCD8_em_inDrop_ZilionisLUAD_p6	0.98	TCD8_em	inDrop	T/NK Cells	T/NK Cells
TCD8_em_inDrop_ZilionisLUAD_p7	1	TCD8_em	inDrop	T/NK Cells	T/NK Cells
TCD8_em_smartseq2_JerbyMEL_Mel79	0.98	TCD8_em	smartseq2	T/NK Cells	T/NK Cells
TCD8_ex_10x_DuranteUVM_BSSR0022	0.9	TCD8_ex	10X	T/NK Cells	T/NK Cells
TCD8_ex_10x_DuranteUVM_UMM041L	0.95	TCD8_ex	10X	T/NK Cells	T/NK Cells
TCD8_ex_10x_DuranteUVM_UMM059	0.97	TCD8_ex	10X	T/NK Cells	T/NK Cells
TCD8_ex_10x_DuranteUVM_UMM061	0.95	TCD8_ex	10X	T/NK Cells	T/NK Cells
TCD8_ex_10x_DuranteUVM_UMM062	0.97	TCD8_ex	10X	T/NK Cells	T/NK Cells
TCD8_ex_10x_DuranteUVM_UMM064	0.94	TCD8_ex	10X	T/NK Cells	T/NK Cells
TCD8_ex_10x_DuranteUVM_UMM065	0.95	TCD8_ex	10X	T/NK Cells	T/NK Cells
TCD8_ex_10x_DuranteUVM_UMM067L	0.95	TCD8_ex	10X	T/NK Cells	T/NK Cells
TCD8_ex_10x_DuranteUVM_UMM069	0.95	TCD8_ex	10X	T/NK Cells	T/NK Cells
TCD8_ex_10x_GestilingerOv_Tumor59	0.97	TCD8_ex	10X	T/NK Cells	T/NK Cells
TCD8_ex_10x_GestilingerOv_Tumor76	0.99	TCD8_ex	10X	T/NK Cells	T/NK Cells
TCD8_ex_10x_GestilingerOv_Tumor77	0.96	TCD8_ex	10X	T/NK Cells	T/NK Cells
TCD8_ex_10x_GestilingerOv_Tumor89	0.96	TCD8_ex	10X	T/NK Cells	T/NK Cells
TCD8_ex_10x_GestilingerOv_Tumor90	0.99	TCD8_ex	10X	T/NK Cells	T/NK Cells
TCD8_ex_10x_MaHCC_S21_	0.99	TCD8_ex	10X	T/NK Cells	T/NK Cells
TCD8_ex_10x_MaHCC_S300	0.99	TCD8_ex	10X	T/NK Cells	T/NK Cells
TCD8_ex_10x_QianBRCA_BC_2	0.95	TCD8_ex	10X	T/NK Cells	T/NK Cells
TCD8_ex_10x_QianBRCA_BC_3	0.95	TCD8_ex	10X	T/NK Cells	T/NK Cells
TCD8_ex_10x_QianBRCA_BC_8	0.93	TCD8_ex	10X	T/NK Cells	T/NK Cells
TCD8_ex_10x_QianBRCA_BC_11	0.94	TCD8_ex	10X	T/NK Cells	T/NK Cells
TCD8_ex_10x_QianBRCA_BC_13	0.93	TCD8_ex	10X	T/NK Cells	T/NK Cells
TCD8_ex_10x_QianCRC_CRC_1	0.98	TCD8_ex	10X	T/NK Cells	T/NK Cells
TCD8_ex_10x_QianCRC_CRC_2	0.94	TCD8_ex	10X	T/NK Cells	T/NK Cells
TCD8_ex_10x_QianCRC_CRC_3	1	TCD8_ex	10X	T/NK Cells	T/NK Cells
TCD8_ex_10x_QianCRC_CRC_4	0.97	TCD8_ex	10X	T/NK Cells	T/NK Cells
TCD8_ex_10x_QianLUAD_LC_1	0.97	TCD8_ex	10X	T/NK Cells	T/NK Cells
TCD8_ex_10x_QianLUAD_LC_2	0.97	TCD8_ex	10X	T/NK Cells	T/NK Cells
TCD8_ex_10x_QianLUAD_LC_3	0.96	TCD8_ex	10X	T/NK Cells	T/NK Cells
TCD8_ex_10x_QianLUAD_LC_4	0.95	TCD8_ex	10X	T/NK Cells	T/NK Cells
TCD8_ex_10x_QianLUAD_LC_5	0.96	TCD8_ex	10X	T/NK Cells	T/NK Cells
TCD8_ex_10x_QianLUAD_LC_7	0.96	TCD8_ex	10X	T/NK Cells	T/NK Cells
TCD8_ex_10x_QianOv_OvC_1	1	TCD8_ex	10X	T/NK Cells	T/NK Cells
TCD8_ex_10x_QianOv_OvC_2	1	TCD8_ex	10X	T/NK Cells	T/NK Cells
TCD8_ex_10x_QianOv_OvC_3	0.98	TCD8_ex	10X	T/NK Cells	T/NK Cells
TCD8_ex_10x_QianOv_OvC_5	0.99	TCD8_ex	10X	T/NK Cells	T/NK Cells
TCD8_ex_inDrop_AziziBRCA_2	0.99	TCD8_ex	inDrop	T/NK Cells	T/NK Cells
TCD8_ex_inDrop_AziziBRCA_5	1	TCD8_ex	inDrop	T/NK Cells	T/NK Cells
TCD8_ex_inDrop_AziziBRCA_6	1	TCD8_ex	inDrop	T/NK Cells	T/NK Cells
TCD8_ex_inDrop_AziziBRCA_7	1	TCD8_ex	inDrop	T/NK Cells	T/NK Cells
TCD8_ex_inDrop_AziziBRCA_8	0.99	TCD8_ex	inDrop	T/NK Cells	T/NK Cells
TCD8_ex_inDrop_ZilionisLUAD_p1	0.97	TCD8_ex	inDrop	T/NK Cells	T/NK Cells
TCD8_ex_inDrop_ZilionisLUAD_p3	1	TCD8_ex	inDrop	T/NK Cells	T/NK Cells
TCD8_ex_inDrop_ZilionisLUAD_p4	0.96	TCD8_ex	inDrop	T/NK Cells	T/NK Cells
TCD8_ex_inDrop_ZilionisLUAD_p5	1	TCD8_ex	inDrop	T/NK Cells	T/NK Cells
TCD8_ex_inDrop_ZilionisLUAD_p6	0.99	TCD8_ex	inDrop	T/NK Cells	T/NK Cells
TCD8_ex_inDrop_ZilionisLUAD_p7	1	TCD8_ex	inDrop	T/NK Cells	T/NK Cells
TCD8_ex_smartseq2_JerbyMEL_Mel58	1	TCD8_ex	smartseq2	T/NK Cells	T/NK Cells
TCD8_ex_smartseq2_JerbyMEL_Mel60	1	TCD8_ex	smartseq2	T/NK Cells	T/NK Cells
TCD8_ex_smartseq2_JerbyMEL_Mel74	0.98	TCD8_ex	smartseq2	T/NK Cells	T/NK Cells
TCD8_ex_smartseq2_JerbyMEL_Mel75	0.98	TCD8_ex	smartseq2	T/NK Cells	T/NK Cells
TCD8_ex_smartseq2_JerbyMEL_Mel79	0.97	TCD8_ex	smartseq2	T/NK Cells	T/NK Cells
TCD8_ex_smartseq2_JerbyMEL_Mel80	0.99	TCD8_ex	smartseq2	T/NK Cells	T/NK Cells
TCD8_ex_smartseq2_JerbyMEL_Mel89	1	TCD8_ex	smartseq2	T/NK Cells	T/NK Cells
TCD8_naive_10x_DuranteUVM_BSSR0022	0.96	TCD8_naive	10X	T/NK Cells	T/NK Cells
TCD8_naive_10x_DuranteUVM_UMM041L	0.98	TCD8_naive	10X	T/NK Cells	T/NK Cells
TCD8_naive_10x_DuranteUVM_UMM067L	0.99	TCD8_naive	10X	T/NK Cells	T/NK Cells
TCD8_naive_10x_DuranteUVM_UMM069	0.97	TCD8_naive	10X	T/NK Cells	T/NK Cells
TCD8_naive_10x_GestilingerOv_Tumor59	0.98	TCD8_naive	10X	T/NK Cells	T/NK Cells
TCD8_naive_10x_GestilingerOv_Tumor76	0.98	TCD8_naive	10X	T/NK Cells	T/NK Cells
TCD8_naive_10x_GestilingerOv_Tumor77	0.98	TCD8_naive	10X	T/NK Cells	T/NK Cells
TCD8_naive_10x_GestilingerOv_Tumor89	0.97	TCD8_naive	10X	T/NK Cells	T/NK Cells
TCD8_naive_10x_GestilingerOv_Tumor90	0.98	TCD8_naive	10X	T/NK Cells	T/NK Cells
TCD8_naive_10x_HLCALUAD_2	0.95	TCD8_naive	10X	T/NK Cells	T/NK Cells
TCD8_naive_10x_HLCALUAD_3	0.95	TCD8_naive	10X	T/NK Cells	T/NK Cells
TCD8_naive_10x_MaHCC_S11_	0.99	TCD8_naive	10X	T/NK Cells	T/NK Cells
TCD8_naive_10x_MaHCC_S300	0.98	TCD8_naive	10X	T/NK Cells	T/NK Cells
TCD8_naive_10x_QianBRCA_BC_1	0.94	TCD8_naive	10X	T/NK Cells	T/NK Cells
TCD8_naive_10x_QianBRCA_BC_2	0.94	TCD8_naive	10X	T/NK Cells	T/NK Cells
TCD8_naive_10x_QianBRCA_BC_3	0.98	TCD8_naive	10X	T/NK Cells	T/NK Cells
TCD8_naive_10x_QianBRCA_BC_4	0.98	TCD8_naive	10X	T/NK Cells	T/NK Cells
TCD8_naive_10x_QianBRCA_BC_5	0.94	TCD8_naive	10X	T/NK Cells	T/NK Cells
TCD8_naive_10x_QianBRCA_BC_8	0.95	TCD8_naive	10X	T/NK Cells	T/NK Cells
TCD8_naive_10x_QianBRCA_BC_9	0.98	TCD8_naive	10X	T/NK Cells	T/NK Cells
TCD8_naive_10x_QianBRCA_BC_10	0.98	TCD8_naive	10X	T/NK Cells	T/NK Cells
TCD8_naive_10x_QianBRCA_BC_11	0.94	TCD8_naive	10X	T/NK Cells	T/NK Cells
TCD8_naive_10x_QianBRCA_BC_12	0.98	TCD8_naive	10X	T/NK Cells	T/NK Cells
TCD8_naive_10x_QianBRCA_BC_13	0.95	TCD8_naive	10X	T/NK Cells	T/NK Cells
TCD8_naive_10x_QianCRC_CRC_1	0.96	TCD8_naive	10X	T/NK Cells	T/NK Cells
TCD8_naive_10x_QianCRC_CRC_2	0.96	TCD8_naive	10X	T/NK Cells	T/NK Cells
TCD8_naive_10x_QianCRC_CRC_3	0.97	TCD8_naive	10X	T/NK Cells	T/NK Cells
TCD8_naive_10x_QianCRC_CRC_4	0.97	TCD8_naive	10X	T/NK Cells	T/NK Cells
TCD8_naive_10x_QianCRC_CRC_5	0.99	TCD8_naive	10X	T/NK Cells	T/NK Cells
TCD8_naive_10x_QianCRC_CRC_7	1	TCD8_naive	10X	T/NK Cells	T/NK Cells
TCD8_naive_10x_QianLUAD_LC_1	0.96	TCD8_naive	10X	T/NK Cells	T/NK Cells
TCD8_naive_10x_QianLUAD_LC_2	0.99	TCD8_naive	10X	T/NK Cells	T/NK Cells
TCD8_naive_10x_QianLUAD_LC_3	0.96	TCD8_naive	10X	T/NK Cells	T/NK Cells
TCD8_naive_10x_QianLUAD_LC_4	0.97	TCD8_naive	10X	T/NK Cells	T/NK Cells
TCD8_naive_10x_QianLUAD_LC_5	0.96	TCD8_naive	10X	T/NK Cells	T/NK Cells
TCD8_naive_10x_QianLUAD_LC_6	0.97	TCD8_naive	10X	T/NK Cells	T/NK Cells
TCD8_naive_10x_QianLUAD_LC_7	0.96	TCD8_naive	10X	T/NK Cells	T/NK Cells
TCD8_naive_10x_QianLUAD_LC_8	0.97	TCD8_naive	10X	T/NK Cells	T/NK Cells
TCD8_naive_10x_QianOv_OvC_1	0.96	TCD8_naive	10X	T/NK Cells	T/NK Cells
TCD8_naive_10x_QianOv_OvC_2	0.98	TCD8_naive	10X	T/NK Cells	T/NK Cells
TCD8_naive_10x_QianOv_OvC_3	0.97	TCD8_naive	10X	T/NK Cells	T/NK Cells
TCD8_naive_10x_QianOv_OvC_4	1	TCD8_naive	10X	T/NK Cells	T/NK Cells
TCD8_naive_10x_QianOv_OvC_5	0.99	TCD8_naive	10X	T/NK Cells	T/NK Cells
TCD8_naive_10x_SoleSKCM_S1	0.97	TCD8_naive	10X	T/NK Cells	T/NK Cells
TCD8_naive_10x_SoleSKCM_S2	0.99	TCD8_naive	10X	T/NK Cells	T/NK Cells
TCD8_naive_10x_ZhengPBMC_1	1	TCD8_naive	10X	T/NK Cells	T/NK Cells
TCD8_naive_inDrop_AziziBRCA_1	0.96	TCD8_naive	inDrop	T/NK Cells	T/NK Cells
TCD8_naive_inDrop_AziziBRCA_2	0.97	TCD8_naive	inDrop	T/NK Cells	T/NK Cells
TCD8_naive_inDrop_AziziBRCA_3	1	TCD8_naive	inDrop	T/NK Cells	T/NK Cells
TCD8_naive_inDrop_AziziBRCA_4	0.97	TCD8_naive	inDrop	T/NK Cells	T/NK Cells
TCD8_naive_inDrop_AziziBRCA_6	0.98	TCD8_naive	inDrop	T/NK Cells	T/NK Cells
TCD8_naive_inDrop_AziziBRCA_7	0.99	TCD8_naive	inDrop	T/NK Cells	T/NK Cells
TCD8_naive_inDrop_AziziBRCA_8	0.97	TCD8_naive	inDrop	T/NK Cells	T/NK Cells
TCD8_naive_inDrop_ZilionisLUAD_p1	0.99	TCD8_naive	inDrop	T/NK Cells	T/NK Cells
TCD8_naive_inDrop_ZilionisLUAD_p3	0.99	TCD8_naive	inDrop	T/NK Cells	T/NK Cells
TCD8_naive_inDrop_ZilionisLUAD_p4	0.98	TCD8_naive	inDrop	T/NK Cells	T/NK Cells
TCD8_naive_inDrop_ZilionisLUAD_p5	1	TCD8_naive	inDrop	T/NK Cells	T/NK Cells
TCD8_naive_inDrop_ZilionisLUAD_p6	1	TCD8_naive	inDrop	T/NK Cells	T/NK Cells
TCD8_naive_inDrop_ZilionisLUAD_p7	0.99	TCD8_naive	inDrop	T/NK Cells	T/NK Cells
TGD_10x_QianBRCA_BC_1	0.94	TGD	10X	T/NK Cells	T/NK Cells
TGD_10x_QianBRCA_BC_2	0.94	TGD	10X	T/NK Cells	T/NK Cells
TGD_10x_QianBRCA_BC_11	0.96	TGD	10X	T/NK Cells	T/NK Cells
uveal_tumor_10x_DuranteUVM_BSSR0022	0.93	uveal_tumor	10X	Epithelial/Malignant Cells	Epithelial/Malignant Cells
uveal_tumor_10x_DuranteUVM_UMM041L	0.92	uveal_tumor	10X	Epithelial/Malignant Cells	Epithelial/Malignant Cells
uveal_tumor_10x_DuranteUVM_UMM059	0.89	uveal_tumor	10X	Epithelial/Malignant Cells	Epithelial/Malignant Cells
uveal_tumor_10x_DuranteUVM_UMM061	0.93	uveal_tumor	10X	Epithelial/Malignant Cells	Epithelial/Malignant Cells
uveal_tumor_10x_DuranteUVM_UMM062	0.88	uveal_tumor	10X	Epithelial/Malignant Cells	Epithelial/Malignant Cells
uveal_tumor_10x_DuranteUVM_UMM063	0.96	uveal_tumor	10X	Epithelial/Malignant Cells	Epithelial/Malignant Cells
uveal_tumor_10x_DuranteUVM_UMM064	0.86	uveal_tumor	10X	Epithelial/Malignant Cells	Epithelial/Malignant Cells
uveal_tumor_10x_DuranteUVM_UMM065	0.89	uveal_tumor	10X	Epithelial/Malignant Cells	Epithelial/Malignant Cells
uveal_tumor_10x_DuranteUVM_UMM066	0.84	uveal_tumor	10X	Epithelial/Malignant Cells	Epithelial/Malignant Cells
uveal_tumor_10x_DuranteUVM_UMM067L	0.92	uveal_tumor	10X	Epithelial/Malignant Cells	Epithelial/Malignant Cells
uveal_tumor_10x_DuranteUVM_UMM069	0.91	uveal_tumor	10X	Epithelial/Malignant Cells	Epithelial/Malignant Cells
B_cell_10x_DuranteUVM_BSSR0022	0.75	B_cells	all platforms	B Cells	B Cells
B_cell_10x_DuranteUVM_UMM041L	0.32	B_cells	all platforms	B Cells	B Cells
B_cell_10x_DuranteUVM_UMM061	0.99	B_cells	all platforms	B Cells	B Cells
B_cell_10x_DuranteUVM_UMM069	0.98	B_cells	all platforms	B Cells	B Cells
B_cell_10x_GestilingerOv_Tumor59	0.83	B_cells	all platforms	B Cells	B Cells
B_cell_10x_GestilingerOv_Tumor76	0.85	B_cells	all platforms	B Cells	B Cells
B_cell_10x_GestilingerOv_Tumor77	0.85	B_cells	all platforms	B Cells	B Cells
B_cell_10x_GestilingerOv_Tumor89	0.83	B_cells	all platforms	B Cells	B Cells
B_cell_10x_GestilingerOv_Tumor90	0.85	B_cells	all platforms	B Cells	B Cells
B_cell_10x_HLCALUAD_2	0.84	B_cells	all platforms	B Cells	B Cells
B_cell_10x_HLCALUAD_3	0.69	B_cells	all platforms	B Cells	B Cells
B_cell_10x_MaHCC_S12_	0.81	B_cells	all platforms	B Cells	B Cells
B_cell_10x_MaHCC_S16_	0.96	B_cells	all platforms	B Cells	B Cells
B_cell_10x_MaHCC_S19_	0.86	B_cells	all platforms	B Cells	B Cells
B_cell_10x_MaHCC_S300	0.84	B_cells	all platforms	B Cells	B Cells
B_cell_10x_MaHCC_S355	0.79	B_cells	all platforms	B Cells	B Cells
B_cell_10x_MaHCC_S364	0.91	B_cells	all platforms	B Cells	B Cells
B_cell_10x_MaHCC_S365	1	B_cells	all platforms	B Cells	B Cells
B_cell_10x_QianBRCA_BC_1	0.68	B_cells	all platforms	B Cells	B Cells
B_cell_10x_QianBRCA_BC_2	0.62	B_cells	all platforms	B Cells	B Cells
B_cell_10x_QianBRCA_BC_3	0.34	B_cells	all platforms	B Cells	B Cells
B_cell_10x_QianBRCA_BC_4	0.67	B_cells	all platforms	B Cells	B Cells
B_cell_10x_QianBRCA_BC_5	0.76	B_cells	all platforms	B Cells	B Cells
B_cell_10x_QianBRCA_BC_8	0.79	B_cells	all platforms	B Cells	B Cells
B_cell_10x_QianBRCA_BC_9	0.87	B_cells	all platforms	B Cells	B Cells
B_cell_10x_QianBRCA_BC_10	0.93	B_cells	all platforms	B Cells	B Cells
B_cell_10x_QianBRCA_BC_11	0.47	B_cells	all platforms	B Cells	B Cells
B_cell_10x_QianBRCA_BC_13	0.54	B_cells	all platforms	B Cells	B Cells
B_cell_10x_QianCRC_CRC_1	0.88	B_cells	all platforms	B Cells	B Cells
B_cell_10x_QianCRC_CRC_2	0.77	B_cells	all platforms	B Cells	B Cells
B_cell_10x_QianCRC_CRC_3	0.7	B_cells	all platforms	B Cells	B Cells
B_cell_10x_QianCRC_CRC_4	0.68	B_cells	all platforms	B Cells	B Cells
B_cell_10x_QianCRC_CRC_5	0.75	B_cells	all platforms	B Cells	B Cells
B_cell_10x_QianCRC_CRC_6	0.75	B_cells	all platforms	B Cells	B Cells
B_cell_10x_QianCRC_CRC_7	0.8	B_cells	all platforms	B Cells	B Cells
B_cell_10x_QianLUAD_LC_1	0.9	B_cells	all platforms	B Cells	B Cells
B_cell_10x_QianLUAD_LC_2	0.87	B_cells	all platforms	B Cells	B Cells
B_cell_10x_QianLUAD_LC_3	0.83	B_cells	all platforms	B Cells	B Cells
B_cell_10x_QianLUAD_LC_4	0.72	B_cells	all platforms	B Cells	B Cells
B_cell_10x_QianLUAD_LC_5	0.83	B_cells	all platforms	B Cells	B Cells
B_cell_10x_QianLUAD_LC_7	0.83	B_cells	all platforms	B Cells	B Cells
B_cell_10x_QianLUAD_LC_8	0.83	B_cells	all platforms	B Cells	B Cells
B_cell_10x_QianOv_OvC_1	0.81	B_cells	all platforms	B Cells	B Cells
B_cell_10x_QianOv_OvC_2	1	B_cells	all platforms	B Cells	B Cells
B_cell_10x_QianOv_OvC_3	0.73	B_cells	all platforms	B Cells	B Cells
B_cell_10x_QianOv_OvC_4	0.69	B_cells	all platforms	B Cells	B Cells
B_cell_10x_QianOv_OvC_5	0.93	B_cells	all platforms	B Cells	B Cells
B_cell_10x_SoleSKCM_S4	0.94	B_cells	all platforms	B Cells	B Cells
B_cell_10x_ZhengPBMC_1	0.88	B_cells	all platforms	B Cells	B Cells
B_cell_inDrop_AziziBRCA_1	0.97	B_cells	all platforms	B Cells	B Cells
B_cell_inDrop_AziziBRCA_2	0.95	B_cells	all platforms	B Cells	B Cells
B_cell_inDrop_AziziBRCA_3	0.98	B_cells	all platforms	B Cells	B Cells
B_cell_inDrop_AziziBRCA_4	0.95	B_cells	all platforms	B Cells	B Cells
B_cell_inDrop_AziziBRCA_5	0.93	B_cells	all platforms	B Cells	B Cells
B_cell_inDrop_AziziBRCA_6	0.95	B_cells	all platforms	B Cells	B Cells
B_cell_inDrop_AziziBRCA_7	0.96	B_cells	all platforms	B Cells	B Cells
B_cell_inDrop_AziziBRCA_8	0.93	B_cells	all platforms	B Cells	B Cells
B_cell_inDrop_ZilionisLUAD_p1	0.76	B_cells	all platforms	B Cells	B Cells
B_cell_inDrop_ZilionisLUAD_p2	0.85	B_cells	all platforms	B Cells	B Cells
B_cell_inDrop_ZilionisLUAD_p3	0.84	B_cells	all platforms	B Cells	B Cells
B_cell_inDrop_ZilionisLUAD_p4	0.94	B_cells	all platforms	B Cells	B Cells
B_cell_inDrop_ZilionisLUAD_p5	0.84	B_cells	all platforms	B Cells	B Cells
B_cell_inDrop_ZilionisLUAD_p6	0.78	B_cells	all platforms	B Cells	B Cells
B_cell_inDrop_ZilionisLUAD_p7	0.86	B_cells	all platforms	B Cells	B Cells
B_cell_smartseq2_HLCALUAD_1	0.65	B_cells	all platforms	B Cells	B Cells
B_cell_smartseq2_JerbyMEL_Mel60	0.8	B_cells	all platforms	B Cells	B Cells
B_cell_smartseq2_JerbyMEL_Mel72	0.96	B_cells	all platforms	B Cells	B Cells
B_cell_smartseq2_JerbyMEL_Mel74	0.92	B_cells	all platforms	B Cells	B Cells
B_cell_smartseq2_JerbyMEL_Mel79	0.76	B_cells	all platforms	B Cells	B Cells
B_cell_smartseq2_JerbyMEL_Mel80	0.72	B_cells	all platforms	B Cells	B Cells
B_cell_smartseq2_JerbyMEL_Mel84	1	B_cells	all platforms	B Cells	B Cells
B_cell_smartseq2_JerbyMEL_Mel88	0.66	B_cells	all platforms	B Cells	B Cells
B_cell_smartseq2_JerbyMEL_Mel89	0.66	B_cells	all platforms	B Cells	B Cells
B_cell_smartseq2_JerbyMEL_Mel94	0.78	B_cells	all platforms	B Cells	B Cells
B_cell_smartseq2_JerbyMEL_Mel98	0.69	B_cells	all platforms	B Cells	B Cells
B_cell_smartseq2_JerbyMEL_Mel102	0.61	B_cells	all platforms	B Cells	B Cells
B_cell_smartseq2_JerbyMEL_Mel103	0.59	B_cells	all platforms	B Cells	B Cells
B_cell_smartseq2_JerbyMEL_Mel105	0.95	B_cells	all platforms	B Cells	B Cells
B_cell_smartseq2_JerbyMEL_Mel106	1	B_cells	all platforms	B Cells	B Cells
B_cell_smartseq2_JerbyMEL_Mel112	1	B_cells	all platforms	B Cells	B Cells
B_cell_smartseq2_JerbyMEL_Mel116	0.9	B_cells	all platforms	B Cells	B Cells
B_cell_smartseq2_JerbyMEL_Mel121.1	0.85	B_cells	all platforms	B Cells	B Cells
B_cell_smartseq2_JerbyMEL_Mel128	1	B_cells	all platforms	B Cells	B Cells
B_cell_smartseq2_JerbyMEL_Mel478	0.81	B_cells	all platforms	B Cells	B Cells
B_cell_smartseq2_KaraayvazBRCA_PT084	0.61	B_cells	all platforms	B Cells	B Cells
breast_tumor_10x_QianBRCA_BC_1	0.96	breast_tumor	all platforms	Epithelial/Malignant Cells	Epithelial/Malignant Cells
breast_tumor_10x_QianBRCA_BC_2	0.97	breast_tumor	all platforms	Epithelial/Malignant Cells	Epithelial/Malignant Cells
breast_tumor_10x_QianBRCA_BC_3	0.89	breast_tumor	all platforms	Epithelial/Malignant Cells	Epithelial/Malignant Cells
breast_tumor_10x_QianBRCA_BC_4	0.87	breast_tumor	all platforms	Epithelial/Malignant Cells	Epithelial/Malignant Cells
breast_tumor_10x_QianBRCA_BC_5	0.85	breast_tumor	all platforms	Epithelial/Malignant Cells	Epithelial/Malignant Cells
breast_tumor_10x_QianBRCA_BC_6	0.97	breast_tumor	all platforms	Epithelial/Malignant Cells	Epithelial/Malignant Cells
breast_tumor_10x_QianBRCA_BC_7	0.91	breast_tumor	all platforms	Epithelial/Malignant Cells	Epithelial/Malignant Cells
breast_tumor_10x_QianBRCA_BC_8	0.93	breast_tumor	all platforms	Epithelial/Malignant Cells	Epithelial/Malignant Cells
breast_tumor_10x_QianBRCA_BC_9	0.94	breast_tumor	all platforms	Epithelial/Malignant Cells	Epithelial/Malignant Cells
breast_tumor_10x_QianBRCA_BC_11	0.91	breast_tumor	all platforms	Epithelial/Malignant Cells	Epithelial/Malignant Cells
breast_tumor_10x_QianBRCA_BC_13	0.99	breast_tumor	all platforms	Epithelial/Malignant Cells	Epithelial/Malignant Cells
breast_tumor_10x_QianBRCA_BC_14	0.89	breast_tumor	all platforms	Epithelial/Malignant Cells	Epithelial/Malignant Cells
breast_tumor_smartseq2_KaraayvazBRCA_PT039	0.89	breast_tumor	all platforms	Epithelial/Malignant Cells	Epithelial/Malignant Cells
breast_tumor_smartseq2_KaraayvazBRCA_PT081	0.87	breast_tumor	all platforms	Epithelial/Malignant Cells	Epithelial/Malignant Cells
breast_tumor_smartseq2_KaraayvazBRCA_PT084	0.89	breast_tumor	all platforms	Epithelial/Malignant Cells	Epithelial/Malignant Cells
breast_tumor_smartseq2_KaraayvazBRCA_PT089	0.83	breast_tumor	all platforms	Epithelial/Malignant Cells	Epithelial/Malignant Cells
breast_tumor_smartseq2_KaraayvazBRCA_PT126	0.96	breast_tumor	all platforms	Epithelial/Malignant Cells	Epithelial/Malignant Cells
cdc_lamp3_10x_GestilingerOv_Tumor59	1	cDC_LAMP3	all platforms	Mononuclear Phagocytes	Conventional Dendritic Cells
cdc_lamp3_10x_HLCALUAD_3	1	cDC_LAMP3	all platforms	Mononuclear Phagocytes	Conventional Dendritic Cells
cdc_lamp3_10x_MaHCC_S19_	1	cDC_LAMP3	all platforms	Mononuclear Phagocytes	Conventional Dendritic Cells
cdc_lamp3_10x_QianCRC_CRC_3	0.99	cDC_LAMP3	all platforms	Mononuclear Phagocytes	Conventional Dendritic Cells
cdc_lamp3_10x_QianLUAD_LC_4	0.99	cDC_LAMP3	all platforms	Mononuclear Phagocytes	Conventional Dendritic Cells
cdc_lamp3_10x_QianLUAD_LC_5	0.98	cDC_LAMP3	all platforms	Mononuclear Phagocytes	Conventional Dendritic Cells
cdc_lamp3_10x_QianLUAD_LC_7	0.98	cDC_LAMP3	all platforms	Mononuclear Phagocytes	Conventional Dendritic Cells
cdc_lamp3_10x_SoleSKCM_S5	1	cDC_LAMP3	all platforms	Mononuclear Phagocytes	Conventional Dendritic Cells
cdc_lamp3_inDrop_ZilionisLUAD_p1	1	cDC_LAMP3	all platforms	Mononuclear Phagocytes	Conventional Dendritic Cells
cdc1_clec9a_10x_DuranteUVM_UMM041L	0.97	cDC1_CLEC9A	all platforms	Mononuclear Phagocytes	Conventional Dendritic Cells
cdc1_clec9a_10x_GestilingerOv_Tumor59	0.97	cDC1_CLEC9A	all platforms	Mononuclear Phagocytes	Conventional Dendritic Cells
cdc1_clec9a_10x_HLCALUAD_3	0.96	cDC1_CLEC9A	all platforms	Mononuclear Phagocytes	Conventional Dendritic Cells
cdc1_clec9a_10x_MaHCC_S15_	0.98	cDC1_CLEC9A	all platforms	Mononuclear Phagocytes	Conventional Dendritic Cells
cdc1_clec9a_10x_QianLUAD_LC_3	0.98	cDC1_CLEC9A	all platforms	Mononuclear Phagocytes	Conventional Dendritic Cells
cdc1_clec9a_10x_QianLUAD_LC_4	0.97	cDC1_CLEC9A	all platforms	Mononuclear Phagocytes	Conventional Dendritic Cells
cdc1_clec9a_10x_QianLUAD_LC_5	0.95	cDC1_CLEC9A	all platforms	Mononuclear Phagocytes	Conventional Dendritic Cells
cdc1_clec9a_10x_QianLUAD_LC_7	0.99	cDC1_CLEC9A	all platforms	Mononuclear Phagocytes	Conventional Dendritic Cells
cdc1_clec9a_10x_QianOv_OvC_1	0.98	cDC1_CLEC9A	all platforms	Mononuclear Phagocytes	Conventional Dendritic Cells
cdc1_clec9a_10x_SoleSKCM_S1	0.96	cDC1_CLEC9A	all platforms	Mononuclear Phagocytes	Conventional Dendritic Cells
cdc1_clec9a_10x_SoleSKCM_S3	0.99	cDC1_CLEC9A	all platforms	Mononuclear Phagocytes	Conventional Dendritic Cells
cdc1_clec9a_10x_SoleSKCM_S5	0.98	cDC1_CLEC9A	all platforms	Mononuclear Phagocytes	Conventional Dendritic Cells
cdc1_clec9a_inDrop_AziziBRCA_3	1	cDC1_CLEC9A	all platforms	Mononuclear Phagocytes	Conventional Dendritic Cells
cdc1_clec9a_inDrop_AziziBRCA_6	1	cDC1_CLEC9A	all platforms	Mononuclear Phagocytes	Conventional Dendritic Cells
cdc1_clec9a_inDrop_AziziBRCA_7	1	cDC1_CLEC9A	all platforms	Mononuclear Phagocytes	Conventional Dendritic Cells
cdc1_clec9a_inDrop_ZilionisLUAD_p1	0.99	cDC1_CLEC9A	all platforms	Mononuclear Phagocytes	Conventional Dendritic Cells
cdc1_clec9a_inDrop_ZilionisLUAD_p3	1	cDC1_CLEC9A	all platforms	Mononuclear Phagocytes	Conventional Dendritic Cells
cdc1_clec9a_inDrop_ZilionisLUAD_p4	1	cDC1_CLEC9A	all platforms	Mononuclear Phagocytes	Conventional Dendritic Cells
cdc1_clec9a_inDrop_ZilionisLUAD_p6	1	cDC1_CLEC9A	all platforms	Mononuclear Phagocytes	Conventional Dendritic Cells
cdc1_clec9a_inDrop_ZilionisLUAD_p7	1	cDC1_CLEC9A	all platforms	Mononuclear Phagocytes	Conventional Dendritic Cells
cdc2_cd14_10x_GestilingerOv_Tumor59	0.99	MoDC_CD14	all platforms	Mononuclear Phagocytes	Conventional Dendritic Cells
cdc2_cd14_10x_GestilingerOv_Tumor89	0.99	MoDC_CD14	all platforms	Mononuclear Phagocytes	Conventional Dendritic Cells
cdc2_cd14_10x_HLCALUAD_2	0.97	MoDC_CD14	all platforms	Mononuclear Phagocytes	Conventional Dendritic Cells
cdc2_cd14_10x_HLCALUAD_3	0.94	MoDC_CD14	all platforms	Mononuclear Phagocytes	Conventional Dendritic Cells
cdc2_cd14_10x_MaHCC_S15_	0.98	MoDC_CD14	all platforms	Mononuclear Phagocytes	Conventional Dendritic Cells
cdc2_cd14_10x_QianBRCA_BC_10	0.99	MoDC_CD14	all platforms	Mononuclear Phagocytes	Conventional Dendritic Cells
cdc2_cd14_10x_QianCRC_CRC_1	0.98	MoDC_CD14	all platforms	Mononuclear Phagocytes	Conventional Dendritic Cells
cdc2_cd14_10x_QianCRC_CRC_2	0.97	MoDC_CD14	all platforms	Mononuclear Phagocytes	Conventional Dendritic Cells
cdc2_cd14_10x_QianLUAD_LC_3	0.99	MoDC_CD14	all platforms	Mononuclear Phagocytes	Conventional Dendritic Cells
cdc2_cd14_10x_QianLUAD_LC_4	0.99	MoDC_CD14	all platforms	Mononuclear Phagocytes	Conventional Dendritic Cells
cdc2_cd14_10x_QianLUAD_LC_5	0.93	MoDC_CD14	all platforms	Mononuclear Phagocytes	Conventional Dendritic Cells
cdc2_cd14_10x_QianLUAD_LC_7	0.96	MoDC_CD14	all platforms	Mononuclear Phagocytes	Conventional Dendritic Cells
cdc2_cd14_10x_QianOv_OvC_1	0.93	MoDC_CD14	all platforms	Mononuclear Phagocytes	Conventional Dendritic Cells
cdc2_cd14_10x_ZhengPBMC_1	0.99	MoDC_CD14	all platforms	Mononuclear Phagocytes	Conventional Dendritic Cells
cdc2_cd14_inDrop_AziziBRCA_3	0.99	MoDC_CD14	all platforms	Mononuclear Phagocytes	Conventional Dendritic Cells
cdc2_cd14_inDrop_AziziBRCA_4	1	MoDC_CD14	all platforms	Mononuclear Phagocytes	Conventional Dendritic Cells
cdc2_cd14_inDrop_AziziBRCA_7	0.98	MoDC_CD14	all platforms	Mononuclear Phagocytes	Conventional Dendritic Cells
cdc2_cd14_inDrop_AziziBRCA_8	0.96	MoDC_CD14	all platforms	Mononuclear Phagocytes	Conventional Dendritic Cells
cdc2_cd14_inDrop_ZilionisLUAD_p1	0.96	MoDC_CD14	all platforms	Mononuclear Phagocytes	Conventional Dendritic Cells
cdc2_cd14_inDrop_ZilionisLUAD_p5	1	MoDC_CD14	all platforms	Mononuclear Phagocytes	Conventional Dendritic Cells
cdc2_cd14_inDrop_ZilionisLUAD_p6	0.99	MoDC_CD14	all platforms	Mononuclear Phagocytes	Conventional Dendritic Cells
cdc2_cd14_inDrop_ZilionisLUAD_p7	0.99	MoDC_CD14	all platforms	Mononuclear Phagocytes	Conventional Dendritic Cells
cdc2_cd207_10x_GestilingerOv_Tumor59	0.98	cDC2_CD207	all platforms	Mononuclear Phagocytes	Conventional Dendritic Cells
cdc2_cd207_10x_QianLUAD_LC_2	0.99	cDC2_CD207	all platforms	Mononuclear Phagocytes	Conventional Dendritic Cells
cdc2_cd207_10x_QianLUAD_LC_3	0.93	cDC2_CD207	all platforms	Mononuclear Phagocytes	Conventional Dendritic Cells
cdc2_cd207_10x_QianLUAD_LC_5	0.95	cDC2_CD207	all platforms	Mononuclear Phagocytes	Conventional Dendritic Cells
cdc2_cd207_10x_QianLUAD_LC_7	0.96	cDC2_CD207	all platforms	Mononuclear Phagocytes	Conventional Dendritic Cells
cdc2_cd207_10x_QianOv_OvC_1	0.94	cDC2_CD207	all platforms	Mononuclear Phagocytes	Conventional Dendritic Cells
cdc2_cd207_inDrop_ZilionisLUAD_p1	0.96	cDC2_CD207	all platforms	Mononuclear Phagocytes	Conventional Dendritic Cells
cdc2_cd207_inDrop_ZilionisLUAD_p3	0.99	cDC2_CD207	all platforms	Mononuclear Phagocytes	Conventional Dendritic Cells
cdc2_cd207_inDrop_ZilionisLUAD_p4	0.97	cDC2_CD207	all platforms	Mononuclear Phagocytes	Conventional Dendritic Cells
cdc2_cd207_inDrop_ZilionisLUAD_p5	0.98	cDC2_CD207	all platforms	Mononuclear Phagocytes	Conventional Dendritic Cells
cdc2_cd207_inDrop_ZilionisLUAD_p6	0.96	cDC2_CD207	all platforms	Mononuclear Phagocytes	Conventional Dendritic Cells
cdc2_cd207_inDrop_ZilionisLUAD_p7	1	cDC2_CD207	all platforms	Mononuclear Phagocytes	Conventional Dendritic Cells
cdc2_cxcl8_10x_GestilingerOv_Tumor59	1	cDC2_CXCL8	all platforms	Mononuclear Phagocytes	Conventional Dendritic Cells
cdc2_cxcl8_10x_HLCALUAD_2	0.99	cDC2_CXCL8	all platforms	Mononuclear Phagocytes	Conventional Dendritic Cells
cdc2_cxcl8_10x_MaHCC_S15_	0.99	cDC2_CXCL8	all platforms	Mononuclear Phagocytes	Conventional Dendritic Cells
cdc2_cxcl8_10x_QianLUAD_LC_5	0.99	cDC2_CXCL8	all platforms	Mononuclear Phagocytes	Conventional Dendritic Cells
cdc2_cxcl8_10x_QianLUAD_LC_7	0.96	cDC2_CXCL8	all platforms	Mononuclear Phagocytes	Conventional Dendritic Cells
cdc2_cxcl8_10x_QianOv_OvC_1	0.98	cDC2_CXCL8	all platforms	Mononuclear Phagocytes	Conventional Dendritic Cells
cdc2_cxcl8_10x_SoleSKCM_S1	0.99	cDC2_CXCL8	all platforms	Mononuclear Phagocytes	Conventional Dendritic Cells
cdc2_cxcl8_10x_SoleSKCM_S2	0.98	cDC2_CXCL8	all platforms	Mononuclear Phagocytes	Conventional Dendritic Cells
cdc2_cxcl8_10x_SoleSKCM_S4	0.99	cDC2_CXCL8	all platforms	Mononuclear Phagocytes	Conventional Dendritic Cells
cdc2_cxcl8_10x_SoleSKCM_S5	0.96	cDC2_CXCL8	all platforms	Mononuclear Phagocytes	Conventional Dendritic Cells
cdc2_cxcl8_inDrop_AziziBRCA_3	1	cDC2_CXCL8	all platforms	Mononuclear Phagocytes	Conventional Dendritic Cells
cdc2_cxcl8_inDrop_ZilionisLUAD_p1	0.95	cDC2_CXCL8	all platforms	Mononuclear Phagocytes	Conventional Dendritic Cells
cdc2_cxcl8_inDrop_ZilionisLUAD_p3	0.99	cDC2_CXCL8	all platforms	Mononuclear Phagocytes	Conventional Dendritic Cells
cdc2_cxcl8_inDrop_ZilionisLUAD_p6	0.99	cDC2_CXCL8	all platforms	Mononuclear Phagocytes	Conventional Dendritic Cells
cdc2_cxcl8_inDrop_ZilionisLUAD_p7	0.98	cDC2_CXCL8	all platforms	Mononuclear Phagocytes	Conventional Dendritic Cells
cdc2_fcgr3a_10x_GestilingerOv_Tumor59	0.95	MoDC_FCGR3A	all platforms	Mononuclear Phagocytes	Conventional Dendritic Cells
cdc2_fcgr3a_10x_QianBRCA_BC_3	1	MoDC_FCGR3A	all platforms	Mononuclear Phagocytes	Conventional Dendritic Cells
cdc2_fcgr3a_10x_QianLUAD_LC_4	0.94	MoDC_FCGR3A	all platforms	Mononuclear Phagocytes	Conventional Dendritic Cells
cdc2_fcgr3a_10x_QianLUAD_LC_5	0.94	MoDC_FCGR3A	all platforms	Mononuclear Phagocytes	Conventional Dendritic Cells
cdc2_fcgr3a_inDrop_AziziBRCA_7	1	MoDC_FCGR3A	all platforms	Mononuclear Phagocytes	Conventional Dendritic Cells
cdc2_fcgr3a_inDrop_ZilionisLUAD_p4	0.98	MoDC_FCGR3A	all platforms	Mononuclear Phagocytes	Conventional Dendritic Cells
cdc2_fcgr3a_inDrop_ZilionisLUAD_p6	0.98	MoDC_FCGR3A	all platforms	Mononuclear Phagocytes	Conventional Dendritic Cells
cdc2a_areg_10x_DuranteUVM_UMM066	0.99	cDC2A_AREG	all platforms	Mononuclear Phagocytes	Conventional Dendritic Cells
cdc2a_areg_10x_DuranteUVM_UMM067L	0.97	cDC2A_AREG	all platforms	Mononuclear Phagocytes	Conventional Dendritic Cells
cdc2a_areg_10x_GestilingerOv_Tumor59	0.96	cDC2A_AREG	all platforms	Mononuclear Phagocytes	Conventional Dendritic Cells
cdc2a_areg_10x_GestilingerOv_Tumor89	0.95	cDC2A_AREG	all platforms	Mononuclear Phagocytes	Conventional Dendritic Cells
cdc2a_areg_10x_GestilingerOv_Tumor90	0.96	cDC2A_AREG	all platforms	Mononuclear Phagocytes	Conventional Dendritic Cells
cdc2a_areg_10x_HLCALUAD_2	0.91	cDC2A_AREG	all platforms	Mononuclear Phagocytes	Conventional Dendritic Cells
cdc2a_areg_10x_HLCALUAD_3	0.94	cDC2A_AREG	all platforms	Mononuclear Phagocytes	Conventional Dendritic Cells
cdc2a_areg_10x_MaHCC_S15_	0.98	cDC2A_AREG	all platforms	Mononuclear Phagocytes	Conventional Dendritic Cells
cdc2a_areg_10x_MaHCC_S300	0.97	cDC2A_AREG	all platforms	Mononuclear Phagocytes	Conventional Dendritic Cells
cdc2a_areg_10x_QianBRCA_BC_1	0.96	cDC2A_AREG	all platforms	Mononuclear Phagocytes	Conventional Dendritic Cells
cdc2a_areg_10x_QianBRCA_BC_5	0.94	cDC2A_AREG	all platforms	Mononuclear Phagocytes	Conventional Dendritic Cells
cdc2a_areg_10x_QianCRC_CRC_2	0.96	cDC2A_AREG	all platforms	Mononuclear Phagocytes	Conventional Dendritic Cells
cdc2a_areg_10x_QianCRC_CRC_3	0.99	cDC2A_AREG	all platforms	Mononuclear Phagocytes	Conventional Dendritic Cells
cdc2a_areg_10x_QianLUAD_LC_1	1	cDC2A_AREG	all platforms	Mononuclear Phagocytes	Conventional Dendritic Cells
cdc2a_areg_10x_QianLUAD_LC_3	0.98	cDC2A_AREG	all platforms	Mononuclear Phagocytes	Conventional Dendritic Cells
cdc2a_areg_10x_QianLUAD_LC_4	1	cDC2A_AREG	all platforms	Mononuclear Phagocytes	Conventional Dendritic Cells
cdc2a_areg_10x_QianLUAD_LC_5	0.91	cDC2A_AREG	all platforms	Mononuclear Phagocytes	Conventional Dendritic Cells
cdc2a_areg_10x_QianLUAD_LC_7	0.92	cDC2A_AREG	all platforms	Mononuclear Phagocytes	Conventional Dendritic Cells
cdc2a_areg_10x_QianOv_OvC_1	0.93	cDC2A_AREG	all platforms	Mononuclear Phagocytes	Conventional Dendritic Cells
cdc2a_areg_10x_SoleSKCM_S1	0.94	cDC2A_AREG	all platforms	Mononuclear Phagocytes	Conventional Dendritic Cells
cdc2a_areg_10x_SoleSKCM_S2	0.94	cDC2A_AREG	all platforms	Mononuclear Phagocytes	Conventional Dendritic Cells
cdc2a_areg_10x_SoleSKCM_S4	0.97	cDC2A_AREG	all platforms	Mononuclear Phagocytes	Conventional Dendritic Cells
cdc2a_areg_10x_SoleSKCM_S5	0.98	cDC2A_AREG	all platforms	Mononuclear Phagocytes	Conventional Dendritic Cells
cdc2a_areg_inDrop_AziziBRCA_2	0.99	cDC2A_AREG	all platforms	Mononuclear Phagocytes	Conventional Dendritic Cells
cdc2a_areg_inDrop_AziziBRCA_3	0.99	cDC2A_AREG	all platforms	Mononuclear Phagocytes	Conventional Dendritic Cells
cdc2a_areg_inDrop_AziziBRCA_4	0.99	cDC2A_AREG	all platforms	Mononuclear Phagocytes	Conventional Dendritic Cells
cdc2a_areg_inDrop_AziziBRCA_6	0.95	cDC2A_AREG	all platforms	Mononuclear Phagocytes	Conventional Dendritic Cells
cdc2a_areg_inDrop_AziziBRCA_7	0.98	cDC2A_AREG	all platforms	Mononuclear Phagocytes	Conventional Dendritic Cells
cdc2a_areg_inDrop_AziziBRCA_8	1	cDC2A_AREG	all platforms	Mononuclear Phagocytes	Conventional Dendritic Cells
cdc2a_areg_inDrop_ZilionisLUAD_p1	0.95	cDC2A_AREG	all platforms	Mononuclear Phagocytes	Conventional Dendritic Cells
cdc2a_areg_inDrop_ZilionisLUAD_p3	0.94	cDC2A_AREG	all platforms	Mononuclear Phagocytes	Conventional Dendritic Cells
cdc2a_areg_inDrop_ZilionisLUAD_p4	0.97	cDC2A_AREG	all platforms	Mononuclear Phagocytes	Conventional Dendritic Cells
cdc2a_areg_inDrop_ZilionisLUAD_p5	0.99	cDC2A_AREG	all platforms	Mononuclear Phagocytes	Conventional Dendritic Cells
cdc2a_areg_inDrop_ZilionisLUAD_p6	0.96	cDC2A_AREG	all platforms	Mononuclear Phagocytes	Conventional Dendritic Cells
cdc2a_areg_inDrop_ZilionisLUAD_p7	0.99	cDC2A_AREG	all platforms	Mononuclear Phagocytes	Conventional Dendritic Cells
cdc2b_fcer1a_10x_GestilingerOv_Tumor59	0.99	cDC2B_FCER1A	all platforms	Mononuclear Phagocytes	Conventional Dendritic Cells
cdc2b_fcer1a_10x_HLCALUAD_3	0.93	cDC2B_FCER1A	all platforms	Mononuclear Phagocytes	Conventional Dendritic Cells
cdc2b_fcer1a_10x_QianBRCA_BC_1	0.98	cDC2B_FCER1A	all platforms	Mononuclear Phagocytes	Conventional Dendritic Cells
cdc2b_fcer1a_10x_QianBRCA_BC_5	0.99	cDC2B_FCER1A	all platforms	Mononuclear Phagocytes	Conventional Dendritic Cells
cdc2b_fcer1a_10x_QianCRC_CRC_2	0.97	cDC2B_FCER1A	all platforms	Mononuclear Phagocytes	Conventional Dendritic Cells
cdc2b_fcer1a_10x_QianCRC_CRC_3	0.99	cDC2B_FCER1A	all platforms	Mononuclear Phagocytes	Conventional Dendritic Cells
cdc2b_fcer1a_10x_QianLUAD_LC_4	1	cDC2B_FCER1A	all platforms	Mononuclear Phagocytes	Conventional Dendritic Cells
cdc2b_fcer1a_10x_QianLUAD_LC_5	0.98	cDC2B_FCER1A	all platforms	Mononuclear Phagocytes	Conventional Dendritic Cells
cdc2b_fcer1a_10x_QianLUAD_LC_7	0.92	cDC2B_FCER1A	all platforms	Mononuclear Phagocytes	Conventional Dendritic Cells
cdc2b_fcer1a_10x_QianOv_OvC_1	0.98	cDC2B_FCER1A	all platforms	Mononuclear Phagocytes	Conventional Dendritic Cells
cdc2b_fcer1a_10x_QianOv_OvC_2	0.97	cDC2B_FCER1A	all platforms	Mononuclear Phagocytes	Conventional Dendritic Cells
cdc2b_fcer1a_10x_QianOv_OvC_3	0.99	cDC2B_FCER1A	all platforms	Mononuclear Phagocytes	Conventional Dendritic Cells
cdc2b_fcer1a_10x_QianOv_OvC_4	0.99	cDC2B_FCER1A	all platforms	Mononuclear Phagocytes	Conventional Dendritic Cells
cdc2b_fcer1a_10x_SoleSKCM_S1	0.97	cDC2B_FCER1A	all platforms	Mononuclear Phagocytes	Conventional Dendritic Cells
cdc2b_fcer1a_10x_SoleSKCM_S2	0.97	cDC2B_FCER1A	all platforms	Mononuclear Phagocytes	Conventional Dendritic Cells
cdc2b_fcer1a_10x_SoleSKCM_S5	0.99	cDC2B_FCER1A	all platforms	Mononuclear Phagocytes	Conventional Dendritic Cells
cdc2b_fcer1a_10x_ZhengPBMC_1	0.99	cDC2B_FCER1A	all platforms	Mononuclear Phagocytes	Conventional Dendritic Cells
cdc2b_fcer1a_inDrop_AziziBRCA_1	1	cDC2B_FCER1A	all platforms	Mononuclear Phagocytes	Conventional Dendritic Cells
cdc2b_fcer1a_inDrop_AziziBRCA_3	0.97	cDC2B_FCER1A	all platforms	Mononuclear Phagocytes	Conventional Dendritic Cells
cdc2b_fcer1a_inDrop_AziziBRCA_4	1	cDC2B_FCER1A	all platforms	Mononuclear Phagocytes	Conventional Dendritic Cells
cdc2b_fcer1a_inDrop_AziziBRCA_8	1	cDC2B_FCER1A	all platforms	Mononuclear Phagocytes	Conventional Dendritic Cells
cdc2b_fcer1a_inDrop_ZilionisLUAD_p1	1	cDC2B_FCER1A	all platforms	Mononuclear Phagocytes	Conventional Dendritic Cells
cdc2b_fcer1a_inDrop_ZilionisLUAD_p3	1	cDC2B_FCER1A	all platforms	Mononuclear Phagocytes	Conventional Dendritic Cells
colorectal_tumor_10x_QianCRC_CRC_1	0.9	colorectal_tumor	all platforms	Epithelial/Malignant Cells	Epithelial/Malignant Cells
colorectal_tumor_10x_QianCRC_CRC_2	0.99	colorectal_tumor	all platforms	Epithelial/Malignant Cells	Epithelial/Malignant Cells
colorectal_tumor_10x_QianCRC_CRC_3	0.91	colorectal_tumor	all platforms	Epithelial/Malignant Cells	Epithelial/Malignant Cells
colorectal_tumor_10x_QianCRC_CRC_4	0.98	colorectal_tumor	all platforms	Epithelial/Malignant Cells	Epithelial/Malignant Cells
Endothelial_10x_DuranteUVM_BSSR0022	0.95	Endothelial	all platforms	Endothelial Cells	Endothelial Cells
Endothelial_10x_DuranteUVM_UMM065	1	Endothelial	all platforms	Endothelial Cells	Endothelial Cells
Endothelial_10x_DuranteUVM_UMM066	1	Endothelial	all platforms	Endothelial Cells	Endothelial Cells
Endothelial_10x_DuranteUVM_UMM067L	0.87	Endothelial	all platforms	Endothelial Cells	Endothelial Cells
Endothelial_10x_GestilingerOv_Tumor59	0.93	Endothelial	all platforms	Endothelial Cells	Endothelial Cells
Endothelial_10x_GestilingerOv_Tumor76	0.93	Endothelial	all platforms	Endothelial Cells	Endothelial Cells
Endothelial_10x_GestilingerOv_Tumor77	0.95	Endothelial	all platforms	Endothelial Cells	Endothelial Cells
Endothelial_10x_GestilingerOv_Tumor89	0.9	Endothelial	all platforms	Endothelial Cells	Endothelial Cells
Endothelial_10x_GestilingerOv_Tumor90	0.92	Endothelial	all platforms	Endothelial Cells	Endothelial Cells
Endothelial_10x_HLCALUAD_2	0.89	Endothelial	all platforms	Endothelial Cells	Endothelial Cells
Endothelial_10x_HLCALUAD_3	0.9	Endothelial	all platforms	Endothelial Cells	Endothelial Cells
Endothelial_10x_MaHCC_S02_	0.89	Endothelial	all platforms	Endothelial Cells	Endothelial Cells
Endothelial_10x_MaHCC_S10_	0.96	Endothelial	all platforms	Endothelial Cells	Endothelial Cells
Endothelial_10x_MaHCC_S11_	0.94	Endothelial	all platforms	Endothelial Cells	Endothelial Cells
Endothelial_10x_MaHCC_S12_	1	Endothelial	all platforms	Endothelial Cells	Endothelial Cells
Endothelial_10x_MaHCC_S15_	0.89	Endothelial	all platforms	Endothelial Cells	Endothelial Cells
Endothelial_10x_MaHCC_S351	0.96	Endothelial	all platforms	Endothelial Cells	Endothelial Cells
Endothelial_10x_MaHCC_S355	0.99	Endothelial	all platforms	Endothelial Cells	Endothelial Cells
Endothelial_10x_MaHCC_S365	0.96	Endothelial	all platforms	Endothelial Cells	Endothelial Cells
Endothelial_10x_QianBRCA_BC_1	0.87	Endothelial	all platforms	Endothelial Cells	Endothelial Cells
Endothelial_10x_QianBRCA_BC_2	0.96	Endothelial	all platforms	Endothelial Cells	Endothelial Cells
Endothelial_10x_QianBRCA_BC_3	0.94	Endothelial	all platforms	Endothelial Cells	Endothelial Cells
Endothelial_10x_QianBRCA_BC_4	0.9	Endothelial	all platforms	Endothelial Cells	Endothelial Cells
Endothelial_10x_QianBRCA_BC_5	0.89	Endothelial	all platforms	Endothelial Cells	Endothelial Cells
Endothelial_10x_QianBRCA_BC_6	0.94	Endothelial	all platforms	Endothelial Cells	Endothelial Cells
Endothelial_10x_QianBRCA_BC_7	0.96	Endothelial	all platforms	Endothelial Cells	Endothelial Cells
Endothelial_10x_QianBRCA_BC_8	0.91	Endothelial	all platforms	Endothelial Cells	Endothelial Cells
Endothelial_10x_QianBRCA_BC_9	0.9	Endothelial	all platforms	Endothelial Cells	Endothelial Cells
Endothelial_10x_QianBRCA_BC_10	0.95	Endothelial	all platforms	Endothelial Cells	Endothelial Cells
Endothelial_10x_QianBRCA_BC_11	0.89	Endothelial	all platforms	Endothelial Cells	Endothelial Cells
Endothelial_10x_QianBRCA_BC_12	1	Endothelial	all platforms	Endothelial Cells	Endothelial Cells
Endothelial_10x_QianBRCA_BC_13	0.97	Endothelial	all platforms	Endothelial Cells	Endothelial Cells
Endothelial_10x_QianBRCA_BC_14	0.91	Endothelial	all platforms	Endothelial Cells	Endothelial Cells
Endothelial_10x_QianCRC_CRC_1	0.87	Endothelial	all platforms	Endothelial Cells	Endothelial Cells
Endothelial_10x_QianCRC_CRC_2	0.87	Endothelial	all platforms	Endothelial Cells	Endothelial Cells
Endothelial_10x_QianCRC_CRC_3	0.89	Endothelial	all platforms	Endothelial Cells	Endothelial Cells
Endothelial_10x_QianCRC_CRC_4	0.86	Endothelial	all platforms	Endothelial Cells	Endothelial Cells
Endothelial_10x_QianCRC_CRC_5	0.91	Endothelial	all platforms	Endothelial Cells	Endothelial Cells
Endothelial_10x_QianCRC_CRC_6	0.94	Endothelial	all platforms	Endothelial Cells	Endothelial Cells
Endothelial_10x_QianCRC_CRC_7	0.89	Endothelial	all platforms	Endothelial Cells	Endothelial Cells
Endothelial_10x_QianLUAD_LC_2	0.96	Endothelial	all platforms	Endothelial Cells	Endothelial Cells
Endothelial_10x_QianLUAD_LC_3	0.89	Endothelial	all platforms	Endothelial Cells	Endothelial Cells
Endothelial_10x_QianLUAD_LC_4	0.96	Endothelial	all platforms	Endothelial Cells	Endothelial Cells
Endothelial_10x_QianLUAD_LC_5	0.9	Endothelial	all platforms	Endothelial Cells	Endothelial Cells
Endothelial_10x_QianLUAD_LC_6	0.96	Endothelial	all platforms	Endothelial Cells	Endothelial Cells
Endothelial_10x_QianLUAD_LC_7	0.94	Endothelial	all platforms	Endothelial Cells	Endothelial Cells
Endothelial_10x_QianLUAD_LC_8	0.94	Endothelial	all platforms	Endothelial Cells	Endothelial Cells
Endothelial_10x_QianOv_OvC_1	0.9	Endothelial	all platforms	Endothelial Cells	Endothelial Cells
Endothelial_10x_QianOv_OvC_2	0.98	Endothelial	all platforms	Endothelial Cells	Endothelial Cells
Endothelial_10x_QianOv_OvC_3	0.91	Endothelial	all platforms	Endothelial Cells	Endothelial Cells
Endothelial_10x_QianOv_OvC_4	0.93	Endothelial	all platforms	Endothelial Cells	Endothelial Cells
Endothelial_10x_QianOv_OvC_5	0.9	Endothelial	all platforms	Endothelial Cells	Endothelial Cells
Endothelial_10x_SoleSKCM_S1	0.91	Endothelial	all platforms	Endothelial Cells	Endothelial Cells
Endothelial_10x_SoleSKCM_S2	0.9	Endothelial	all platforms	Endothelial Cells	Endothelial Cells
Endothelial_10x_SoleSKCM_S3	0.93	Endothelial	all platforms	Endothelial Cells	Endothelial Cells
Endothelial_10x_SoleSKCM_S4	0.9	Endothelial	all platforms	Endothelial Cells	Endothelial Cells
Endothelial_10x_SoleSKCM_S5	0.94	Endothelial	all platforms	Endothelial Cells	Endothelial Cells
Endothelial_inDrop_AziziBRCA_3	1	Endothelial	all platforms	Endothelial Cells	Endothelial Cells
Endothelial_inDrop_AziziBRCA_4	1	Endothelial	all platforms	Endothelial Cells	Endothelial Cells
Endothelial_inDrop_ZilionisLUAD_p1	0.96	Endothelial	all platforms	Endothelial Cells	Endothelial Cells
Endothelial_inDrop_ZilionisLUAD_p3	0.95	Endothelial	all platforms	Endothelial Cells	Endothelial Cells
Endothelial_inDrop_ZilionisLUAD_p4	1	Endothelial	all platforms	Endothelial Cells	Endothelial Cells
Endothelial_inDrop_ZilionisLUAD_p5	0.97	Endothelial	all platforms	Endothelial Cells	Endothelial Cells
Endothelial_inDrop_ZilionisLUAD_p6	0.97	Endothelial	all platforms	Endothelial Cells	Endothelial Cells
Endothelial_inDrop_ZilionisLUAD_p7	0.97	Endothelial	all platforms	Endothelial Cells	Endothelial Cells
Endothelial_smartseq2_HLCALUAD_1	0.83	Endothelial	all platforms	Endothelial Cells	Endothelial Cells
Endothelial_smartseq2_HLCALUAD_2	0.78	Endothelial	all platforms	Endothelial Cells	Endothelial Cells
Endothelial_smartseq2_HLCALUAD_3	0.87	Endothelial	all platforms	Endothelial Cells	Endothelial Cells
Endothelial_smartseq2_JerbyMEL_Mel53	0.97	Endothelial	all platforms	Endothelial Cells	Endothelial Cells
Endothelial_smartseq2_JerbyMEL_Mel80	0.94	Endothelial	all platforms	Endothelial Cells	Endothelial Cells
Endothelial_smartseq2_JerbyMEL_Mel94	0.98	Endothelial	all platforms	Endothelial Cells	Endothelial Cells
Endothelial_smartseq2_JerbyMEL_Mel105	0.91	Endothelial	all platforms	Endothelial Cells	Endothelial Cells
Endothelial_smartseq2_KaraayvazBRCA_PT084	0.98	Endothelial	all platforms	Endothelial Cells	Endothelial Cells
Fibroblasts_10x_DuranteUVM_UMM062	0.99	Fibroblasts	all platforms	Fibroblasts	Fibroblasts
Fibroblasts_10x_DuranteUVM_UMM063	0.96	Fibroblasts	all platforms	Fibroblasts	Fibroblasts
Fibroblasts_10x_DuranteUVM_UMM064	1	Fibroblasts	all platforms	Fibroblasts	Fibroblasts
Fibroblasts_10x_DuranteUVM_UMM065	0.94	Fibroblasts	all platforms	Fibroblasts	Fibroblasts
Fibroblasts_10x_DuranteUVM_UMM066	0.93	Fibroblasts	all platforms	Fibroblasts	Fibroblasts
Fibroblasts_10x_DuranteUVM_UMM067L	0.87	Fibroblasts	all platforms	Fibroblasts	Fibroblasts
Fibroblasts_10x_DuranteUVM_UMM069	0.98	Fibroblasts	all platforms	Fibroblasts	Fibroblasts
Fibroblasts_10x_GestilingerOv_Tumor59	0.89	Fibroblasts	all platforms	Fibroblasts	Fibroblasts
Fibroblasts_10x_GestilingerOv_Tumor76	0.92	Fibroblasts	all platforms	Fibroblasts	Fibroblasts
Fibroblasts_10x_GestilingerOv_Tumor77	0.92	Fibroblasts	all platforms	Fibroblasts	Fibroblasts
[truncated: 1,334 more rows]

## Sheet: S2d
Supp Figure 2d: markers' genes across neutrophils subpopulation.
Neutrophil_TAGLN2	Neutrophil_MMP9	Neutrophil_CXCL8	Gene
17.877630392908898	11.599510345610197	68.49301440283803	CXCL8
9.588990573694366	8.775101035578555	40.458254825539285	IER3
4.5002850202901445	3.2953186188860077	20.81841202770056	PHACTR1
1.6814878584978292	0.5600522650070783	14.50590985530631	CDKN1A
3.7675899696843174	4.695861432154359	20.148873393736114	CD44
7.602578110237994	2.8036829158978946	25.593992541901954	PPIF
2.6396081127681272	0.8106559878965982	16.070872925553072	C15orf48
2.3978584891743386	0.6541441989313552	14.03616044496089	CD83
1.875743748482076	18.488165838670728	3.2681150248168587	MMP9
1.0333462112868226	9.734042452092755	0.991468432012229	PADI4
4.399997734708526	23.96318869900571	3.5686140680537344	S100A12
2.380547543739282	10.696782524514601	1.918577307368851	FCN1
5.226314153081691	16.375302474733672	4.064218506735269	HMGB2
4.141522617804987	13.06314559583703	3.5786979570340636	TSPO
3.5925377789474395	11.814444754780473	2.276194336836522	CST7
3.081730904289985	10.302342600545103	1.5414266283712443	APMAP
26.866205749915633	13.80329749861984	11.505161387760799	TAGLN2
28.368426097920718	15.519139429425444	14.847608033327365	TSC22D3
16.588110473725294	9.06328880882424	4.11552830932582	CPPED1
20.925738933827063	13.10049138508293	7.8116057111117545	RNASET2
16.849693181942104	9.10146030889167	8.478591803397222	ADGRE5
10.649487302050156	4.020259165539213	5.794084142654735	AIF1
14.096014889352016	5.621138145044238	11.028958084846959	IFITM3
11.008558187654975	4.344115274514461	7.071606193322725	TNFAIP2

## Sheet: S4d
Supp Figure 4d: the inflammation score among Mono subpopulations
barcodes	celltype	signature_Inflammatory_Score
AAATGCCCATCTGGTA-1_1-0-0	MonoInter_CXCL10	0.135871666666667
AACTCCCCATGGTCTA-1_1-0-0	MonoInter_CLEC10A	0.169493333333333
AACTCCCGTTATGTGC-1_1-0-0	Mono_IL1B	0.152478333333333
AACTTTCAGTTCCACA-1_1-0-0	MonoInter_CLEC10A	0.109816666666667
AACTTTCTCAGTTGAC-1_1-0-0	Mono_IL1B	0.10653
AAGGAGCAGGACAGCT-1_1-0-0	MonoInter_CXCL10	0.175785
AAGGCAGAGCTCCCAG-1_1-0-0	Mono_IL1B	0.139488333333333
ACACCAATCTGGCGAC-1_1-0-0	MonoInter_CXCL10	0.202958333333333
ACAGCCGGTGACGGTA-1_1-0-0	MonoInter_CLEC10A	0.138775
ACATACGAGCCGCCTA-1_1-0-0	MonoInter_CLEC10A	0.113825
ACGAGCCTCGAATCCA-1_1-0-0	MonoInter_CXCL10	0.163533333333333
ACGCAGCCACTTGGAT-1_1-0-0	MonoInter_CXCL10	0.121595
ACGCCGACAATAAGCA-1_1-0-0	MonoInter_CLEC10A	0.169336666666667
ACGCCGATCTGCGGCA-1_1-0-0	MonoInter_CLEC10A	0.153073333333333
ACGGCCAAGAGGTTGC-1_1-0-0	Mono_CD14_FOS-	0.131153333333333
ACTGTCCGTGGCCCTA-1_1-0-0	Mono_FCGR3A	0.150015
ACTGTCCTCCAGGGCT-1_1-0-0	MonoInter_CXCL10	0.17573
ACTTACTTCCTTTCGG-1_1-0-0	MonoInter_CLEC10A	0.164966666666667
ACTTGTTTCGTGGGAA-1_1-0-0	MonoInter_CLEC10A	0.0995416666666666
AGAGCGAAGGTCGGAT-1_1-0-0	Mono_IL1B	0.12127
AGAGTGGCACGCATCG-1_1-0-0	MonoInter_CXCL10	0.143133333333333
AGATCTGTCGGCATCG-1_1-0-0	Mono_CD14_FOS-	0.129235
AGATTGCTCGTAGGTT-1_1-0-0	MonoInter_CLEC10A	0.139315
AGCAGCCCATACGCTA-1_1-0-0	Mono_IL1B	0.115455
AGCATACCAACTGCGC-1_1-0-0	MonoInter_CLEC10A	0.163661666666667
AGCCTAAAGGTAAACT-1_1-0-0	Mono_IL1B	0.12731
AGCGTCGCATGCGCAC-1_1-0-0	MonoInter_CXCL10	0.139363333333333
AGCTCCTGTCTTGTCC-1_1-0-0	MonoInter_CXCL10	0.155073333333333
AGGCCACGTAGGAGTC-1_1-0-0	MonoInter_CLEC10A	0.164028333333333
AGGGAGTCACAGACTT-1_1-0-0	Mono_FCGR3A	0.112803333333333
AGGGAGTTCGTATCAG-1_1-0-0	MonoInter_CLEC10A	0.127783333333333
AGGGATGTCACCCTCA-1_1-0-0	MonoInter_CLEC10A	0.131215
ATAAGAGGTCTCCACT-1_1-0-0	MonoInter_CXCL10	0.182618333333333
ATAGACCCATGGTCTA-1_1-0-0	MonoInter_CXCL10	0.172178333333333
ATCCGAATCAACGCTA-1_1-0-0	Mono_IL1B	0.132783333333333
CAACCTCAGGCCCTTG-1_1-0-0	MonoInter_CXCL10	0.133178333333333
CACACAAGTTGAACTC-1_1-0-0	MonoInter_CXCL10	0.12923
CACACAATCTCAAGTG-1_1-0-0	Mono_IL1B	0.155953333333333
CACACCTCATTGTGCA-1_1-0-0	Mono_IL1B	0.149856666666667
CACCTTGGTCTGGAGA-1_1-0-0	MonoInter_CLEC10A	0.115051666666667
CAGTAACAGGGCATGT-1_1-0-0	MonoInter_CLEC10A	0.165368333333333
CATCAAGCAAGTCTGT-1_1-0-0	MonoInter_CLEC10A	0.108996666666667
CATCAAGGTCTGATCA-1_1-0-0	Mono_IL1B	0.13502
CATGACATCGCGTAGC-1_1-0-0	MonoInter_CLEC10A	0.130116666666667
CATGCCTGTTGTACAC-1_1-0-0	MonoInter_CXCL10	0.166991666666667
CATGGCGTCTCAAGTG-1_1-0-0	MonoInter_CLEC10A	0.139978333333333
CCAATCCAGTGGGTTG-1_1-0-0	Mono_FCGR3A	0.174475
CCAATCCCACTTGGAT-1_1-0-0	Mono_CD14_FOS+	0.116988333333333
CCATTCGTCACGACTA-1_1-0-0	MonoInter_CXCL10	0.140625
CCCAATCTCTCGCATC-1_1-0-0	Mono_FCGR3A	0.13356
CCTATTAAGACGCTTT-1_1-0-0	MonoInter_CLEC10A	0.169498333333333
CCTCAGTTCGCACTCT-1_1-0-0	Mono_FCGR3A	0.10603
CGATCGGCACAAGCCC-1_1-0-0	Mono_IL1B	0.14625
CGCGGTAAGCAGACTG-1_1-0-0	Mono_FCGR3A	0.104776666666667
CGGACACTCATGGTCA-1_1-0-0	MonoInter_CXCL10	0.170288333333333
CGGACGTTCTGGCGTG-1_1-0-0	MonoInter_CLEC10A	0.16222
CGGAGCTTCTTCAACT-1_1-0-0	Mono_FCGR3A	0.15496
CGGTTAAGTAATAGCA-1_1-0-0	MonoInter_CLEC10A	0.12845
CGGTTAAGTCAATACC-1_1-0-0	MonoInter_CXCL10	0.1826
CGTCACTAGAAACCGC-1_1-0-0	Mono_FCGR3A	0.113656666666667
CGTCACTAGTGGGCTA-1_1-0-0	MonoInter_CLEC10A	0.1188
CGTCTACGTACCGTTA-1_1-0-0	Mono_IL1B	0.104773333333333
CGTGTCTAGTTGTCGT-1_1-0-0	MonoInter_CLEC10A	0.137491666666667
CTACCCATCCTGCAGG-1_1-0-0	MonoInter_CLEC10A	0.163821666666667
CTAGAGTAGGCATGGT-1_1-0-0	MonoInter_CLEC10A	0.155266666666667
CTCACACAGGCTCTTA-1_1-0-0	Mono_FCGR3A	0.156793333333333
CTCACACTCGCCAAAT-1_1-0-0	MonoInter_CXCL10	0.14516
CTCCTAGGTTACTGAC-1_1-0-0	Mono_FCGR3A	0.12972
CTCGTCATCGGCATCG-1_1-0-0	MonoInter_CLEC10A	0.113483333333333
CTCTACGCAACGCACC-1_1-0-0	Mono_IL1B	0.181161666666667
CTGATAGTCACTTCAT-1_1-0-0	MonoInter_CXCL10	0.174828333333333
CTGCCTATCGAACTGT-1_1-0-0	Mono_CD14_FOS-	0.126353333333333
GACAGAGGTCGCATAT-1_1-0-0	Mono_CD14_FOS-	0.119546666666667
GACCTGGCAGTAAGCG-1_1-0-0	MonoInter_CXCL10	0.146383333333333
GACGCGTCAAGTCTAC-1_1-0-0	Mono_IL1B	0.134416666666667
GACGCGTTCACATAGC-1_1-0-0	Mono_FCGR3A	0.152985
GAGTCCGTCTTGACGA-1_1-0-0	MonoInter_CXCL10	0.172601666666667
GATCAGTCAGCCAGAA-1_1-0-0	Mono_IL1B	0.110083333333333
GATCGTAGTGCCTTGG-1_1-0-0	MonoInter_CLEC10A	0.153483333333333
GCAGTTAGTGCGGTAA-1_1-0-0	Mono_CD14_FOS-	0.135805
GCATGCGAGTAGTGCG-1_1-0-0	Mono_CD14_FOS-	0.140363333333333
GCATGCGTCATCTGTT-1_1-0-0	MonoInter_CLEC10A	0.14139
GCATGTAAGGTGGGTT-1_1-0-0	MonoInter_CXCL10	0.162665
GCGACCATCTCAAACG-1_1-0-0	Mono_IL1B	0.124093333333333
GGACAAGTCCGTTGTC-1_1-0-0	MonoInter_CLEC10A	0.12814
GGACAGAAGCAAATCA-1_1-0-0	Mono_IL1B	0.143605
GGAGCAAAGACCCACC-1_1-0-0	MonoInter_CLEC10A	0.145831666666667
GGCAATTAGAGTCGGT-1_1-0-0	MonoInter_CLEC10A	0.115173333333333
GGCCGATAGAGGGATA-1_1-0-0	Mono_CD14_FOS-	0.105863333333333
GGCGTGTCAAGCCTAT-1_1-0-0	Mono_IL1B	0.12379
GGGACCTTCAGAAATG-1_1-0-0	MonoInter_CLEC10A	0.120036666666667
GGGCATCGTTAAGAAC-1_1-0-0	MonoInter_CLEC10A	0.137986666666667
GGTATTGTCCAGTAGT-1_1-0-0	MonoInter_CLEC10A	0.121786666666667
GTAACGTGTTACCGAT-1_1-0-0	MonoInter_CLEC10A	0.12832
GTACGTAAGCCAGTTT-1_1-0-0	MonoInter_CLEC10A	0.1539
GTCAAGTGTAGGGTAC-1_1-0-0	MonoInter_CLEC10A	0.141693333333333
GTGCGGTCACTTCGAA-1_1-0-0	MonoInter_CLEC10A	0.138375
GTTTCTAGTGGCGAAT-1_1-0-0	Mono_FCGR3A	0.125568333333333
TAAGAGAGTCAGAGGT-1_1-0-0	MonoInter_CXCL10	0.193928333333333
TAAGCGTGTACTTCTT-1_1-0-0	MonoInter_CXCL10	0.17304
TACGGTAAGGCTACGA-1_1-0-0	Mono_CD14_FOS-	0.0962216666666666
TACGGTAAGTGCTGCC-1_1-0-0	Mono_FCGR3A	0.142871666666667
TAGAGCTTCTCGCTTG-1_1-0-0	Mono_IL1B	0.13942
TAGGCATAGACTAGGC-1_1-0-0	Mono_IL1B	0.12474
TATGCCCAGATACACA-1_1-0-0	MonoInter_CLEC10A	0.154786666666667
TATGCCCTCATACGGT-1_1-0-0	Mono_IL1B	0.123106666666667
TCATTTGCAACTGCTA-1_1-0-0	Mono_IL1B	0.151663333333333
TCGGTAAAGCAGCCTC-1_1-0-0	Mono_CD14_FOS+	0.118331666666667
TCGGTAACAATAACGA-1_1-0-0	MonoInter_CXCL10	0.182131666666667
TCTATTGGTCGAACAG-1_1-0-0	MonoInter_CLEC10A	0.111245
TGAAAGACACAGTCGC-1_1-0-0	Mono_CD14_FOS+	0.13327
TGACGGCTCTACTATC-1_1-0-0	MonoInter_CLEC10A	0.137285
TGACTAGCATGCCACG-1_1-0-0	Mono_FCGR3A	0.168096666666667
TGATTTCCATCACGTA-1_1-0-0	Mono_IL1B	0.123686666666667
TGCCCTAGTGAGGGAG-1_1-0-0	MonoInter_CLEC10A	0.109176666666667
TGGCGCAAGATATACG-1_1-0-0	Mono_IL1B	0.152693333333333
TGGTTAGCAAGGACTG-1_1-0-0	MonoInter_CLEC10A	0.105471666666667
TTAGTTCCACGAGAGT-1_1-0-0	MonoInter_CXCL10	0.190235
TTCCCAGCAGGGAGAG-1_1-0-0	MonoInter_CLEC10A	0.119845
TTCTCAAAGTAGCGGT-1_1-0-0	MonoInter_CLEC10A	0.184515
TTGAACGGTACACCGC-1_1-0-0	MonoInter_CXCL10	0.148726666666667
TTGCGTCGTAGGGTAC-1_1-0-0	MonoInter_CLEC10A	0.12093
TTGGAACGTCGGATCC-1_1-0-0	MonoInter_CXCL10	0.144663333333333
TTTGTCATCCCTTGCA-1_1-0-0	MonoInter_CLEC10A	0.13241
AACCATGAGTATTGGA-1_2-1-0	MonoInter_CLEC10A	0.141693333333333
AACCGCGTCGTTACGA-1_2-1-0	Mono_IL1B	0.105266666666667
AACTCTTGTTTACTCT-1_2-1-0	Mono_IL1B	0.140226666666667
ACACCGGGTAATTGGA-1_2-1-0	MonoInter_CLEC10A	0.181921666666667
ACAGCCGAGCTCCTTC-1_2-1-0	Mono_IL1B	0.100558333333333
ACCGTAATCTGTGCAA-1_2-1-0	Mono_CD14_FOS+	0.166056666666667
ACGAGCCCAAGCTGAG-1_2-1-0	Mono_IL1B	0.14985
ACGAGCCTCAGCGATT-1_2-1-0	Mono_CD14_FOS+	0.198346666666667
ACGCCGAGTACTCTCC-1_2-1-0	MonoInter_CLEC10A	0.141718333333333
ACTATCTTCAAACCGT-1_2-1-0	Mono_IL1B	0.125278333333333
ACTTACTTCTTGCAAG-1_2-1-0	Mono_FCGR3A	0.153488333333333
ACTTGTTTCCCAACGG-1_2-1-0	Mono_CD14_FOS+	0.177983333333333
AGCGTATTCGATGAGG-1_2-1-0	MonoInter_CLEC10A	0.140183333333333
AGTGAGGAGTTGAGTA-1_2-1-0	Mono_IL1B	0.178236666666667
ATCACGAAGCGTAGTG-1_2-1-0	Mono_FCGR3A	0.13564
ATTATCCGTTCTGAAC-1_2-1-0	MonoInter_CLEC10A	0.138796666666667
CAGATCATCGCCTGTT-1_2-1-0	Mono_IL1B	0.157135
CATATGGAGGCAGGTT-1_2-1-0	Mono_FCGR3A	0.128648333333333
CGATTGACACAGCGTC-1_2-1-0	Mono_FCGR3A	0.12465
CGCTTCACATGTCCTC-1_2-1-0	Mono_FCGR3A	0.128911666666667
CGTCCATCAGGTCTCG-1_2-1-0	Mono_IL1B	0.157915
CTAATGGAGACTCGGA-1_2-1-0	MonoInter_CLEC10A	0.108118333333333
CTCACACAGCCCAGCT-1_2-1-0	MonoInter_CLEC10A	0.145116666666667
CTTAGGATCTGACCTC-1_2-1-0	Mono_IL1B	0.174318333333333
GAAATGACAGGCTGAA-1_2-1-0	Mono_IL1B	0.18265
GAACATCTCACTGGGC-1_2-1-0	Mono_CD14_FOS+	0.140733333333333
GAGTCCGGTGCAACGA-1_2-1-0	MonoInter_CLEC10A	0.15156
GCAATCAGTTCTCATT-1_2-1-0	Mono_IL1B	0.147358333333333
GCAGCCAAGAGACGAA-1_2-1-0	MonoInter_CLEC10A	0.153238333333333
GCAGCCAGTGCACGAA-1_2-1-0	Mono_CD14_FOS+	0.16956
GCATGTACACGGTGTC-1_2-1-0	MonoInter_CLEC10A	0.152383333333333
GCGCAGTTCTGTACGA-1_2-1-0	Mono_IL1B	0.158053333333333
GTAACTGTCATACGGT-1_2-1-0	Mono_FCGR3A	0.0900933333333334
GTCACGGGTGCCTGGT-1_2-1-0	Mono_CD14_FOS+	0.15844
GTGAAGGGTGTAAGTA-1_2-1-0	MonoInter_CLEC10A	0.103468333333333
TCATTTGCAATGGAAT-1_2-1-0	Mono_IL1B	0.1528
TCGAGGCAGATCTGAA-1_2-1-0	MonoInter_CLEC10A	0.177273333333333
TCGTACCGTGTGTGCC-1_2-1-0	Mono_CD14_FOS+	0.192456666666667
TCGTACCTCAGCTCTC-1_2-1-0	Mono_FCGR3A	0.167165
ACAGCTAGTTTCCACC-1_3-2-0	MonoInter_CXCL10	0.18179
ACGATGTCAGTATGCT-1_3-2-0	Mono_IL1B	0.163278333333333
ACTATCTCACCAGGTC-1_3-2-0	MonoInter_CXCL10	0.17694
AGAATAGCACCATGTA-1_3-2-0	Mono_CD14_FOS-	0.172598333333333
AGCATACCAGCTGTTA-1_3-2-0	Mono_FCGR3A	0.151968333333333
AGCCTAATCACAGTAC-1_3-2-0	MonoInter_CXCL10	0.16705
AGGGATGGTTTGTTTC-1_3-2-0	MonoInter_CLEC10A	0.167051666666667
AGTCTTTAGCCAGGAT-1_3-2-0	MonoInter_CXCL10	0.194093333333333
ATTGGTGGTATAATGG-1_3-2-0	Mono_IL1B	0.13959
CACAGTACACCCATGG-1_3-2-0	MonoInter_CXCL10	0.104985
CACCAGGTCAAAGACA-1_3-2-0	MonoInter_CXCL10	0.175571666666667
CAGTAACCACCAGTTA-1_3-2-0	MonoInter_CXCL10	0.116643333333333
CCCAGTTGTGCGCTTG-1_3-2-0	MonoInter_CXCL10	0.17622
CCCAGTTTCATGCAAC-1_3-2-0	Mono_CD14_FOS-	0.179323333333333
CCTCAGTGTGTTTGGT-1_3-2-0	Mono_CD14_FOS-	0.12511
CGATTGAAGATCGATA-1_3-2-0	Mono_FCGR3A	0.17024
CGCTATCAGTGTTTGC-1_3-2-0	Mono_FCGR3A	0.172115
CGCTTCAGTATGGTTC-1_3-2-0	MonoInter_CXCL10	0.158648333333333
CGGAGTCCAGCTGCTG-1_3-2-0	Mono_FCGR3A	0.148393333333333
CTAGAGTAGCGATCCC-1_3-2-0	Mono_IL1B	0.168325
CTCTGGTCACTCAGGC-1_3-2-0	Mono_CD14_FOS-	0.154966666666667
CTGATCCAGTCTCGGC-1_3-2-0	Mono_IL1B	0.165785
CTGCTGTCACATAACC-1_3-2-0	Mono_FCGR3A	0.162475
CTTACCGCATTGAGCT-1_3-2-0	Mono_IL1B	0.144596666666667
GATCGTATCTTGCAAG-1_3-2-0	Mono_IL1B	0.185606666666667
GATGAGGCAGGAACGT-1_3-2-0	MonoInter_CXCL10	0.16589
GCATGTAAGTCCATAC-1_3-2-0	Mono_IL1B	0.174908333333333
GCCAAATGTCGACTGC-1_3-2-0	MonoInter_CLEC10A	0.158423333333333
GGAAAGCAGGCCGAAT-1_3-2-0	Mono_FCGR3A	0.152331666666667
GGACGTCGTTCCACAA-1_3-2-0	MonoInter_CXCL10	0.169826666666667
GGCTCGAAGTTTCCTT-1_3-2-0	MonoInter_CXCL10	0.138766666666667
TAAGAGATCGTATCAG-1_3-2-0	Mono_CD14_FOS-	0.175321666666667
TAGAGCTTCCTCTAGC-1_3-2-0	MonoInter_CXCL10	0.176123333333333
TATCTCATCGGCATCG-1_3-2-0	Mono_FCGR3A	0.170751666666667
TCAATCTGTGATGTGG-1_3-2-0	Mono_FCGR3A	0.181718333333333
TGACAACCAGATAATG-1_3-2-0	Mono_IL1B	0.19046
TGACTTTAGCAAATCA-1_3-2-0	MonoInter_CLEC10A	0.157498333333333
TGACTTTAGTACCGGA-1_3-2-0	MonoInter_CXCL10	0.164691666666667
TGCGGGTGTTACGCGC-1_3-2-0	MonoInter_CXCL10	0.184811666666667
TGTGTTTTCAGTTGAC-1_3-2-0	MonoInter_CLEC10A	0.141181666666667
TTGGAACTCATAGCAC-1_3-2-0	Mono_FCGR3A	0.132975
TTGGCAAAGACTGTAA-1_3-2-0	MonoInter_CXCL10	0.152458333333333
TTTGCGCGTCCAGTAT-1_3-2-0	MonoInter_CLEC10A	0.17858
ACACCAAAGGAGTCTG-1_4-3-0	Mono_IL1B	0.229115
ACCGTAACATTATCTC-1_4-3-0	Mono_FCGR3A	0.172151666666667
ACGCAGCAGCCCAACC-1_4-3-0	MonoInter_CLEC10A	0.17108
ACGTCAAAGATGTAAC-1_4-3-0	Mono_IL1B	0.16276
ACTTACTCACAGGTTT-1_4-3-0	MonoInter_CXCL10	0.141613333333333
ACTTGTTTCTCCGGTT-1_4-3-0	MonoInter_CXCL10	0.187631666666667
ACTTTCACATGTAAGA-1_4-3-0	Mono_IL1B	0.164048333333333
AGGGAGTTCGCATGAT-1_4-3-0	MonoInter_CXCL10	0.228675
AGTAGTCAGGACAGAA-1_4-3-0	Mono_IL1B	0.13767
AGTCTTTGTGGAAAGA-1_4-3-0	MonoInter_CXCL10	0.176696666666667
ATGGGAGCAGGTGGAT-1_4-3-0	Mono_IL1B	0.16538
ATGTGTGTCACCTTAT-1_4-3-0	Mono_IL1B	0.182896666666667
ATTCTACTCCTCATTA-1_4-3-0	Mono_IL1B	0.168985
CAACTAGAGAGTGAGA-1_4-3-0	Mono_IL1B	0.183295
CACACAATCGGCGCAT-1_4-3-0	Mono_IL1B	0.174325
CACACTCAGCTAAACA-1_4-3-0	Mono_IL1B	0.152495
CACACTCTCGAGCCCA-1_4-3-0	Mono_CD14_FOS-	0.141281666666667
CACAGGCTCGGCATCG-1_4-3-0	MonoInter_CXCL10	0.159793333333333
CAGAATCTCACAATGC-1_4-3-0	MonoInter_CXCL10	0.192733333333333
CAGATCATCGCTAGCG-1_4-3-0	MonoInter_CXCL10	0.168045
CAGCGACCAAGTTAAG-1_4-3-0	MonoInter_CXCL10	0.144756666666667
CCACTACAGGTGATAT-1_4-3-0	Mono_IL1B	0.1699
CCATGTCTCCCATTAT-1_4-3-0	MonoInter_CXCL10	0.178735
CCGGTAGGTACAGCAG-1_4-3-0	MonoInter_CXCL10	0.22463
CCGTTCACACTAAGTC-1_4-3-0	Mono_IL1B	0.14609
CCTAGCTAGTTTCCTT-1_4-3-0	Mono_IL1B	0.212146666666667
CCTCAGTCACAACTGT-1_4-3-0	Mono_IL1B	0.154091666666667
CCTCTGAGTTGTCTTT-1_4-3-0	Mono_FCGR3A	0.168585
CGAACATGTGATAAAC-1_4-3-0	MonoInter_CXCL10	0.141288333333333
CGATGGCGTCTAAAGA-1_4-3-0	MonoInter_CXCL10	0.185603333333333
CGCCAAGCACAGCCCA-1_4-3-0	Mono_IL1B	0.181696666666667
CGGAGTCTCTACCAGA-1_4-3-0	Mono_CD14_FOS-	0.123566666666667
CGGCTAGGTTGCCTCT-1_4-3-0	Mono_CD14_FOS+	0.157441666666667
CGTTGGGCAGCTGCTG-1_4-3-0	Mono_IL1B	0.19698
CTAACTTCACTAAGTC-1_4-3-0	Mono_IL1B	0.138193333333333
CTCAGAATCATCACCC-1_4-3-0	MonoInter_CXCL10	0.200501666666667
CTCGGAGTCTTCGGTC-1_4-3-0	Mono_IL1B	0.203331666666667
CTCTAATCATTTCACT-1_4-3-0	Mono_IL1B	0.179345
CTCTACGGTGGCCCTA-1_4-3-0	Mono_IL1B	0.141935
CTCTACGTCTCTGCTG-1_4-3-0	Mono_IL1B	0.195243333333333
CTGCGGAGTTGTGGAG-1_4-3-0	Mono_IL1B	0.154928333333333
CTGTGCTGTTACGGAG-1_4-3-0	Mono_FCGR3A	0.155356666666667
CTGTTTACATCGGTTA-1_4-3-0	Mono_IL1B	0.197593333333333
CTTTGCGTCAGTGTTG-1_4-3-0	Mono_IL1B	0.154896666666667
GAAACTCCAACTGGCC-1_4-3-0	MonoInter_CXCL10	0.183166666666667
GAATGAAAGGTTACCT-1_4-3-0	MonoInter_CXCL10	0.192433333333333
GACCAATTCAGTCCCT-1_4-3-0	MonoInter_CXCL10	0.168633333333333
GATGAAAGTTATCGGT-1_4-3-0	MonoInter_CXCL10	0.179586666666667
GATGAGGGTCGTTGTA-1_4-3-0	MonoInter_CXCL10	0.180916666666667
GATTCAGTCTAGAGTC-1_4-3-0	MonoInter_CLEC10A	0.121811666666667
GCATGCGCAGGACGTA-1_4-3-0	MonoInter_CLEC10A	0.14632
GCCAAATTCCATGAAC-1_4-3-0	MonoInter_CXCL10	0.191453333333333
GCGCAACCATACCATG-1_4-3-0	Mono_IL1B	0.132938333333333
GCGCAGTGTCCAGTGC-1_4-3-0	Mono_CD14_FOS-	0.112948333333333
GCTCCTACAAAGTCAA-1_4-3-0	Mono_IL1B	0.165613333333333
GCTGCAGTCAAACGGG-1_4-3-0	MonoInter_CXCL10	0.203891666666667
GCTGGGTAGGAGTTTA-1_4-3-0	MonoInter_CLEC10A	0.200105
GGACAAGCAAACCCAT-1_4-3-0	MonoInter_CXCL10	0.170038333333333
GGACAAGCAGACAGGT-1_4-3-0	Mono_IL1B	0.202546666666667
GGCGTGTGTAGCGTAG-1_4-3-0	MonoInter_CXCL10	0.15936
GGGTTGCTCCCTCAGT-1_4-3-0	Mono_IL1B	0.190566666666667
GTATCTTTCTTATCTG-1_4-3-0	Mono_IL1B	0.170698333333333
GTCATTTGTCGAATCT-1_4-3-0	Mono_IL1B	0.163473333333333
GTCGGGTAGCTATGCT-1_4-3-0	MonoInter_CLEC10A	0.117793333333333
GTGTGCGCACGGCGTT-1_4-3-0	Mono_IL1B	0.172338333333333
GTGTTAGAGGCCATAG-1_4-3-0	MonoInter_CXCL10	0.204196666666667
GTTCGGGTCTACCTGC-1_4-3-0	MonoInter_CXCL10	0.10874
GTTCTCGCAGGGTACA-1_4-3-0	MonoInter_CXCL10	0.149938333333333
TACGGGCCACAGGTTT-1_4-3-0	Mono_IL1B	0.172985
TCAACGACATGCCACG-1_4-3-0	MonoInter_CXCL10	0.185288333333333
TCAACGAGTACAAGTA-1_4-3-0	MonoInter_CXCL10	0.187483333333333
TCATTTGTCGTATCAG-1_4-3-0	Mono_IL1B	0.154151666666667
TCCACACAGCGACGTA-1_4-3-0	Mono_IL1B	0.146693333333333
TCCCGATCAAGCTGGA-1_4-3-0	MonoInter_CXCL10	0.18209
TCGGGACAGACTGGGT-1_4-3-0	Mono_IL1B	0.186308333333333
TCTGGAATCGTCCGTT-1_4-3-0	MonoInter_CXCL10	0.15766
TGAAAGACACACAGAG-1_4-3-0	MonoInter_CXCL10	0.206873333333333
TGAGCCGGTGTCGCTG-1_4-3-0	Mono_CD14_FOS-	0.159138333333333
TGCTACCTCATCGCTC-1_4-3-0	MonoInter_CXCL10	0.215975
TTCGAAGCACGAGAGT-1_4-3-0	Mono_IL1B	0.188423333333333
TTGCGTCAGGTAGCCA-1_4-3-0	Mono_IL1B	0.171723333333333
TTGCGTCCATCTGGTA-1_4-3-0	MonoInter_CLEC10A	0.160281666666667
TTGGCAAGTCCGAACC-1_4-3-0	Mono_IL1B	0.175938333333333
TTTGTCACAGCGATCC-1_4-3-0	Mono_IL1B	0.187026666666667
AACTCTTTCCGTCATC-1_5-4-0	Mono_FCGR3A	0.155335
AAGCCGCCATCGGAAG-1_5-4-0	Mono_IL1B	0.20342
ACGCAGCTCCGTACAA-1_5-4-0	Mono_IL1B	0.217501666666667
ACTGAGTCAACACGCC-1_5-4-0	Mono_IL1B	0.148875
ACTTTCAGTAGATTAG-1_5-4-0	MonoInter_CLEC10A	0.162563333333333
AGCAGCCTCTGCTTGC-1_5-4-0	Mono_FCGR3A	0.169636666666667
AGGTCATCAGATTGCT-1_5-4-0	Mono_FCGR3A	0.172928333333333
ATTTCTGGTCTCGTTC-1_5-4-0	Mono_CD14_FOS-	0.103693333333333
CATTATCGTTGAGGTG-1_5-4-0	Mono_IL1B	0.205478333333333
CGAGCACCATGGGACA-1_5-4-0	Mono_IL1B	0.194281666666667
CGAGCACGTAAGAGAG-1_5-4-0	MonoInter_CXCL10	0.165295
CGAGCACGTAGGAGTC-1_5-4-0	Mono_IL1B	0.17547
CGTAGGCAGGAGTAGA-1_5-4-0	Mono_IL1B	0.203026666666667
CGTGTCTTCGGAGCAA-1_5-4-0	Mono_FCGR3A	0.166303333333333
CTCCTAGAGTACGCCC-1_5-4-0	MonoInter_CLEC10A	0.147218333333333
CTGATAGTCCGTAGGC-1_5-4-0	Mono_IL1B	0.194178333333333
GACTAACCAAAGGCGT-1_5-4-0	Mono_CD14_FOS+	0.133215
GCCTCTATCTGACCTC-1_5-4-0	Mono_FCGR3A	0.157771666666667
GGACATTAGTGGAGTC-1_5-4-0	MonoInter_CLEC10A	0.162308333333333
GGGTCTGCAATGCCAT-1_5-4-0	Mono_FCGR3A	0.174761666666667
GGTATTGAGGTGTTAA-1_5-4-0	Mono_CD14_FOS+	0.19764
GGTATTGGTCAACTGT-1_5-4-0	Mono_FCGR3A	0.161248333333333
GTGCGGTTCTTGTATC-1_5-4-0	MonoInter_CXCL10	0.143421666666667
TACCTTATCACGATGT-1_5-4-0	MonoInter_CLEC10A	0.194718333333333
TCACGAAAGGAGTTGC-1_5-4-0	Mono_FCGR3A	0.151246666666667
TGAAAGATCCTAAGTG-1_5-4-0	Mono_IL1B	0.192491666666667
TTAGGCATCCATGCTC-1_5-4-0	MonoInter_CLEC10A	0.19461
barcode_48710-0-1	Mono_FCGR3A	0.08852
barcode_48954-0-1	Mono_CD14_FOS-	0.117118333333333
barcode_49394-0-1	MonoInter_CXCL10	0.0707100000000001
barcode_49640-0-1	Mono_CD14_FOS-	0.084155
barcode_50082-0-1	Mono_CD14_FOS-	0.122708333333333
barcode_48685-0-1	Mono_CD14_FOS-	0.123363333333333
barcode_48843-0-1	Mono_FCGR3A	0.0983816666666667
barcode_50091-0-1	Mono_FCGR3A	0.101066666666667
barcode_50094-0-1	Mono_FCGR3A	0.116968333333333
barcode_48711-0-1	Mono_FCGR3A	0.122346666666667
barcode_48740-0-1	MonoInter_CXCL10	0.123021666666667
barcode_48746-0-1	Mono_CD14_FOS-	0.115083333333333
barcode_48760-0-1	Mono_FCGR3A	0.120966666666667
barcode_48794-0-1	Mono_CD14_FOS-	0.122483333333333
barcode_48795-0-1	Mono_CD14_FOS-	0.152518333333333
barcode_48808-0-1	Mono_CD14_FOS-	0.130093333333333
barcode_48819-0-1	Mono_FCGR3A	0.105415
barcode_48850-0-1	Mono_FCGR3A	0.104598333333333
barcode_48862-0-1	Mono_FCGR3A	0.0917266666666666
barcode_48865-0-1	Mono_FCGR3A	0.130351666666667
barcode_48867-0-1	Mono_FCGR3A	0.13164
barcode_48870-0-1	Mono_FCGR3A	0.101003333333333
barcode_48873-0-1	Mono_CD14_FOS-	0.160665
barcode_48877-0-1	Mono_CD14_FOS-	0.162435
barcode_48883-0-1	Mono_FCGR3A	0.119245
barcode_48888-0-1	Mono_CD14_FOS-	0.111858333333333
barcode_48898-0-1	Mono_CD14_FOS-	0.146675
barcode_48911-0-1	Mono_CD14_FOS-	0.146721666666667
barcode_48912-0-1	Mono_FCGR3A	0.119925
barcode_48922-0-1	Mono_CD14_FOS-	0.152153333333333
barcode_48923-0-1	Mono_FCGR3A	0.139771666666667
barcode_48930-0-1	Mono_FCGR3A	0.119065
barcode_48933-0-1	Mono_CD14_FOS-	0.148458333333333
barcode_48935-0-1	Mono_FCGR3A	0.122416666666667
barcode_48949-0-1	Mono_FCGR3A	0.0930566666666667
barcode_48952-0-1	Mono_FCGR3A	0.094295
barcode_48958-0-1	Mono_CD14_FOS-	0.13432
barcode_48964-0-1	Mono_CD14_FOS-	0.145496666666667
barcode_48970-0-1	Mono_CD14_FOS-	0.152371666666667
barcode_48975-0-1	Mono_FCGR3A	0.105988333333333
barcode_48977-0-1	Mono_CD14_FOS-	0.15052
barcode_48981-0-1	Mono_FCGR3A	0.125575
barcode_48986-0-1	Mono_FCGR3A	0.113825
barcode_48987-0-1	Mono_CD14_FOS-	0.133446666666667
barcode_48998-0-1	Mono_FCGR3A	0.114878333333333
barcode_48999-0-1	Mono_CD14_FOS-	0.116671666666667
barcode_49002-0-1	Mono_FCGR3A	0.0934683333333334
barcode_49008-0-1	Mono_CD14_FOS-	0.167446666666667
barcode_49009-0-1	Mono_FCGR3A	0.14277
barcode_49042-0-1	Mono_CD14_FOS-	0.08408
barcode_49047-0-1	Mono_FCGR3A	0.109923333333333
barcode_49054-0-1	Mono_CD14_FOS-	0.142036666666667
barcode_49068-0-1	Mono_FCGR3A	0.127696666666667
barcode_49075-0-1	Mono_FCGR3A	0.115086666666667
barcode_49079-0-1	Mono_FCGR3A	0.10982
barcode_49095-0-1	Mono_CD14_FOS-	0.1253
barcode_49103-0-1	Mono_FCGR3A	0.115726666666667
barcode_49104-0-1	Mono_FCGR3A	0.127535
barcode_49105-0-1	Mono_CD14_FOS-	0.137251666666667
barcode_49107-0-1	Mono_CD14_FOS-	0.12003
barcode_49108-0-1	Mono_CD14_FOS-	0.13135
barcode_49129-0-1	Mono_FCGR3A	0.120225
barcode_49130-0-1	Mono_CD14_FOS-	0.0866983333333333
barcode_49134-0-1	Mono_CD14_FOS-	0.14432
barcode_49143-0-1	Mono_FCGR3A	0.0898166666666667
barcode_49150-0-1	Mono_CD14_FOS-	0.13242
barcode_49152-0-1	Mono_FCGR3A	0.14367
barcode_49160-0-1	Mono_CD14_FOS-	0.127896666666667
barcode_49164-0-1	Mono_FCGR3A	0.11594
barcode_49165-0-1	Mono_CD14_FOS-	0.121833333333333
barcode_49179-0-1	Mono_FCGR3A	0.122515
barcode_49181-0-1	Mono_FCGR3A	0.114976666666667
barcode_49182-0-1	Mono_CD14_FOS-	0.151245
barcode_49189-0-1	Mono_FCGR3A	0.136976666666667
barcode_49203-0-1	Mono_FCGR3A	0.11145
barcode_49215-0-1	Mono_FCGR3A	0.114803333333333
barcode_49218-0-1	Mono_CD14_FOS-	0.153321666666667
barcode_49225-0-1	Mono_FCGR3A	0.110748333333333
barcode_49234-0-1	Mono_FCGR3A	0.137036666666667
barcode_49242-0-1	Mono_FCGR3A	0.0974083333333333
barcode_49255-0-1	Mono_FCGR3A	0.09857
barcode_49271-0-1	Mono_CD14_FOS-	0.115911666666667
barcode_49283-0-1	Mono_FCGR3A	0.120491666666667
barcode_49285-0-1	Mono_CD14_FOS-	0.151746666666667
barcode_49288-0-1	Mono_CD14_FOS-	0.136211666666667
barcode_49289-0-1	Mono_FCGR3A	0.120458333333333
barcode_49299-0-1	Mono_FCGR3A	0.14136
barcode_49314-0-1	Mono_CD14_FOS-	0.102733333333333
barcode_49319-0-1	Mono_FCGR3A	0.129471666666667
barcode_49338-0-1	MonoInter_CLEC10A	0.131661666666667
barcode_49346-0-1	Mono_CD14_FOS-	0.144748333333333
barcode_49347-0-1	Mono_FCGR3A	0.109575
barcode_49357-0-1	Mono_FCGR3A	0.128566666666667
barcode_49365-0-1	Mono_FCGR3A	0.12697
barcode_49371-0-1	Mono_CD14_FOS-	0.160453333333333
barcode_49406-0-1	Mono_FCGR3A	0.138838333333333
barcode_49411-0-1	Mono_FCGR3A	0.109793333333333
barcode_49417-0-1	Mono_FCGR3A	0.0962366666666666
barcode_49423-0-1	Mono_FCGR3A	0.102631666666667
barcode_49433-0-1	Mono_FCGR3A	0.128701666666667
barcode_49446-0-1	Mono_FCGR3A	0.130841666666667
barcode_49459-0-1	Mono_CD14_FOS-	0.130225
barcode_49463-0-1	Mono_FCGR3A	0.135081666666667
barcode_49470-0-1	Mono_CD14_FOS-	0.169376666666667
barcode_49476-0-1	Mono_FCGR3A	0.0995716666666666
barcode_49478-0-1	Mono_FCGR3A	0.105416666666667
barcode_49528-0-1	Mono_CD14_FOS-	0.135825
barcode_49532-0-1	Mono_CD14_FOS-	0.128906666666667
barcode_49536-0-1	Mono_CD14_FOS-	0.125921666666667
barcode_49541-0-1	Mono_FCGR3A	0.119665
barcode_49566-0-1	Mono_FCGR3A	0.11211
barcode_49575-0-1	Mono_CD14_FOS-	0.122271666666667
barcode_49580-0-1	Mono_FCGR3A	0.104035
barcode_49581-0-1	Mono_CD14_FOS-	0.127365
barcode_49591-0-1	Mono_FCGR3A	0.127751666666667
barcode_49621-0-1	Mono_FCGR3A	0.0888033333333333
barcode_49629-0-1	Mono_FCGR3A	0.121763333333333
barcode_49636-0-1	Mono_FCGR3A	0.126723333333333
barcode_49649-0-1	Mono_FCGR3A	0.09915
barcode_49660-0-1	Mono_FCGR3A	0.123873333333333
barcode_49668-0-1	MonoInter_CLEC10A	0.110686666666667
barcode_49697-0-1	Mono_CD14_FOS-	0.119613333333333
barcode_49704-0-1	Mono_FCGR3A	0.121813333333333
barcode_49711-0-1	Mono_CD14_FOS-	0.149371666666667
barcode_49714-0-1	Mono_FCGR3A	0.12374
barcode_49719-0-1	Mono_FCGR3A	0.0838666666666666
barcode_49732-0-1	Mono_CD14_FOS-	0.121078333333333
barcode_49762-0-1	Mono_FCGR3A	0.126663333333333
barcode_49797-0-1	Mono_FCGR3A	0.116256666666667
barcode_49818-0-1	Mono_FCGR3A	0.127845
barcode_49825-0-1	Mono_CD14_FOS-	0.0880416666666667
barcode_49843-0-1	Mono_CD14_FOS-	0.137325
barcode_49847-0-1	Mono_FCGR3A	0.133711666666667
barcode_49866-0-1	Mono_FCGR3A	0.114108333333333
barcode_49878-0-1	Mono_FCGR3A	0.125951666666667
barcode_49879-0-1	Mono_FCGR3A	0.100948333333333
barcode_49895-0-1	Mono_CD14_FOS-	0.105826666666667
barcode_49922-0-1	Mono_FCGR3A	0.145691666666667
barcode_49923-0-1	Mono_FCGR3A	0.124803333333333
barcode_49933-0-1	Mono_FCGR3A	0.124648333333333
barcode_49960-0-1	Mono_CD14_FOS-	0.127071666666667
barcode_49977-0-1	Mono_FCGR3A	0.141856666666667
barcode_49978-0-1	Mono_FCGR3A	0.119341666666667
barcode_49992-0-1	Mono_FCGR3A	0.099465
barcode_49995-0-1	Mono_FCGR3A	0.132823333333333
barcode_50011-0-1	Mono_FCGR3A	0.1038
barcode_50012-0-1	Mono_FCGR3A	0.119141666666667
barcode_50024-0-1	Mono_FCGR3A	0.1086
barcode_50033-0-1	Mono_FCGR3A	0.11887
barcode_50042-0-1	Mono_CD14_FOS-	0.129346666666667
barcode_50055-0-1	Mono_FCGR3A	0.115063333333333
barcode_50057-0-1	Mono_CD14_FOS-	0.116481666666667
barcode_50060-0-1	Mono_CD14_FOS-	0.137133333333333
barcode_50064-0-1	Mono_CD14_FOS-	0.140155
barcode_50085-0-1	Mono_FCGR3A	0.106343333333333
barcode_50366-0-1	Mono_CD14_FOS-	0.120815
barcode_51033-0-1	Mono_CD14_FOS-	0.0876033333333334
barcode_50290-0-1	Mono_FCGR3A	0.096435
barcode_50127-0-1	Mono_FCGR3A	0.0843366666666666
barcode_50158-0-1	MonoInter_CXCL10	0.11191
barcode_50270-0-1	Mono_FCGR3A	0.0981183333333333
barcode_50283-0-1	Mono_FCGR3A	0.102763333333333
barcode_50287-0-1	Mono_FCGR3A	0.141893333333333
barcode_50297-0-1	Mono_CD14_FOS-	0.156355
barcode_50364-0-1	Mono_FCGR3A	0.0989116666666666
barcode_50376-0-1	Mono_CD14_FOS-	0.129675
barcode_50387-0-1	Mono_FCGR3A	0.105938333333333
barcode_50389-0-1	Mono_CD14_FOS-	0.136626666666667
barcode_50410-0-1	Mono_FCGR3A	0.113265
barcode_50411-0-1	Mono_CD14_FOS-	0.127791666666667
barcode_50414-0-1	Mono_FCGR3A	0.0881033333333333
barcode_50460-0-1	Mono_FCGR3A	0.111586666666667
barcode_50481-0-1	Mono_FCGR3A	0.124591666666667
barcode_50492-0-1	Mono_FCGR3A	0.110246666666667
barcode_50508-0-1	Mono_CD14_FOS-	0.140275
barcode_50517-0-1	Mono_FCGR3A	0.117921666666667
barcode_50561-0-1	Mono_FCGR3A	0.136188333333333
barcode_50588-0-1	Mono_FCGR3A	0.116163333333333
barcode_50613-0-1	Mono_FCGR3A	0.0994766666666667
barcode_50644-0-1	Mono_FCGR3A	0.139193333333333
barcode_50652-0-1	Mono_FCGR3A	0.0894066666666666
barcode_50664-0-1	Mono_FCGR3A	0.102328333333333
barcode_50692-0-1	Mono_FCGR3A	0.122085
barcode_50698-0-1	Mono_FCGR3A	0.106148333333333
barcode_50705-0-1	Mono_FCGR3A	0.135608333333333
barcode_50721-0-1	Mono_CD14_FOS-	0.0972416666666667
barcode_50752-0-1	Mono_CD14_FOS-	0.145728333333333
barcode_50771-0-1	Mono_FCGR3A	0.12364
barcode_50816-0-1	Mono_FCGR3A	0.101833333333333
barcode_50822-0-1	Mono_FCGR3A	0.0978599999999999
barcode_50828-0-1	Mono_FCGR3A	0.097875
barcode_50839-0-1	Mono_FCGR3A	0.125083333333333
barcode_50852-0-1	Mono_FCGR3A	0.136128333333333
barcode_50961-0-1	Mono_FCGR3A	0.103411666666667
barcode_51015-0-1	Mono_FCGR3A	0.0934333333333334
barcode_51022-0-1	Mono_FCGR3A	0.111633333333333
barcode_51029-0-1	Mono_FCGR3A	0.117631666666667
barcode_51060-0-1	MonoInter_CLEC10A	0.110513333333333
barcode_51113-0-1	Mono_FCGR3A	0.083785
barcode_51431-0-1	Mono_FCGR3A	0.126263333333333
barcode_51464-0-1	Mono_FCGR3A	0.105955
barcode_50137-0-1	Mono_FCGR3A	0.075415
barcode_50263-0-1	Mono_FCGR3A	0.0932333333333333
barcode_50361-0-1	Mono_FCGR3A	0.0933233333333333
barcode_50799-0-1	MonoInter_CXCL10	0.07078
barcode_51198-0-1	Mono_CD14_FOS-	0.0753466666666667
barcode_51262-0-1	Mono_FCGR3A	0.097695
barcode_51468-0-1	Mono_CD14_FOS-	0.0901733333333333
barcode_51471-0-1	Mono_FCGR3A	0.100495
barcode_50454-0-1	Mono_CD14_FOS-	0.0883816666666667
barcode_50488-0-1	Mono_FCGR3A	0.10694
barcode_50753-0-1	Mono_FCGR3A	0.111418333333333
barcode_51043-0-1	Mono_FCGR3A	0.108876666666667
barcode_50543-0-1	Mono_CD14_FOS-	0.0847916666666667
barcode_51689-1-1	MonoInter_CLEC10A	0.149106666666667
barcode_52055-1-1	Mono_FCGR3A	0.127815
barcode_52120-1-1	Mono_FCGR3A	0.128146666666667
barcode_51984-1-1	Mono_FCGR3A	0.129543333333333
barcode_52657-1-1	Mono_FCGR3A	0.133326666666667
barcode_52829-1-1	Mono_FCGR3A	0.141416666666667
barcode_53736-1-1	Mono_FCGR3A	0.124716666666667
barcode_52869-1-1	Mono_FCGR3A	0.0941116666666667
barcode_53737-1-1	Mono_IL1B	0.167743333333333
barcode_53792-1-1	Mono_FCGR3A	0.134441666666667
barcode_54024-1-1	Mono_FCGR3A	0.141906666666667
barcode_54058-1-1	Mono_FCGR3A	0.122925
barcode_54970-2-1	Mono_FCGR3A	0.121586666666667
barcode_54712-2-1	Mono_FCGR3A	0.09275
barcode_55413-2-1	Mono_FCGR3A	0.0928566666666667
barcode_56308-2-1	Mono_FCGR3A	0.080355
barcode_8614-3-1	Mono_CD14_FOS+	0.160865
barcode_12144-3-1	Mono_CD14_FOS+	0.193113333333333
barcode_12956-3-1	Mono_IL1B	0.160053333333333
barcode_13957-4-1	MonoInter_CLEC10A	0.13444
barcode_13986-4-1	MonoInter_CLEC10A	0.103651666666667
barcode_14039-4-1	Mono_FCGR3A	0.131048333333333
barcode_14177-4-1	Mono_IL1B	0.1953
barcode_14285-4-1	MonoInter_CLEC10A	0.131135
barcode_14496-4-1	MonoInter_CLEC10A	0.157231666666667
barcode_14924-4-1	MonoInter_CLEC10A	0.12287
barcode_14778-4-1	MonoInter_CLEC10A	0.102463333333333
barcode_14567-4-1	Mono_FCGR3A	0.103558333333333
barcode_15364-5-1	Mono_IL1B	0.174395
barcode_15384-5-1	Mono_CD14_FOS+	0.174778333333333
barcode_16051-5-1	MonoInter_CLEC10A	0.110256666666667
barcode_15696-5-1	Mono_CD14_FOS+	0.166711666666667
barcode_15789-5-1	Mono_IL1B	0.17226
barcode_15888-5-1	Mono_CD14_FOS+	0.161258333333333
barcode_16606-5-1	Mono_CD14_FOS-	0.088275
barcode_16441-5-1	Mono_CD14_FOS+	0.14405
barcode_16465-5-1	Mono_FCGR3A	0.13674
barcode_16605-5-1	Mono_IL1B	0.188578333333333
barcode_16977-5-1	Mono_CD14_FOS+	0.133841666666667
barcode_17079-5-1	Mono_FCGR3A	0.12036
barcode_45152-6-1	Mono_IL1B	0.12276
barcode_45207-6-1	MonoInter_CLEC10A	0.157
barcode_45250-6-1	MonoInter_CLEC10A	0.148396666666667
barcode_45336-6-1	MonoInter_CLEC10A	0.147798333333333
barcode_45446-6-1	MonoInter_CLEC10A	0.150098333333333
barcode_45896-6-1	MonoInter_CLEC10A	0.109483333333333
barcode_45905-6-1	MonoInter_CLEC10A	0.110513333333333
barcode_46872-6-1	MonoInter_CLEC10A	0.09219
barcode_46931-6-1	Mono_CD14_FOS+	0.157055
barcode_46942-6-1	Mono_CD14_FOS+	0.140473333333333
barcode_46947-6-1	MonoInter_CXCL10	0.16806
barcode_47047-6-1	Mono_FCGR3A	0.09975
barcode_47072-7-1	MonoInter_CLEC10A	0.123908333333333
barcode_47114-7-1	MonoInter_CXCL10	0.150628333333333
barcode_47116-7-1	MonoInter_CXCL10	0.15795
barcode_47134-7-1	MonoInter_CXCL10	0.12882
barcode_47145-7-1	MonoInter_CXCL10	0.177591666666667
barcode_47151-7-1	MonoInter_CLEC10A	0.11747
barcode_47184-7-1	MonoInter_CXCL10	0.0927866666666667
barcode_47189-7-1	MonoInter_CXCL10	0.17719
barcode_47216-7-1	Mono_CD14_FOS+	0.136108333333333
barcode_47243-7-1	MonoInter_CLEC10A	0.092535
barcode_47262-7-1	Mono_FCGR3A	0.130443333333333
barcode_47305-7-1	Mono_FCGR3A	0.14616
barcode_47325-7-1	MonoInter_CLEC10A	0.126601666666667
barcode_47329-7-1	Mono_FCGR3A	0.088905
barcode_47333-7-1	MonoInter_CLEC10A	0.151245
barcode_47337-7-1	MonoInter_CXCL10	0.17104
barcode_47369-7-1	MonoInter_CLEC10A	0.132785
barcode_47376-7-1	Mono_CD14_FOS+	0.137776666666667
barcode_47394-7-1	Mono_FCGR3A	0.127978333333333
barcode_47413-7-1	Mono_FCGR3A	0.132398333333333
barcode_47430-7-1	Mono_CD14_FOS+	0.141031666666667
barcode_47437-7-1	MonoInter_CLEC10A	0.080375
barcode_47477-7-1	Mono_CD14_FOS+	0.122171666666667
barcode_47481-7-1	Mono_FCGR3A	0.09851
barcode_47486-7-1	Mono_FCGR3A	0.0883933333333333
barcode_47519-7-1	Mono_CD14_FOS+	0.10382
barcode_47525-7-1	MonoInter_CLEC10A	0.162313333333333
barcode_47543-7-1	MonoInter_CLEC10A	0.1046
barcode_47555-7-1	Mono_FCGR3A	0.151775
barcode_47566-7-1	Mono_CD14_FOS+	0.138436666666667
barcode_47577-7-1	MonoInter_CLEC10A	0.16255
barcode_47644-7-1	Mono_FCGR3A	0.12713
barcode_47680-7-1	MonoInter_CXCL10	0.153925
barcode_47707-7-1	MonoInter_CXCL10	0.166113333333333
barcode_47712-7-1	MonoInter_CLEC10A	0.153458333333333
barcode_47726-7-1	MonoInter_CLEC10A	0.183541666666667
barcode_47741-7-1	Mono_FCGR3A	0.132016666666667
barcode_47776-7-1	MonoInter_CXCL10	0.16534
barcode_47815-7-1	Mono_FCGR3A	0.124851666666667
barcode_47847-7-1	MonoInter_CXCL10	0.178311666666667
barcode_47914-7-1	Mono_CD14_FOS-	0.11772
barcode_47920-7-1	Mono_FCGR3A	0.127268333333333
barcode_47944-7-1	MonoInter_CLEC10A	0.115948333333333
barcode_47999-7-1	MonoInter_CLEC10A	0.132745
barcode_48031-7-1	Mono_IL1B	0.192416666666667
barcode_48055-7-1	Mono_FCGR3A	0.11839
barcode_48057-7-1	MonoInter_CLEC10A	0.0889733333333333
barcode_48077-7-1	MonoInter_CLEC10A	0.166428333333333
barcode_48095-7-1	MonoInter_CLEC10A	0.123238333333333
barcode_48105-7-1	Mono_CD14_FOS+	0.134765
barcode_48111-7-1	MonoInter_CLEC10A	0.154973333333333
barcode_48119-7-1	MonoInter_CLEC10A	0.159285
barcode_48121-7-1	MonoInter_CLEC10A	0.143353333333333
barcode_48168-7-1	Mono_FCGR3A	0.128085
barcode_48171-7-1	MonoInter_CLEC10A	0.141781666666667
barcode_48195-7-1	Mono_CD14_FOS+	0.163695
barcode_48202-7-1	MonoInter_CLEC10A	0.150395
barcode_48212-7-1	MonoInter_CLEC10A	0.13468
barcode_48214-7-1	Mono_IL1B	0.183201666666667
barcode_48237-7-1	Mono_FCGR3A	0.130908333333333
barcode_48248-7-1	MonoInter_CLEC10A	0.129156666666667
barcode_48277-7-1	MonoInter_CLEC10A	0.140591666666667
barcode_48297-7-1	MonoInter_CLEC10A	0.125286666666667
barcode_48302-7-1	Mono_FCGR3A	0.0897666666666667
barcode_48304-7-1	MonoInter_CLEC10A	0.163608333333333
barcode_48334-7-1	MonoInter_CLEC10A	0.111353333333333
barcode_48344-7-1	Mono_FCGR3A	0.10406
barcode_48350-7-1	MonoInter_CLEC10A	0.102585
barcode_48356-7-1	Mono_CD14_FOS-	0.0844333333333334
barcode_48371-7-1	MonoInter_CLEC10A	0.137271666666667
barcode_48424-7-1	Mono_FCGR3A	0.11849
barcode_48435-7-1	MonoInter_CLEC10A	0.136596666666667
barcode_48498-7-1	MonoInter_CLEC10A	0.113608333333333
barcode_48523-7-1	Mono_FCGR3A	0.11834
barcode_48529-7-1	Mono_FCGR3A	0.117848333333333
barcode_47275-7-1	MonoInter_CLEC10A	0.162711666666667
barcode_47429-7-1	MonoInter_CLEC10A	0.156118333333333
barcode_47454-7-1	Mono_FCGR3A	0.119753333333333
barcode_48050-7-1	Mono_CD14_FOS-	0.140271666666667
barcode_48333-7-1	Mono_FCGR3A	0.124285
barcode_47491-7-1	MonoInter_CXCL10	0.15532
barcode_47981-7-1	Mono_FCGR3A	0.128013333333333
barcode_47498-7-1	Mono_FCGR3A	0.11736
barcode_48551-7-1	MonoInter_CLEC10A	0.0870833333333333
barcode_48557-7-1	MonoInter_CLEC10A	0.105301666666667
barcode_48559-7-1	MonoInter_CLEC10A	0.0975766666666666
barcode_48565-7-1	MonoInter_CLEC10A	0.0787783333333333
barcode_48572-7-1	MonoInter_CLEC10A	0.110265
barcode_48601-7-1	Mono_IL1B	0.131345
barcode_48602-7-1	MonoInter_CLEC10A	0.11658
barcode_48606-7-1	Mono_FCGR3A	0.09919
barcode_48614-7-1	MonoInter_CXCL10	0.124076666666667
barcode_48622-7-1	Mono_CD14_FOS-	0.08007
barcode_48625-7-1	MonoInter_CLEC10A	0.117706666666667
barcode_48635-7-1	MonoInter_CLEC10A	0.10544
barcode_48647-7-1	MonoInter_CLEC10A	0.104408333333333
barcode_48649-7-1	Mono_CD14_FOS+	0.162561666666667
barcode_48651-7-1	MonoInter_CLEC10A	0.0927
barcode_48653-7-1	MonoInter_CLEC10A	0.123055
barcode_48654-7-1	MonoInter_CLEC10A	0.105393333333333
barcode_48655-7-1	MonoInter_CLEC10A	0.103283333333333
barcode_48656-7-1	Mono_FCGR3A	0.0964316666666667
barcode_48658-7-1	MonoInter_CLEC10A	0.096565
barcode_48669-7-1	MonoInter_CLEC10A	0.110616666666667
barcode_48670-7-1	MonoInter_CXCL10	0.122303333333333
barcode_48671-7-1	Mono_CD14_FOS+	0.107293333333333
barcode_48676-7-1	MonoInter_CXCL10	0.122783333333333
barcode_48554-7-1	Mono_CD14_FOS+	0.10923
barcode_48643-7-1	Mono_CD14_FOS+	0.158043333333333
barcode_48607-7-1	MonoInter_CLEC10A	0.102086666666667
barcode_48613-7-1	MonoInter_CXCL10	0.122865
barcode_17438-8-1	Mono_FCGR3A	0.100368333333333
barcode_17730-8-1	MonoInter_CXCL10	0.122475
barcode_17280-8-1	Mono_FCGR3A	0.132906666666667
barcode_17590-8-1	Mono_FCGR3A	0.120768333333333
barcode_17642-8-1	Mono_FCGR3A	0.142761666666667
barcode_17674-8-1	Mono_FCGR3A	0.127316666666667
barcode_17733-8-1	Mono_FCGR3A	0.109576666666667
barcode_17779-8-1	Mono_FCGR3A	0.12116
barcode_17859-8-1	Mono_CD14_FOS-	0.12704
barcode_18081-8-1	Mono_FCGR3A	0.104388333333333
barcode_18096-8-1	Mono_FCGR3A	0.143606666666667
barcode_18111-8-1	Mono_CD14_FOS-	0.13285
barcode_18156-8-1	Mono_FCGR3A	0.116895
barcode_18161-8-1	Mono_CD14_FOS-	0.13201
barcode_18251-8-1	Mono_FCGR3A	0.123713333333333
barcode_18257-8-1	Mono_FCGR3A	0.137063333333333
barcode_18304-8-1	Mono_CD14_FOS-	0.176953333333333
barcode_20321-8-1	Mono_FCGR3A	0.1095
barcode_18945-8-1	Mono_CD14_FOS-	0.135788333333333
barcode_18510-8-1	MonoInter_CXCL10	0.155653333333333
barcode_18857-8-1	Mono_FCGR3A	0.112486666666667
barcode_18895-8-1	Mono_FCGR3A	0.117568333333333
barcode_19022-8-1	Mono_FCGR3A	0.136225
barcode_19098-8-1	Mono_CD14_FOS-	0.135208333333333
barcode_19138-8-1	Mono_FCGR3A	0.135466666666667
barcode_19200-8-1	Mono_CD14_FOS-	0.14618
barcode_19385-8-1	Mono_FCGR3A	0.121001666666667
barcode_19414-8-1	Mono_CD14_FOS-	0.137553333333333
barcode_19572-8-1	Mono_FCGR3A	0.14682
barcode_19823-8-1	Mono_FCGR3A	0.139395
barcode_19831-8-1	Mono_CD14_FOS-	0.129595
barcode_19893-8-1	Mono_FCGR3A	0.112748333333333
barcode_19922-8-1	Mono_FCGR3A	0.124475
barcode_19929-8-1	Mono_FCGR3A	0.13838
barcode_20188-8-1	Mono_FCGR3A	0.13468
barcode_20317-8-1	Mono_CD14_FOS-	0.156078333333333
barcode_20325-8-1	Mono_CD14_FOS+	0.139543333333333
barcode_20563-8-1	Mono_CD14_FOS-	0.15864
barcode_20594-8-1	Mono_CD14_FOS-	0.15154
barcode_20704-8-1	Mono_CD14_FOS-	0.121046666666667
barcode_20709-8-1	Mono_FCGR3A	0.120443333333333
barcode_20799-8-1	Mono_FCGR3A	0.133033333333333
barcode_20929-8-1	Mono_FCGR3A	0.1319
barcode_22382-8-1	Mono_CD14_FOS+	0.146696666666667
barcode_22635-8-1	Mono_CD14_FOS+	0.177051666666667
barcode_23082-8-1	Mono_CD14_FOS-	0.123111666666667
barcode_21112-8-1	Mono_FCGR3A	0.0996
barcode_21136-8-1	Mono_CD14_FOS+	0.141431666666667
barcode_21301-8-1	Mono_FCGR3A	0.097455
barcode_21352-8-1	Mono_FCGR3A	0.154801666666667
barcode_21436-8-1	Mono_CD14_FOS-	0.11849
barcode_21492-8-1	Mono_FCGR3A	0.12487
barcode_21608-8-1	Mono_FCGR3A	0.113205
barcode_21811-8-1	Mono_FCGR3A	0.136785
barcode_22102-8-1	Mono_FCGR3A	0.111996666666667
barcode_22171-8-1	Mono_FCGR3A	0.144143333333333
barcode_22303-8-1	Mono_FCGR3A	0.142111666666667
barcode_22470-8-1	Mono_CD14_FOS-	0.14507
barcode_22531-8-1	Mono_FCGR3A	0.11759
barcode_22597-8-1	Mono_FCGR3A	0.109296666666667
barcode_22799-8-1	Mono_CD14_FOS-	0.185036666666667
barcode_22817-8-1	MonoInter_CLEC10A	0.139658333333333
barcode_22824-8-1	Mono_FCGR3A	0.118441666666667
barcode_22911-8-1	Mono_CD14_FOS-	0.148178333333333
barcode_22925-8-1	Mono_FCGR3A	0.126361666666667
barcode_23016-8-1	Mono_FCGR3A	0.125743333333333
barcode_23057-8-1	Mono_FCGR3A	0.114781666666667
barcode_23171-8-1	Mono_FCGR3A	0.129515
barcode_23213-8-1	Mono_CD14_FOS-	0.123176666666667
barcode_23202-8-1	Mono_CD14_FOS-	0.15995
barcode_23310-8-1	Mono_CD14_FOS-	0.181681666666667
barcode_23316-8-1	Mono_FCGR3A	0.10039
barcode_23498-8-1	Mono_FCGR3A	0.14352
barcode_23701-8-1	Mono_CD14_FOS-	0.14567
barcode_23859-8-1	Mono_FCGR3A	0.121928333333333
barcode_23918-8-1	Mono_FCGR3A	0.113386666666667
barcode_24158-8-1	Mono_FCGR3A	0.152881666666667
barcode_24169-8-1	Mono_FCGR3A	0.0984266666666667
barcode_24232-8-1	Mono_CD14_FOS-	0.136348333333333
barcode_24311-8-1	Mono_CD14_FOS+	0.157355
barcode_24330-8-1	Mono_CD14_FOS-	0.131076666666667
barcode_24374-8-1	Mono_FCGR3A	0.110228333333333
barcode_24478-8-1	Mono_FCGR3A	0.149193333333333
barcode_24491-8-1	Mono_FCGR3A	0.10953
barcode_24548-8-1	Mono_IL1B	0.147191666666667
barcode_24573-8-1	Mono_CD14_FOS+	0.149346666666667
barcode_24959-8-1	Mono_FCGR3A	0.133563333333333
barcode_25064-8-1	Mono_CD14_FOS-	0.160936666666667
barcode_25093-8-1	Mono_CD14_FOS-	0.16097
barcode_25312-8-1	Mono_FCGR3A	0.114223333333333
barcode_25402-8-1	Mono_CD14_FOS+	0.148891666666667
barcode_25409-8-1	Mono_CD14_FOS-	0.132558333333333
barcode_25438-8-1	Mono_CD14_FOS-	0.153453333333333
barcode_25134-8-1	Mono_CD14_FOS+	0.170178333333333
barcode_27167-8-1	Mono_FCGR3A	0.109366666666667
barcode_25563-8-1	Mono_FCGR3A	0.124478333333333
barcode_25605-8-1	Mono_FCGR3A	0.138978333333333
barcode_25681-8-1	Mono_CD14_FOS-	0.16203
barcode_25758-8-1	Mono_FCGR3A	0.124786666666667
barcode_25772-8-1	Mono_FCGR3A	0.121131666666667
barcode_25797-8-1	Mono_FCGR3A	0.102718333333333
barcode_25814-8-1	Mono_CD14_FOS-	0.144736666666667
barcode_25952-8-1	Mono_FCGR3A	0.126293333333333
barcode_25983-8-1	Mono_FCGR3A	0.126211666666667
barcode_26178-8-1	Mono_FCGR3A	0.100715
barcode_26272-8-1	Mono_CD14_FOS-	0.144868333333333
barcode_26568-8-1	Mono_FCGR3A	0.13734
barcode_26631-8-1	Mono_FCGR3A	0.124106666666667
barcode_26821-8-1	Mono_FCGR3A	0.13582
barcode_26838-8-1	Mono_FCGR3A	0.116928333333333
barcode_26987-8-1	Mono_CD14_FOS-	0.156848333333333
barcode_27259-8-1	Mono_FCGR3A	0.113043333333333
barcode_27314-8-1	Mono_CD14_FOS-	0.142755
barcode_28895-8-1	Mono_CD14_FOS-	0.169088333333333
barcode_27441-8-1	Mono_FCGR3A	0.117325
barcode_27459-8-1	Mono_FCGR3A	0.108821666666667
barcode_27487-8-1	Mono_CD14_FOS-	0.143743333333333
barcode_27521-8-1	Mono_CD14_FOS-	0.130306666666667
barcode_27607-8-1	Mono_FCGR3A	0.122585
barcode_27837-8-1	Mono_CD14_FOS-	0.158145
barcode_27844-8-1	Mono_FCGR3A	0.130648333333333
barcode_28226-8-1	Mono_FCGR3A	0.131406666666667
barcode_28294-8-1	Mono_FCGR3A	0.139796666666667
barcode_28429-8-1	Mono_FCGR3A	0.130016666666667
barcode_28573-8-1	Mono_FCGR3A	0.144965
barcode_28581-8-1	Mono_FCGR3A	0.125003333333333
barcode_28662-8-1	Mono_CD14_FOS-	0.147318333333333
barcode_28697-8-1	Mono_FCGR3A	0.136948333333333
barcode_28818-8-1	Mono_FCGR3A	0.111925
barcode_28841-8-1	Mono_FCGR3A	0.110023333333333
barcode_28900-8-1	Mono_FCGR3A	0.152658333333333
barcode_29149-8-1	Mono_FCGR3A	0.145668333333333
barcode_29162-8-1	Mono_FCGR3A	0.141136666666667
barcode_29191-8-1	Mono_FCGR3A	0.133311666666667
barcode_29300-8-1	Mono_FCGR3A	0.116605
barcode_29304-8-1	Mono_FCGR3A	0.086375
barcode_29333-8-1	Mono_FCGR3A	0.136446666666667
barcode_29335-8-1	Mono_CD14_FOS+	0.15287
barcode_29486-8-1	Mono_CD14_FOS-	0.13692
barcode_30146-8-1	Mono_FCGR3A	0.132698333333333
barcode_29557-8-1	Mono_CD14_FOS-	0.164471666666667
barcode_29578-8-1	Mono_FCGR3A	0.11477
barcode_29627-8-1	Mono_CD14_FOS-	0.134495
barcode_29756-8-1	Mono_FCGR3A	0.10998
barcode_30196-8-1	Mono_CD14_FOS-	0.131815
barcode_30211-8-1	Mono_FCGR3A	0.126385
barcode_30318-8-1	Mono_CD14_FOS-	0.107346666666667
barcode_29676-8-1	Mono_CD14_FOS+	0.16561
barcode_30534-9-1	Mono_FCGR3A	0.147853333333333
barcode_30561-9-1	Mono_FCGR3A	0.122848333333333
barcode_31050-9-1	MonoInter_CLEC10A	0.157573333333333
barcode_31728-9-1	Mono_FCGR3A	0.167973333333333
barcode_31741-9-1	Mono_FCGR3A	0.147065
barcode_30528-9-1	Mono_FCGR3A	0.169851666666667
barcode_30558-9-1	Mono_FCGR3A	0.145921666666667
barcode_31045-9-1	Mono_IL1B	0.190866666666667
barcode_31049-9-1	Mono_FCGR3A	0.11997
barcode_31766-9-1	Mono_CD14_FOS+	0.182906666666667
barcode_34753-9-1	MonoInter_CXCL10	0.16922
barcode_35202-9-1	Mono_CD14_FOS+	0.17282
barcode_35479-9-1	Mono_FCGR3A	0.185096666666667
barcode_34596-9-1	Mono_FCGR3A	0.14512
barcode_34826-9-1	Mono_FCGR3A	0.10762
barcode_35025-9-1	Mono_FCGR3A	0.105023333333333
barcode_35390-9-1	Mono_FCGR3A	0.126733333333333
barcode_35636-9-1	Mono_FCGR3A	0.17675
barcode_34453-9-1	Mono_FCGR3A	0.154445
barcode_34558-9-1	Mono_IL1B	0.155625
barcode_34617-9-1	Mono_CD14_FOS+	0.170026666666667
barcode_34661-9-1	MonoInter_CLEC10A	0.164403333333333
barcode_34707-9-1	Mono_IL1B	0.183771666666667
barcode_35212-9-1	MonoInter_CXCL10	0.154495
barcode_35238-9-1	MonoInter_CXCL10	0.146386666666667
barcode_35297-9-1	Mono_FCGR3A	0.183753333333333
barcode_34624-9-1	MonoInter_CLEC10A	0.185746666666667
barcode_34548-9-1	Mono_FCGR3A	0.0871266666666667
barcode_35341-9-1	Mono_IL1B	0.14537
barcode_35784-9-1	MonoInter_CLEC10A	0.15925
barcode_36341-9-1	MonoInter_CLEC10A	0.150391666666667
barcode_36621-9-1	Mono_FCGR3A	0.145231666666667
barcode_36968-9-1	MonoInter_CLEC10A	0.12163
barcode_36117-9-1	MonoInter_CXCL10	0.09748
barcode_36099-9-1	Mono_IL1B	0.145631666666667
barcode_36498-9-1	Mono_CD14_FOS+	0.137876666666667
barcode_37147-9-1	Mono_FCGR3A	0.186345
barcode_35779-9-1	Mono_FCGR3A	0.152641666666667
barcode_35906-9-1	Mono_FCGR3A	0.152308333333333
barcode_36530-9-1	Mono_IL1B	0.121458333333333
barcode_36168-9-1	Mono_FCGR3A	0.144708333333333
barcode_36620-9-1	Mono_CD14_FOS+	0.17409
barcode_36789-9-1	MonoInter_CXCL10	0.1801
barcode_36840-9-1	Mono_FCGR3A	0.143673333333333
barcode_36920-9-1	Mono_CD14_FOS+	0.179755
barcode_37096-9-1	MonoInter_CLEC10A	0.138216666666667
barcode_37366-9-1	Mono_FCGR3A	0.200281666666667
barcode_37391-9-1	Mono_IL1B	0.188841666666667
barcode_37606-9-1	MonoInter_CXCL10	0.149248333333333
barcode_37622-9-1	Mono_FCGR3A	0.14099
barcode_36429-9-1	MonoInter_CLEC10A	0.154185
barcode_37140-9-1	MonoInter_CLEC10A	0.165988333333333
barcode_36794-9-1	Mono_FCGR3A	0.12657
barcode_38780-9-1	MonoInter_CLEC10A	0.113861666666667
barcode_38966-9-1	MonoInter_CLEC10A	0.112765
barcode_39332-9-1	MonoInter_CLEC10A	0.152783333333333
barcode_39335-9-1	MonoInter_CXCL10	0.14088
barcode_38730-9-1	MonoInter_CXCL10	0.168611666666667
barcode_39217-9-1	Mono_FCGR3A	0.126871666666667
barcode_39242-9-1	Mono_FCGR3A	0.145228333333333
barcode_39600-9-1	Mono_CD14_FOS+	0.139133333333333
barcode_38102-9-1	Mono_IL1B	0.168696666666667
barcode_38684-9-1	Mono_CD14_FOS+	0.124153333333333
barcode_40182-9-1	Mono_CD14_FOS+	0.150746666666667
barcode_40761-9-1	MonoInter_CLEC10A	0.127666666666667
barcode_40324-9-1	MonoInter_CLEC10A	0.166145
barcode_40394-9-1	Mono_IL1B	0.163516666666667
barcode_40652-9-1	Mono_CD14_FOS+	0.168793333333333
barcode_41442-9-1	Mono_FCGR3A	0.15063
barcode_41647-9-1	Mono_FCGR3A	0.126051666666667
barcode_41716-9-1	Mono_FCGR3A	0.140636666666667
barcode_40309-9-1	MonoInter_CXCL10	0.160408333333333
barcode_40315-9-1	Mono_CD14_FOS+	0.135505
barcode_40725-9-1	Mono_IL1B	0.160681666666667
barcode_40877-9-1	MonoInter_CXCL10	0.170153333333333
barcode_41632-9-1	Mono_FCGR3A	0.144098333333333
barcode_41402-9-1	MonoInter_CLEC10A	0.153785
barcode_58-10-1	MonoInter_CLEC10A	0.0940533333333333
barcode_335-10-1	Mono_CD14_FOS+	0.145211666666667
barcode_8-10-1	Mono_CD14_FOS+	0.177913333333333
barcode_203-10-1	Mono_CD14_FOS+	0.190666666666667
barcode_208-10-1	Mono_CD14_FOS+	0.152371666666667
barcode_321-10-1	Mono_CD14_FOS+	0.179161666666667
barcode_331-10-1	Mono_CD14_FOS+	0.16026
barcode_72-10-1	Mono_IL1B	0.197758333333333
barcode_171-10-1	Mono_IL1B	0.18786
barcode_29-10-1	Mono_IL1B	0.101396666666667
barcode_130-10-1	MonoInter_CXCL10	0.11106
barcode_258-10-1	MonoInter_CXCL10	0.106161666666667
barcode_105-10-1	Mono_IL1B	0.165715
barcode_205-10-1	MonoInter_CLEC10A	0.163216666666667
barcode_30-10-1	Mono_CD14_FOS+	0.180593333333333
barcode_65-10-1	MonoInter_CLEC10A	0.162501666666667
barcode_118-10-1	Mono_IL1B	0.146166666666667
barcode_122-10-1	Mono_IL1B	0.195638333333333
barcode_141-10-1	MonoInter_CXCL10	0.16411
barcode_158-10-1	Mono_IL1B	0.197141666666667
barcode_192-10-1	MonoInter_CXCL10	0.162806666666667
barcode_213-10-1	Mono_IL1B	0.179365
barcode_231-10-1	Mono_CD14_FOS+	0.144895
barcode_343-10-1	Mono_CD14_FOS+	0.160196666666667
barcode_24-10-1	Mono_IL1B	0.171416666666667
barcode_57-10-1	Mono_CD14_FOS+	0.197703333333333
barcode_83-10-1	Mono_IL1B	0.173925
barcode_248-10-1	Mono_CD14_FOS+	0.15361
barcode_312-10-1	Mono_CD14_FOS+	0.209051666666667
barcode_347-10-1	Mono_CD14_FOS+	0.185866666666667
barcode_224-10-1	MonoInter_CXCL10	0.112588333333333
barcode_225-10-1	MonoInter_CXCL10	0.137585
barcode_134-10-1	MonoInter_CXCL10	0.213351666666667
barcode_420-10-1	MonoInter_CLEC10A	0.0940533333333333
barcode_695-10-1	Mono_CD14_FOS+	0.145211666666667
barcode_370-10-1	Mono_CD14_FOS+	0.177913333333333
barcode_564-10-1	Mono_CD14_FOS+	0.190666666666667
barcode_569-10-1	Mono_CD14_FOS+	0.152371666666667
barcode_681-10-1	Mono_CD14_FOS+	0.179161666666667
barcode_691-10-1	Mono_CD14_FOS+	0.16026
barcode_434-10-1	Mono_IL1B	0.197758333333333
barcode_532-10-1	Mono_IL1B	0.18786
barcode_391-10-1	Mono_IL1B	0.101396666666667
barcode_492-10-1	MonoInter_CXCL10	0.11106
barcode_618-10-1	MonoInter_CXCL10	0.106161666666667
barcode_467-10-1	Mono_IL1B	0.165715
barcode_566-10-1	MonoInter_CLEC10A	0.163216666666667
barcode_392-10-1	Mono_CD14_FOS+	0.180593333333333
barcode_427-10-1	MonoInter_CLEC10A	0.162501666666667
barcode_480-10-1	Mono_IL1B	0.146166666666667
barcode_484-10-1	Mono_IL1B	0.195638333333333
barcode_502-10-1	MonoInter_CXCL10	0.16411
barcode_519-10-1	Mono_IL1B	0.197141666666667
barcode_553-10-1	MonoInter_CXCL10	0.162806666666667
barcode_574-10-1	Mono_IL1B	0.179365
barcode_592-10-1	Mono_CD14_FOS+	0.144895
barcode_702-10-1	Mono_CD14_FOS+	0.160196666666667
barcode_386-10-1	Mono_IL1B	0.171416666666667
barcode_419-10-1	Mono_CD14_FOS+	0.197703333333333
barcode_445-10-1	Mono_IL1B	0.173925
barcode_609-10-1	Mono_CD14_FOS+	0.15361
barcode_672-10-1	Mono_CD14_FOS+	0.209051666666667
barcode_706-10-1	Mono_CD14_FOS+	0.185866666666667
barcode_585-10-1	MonoInter_CXCL10	0.112588333333333
barcode_586-10-1	MonoInter_CXCL10	0.137585
barcode_496-10-1	MonoInter_CXCL10	0.213351666666667
barcode_875-10-1	Mono_IL1B	0.0988116666666666
barcode_1145-10-1	Mono_CD14_FOS+	0.160156666666667
barcode_723-10-1	Mono_CD14_FOS+	0.16991
barcode_908-10-1	Mono_CD14_FOS+	0.179656666666667
barcode_944-10-1	Mono_FCGR3A	0.159991666666667
barcode_983-10-1	Mono_IL1B	0.157145
barcode_1081-10-1	Mono_FCGR3A	0.161388333333333
barcode_1124-10-1	Mono_CD14_FOS+	0.17868
barcode_753-10-1	MonoInter_CXCL10	0.161585
barcode_1112-10-1	Mono_IL1B	0.204028333333333
barcode_742-10-1	MonoInter_CLEC10A	0.165246666666667
barcode_808-10-1	MonoInter_CLEC10A	0.179151666666667
barcode_885-10-1	MonoInter_CLEC10A	0.150148333333333
barcode_925-10-1	Mono_CD14_FOS+	0.18664
barcode_1025-10-1	Mono_IL1B	0.235388333333333
barcode_1082-10-1	Mono_CD14_FOS+	0.171056666666667
barcode_743-10-1	MonoInter_CXCL10	0.18215
barcode_854-10-1	MonoInter_CXCL10	0.165318333333333
barcode_973-10-1	MonoInter_CXCL10	0.143236666666667
barcode_1014-10-1	MonoInter_CXCL10	0.24629
barcode_1065-10-1	Mono_IL1B	0.218536666666667
barcode_1102-10-1	Mono_CD14_FOS+	0.189628333333333
barcode_1126-10-1	MonoInter_CXCL10	0.174695
barcode_1132-10-1	MonoInter_CXCL10	0.192853333333333
barcode_1192-10-1	MonoInter_CXCL10	0.186175
barcode_1437-10-1	MonoInter_CLEC10A	0.09457
barcode_1477-10-1	Mono_CD14_FOS+	0.0920733333333333
barcode_1253-10-1	Mono_CD14_FOS+	0.180138333333333
barcode_1265-10-1	Mono_IL1B	0.215226666666667
barcode_1304-10-1	Mono_IL1B	0.199355
barcode_1319-10-1	Mono_IL1B	0.205318333333333
barcode_1320-10-1	Mono_CD14_FOS+	0.200481666666667
barcode_1525-10-1	Mono_CD14_FOS+	0.186965
barcode_1586-10-1	MonoInter_CXCL10	0.179748333333333
barcode_1658-10-1	Mono_CD14_FOS+	0.200695
barcode_1672-10-1	Mono_CD14_FOS+	0.16897
barcode_1711-10-1	Mono_IL1B	0.198603333333333
barcode_1715-10-1	Mono_CD14_FOS+	0.171948333333333
barcode_1722-10-1	MonoInter_CLEC10A	0.17734
barcode_1754-10-1	Mono_IL1B	0.177546666666667
barcode_1799-10-1	Mono_CD14_FOS+	0.167031666666667
barcode_1807-10-1	Mono_CD14_FOS+	0.194886666666667
barcode_1336-10-1	MonoInter_CXCL10	0.150123333333333
barcode_1710-10-1	MonoInter_CLEC10A	0.113878333333333
barcode_1764-10-1	Mono_IL1B	0.224793333333333
barcode_1820-10-1	Mono_IL1B	0.228906666666667
barcode_1538-10-1	MonoInter_CXCL10	0.172573333333333
barcode_1451-10-1	Mono_IL1B	0.202351666666667
barcode_1507-10-1	Mono_IL1B	0.166936666666667
barcode_1585-10-1	MonoInter_CXCL10	0.155688333333333
barcode_1780-10-1	Mono_IL1B	0.18916
barcode_1794-10-1	Mono_IL1B	0.17714
barcode_1332-10-1	Mono_IL1B	0.234095
barcode_1346-10-1	Mono_IL1B	0.19336
barcode_1350-10-1	Mono_IL1B	0.202665
barcode_1492-10-1	MonoInter_CXCL10	0.159211666666667
barcode_1494-10-1	MonoInter_CXCL10	0.190803333333333
barcode_1641-10-1	MonoInter_CXCL10	0.166466666666667
barcode_1685-10-1	MonoInter_CXCL10	0.193928333333333
barcode_1739-10-1	MonoInter_CXCL10	0.202453333333333
barcode_1741-10-1	Mono_CD14_FOS+	0.157848333333333
barcode_1769-10-1	MonoInter_CXCL10	0.190841666666667
barcode_5024-11-1	MonoInter_CXCL10	0.199396666666667
barcode_4614-11-1	MonoInter_CXCL10	0.171551666666667
barcode_4633-11-1	MonoInter_CXCL10	0.188235
barcode_4918-11-1	Mono_IL1B	0.208276666666667
barcode_5199-11-1	Mono_FCGR3A	0.151728333333333
barcode_5232-11-1	MonoInter_CXCL10	0.212613333333333
barcode_5313-11-1	Mono_FCGR3A	0.167356666666667
barcode_4706-11-1	MonoInter_CXCL10	0.16697
barcode_4983-11-1	MonoInter_CXCL10	0.16567
barcode_5272-11-1	Mono_FCGR3A	0.16144
barcode_5635-11-1	MonoInter_CLEC10A	0.1062
barcode_5371-11-1	MonoInter_CXCL10	0.170578333333333
barcode_5669-11-1	MonoInter_CXCL10	0.200865
barcode_5721-11-1	MonoInter_CXCL10	0.17108
barcode_6094-11-1	MonoInter_CXCL10	0.188631666666667
barcode_6231-11-1	Mono_IL1B	0.199151666666667
barcode_5465-11-1	Mono_FCGR3A	0.16684
barcode_6100-11-1	Mono_FCGR3A	0.176916666666667
barcode_6252-11-1	MonoInter_CXCL10	0.17302
barcode_5463-11-1	Mono_FCGR3A	0.147751666666667
barcode_7915-11-1	MonoInter_CXCL10	0.14931
barcode_6389-11-1	MonoInter_CXCL10	0.207401666666667
barcode_7540-11-1	MonoInter_CXCL10	0.164278333333333
barcode_7766-11-1	MonoInter_CXCL10	0.10869
barcode_6301-11-1	MonoInter_CXCL10	0.152396666666667
barcode_6386-11-1	MonoInter_CXCL10	0.1807
barcode_6615-11-1	MonoInter_CXCL10	0.188081666666667
barcode_6791-11-1	Mono_FCGR3A	0.167088333333333
barcode_6882-11-1	MonoInter_CXCL10	0.181606666666667
barcode_6896-11-1	MonoInter_CXCL10	0.205823333333333
barcode_6957-11-1	Mono_FCGR3A	0.179385
barcode_7034-11-1	MonoInter_CXCL10	0.204805
barcode_7271-11-1	MonoInter_CXCL10	0.18262
barcode_7389-11-1	Mono_FCGR3A	0.184681666666667
barcode_7439-11-1	Mono_FCGR3A	0.181618333333333
barcode_7441-11-1	MonoInter_CXCL10	0.169025
barcode_7506-11-1	Mono_FCGR3A	0.171918333333333
barcode_7686-11-1	MonoInter_CXCL10	0.179951666666667
barcode_7923-11-1	Mono_FCGR3A	0.17628
barcode_6570-11-1	MonoInter_CXCL10	0.16981
barcode_7045-11-1	MonoInter_CXCL10	0.173276666666667
barcode_7559-11-1	MonoInter_CXCL10	0.17477
barcode_8014-11-1	MonoInter_CXCL10	0.187755
barcode_8039-11-1	MonoInter_CXCL10	0.173455
barcode_6499-11-1	Mono_FCGR3A	0.106026666666667
barcode_7220-11-1	Mono_FCGR3A	0.150913333333333
barcode_7285-11-1	MonoInter_CLEC10A	0.125216666666667
barcode_7290-11-1	MonoInter_CXCL10	0.111498333333333
barcode_1981-12-1	Mono_CD14_FOS+	0.129581666666667
barcode_1867-12-1	Mono_CD14_FOS-	0.0936866666666667
barcode_1943-12-1	Mono_CD14_FOS+	0.134003333333333
barcode_1985-12-1	Mono_CD14_FOS+	0.127043333333333
barcode_1996-12-1	Mono_FCGR3A	0.139691666666667
barcode_1858-12-1	Mono_CD14_FOS-	0.160041666666667
barcode_1869-12-1	Mono_FCGR3A	0.151543333333333
barcode_1967-12-1	Mono_IL1B	0.158235
barcode_2013-12-1	MonoInter_CLEC10A	0.147813333333333
barcode_1995-12-1	Mono_CD14_FOS-	0.10583
barcode_2068-13-1	MonoInter_CXCL10	0.20338
barcode_2087-13-1	MonoInter_CLEC10A	0.173171666666667
barcode_2191-13-1	MonoInter_CXCL10	0.159758333333333
barcode_2226-13-1	MonoInter_CXCL10	0.168473333333333
barcode_2572-13-1	MonoInter_CXCL10	0.186818333333333
barcode_2587-13-1	MonoInter_CXCL10	0.187466666666667
barcode_2628-13-1	Mono_IL1B	0.17119
barcode_2660-13-1	MonoInter_CXCL10	0.167108333333333
barcode_2370-13-1	MonoInter_CXCL10	0.154786666666667
barcode_2606-13-1	MonoInter_CLEC10A	0.149623333333333
barcode_2710-13-1	Mono_CD14_FOS+	0.142305
barcode_2619-13-1	Mono_FCGR3A	0.135361666666667
barcode_2070-13-1	MonoInter_CLEC10A	0.0937166666666667
barcode_2109-13-1	Mono_IL1B	0.182458333333333
barcode_2169-13-1	Mono_FCGR3A	0.165865
barcode_2221-13-1	Mono_IL1B	0.197403333333333
barcode_2236-13-1	Mono_IL1B	0.170768333333333
barcode_2355-13-1	Mono_CD14_FOS+	0.187581666666667
barcode_2468-13-1	MonoInter_CXCL10	0.170101666666667
barcode_2611-13-1	Mono_CD14_FOS+	0.166671666666667
barcode_2612-13-1	Mono_CD14_FOS+	0.166471666666667
barcode_2633-13-1	Mono_FCGR3A	0.165531666666667
barcode_2644-13-1	MonoInter_CLEC10A	0.187858333333333
barcode_2706-13-1	Mono_IL1B	0.19269
barcode_2727-13-1	Mono_CD14_FOS+	0.146361666666667
barcode_2736-13-1	Mono_CD14_FOS+	0.179933333333333
barcode_2178-13-1	Mono_FCGR3A	0.147441666666667
barcode_2347-13-1	MonoInter_CLEC10A	0.159481666666667
barcode_2350-13-1	Mono_IL1B	0.207181666666667
barcode_2392-13-1	MonoInter_CLEC10A	0.17413
barcode_2618-13-1	Mono_FCGR3A	0.121508333333333
barcode_2192-13-1	Mono_FCGR3A	0.157441666666667
barcode_2220-13-1	Mono_FCGR3A	0.15585
barcode_2273-13-1	Mono_FCGR3A	0.133856666666667
barcode_2733-13-1	Mono_FCGR3A	0.156358333333333
barcode_2753-13-1	MonoInter_CLEC10A	0.13644
barcode_2780-13-1	MonoInter_CXCL10	0.168053333333333
barcode_2790-13-1	MonoInter_CLEC10A	0.184316666666667
barcode_2882-13-1	MonoInter_CXCL10	0.167296666666667
barcode_3154-13-1	MonoInter_CLEC10A	0.135591666666667
barcode_3326-13-1	MonoInter_CLEC10A	0.135676666666667
barcode_3425-13-1	MonoInter_CXCL10	0.170353333333333
barcode_3488-13-1	Mono_FCGR3A	0.141098333333333
barcode_3591-13-1	MonoInter_CLEC10A	0.151391666666667
barcode_3487-13-1	MonoInter_CXCL10	0.189533333333333
barcode_3579-13-1	MonoInter_CXCL10	0.183255
barcode_3349-13-1	Mono_FCGR3A	0.0882633333333334
barcode_2883-13-1	MonoInter_CLEC10A	0.099725
barcode_2905-13-1	Mono_IL1B	0.184031666666667
barcode_2991-13-1	MonoInter_CLEC10A	0.12331
barcode_3071-13-1	Mono_CD14_FOS+	0.114921666666667
barcode_3333-13-1	Mono_CD14_FOS+	0.138356666666667
barcode_3334-13-1	Mono_CD14_FOS+	0.1618
barcode_3344-13-1	Mono_CD14_FOS+	0.146801666666667
barcode_3713-13-1	Mono_FCGR3A	0.110586666666667
barcode_3682-13-1	MonoInter_CXCL10	0.167931666666667
barcode_2793-13-1	Mono_CD14_FOS+	0.16858
barcode_2975-13-1	Mono_CD14_FOS+	0.182878333333333
barcode_3009-13-1	Mono_IL1B	0.169031666666667
barcode_3073-13-1	Mono_CD14_FOS+	0.158038333333333
barcode_3218-13-1	Mono_CD14_FOS+	0.168246666666667
barcode_3252-13-1	MonoInter_CLEC10A	0.13983
barcode_3254-13-1	MonoInter_CXCL10	0.209446666666667
barcode_3297-13-1	Mono_CD14_FOS+	0.150046666666667
barcode_3335-13-1	Mono_CD14_FOS+	0.160428333333333
barcode_3409-13-1	Mono_IL1B	0.197351666666667
barcode_3428-13-1	Mono_IL1B	0.173921666666667
barcode_3497-13-1	Mono_CD14_FOS+	0.153386666666667
barcode_3518-13-1	Mono_IL1B	0.202238333333333
barcode_3533-13-1	Mono_CD14_FOS+	0.154468333333333
barcode_3550-13-1	Mono_CD14_FOS+	0.153121666666667
barcode_3734-13-1	Mono_FCGR3A	0.11895
barcode_2783-13-1	MonoInter_CXCL10	0.14004
barcode_2849-13-1	Mono_FCGR3A	0.135231666666667
barcode_2942-13-1	Mono_FCGR3A	0.157596666666667
barcode_2976-13-1	MonoInter_CLEC10A	0.161193333333333
barcode_3018-13-1	Mono_CD14_FOS-	0.15351
barcode_3191-13-1	Mono_FCGR3A	0.151361666666667
barcode_3551-13-1	MonoInter_CLEC10A	0.144925
barcode_3586-13-1	Mono_FCGR3A	0.151945
barcode_3664-13-1	Mono_FCGR3A	0.152023333333333
barcode_3717-13-1	Mono_FCGR3A	0.120031666666667
barcode_3773-13-1	MonoInter_CLEC10A	0.141556666666667
barcode_3619-13-1	Mono_FCGR3A	0.146281666666667
barcode_42199-14-1	MonoInter_CLEC10A	0.169583333333333
barcode_42631-14-1	MonoInter_CLEC10A	0.153625
barcode_42659-14-1	MonoInter_CLEC10A	0.157698333333333
barcode_42692-14-1	MonoInter_CLEC10A	0.146108333333333
barcode_42853-14-1	MonoInter_CLEC10A	0.161848333333333
barcode_42878-14-1	MonoInter_CLEC10A	0.17438
barcode_43061-14-1	MonoInter_CLEC10A	0.13694
barcode_43107-14-1	MonoInter_CLEC10A	0.132711666666667
barcode_42174-14-1	MonoInter_CLEC10A	0.115753333333333
barcode_42287-14-1	MonoInter_CLEC10A	0.14081
barcode_42497-14-1	MonoInter_CLEC10A	0.088195
barcode_42498-14-1	MonoInter_CLEC10A	0.109728333333333
barcode_42513-14-1	MonoInter_CLEC10A	0.0918233333333334
barcode_42515-14-1	MonoInter_CLEC10A	0.101491666666667
barcode_42282-14-1	Mono_CD14_FOS+	0.172251666666667
barcode_42102-14-1	Mono_FCGR3A	0.166145
barcode_42111-14-1	MonoInter_CLEC10A	0.192756666666667
barcode_42325-14-1	MonoInter_CLEC10A	0.182995
barcode_42420-14-1	MonoInter_CXCL10	0.190438333333333
barcode_42454-14-1	MonoInter_CLEC10A	0.151866666666667
barcode_42486-14-1	MonoInter_CLEC10A	0.161948333333333
barcode_42528-14-1	MonoInter_CLEC10A	0.158701666666667
barcode_43158-14-1	MonoInter_CLEC10A	0.172055
barcode_42398-14-1	MonoInter_CLEC10A	0.114083333333333
barcode_42619-14-1	Mono_IL1B	0.164368333333333
barcode_42654-14-1	Mono_CD14_FOS+	0.169583333333333
barcode_42686-14-1	Mono_CD14_FOS+	0.191523333333333
barcode_42708-14-1	Mono_IL1B	0.161905
barcode_42823-14-1	Mono_IL1B	0.186871666666667
barcode_42867-14-1	MonoInter_CXCL10	0.133438333333333
barcode_42928-14-1	Mono_CD14_FOS+	0.189673333333333
barcode_43003-14-1	Mono_CD14_FOS+	0.15544
barcode_43112-14-1	Mono_CD14_FOS+	0.183053333333333
barcode_42431-14-1	MonoInter_CLEC10A	0.16268
barcode_42471-14-1	MonoInter_CXCL10	0.160065
barcode_42572-14-1	Mono_IL1B	0.180935
barcode_42641-14-1	Mono_FCGR3A	0.128505
barcode_42697-14-1	MonoInter_CLEC10A	0.168613333333333
barcode_42789-14-1	MonoInter_CLEC10A	0.163593333333333
barcode_43030-14-1	MonoInter_CLEC10A	0.158645
barcode_43212-14-1	MonoInter_CLEC10A	0.151516666666667
barcode_43213-14-1	MonoInter_CLEC10A	0.1668
barcode_43218-14-1	MonoInter_CLEC10A	0.165258333333333
barcode_42062-14-1	Mono_FCGR3A	0.142403333333333
barcode_42610-14-1	Mono_FCGR3A	0.1604
barcode_42963-14-1	Mono_FCGR3A	0.0918600000000001
barcode_43125-14-1	MonoInter_CLEC10A	0.10573
barcode_43372-14-1	MonoInter_CLEC10A	0.130061666666667
barcode_43815-14-1	MonoInter_CLEC10A	0.104723333333333
barcode_43869-14-1	MonoInter_CLEC10A	0.172073333333333
barcode_43636-14-1	MonoInter_CLEC10A	0.100511666666667
barcode_43763-14-1	MonoInter_CLEC10A	0.09587
barcode_43804-14-1	MonoInter_CLEC10A	0.102648333333333
barcode_43529-14-1	MonoInter_CLEC10A	0.192418333333333
barcode_43645-14-1	Mono_FCGR3A	0.148923333333333
barcode_43759-14-1	Mono_FCGR3A	0.159116666666667
barcode_43787-14-1	Mono_CD14_FOS+	0.181156666666667
barcode_43803-14-1	MonoInter_CLEC10A	0.161725
barcode_43838-14-1	MonoInter_CLEC10A	0.142436666666667
barcode_43638-14-1	MonoInter_CLEC10A	0.165828333333333
barcode_43770-14-1	MonoInter_CLEC10A	0.160161666666667
barcode_43415-14-1	MonoInter_CLEC10A	0.106821666666667
barcode_44262-14-1	MonoInter_CLEC10A	0.145291666666667
barcode_44553-14-1	MonoInter_CLEC10A	0.146506666666667
barcode_44586-14-1	MonoInter_CLEC10A	0.151258333333333
barcode_44606-14-1	MonoInter_CLEC10A	0.125586666666667
barcode_44363-14-1	MonoInter_CLEC10A	0.115923333333333
barcode_44168-14-1	MonoInter_CLEC10A	0.176443333333333
barcode_44255-14-1	MonoInter_CLEC10A	0.113361666666667
barcode_44113-14-1	Mono_FCGR3A	0.165831666666667
barcode_44464-14-1	Mono_CD14_FOS+	0.170171666666667
barcode_44471-14-1	Mono_IL1B	0.177041666666667
barcode_44287-14-1	MonoInter_CLEC10A	0.163211666666667
barcode_44288-14-1	MonoInter_CLEC10A	0.130973333333333
barcode_44337-14-1	MonoInter_CLEC10A	0.160035
barcode_44649-14-1	MonoInter_CXCL10	0.17651
barcode_44286-14-1	MonoInter_CLEC10A	0.123016666666667
barcode_44530-14-1	MonoInter_CLEC10A	0.107196666666667
AACCGCGTCTGTCTCG-1_8-0-2	Mono_IL1B	0.189433333333333
ACACTGAGTATAGTAG-1_8-0-2	Mono_IL1B	0.221713333333333
ACAGCCGCAATGAATG-1_8-0-2	Mono_FCGR3A	0.208213333333333
AGAGCGATCACTCCTG-1_8-0-2	Mono_FCGR3A	0.195538333333333
AGATCTGCAGCGAACA-1_8-0-2	Mono_IL1B	0.246115
AGGGAGTCACGTTGGC-1_8-0-2	Mono_IL1B	0.138138333333333
AGGGTGAAGTGTACGG-1_8-0-2	Mono_IL1B	0.168148333333333
CCCATACGTCCAGTAT-1_8-0-2	Mono_FCGR3A	0.152841666666667
CCTAGCTCAGGTTTCA-1_8-0-2	Mono_IL1B	0.210331666666667
CGCTTCATCCAAAGTC-1_8-0-2	Mono_FCGR3A	0.247871666666667
CGGGTCAAGTCCCACG-1_8-0-2	Mono_IL1B	0.21172
CGTCACTCATTCTTAC-1_8-0-2	Mono_FCGR3A	0.220206666666667
CGTTCTGCAATACGCT-1_8-0-2	Mono_FCGR3A	0.19417
CTAGAGTTCTGGTATG-1_8-0-2	Mono_IL1B	0.212381666666667
CTGAAGTGTTGCGTTA-1_8-0-2	Mono_FCGR3A	0.204223333333333
CTGCCTAGTCTTCTCG-1_8-0-2	Mono_IL1B	0.19631
GAATGAAAGCCACCTG-1_8-0-2	Mono_FCGR3A	0.165555
GAGTCCGAGCTGAAAT-1_8-0-2	Mono_IL1B	0.228268333333333
GATCGATGTATCGCAT-1_8-0-2	Mono_IL1B	0.15008
GCAGTTAGTCAAACTC-1_8-0-2	Mono_FCGR3A	0.185328333333333
GCTCTGTGTGGTAACG-1_8-0-2	Mono_FCGR3A	0.167638333333333
GGAATAAAGACGCACA-1_8-0-2	Mono_IL1B	0.213375
GGGAATGAGATGGCGT-1_8-0-2	Mono_FCGR3A	0.191815
GTACTTTAGATGTGTA-1_8-0-2	Mono_FCGR3A	0.189551666666667
GTCACGGAGCCAGTTT-1_8-0-2	Mono_FCGR3A	0.214006666666667
GTGAAGGTCTCATTCA-1_8-0-2	Mono_FCGR3A	0.179456666666667
GTGTTAGTCGCCTGAG-1_8-0-2	Mono_FCGR3A	0.19899
GTTTCTACAAGCTGGA-1_8-0-2	MonoInter_CLEC10A	0.118013333333333
TAAGAGACACCACCAG-1_8-0-2	Mono_FCGR3A	0.167328333333333
TAAGCGTGTTGATTCG-1_8-0-2	Mono_FCGR3A	0.20609
TAGGCATGTAATAGCA-1_8-0-2	Mono_IL1B	0.216988333333333
TATGCCCAGTACGATA-1_8-0-2	Mono_FCGR3A	0.152473333333333
TCAACGACAGACTCGC-1_8-0-2	Mono_FCGR3A	0.165906666666667
TCGTACCAGACTTTCG-1_8-0-2	Mono_IL1B	0.213798333333333
TCTGGAAAGAGTAATC-1_8-0-2	Mono_IL1B	0.232923333333333
TGAGCCGCAATTGCTG-1_8-0-2	Mono_IL1B	0.209546666666667
TGCCCTAGTATAGGTA-1_8-0-2	Mono_FCGR3A	0.197521666666667
TGCTGCTCAGGAATCG-1_8-0-2	Mono_IL1B	0.21493
TGGACGCAGGAATCGC-1_8-0-2	Mono_IL1B	0.221228333333333
TGTGTTTGTCAACATC-1_8-0-2	Mono_IL1B	0.175213333333333
TTCTCCTCAATCTGCA-1_8-0-2	Mono_FCGR3A	0.234735
ACCCACTGTTCCCTTG-1_1-1-2	MonoInter_CLEC10A	0.188286666666667
AGCATACAGTACGCCC-1_1-1-2	MonoInter_CXCL10	0.184208333333333
CATTCGCGTTGATTCG-1_1-1-2	MonoInter_CLEC10A	0.154176666666667
CTAAGACTCCCAACGG-1_1-1-2	MonoInter_CXCL10	0.251143333333333
CTACCCACACTATCTT-1_1-1-2	MonoInter_CXCL10	0.199043333333333
GAAACTCTCAAACAAG-1_1-1-2	MonoInter_CLEC10A	0.194235
GAATGAAAGAGTCTGG-1_1-1-2	MonoInter_CXCL10	0.236395
TACTTGTCACATGGGA-1_1-1-2	Mono_IL1B	0.249381666666667
TCAGCTCGTAGTACCT-1_1-1-2	MonoInter_CLEC10A	0.0986666666666667
CACCACTCACACCGAC-1_9-2-2	MonoInter_CLEC10A	0.199491666666667
CATCGAATCGGGAGTA-1_9-2-2	MonoInter_CXCL10	0.162641666666667
GGGAGATGTGAGTATA-1_9-2-2	MonoInter_CXCL10	0.197178333333333
GTAACGTTCCCAGGTG-1_9-2-2	MonoInter_CXCL10	0.22042
GTACTTTAGCGATAGC-1_9-2-2	Mono_IL1B	0.217195
TAGACCATCTTTAGTC-1_9-2-2	Mono_IL1B	0.188866666666667
TGTCCCACAAGGTGTG-1_9-2-2	Mono_FCGR3A	0.178065
TGTGTTTTCAGGATCT-1_9-2-2	Mono_IL1B	0.16291
ACCGTAAAGTAACCCT-1_7-3-2	Mono_IL1B	0.217778333333333
ATCATGGTCAAAGACA-1_7-3-2	Mono_FCGR3A	0.22387
CACATTTAGGAATTAC-1_7-3-2	Mono_IL1B	0.194343333333333
CTCTACGGTGAGCGAT-1_7-3-2	Mono_IL1B	0.192798333333333
CTTAACTGTTAAGTAG-1_7-3-2	Mono_FCGR3A	0.137713333333333
GAAGCAGAGGTGTGGT-1_7-3-2	Mono_IL1B	0.213203333333333
GACCAATGTGCGATAG-1_7-3-2	Mono_IL1B	0.222798333333333
TCTTTCCGTTGTGGCC-1_7-3-2	Mono_IL1B	0.197646666666667
TGTGGTATCCTTCAAT-1_7-3-2	Mono_FCGR3A	0.186131666666667
AATCCAGAGGACACCA-1_4-4-2	Mono_IL1B	0.233288333333333
ACTTACTCAGCGAACA-1_4-4-2	Mono_FCGR3A	0.168243333333333
AGTGGGAAGGATGGTC-1_4-4-2	MonoInter_CXCL10	0.213356666666667
GCTGCAGAGAGAGCTC-1_4-4-2	Mono_FCGR3A	0.168796666666667
GTACGTAGTAGATTAG-1_4-4-2	MonoInter_CXCL10	0.230878333333333
TCATTACCAGATGGCA-1_4-4-2	Mono_FCGR3A	0.215818333333333
AAACGGGGTAAGCACG-1_5-5-2	Mono_IL1B	0.200745
AACTGGTTCTGTCTCG-1_5-5-2	Mono_FCGR3A	0.195031666666667
CAGCGACTCAACCATG-1_5-5-2	Mono_FCGR3A	0.15252
CATCAAGAGCGATTCT-1_5-5-2	Mono_CD14_FOS+	0.178251666666667
CATGACATCATCATTC-1_5-5-2	Mono_FCGR3A	0.183166666666667
CCCTCCTTCAAGGCTT-1_5-5-2	Mono_IL1B	0.159603333333333
CTCAGAAAGATAGCAT-1_5-5-2	Mono_IL1B	0.169653333333333
CTGAAACCATCGTCGG-1_5-5-2	Mono_FCGR3A	0.192923333333333
CTGCCTAGTAGCGCTC-1_5-5-2	Mono_FCGR3A	0.15353
GGAAAGCGTTTAAGCC-1_5-5-2	Mono_IL1B	0.206416666666667
GGACAAGGTCTAGTCA-1_5-5-2	MonoInter_CXCL10	0.181126666666667
GTAGTCACAGTCGATT-1_5-5-2	Mono_CD14_FOS-	0.132095
GTTCGGGAGCTGAACG-1_5-5-2	Mono_IL1B	0.184151666666667
TCGGGACCAGCCAGAA-1_5-5-2	Mono_IL1B	0.197378333333333
TCTGGAACATCGGGTC-1_5-5-2	Mono_FCGR3A	0.197948333333333
AGCCTAAGTGCACCAC-1_3-6-2	Mono_FCGR3A	0.204508333333333
ATGCGATAGAAGGCCT-1_3-6-2	MonoInter_CXCL10	0.228421666666667
CAAGAAAAGGAACTGC-1_3-6-2	MonoInter_CXCL10	0.190316666666667
CAGCAGCAGCCGATTT-1_3-6-2	MonoInter_CXCL10	0.198485
GATGAAATCTTACCTA-1_3-6-2	MonoInter_CXCL10	0.175705
GTCACGGTCAGAGACG-1_3-6-2	Mono_IL1B	0.191996666666667
TGAGGGAAGATCCTGT-1_3-6-2	Mono_IL1B	0.234151666666667
TGCCCATTCGTAGGTT-1_3-6-2	MonoInter_CXCL10	0.233558333333333
AGCCTAAGTACGACCC-1_10-8-2	MonoInter_CLEC10A	0.0835399999999999
ATCCGAAGTAGAGCTG-1_10-8-2	MonoInter_CXCL10	0.155726666666667
CCAATCCCAGGGTACA-1_10-8-2	Mono_FCGR3A	0.216008333333333
CCCATACCAAGGGTCA-1_10-8-2	MonoInter_CXCL10	0.164505
CGAGCCACAGTTCATG-1_10-8-2	Mono_FCGR3A	0.192338333333333
CGATGGCAGGAACTGC-1_10-8-2	MonoInter_CXCL10	0.246283333333333
CTACATTGTCTAACGT-1_10-8-2	Mono_CD14_FOS-	0.130366666666667
CTCGGAGCAGCCTGTG-1_10-8-2	Mono_IL1B	0.21901
CTCGTCAAGCTAGTTC-1_10-8-2	Mono_IL1B	0.251156666666667
CTTAACTAGTCAATAG-1_10-8-2	Mono_IL1B	0.217285
GACCTGGGTTGATTCG-1_10-8-2	Mono_IL1B	0.203133333333333
GCAGCCAAGCGATGAC-1_10-8-2	MonoInter_CXCL10	0.233611666666667
GCATACAGTTAGAACA-1_10-8-2	Mono_FCGR3A	0.168033333333333
GCATGCGCAGGTCTCG-1_10-8-2	Mono_FCGR3A	0.23811
GCTTCCACATACGCCG-1_10-8-2	Mono_IL1B	0.207115
GGACGTCAGGTTACCT-1_10-8-2	MonoInter_CXCL10	0.189305
GGCGTGTAGACCTAGG-1_10-8-2	Mono_IL1B	0.23965
GGGCACTCATTCTCAT-1_10-8-2	MonoInter_CXCL10	0.168488333333333
GGTATTGGTATCGCAT-1_10-8-2	Mono_CD14_FOS-	0.140008333333333
GTTTCTATCGTACCGG-1_10-8-2	MonoInter_CXCL10	0.188418333333333
TAGTGGTCAAGACACG-1_10-8-2	MonoInter_CXCL10	0.158881666666667
TCAGCTCTCTCTTGAT-1_10-8-2	MonoInter_CXCL10	0.161996666666667
TGCCCATTCACATGCA-1_10-8-2	MonoInter_CXCL10	0.262548333333333
TTGGCAAGTGCACCAC-1_10-8-2	Mono_IL1B	0.242531666666667
ACATCAGAGCCGGTAA-1_2-9-2	Mono_IL1B	0.209645
ACATCAGCAGGGAGAG-1_2-9-2	Mono_IL1B	0.210431666666667
ACTGATGCACATGACT-1_2-9-2	MonoInter_CLEC10A	0.156408333333333
AGATCTGCATACCATG-1_2-9-2	Mono_IL1B	0.212871666666667
AGCTCCTCAATGGTCT-1_2-9-2	Mono_IL1B	0.180975
ATTACTCCACTTGGAT-1_2-9-2	MonoInter_CLEC10A	0.104591666666667
ATTACTCTCTCGTTTA-1_2-9-2	Mono_IL1B	0.247878333333333
ATTGGACCATTCTTAC-1_2-9-2	Mono_IL1B	0.209018333333333
CAAGAAAGTACATCCA-1_2-9-2	Mono_IL1B	0.226318333333333
CACCAGGTCTTACCGC-1_2-9-2	Mono_IL1B	0.18712
CATCAGATCCGAGCCA-1_2-9-2	Mono_IL1B	0.194493333333333
CCGGGATCAGGATTGG-1_2-9-2	MonoInter_CXCL10	0.19541
CCGGGATTCCCAGGTG-1_2-9-2	MonoInter_CLEC10A	0.100426666666667
CCTTCCCCAAAGGTGC-1_2-9-2	Mono_IL1B	0.194631666666667
CGAATGTCAGGTTTCA-1_2-9-2	Mono_IL1B	0.25005
CGATGGCCAGCATACT-1_2-9-2	Mono_IL1B	0.212251666666667
CGATTGAGTATCACCA-1_2-9-2	MonoInter_CLEC10A	0.22769
CTCGAAAGTGCGATAG-1_2-9-2	MonoInter_CLEC10A	0.167946666666667
GAACCTACAGCGTTCG-1_2-9-2	Mono_IL1B	0.190498333333333
GACGGCTTCGTGGTCG-1_2-9-2	Mono_IL1B	0.239398333333333
GACGTTACACTGCCAG-1_2-9-2	Mono_IL1B	0.221113333333333
GATCGTAAGTGCAAGC-1_2-9-2	Mono_IL1B	0.205746666666667
GCATGATAGGCAATTA-1_2-9-2	Mono_IL1B	0.203558333333333
GCGACCAGTCTGATTG-1_2-9-2	Mono_IL1B	0.233368333333333
GCGCCAAAGAGGTAGA-1_2-9-2	MonoInter_CXCL10	0.181738333333333
GGACAGAGTTAAGATG-1_2-9-2	Mono_IL1B	0.261146666666667
GGGCATCGTACAAGTA-1_2-9-2	MonoInter_CLEC10A	0.18788
TCAACGACAGTGACAG-1_2-9-2	MonoInter_CXCL10	0.218286666666667
TCAGGATTCAACGGGA-1_2-9-2	Mono_IL1B	0.199931666666667
TCGGTAAAGAGTAATC-1_2-9-2	Mono_IL1B	0.233268333333333
TGACGGCCATATGCTG-1_2-9-2	Mono_IL1B	0.220708333333333
TTTGCGCAGACTTTCG-1_2-9-2	MonoInter_CXCL10	0.211943333333333
ACCAGTATCGTCACGG-1_11-10-2	Mono_FCGR3A	0.142223333333333
CCTATTATCTGCGGCA-1_11-10-2	Mono_FCGR3A	0.168866666666667
CGGCTAGTCAGCTTAG-1_11-10-2	Mono_FCGR3A	0.188755
GGAACTTAGTCCGTAT-1_11-10-2	Mono_FCGR3A	0.177985
TCGGGACCACACTGCG-1_11-10-2	MonoInter_CLEC10A	0.17346
TGACTTTGTTCAACCA-1_11-10-2	Mono_FCGR3A	0.178706666666667
P2_2_ACTGCTCGTAGGACAC-0-3	Mono_IL1B	0.197181666666667
P2_2_ACTTACTAGGTGATTA-0-3	Mono_IL1B	0.178651666666667
P2_2_ATAACGCCACTCAGGC-0-3	Mono_IL1B	0.161211666666667
P2_2_ATTGGTGGTTTGCATG-0-3	Mono_IL1B	0.203918333333333
P2_2_CAAGAAAGTTCGAATC-0-3	Mono_IL1B	0.195398333333333
P2_2_CAGTAACCATTGAGCT-0-3	Mono_IL1B	0.21712
P2_2_GCTTCCATCGGCGGTT-0-3	Mono_IL1B	0.20659
P2_2_GGACGTCTCACTTATC-0-3	Mono_IL1B	0.208805
P2_2_GTCCTCAGTCTCCCTA-0-3	Mono_IL1B	0.226293333333333
P2_2_TAAGTGCCATGAGCGA-0-3	Mono_IL1B	0.190705
P2_2_TTCGAAGGTGTGAAAT-0-3	Mono_IL1B	0.192208333333333
P2_3_CTCGGGAAGTTACGGG-0-3	Mono_IL1B	0.154871666666667
P2_3_TGCCAAAAGTACTTGC-0-3	MonoInter_CLEC10A	0.175348333333333
P2_3_TTGACTTAGTGTACTC-0-3	Mono_IL1B	0.188413333333333
P2_5_TAAGTGCGTAGGGACT-0-3	Mono_IL1B	0.178133333333333
P2_7_CGCTATCAGCCAGGAT-0-3	Mono_IL1B	0.206886666666667
P2_7_TTCTCCTTCAGGTTCA-0-3	Mono_IL1B	0.189793333333333
P2_2_CGTGAGCTCATCTGTT-0-3	Mono_CD14_FOS-	0.105973333333333
P2_1_ATCATGGTCATCGATG-0-3	Mono_IL1B	0.215086666666667
P2_1_CGCTTCACAAACTGCT-0-3	Mono_IL1B	0.206153333333333
P2_1_CTCGGGAGTTGATTGC-0-3	Mono_IL1B	0.20599
P2_1_GATCTAGGTAAACCTC-0-3	Mono_IL1B	0.24867
P2_1_GTGCGGTTCCTTAATC-0-3	Mono_IL1B	0.229363333333333
P2_2_AAACGGGTCGGTGTCG-0-3	Mono_IL1B	0.213113333333333
P2_2_AAAGCAAAGTGTACCT-0-3	Mono_IL1B	0.263656666666667
P2_2_AACGTTGCACCCAGTG-0-3	Mono_IL1B	0.245618333333333
P2_2_AACTTTCCAAGGGTCA-0-3	Mono_IL1B	0.21397
P2_2_AAGTCTGTCTTACCTA-0-3	Mono_IL1B	0.230731666666667
P2_2_AATCCAGCATACTACG-0-3	Mono_IL1B	0.241138333333333
P2_2_ACACCAACATCCAACA-0-3	Mono_IL1B	0.222143333333333
P2_2_ACCCACTTCGGCGGTT-0-3	Mono_IL1B	0.155331666666667
P2_2_ACGAGCCGTCGCTTCT-0-3	Mono_IL1B	0.248796666666667
P2_2_ACGCCAGTCCACGAAT-0-3	Mono_IL1B	0.185371666666667
P2_2_ACGGAGACACCACGTG-0-3	Mono_IL1B	0.258106666666667
P2_2_ACTTACTCAGGTCGTC-0-3	Mono_IL1B	0.197361666666667
P2_2_ACTTACTCATATACGC-0-3	Mono_IL1B	0.22346
P2_2_ACTTGTTGTGTTGAGG-0-3	Mono_IL1B	0.22139
P2_2_ACTTGTTTCAAACGGG-0-3	Mono_IL1B	0.211878333333333
P2_2_AGATTGCAGAGCCCAA-0-3	Mono_IL1B	0.245513333333333
P2_2_AGCTCTCCAGGCAGTA-0-3	Mono_IL1B	0.183303333333333
P2_2_AGCTTGACACAGTCGC-0-3	Mono_IL1B	0.245378333333333
P2_2_AGGGATGAGTGCGTGA-0-3	Mono_IL1B	0.25372
P2_2_ATCGAGTAGCAGGCTA-0-3	Mono_IL1B	0.23696
P2_2_ATGGGAGAGAGAACAG-0-3	MonoInter_CXCL10	0.192546666666667
P2_2_CAAGTTGCACTTACGA-0-3	Mono_IL1B	0.233715
P2_2_CACAGGCAGTGCGATG-0-3	Mono_IL1B	0.236711666666667
P2_2_CACCTTGGTTAGTGGG-0-3	Mono_IL1B	0.209158333333333
P2_2_CAGTAACGTCTTGCGG-0-3	Mono_IL1B	0.219253333333333
P2_2_CATATTCAGAGACTAT-0-3	Mono_IL1B	0.224635
P2_2_CATCAAGAGAGACTTA-0-3	Mono_IL1B	0.198638333333333
P2_2_CATCAAGTCACAACGT-0-3	Mono_IL1B	0.205451666666667
P2_2_CATCCACCACAACGTT-0-3	Mono_IL1B	0.18591
P2_2_CATGCCTGTTCGGCAC-0-3	Mono_IL1B	0.224543333333333
P2_2_CCACTACTCGCTAGCG-0-3	Mono_IL1B	0.214685
P2_2_CCCAGTTAGTGTCTCA-0-3	Mono_IL1B	0.219908333333333
P2_2_CCCAGTTCACTGTTAG-0-3	Mono_IL1B	0.204026666666667
P2_2_CCCTCCTAGAACAATC-0-3	Mono_IL1B	0.193051666666667
P2_2_CCTACACGTACCTACA-0-3	Mono_IL1B	0.229451666666667
P2_2_CCTATTACAGAGCCAA-0-3	Mono_IL1B	0.221513333333333
P2_2_CCTTCCCGTACCGAGA-0-3	Mono_IL1B	0.204121666666667
P2_2_CCTTTCTGTGGGTATG-0-3	Mono_IL1B	0.212103333333333
P2_2_CGAATGTAGAGTGAGA-0-3	Mono_IL1B	0.206825
P2_2_CGACCTTCACTCTGTC-0-3	Mono_IL1B	0.208321666666667
P2_2_CGAGAAGCAGTGAGTG-0-3	Mono_IL1B	0.224968333333333
P2_2_CGAGAAGTCGCCATAA-0-3	MonoInter_CXCL10	0.267536666666667
P2_2_CGATTGACATTGAGCT-0-3	Mono_IL1B	0.238703333333333
P2_2_CGCGTTTGTCAGATAA-0-3	Mono_IL1B	0.222005
P2_2_CGCTATCGTCTAGGTT-0-3	Mono_IL1B	0.231575
P2_2_CGCTATCTCACTCTTA-0-3	Mono_IL1B	0.228148333333333
P2_2_CGGACACTCTATCCCG-0-3	Mono_IL1B	0.195376666666667
P2_2_CGTAGGCAGCTCCTCT-0-3	Mono_IL1B	0.195615
P2_2_CGTTGGGGTCAAGCGA-0-3	Mono_IL1B	0.21971
P2_2_CTAACTTAGAGTGAGA-0-3	Mono_IL1B	0.207466666666667
P2_2_CTACGTCAGTAGTGCG-0-3	MonoInter_CXCL10	0.25976
P2_2_CTCTACGGTTCTGGTA-0-3	Mono_IL1B	0.210415
P2_2_CTTAGGAGTCTGGAGA-0-3	Mono_IL1B	0.240996666666667
P2_2_CTTAGGATCTACTTAC-0-3	Mono_IL1B	0.194135
P2_2_GAAATGAGTGTTGGGA-0-3	Mono_IL1B	0.182055
P2_2_GAATAAGGTCGCTTTC-0-3	MonoInter_CXCL10	0.24535
P2_2_GAATAAGTCGGCTTGG-0-3	Mono_IL1B	0.206658333333333
P2_2_GACAGAGCACGGACAA-0-3	Mono_IL1B	0.212168333333333
P2_2_GACGGCTTCTGGTATG-0-3	Mono_IL1B	0.21735
P2_2_GACTAACAGAGTAATC-0-3	Mono_IL1B	0.20384
P2_2_GATTCAGCACGAAGCA-0-3	Mono_IL1B	0.2637
P2_2_GCATGATCAGCCAGAA-0-3	Mono_IL1B	0.210146666666667
P2_2_GCCAAATAGATATGCA-0-3	Mono_IL1B	0.261278333333333
P2_2_GCTCTGTAGTAGGCCA-0-3	Mono_IL1B	0.214433333333333
P2_2_GGAACTTCACCGATAT-0-3	Mono_IL1B	0.222095
P2_2_GGACAAGCATACAGCT-0-3	Mono_IL1B	0.224348333333333
P2_2_GGACAAGTCCTTGACC-0-3	Mono_IL1B	0.234726666666667
P2_2_GGACATTCACATCCGG-0-3	Mono_IL1B	0.254226666666667
P2_2_GGAGCAAGTAAGGATT-0-3	Mono_IL1B	0.24225
P2_2_GGCAATTTCCGCTGTT-0-3	Mono_IL1B	0.244813333333333
P2_2_GGCCGATGTGACTACT-0-3	Mono_IL1B	0.201923333333333
P2_2_GGCTGGTAGGTAGCTG-0-3	Mono_IL1B	0.221878333333333
P2_2_GGGCACTGTGGTCCGT-0-3	Mono_IL1B	0.23639
P2_2_GGGTCTGAGCTAAGAT-0-3	Mono_IL1B	0.220895
P2_2_GGTGAAGCACACTGCG-0-3	Mono_IL1B	0.251233333333333
P2_2_GGTGTTATCATGTGGT-0-3	Mono_IL1B	0.226556666666667
P2_2_GTACTTTAGAGTCGGT-0-3	Mono_IL1B	0.182798333333333
P2_2_GTATTCTGTCACACGC-0-3	Mono_IL1B	0.235901666666667
P2_2_GTGCATAAGCAGGCTA-0-3	Mono_IL1B	0.252511666666667
P2_2_GTTAAGCCAGCATGAG-0-3	Mono_IL1B	0.196423333333333
P2_2_GTTTCTATCCAGAAGG-0-3	Mono_IL1B	0.213023333333333
P2_2_GTTTCTATCCCACTTG-0-3	Mono_IL1B	0.26545
P2_2_TACACGACATGCTGGC-0-3	Mono_IL1B	0.177215
P2_2_TACCTTAGTTCCTCCA-0-3	Mono_IL1B	0.268876666666667
P2_2_TAGAGCTTCTGATACG-0-3	Mono_IL1B	0.203223333333333
P2_2_TATTACCAGCTGCGAA-0-3	Mono_IL1B	0.230545
P2_2_TATTACCCATCTCCCA-0-3	Mono_IL1B	0.247458333333333
P2_2_TCAATCTAGTATCTCG-0-3	Mono_IL1B	0.271586666666667
P2_2_TCAGGATCAAGTAATG-0-3	Mono_IL1B	0.226683333333333
P2_2_TCAGGATGTCTCCCTA-0-3	Mono_IL1B	0.223691666666667
P2_2_TCAGGTATCCGAGCCA-0-3	Mono_IL1B	0.216821666666667
P2_2_TCATTTGAGGGTCGAT-0-3	Mono_IL1B	0.216541666666667
P2_2_TCCACACCATGTTCCC-0-3	Mono_IL1B	0.273271666666667
P2_2_TCGCGAGAGCAGATCG-0-3	Mono_IL1B	0.274205
P2_2_TGACTAGCATGCAATC-0-3	Mono_IL1B	0.207576666666667
P2_2_TGAGCATTCTGTTTGT-0-3	Mono_IL1B	0.186956666666667
P2_2_TGGTTAGCAAGCTGAG-0-3	Mono_IL1B	0.245488333333333
P2_2_TGTATTCAGAAGGTTT-0-3	Mono_IL1B	0.173308333333333
P2_2_TGTATTCCAGACAAGC-0-3	Mono_IL1B	0.235535
P2_2_TGTCCCACAAGCTGTT-0-3	Mono_IL1B	0.22912
P2_2_TGTGGTATCGTGGTCG-0-3	Mono_IL1B	0.237215
P2_2_TGTTCCGCAGTCGTGC-0-3	Mono_IL1B	0.1828
P2_2_TTAGGACAGCACACAG-0-3	Mono_IL1B	0.232206666666667
P2_2_TTAGGCATCCAAAGTC-0-3	Mono_IL1B	0.190988333333333
P2_2_TTGCCGTCACTGAAGG-0-3	Mono_IL1B	0.21992
P2_2_TTTCCTCCACGCCAGT-0-3	Mono_IL1B	0.273991666666667
P2_2_TTTGTCAGTGAAAGAG-0-3	Mono_IL1B	0.203243333333333
P2_3_AAAGCAACAAGGACTG-0-3	Mono_IL1B	0.207965
P2_3_AACACGTCACTATCTT-0-3	Mono_IL1B	0.206468333333333
P2_3_AACTCAGTCCTTTACA-0-3	Mono_IL1B	0.201325
P2_3_AACTCTTGTATGAATG-0-3	Mono_IL1B	0.187036666666667
P2_3_AATCCAGTCGTCGTTC-0-3	Mono_IL1B	0.214421666666667
P2_3_ACACCAATCCTGTAGA-0-3	Mono_IL1B	0.214968333333333
P2_3_ACACCCTGTAGAGCTG-0-3	Mono_IL1B	0.148678333333333
P2_3_ACACCGGCAGTCGATT-0-3	Mono_IL1B	0.163458333333333
P2_3_ACGATGTCATCACCCT-0-3	Mono_IL1B	0.219226666666667
P2_3_AGGGAGTTCACAATGC-0-3	Mono_IL1B	0.204155
P2_3_AGGGATGTCGTTGACA-0-3	Mono_IL1B	0.22544
P2_3_CACAAACAGTGTTTGC-0-3	Mono_IL1B	0.23326
P2_3_CACAGTAGTCGACTAT-0-3	Mono_IL1B	0.177108333333333
P2_3_CAGCCGACAGTACACT-0-3	Mono_IL1B	0.216898333333333
P2_3_CAGCCGAGTGTGACGA-0-3	Mono_IL1B	0.194595
P2_3_CAGTAACTCCCATTTA-0-3	Mono_IL1B	0.233931666666667
P2_3_CATGCCTAGATCCCAT-0-3	Mono_IL1B	0.182918333333333
P2_3_CCAATCCAGGGATACC-0-3	Mono_IL1B	0.229756666666667
P2_3_CGACTTCAGTCGAGTG-0-3	Mono_IL1B	0.146798333333333
P2_3_CGGTTAAGTATTCTCT-0-3	Mono_IL1B	0.244883333333333
P2_3_CGTGTCTGTAGATTAG-0-3	Mono_IL1B	0.185666666666667
P2_3_CTAATGGTCCAAGTAC-0-3	Mono_IL1B	0.237631666666667
P2_3_CTACACCAGCTTTGGT-0-3	Mono_IL1B	0.219706666666667
P2_3_CTAGAGTTCAACGGCC-0-3	Mono_IL1B	0.223678333333333
P2_3_CTCGTCACATTTCAGG-0-3	Mono_IL1B	0.217406666666667
P2_3_CTGTTTAAGATAGCAT-0-3	Mono_IL1B	0.237263333333333
P2_3_CTTCTCTTCGTACCGG-0-3	Mono_IL1B	0.234535
P2_3_GAAACTCAGGACCACA-0-3	Mono_IL1B	0.218916666666667
P2_3_GAAATGATCCCACTTG-0-3	Mono_IL1B	0.22449
P2_3_GAAGCAGGTCAACATC-0-3	Mono_IL1B	0.212875
P2_3_GAGGTGACAAGCCTAT-0-3	Mono_IL1B	0.235213333333333
P2_3_GAGGTGAGTTCCGTCT-0-3	Mono_IL1B	0.207506666666667
P2_3_GATCGATTCACATAGC-0-3	Mono_IL1B	0.206785
P2_3_GATGAAAGTTCTCATT-0-3	Mono_IL1B	0.204688333333333
P2_3_GATGAGGTCTTTACGT-0-3	Mono_IL1B	0.226183333333333
P2_3_GATTCAGAGCTGAACG-0-3	Mono_IL1B	0.193813333333333
P2_3_GCTGCTTCAGACACTT-0-3	Mono_IL1B	0.167446666666667
P2_3_GCTGCTTGTACGAAAT-0-3	Mono_IL1B	0.21059
P2_3_GGCGACTCAGATGGGT-0-3	Mono_IL1B	0.203475
P2_3_GGGATGATCGTATCAG-0-3	Mono_IL1B	0.195816666666667
P2_3_GTAGGCCGTTAGTGGG-0-3	Mono_IL1B	0.20645
P2_3_GTCGGGTTCATGCTCC-0-3	Mono_IL1B	0.221075
P2_3_GTCGTAAGTGACCAAG-0-3	Mono_IL1B	0.211696666666667
P2_3_GTGCGGTTCGGCTACG-0-3	Mono_IL1B	0.162861666666667
P2_3_GTGCGGTTCGTCTGCT-0-3	Mono_IL1B	0.210783333333333
P2_3_TAAACCGTCTACTCAT-0-3	Mono_IL1B	0.218176666666667
P2_3_TAAGAGACAACCGCCA-0-3	Mono_IL1B	0.20173
P2_3_TACTCGCCACCGCTAG-0-3	Mono_IL1B	0.230476666666667
P2_3_TAGACCAAGATCCTGT-0-3	Mono_IL1B	0.193878333333333
P2_3_TAGGCATTCGATCCCT-0-3	Mono_IL1B	0.221341666666667
P2_3_TCAGCTCTCGAATGCT-0-3	Mono_IL1B	0.228163333333333
P2_3_TCAGGTAAGTAGCGGT-0-3	Mono_IL1B	0.20685
P2_3_TCATTTGCATGGATGG-0-3	Mono_IL1B	0.232756666666667
P2_3_TGACGGCTCTGTCAAG-0-3	Mono_IL1B	0.199138333333333
P2_3_TGATTTCAGGACATTA-0-3	Mono_IL1B	0.202328333333333
P2_3_TGCTACCTCCCAGGTG-0-3	Mono_IL1B	0.160615
P2_3_TGGCTGGTCACCATAG-0-3	Mono_IL1B	0.210245
P2_3_TGGGCGTAGCGTAGTG-0-3	MonoInter_CXCL10	0.230221666666667
P2_3_TGGTTAGTCAAGCCTA-0-3	Mono_IL1B	0.198858333333333
P2_4_TTAGGACAGGCGATAC-0-3	Mono_IL1B	0.225641666666667
P2_5_ACGATGTCATCCGTGG-0-3	Mono_IL1B	0.234115
P2_5_ACTGCTCTCGTGGGAA-0-3	Mono_IL1B	0.257406666666667
P2_5_CACTCCACAACACGCC-0-3	Mono_IL1B	0.181651666666667
P2_5_GGGAGATAGCCCAATT-0-3	Mono_IL1B	0.217733333333333
P2_6_ACTGCTCTCTAACTCT-0-3	Mono_IL1B	0.19198
P2_7_ACGGCCAAGGTGTGGT-0-3	Mono_IL1B	0.19285
P2_7_CACCTTGCATGTTCCC-0-3	Mono_IL1B	0.213478333333333
P2_7_CCTATTAGTGAGGGTT-0-3	Mono_IL1B	0.198703333333333
P2_7_CTCGGGATCCAACCAA-0-3	Mono_IL1B	0.16882
P2_7_CTTCTCTAGGTAAACT-0-3	Mono_IL1B	0.171553333333333
P2_7_TAGTGGTTCATGCATG-0-3	Mono_IL1B	0.207675
P2_7_TTTGGTTAGATAGCAT-0-3	Mono_IL1B	0.177336666666667
P2_3_AGTGAGGAGCACACAG-0-3	Mono_IL1B	0.208601666666667
P2_1_AAAGCAACAAGTCTAC-0-3	Mono_IL1B	0.183351666666667
P2_1_AACGTTGTCGTTGCCT-0-3	Mono_IL1B	0.181988333333333
P2_1_ACAGCTACAGTAGAGC-0-3	Mono_IL1B	0.181053333333333
P2_1_ACGTCAACATAACCTG-0-3	MonoInter_CXCL10	0.177955
P2_1_AGACGTTTCGAATGGG-0-3	Mono_IL1B	0.23236
P2_1_AGCCTAAGTAAGAGGA-0-3	MonoInter_CXCL10	0.193681666666667
P2_1_ATCTACTGTCAGCTAT-0-3	Mono_CD14_FOS-	0.158531666666667
P2_1_ATCTGCCTCGATGAGG-0-3	Mono_IL1B	0.165113333333333
P2_1_CACAAACTCATGTAGC-0-3	Mono_IL1B	0.135418333333333
P2_1_CAGAATCTCTTATCTG-0-3	Mono_IL1B	0.232081666666667
P2_1_CGTTAGACAGACAAGC-0-3	Mono_IL1B	0.159308333333333
P2_1_CTAGAGTCATATGGTC-0-3	Mono_IL1B	0.185225
P2_1_CTCGTACCACCAACCG-0-3	Mono_IL1B	0.157938333333333
P2_1_GCAATCAAGTTAAGTG-0-3	Mono_IL1B	0.185103333333333
P2_1_GTGTTAGCACTGCCAG-0-3	Mono_IL1B	0.21039
P2_1_TACCTATGTGTTTGGT-0-3	Mono_IL1B	0.213015
P2_1_TAGCCGGAGCTAGTCT-0-3	Mono_IL1B	0.175258333333333
P2_1_TAGTTGGAGAGGTAGA-0-3	Mono_IL1B	0.169078333333333
P2_1_TCAATCTGTCTGGAGA-0-3	Mono_IL1B	0.171461666666667
P2_1_TGGCTGGGTAGAAAGG-0-3	MonoInter_CXCL10	0.187925
P2_2_AAAGCAATCAACACGT-0-3	Mono_IL1B	0.175015
P2_2_AACACGTTCTGGTTCC-0-3	MonoInter_CXCL10	0.204668333333333
P2_2_AACCGCGGTTGGTTTG-0-3	Mono_IL1B	0.190695
P2_2_AACTCTTTCAGTACGT-0-3	Mono_IL1B	0.189476666666667
P2_2_AAGGCAGGTGTGAATA-0-3	Mono_IL1B	0.163483333333333
P2_2_AATCCAGCACAGACTT-0-3	MonoInter_CXCL10	0.188135
P2_2_ACCCACTAGCCCAACC-0-3	Mono_IL1B	0.165793333333333
P2_2_ACGAGGACATAGAAAC-0-3	Mono_IL1B	0.178086666666667
P2_2_ACGCAGCTCTGCCCTA-0-3	Mono_IL1B	0.251931666666667
P2_2_ACGCCGAAGGCAATTA-0-3	Mono_IL1B	0.137515
P2_2_ACGTCAACAAAGTGCG-0-3	Mono_IL1B	0.195341666666667
P2_2_ACTTTCATCTGGCGTG-0-3	Mono_IL1B	0.169698333333333
P2_2_AGAATAGTCGTATCAG-0-3	Mono_IL1B	0.146873333333333
P2_2_AGACGTTGTTGGGACA-0-3	Mono_IL1B	0.166061666666667
P2_2_AGCGGTCCATACTACG-0-3	Mono_IL1B	0.203116666666667
P2_2_AGCGTCGGTACAAGTA-0-3	Mono_IL1B	0.199588333333333
P2_2_AGGCCACGTTCCATGA-0-3	MonoInter_CXCL10	0.18197
P2_2_AGGCCGTGTATGAAAC-0-3	Mono_IL1B	0.170761666666667
P2_2_AGGGATGCACGAAAGC-0-3	Mono_IL1B	0.156638333333333
P2_2_AGTAGTCAGAATCTCC-0-3	Mono_IL1B	0.174543333333333
P2_2_AGTGGGAAGGCTACGA-0-3	Mono_IL1B	0.211711666666667
P2_2_AGTGGGAGTTAAGGGC-0-3	Mono_IL1B	0.203163333333333
P2_2_ATAACGCCAGATCGGA-0-3	Mono_IL1B	0.139878333333333
P2_2_ATAAGAGTCTATCCTA-0-3	MonoInter_CXCL10	0.16145
P2_2_ATCACGATCTGCTGCT-0-3	Mono_IL1B	0.175131666666667
P2_2_ATTATCCTCCGAATGT-0-3	Mono_IL1B	0.181801666666667
P2_2_ATTCTACAGACAATAC-0-3	Mono_IL1B	0.188526666666667
P2_2_CAACCAACATATGGTC-0-3	Mono_IL1B	0.15973
P2_2_CAACCTCCAGACGTAG-0-3	Mono_IL1B	0.146313333333333
P2_2_CAAGTTGTCCGATATG-0-3	Mono_IL1B	0.15276
P2_2_CACACTCGTGCACGAA-0-3	Mono_IL1B	0.168753333333333
P2_2_CACAGTAGTTACCGAT-0-3	Mono_IL1B	0.188165
P2_2_CACATAGCATTCCTGC-0-3	MonoInter_CXCL10	0.164485
P2_2_CACCACTCAAACCTAC-0-3	Mono_IL1B	0.139683333333333
P2_2_CACCTTGGTCGTGGCT-0-3	Mono_IL1B	0.155978333333333
P2_2_CAGCAGCGTAAAGGAG-0-3	Mono_CD14_FOS-	0.175355
P2_2_CAGCATAGTGATGATA-0-3	MonoInter_CXCL10	0.189006666666667
P2_2_CAGCTGGGTCCGCTGA-0-3	Mono_IL1B	0.191138333333333
P2_2_CAGCTGGGTGGTAACG-0-3	Mono_IL1B	0.213343333333333
P2_2_CAGGTGCTCAAACGGG-0-3	Mono_IL1B	0.225426666666667
P2_2_CAGTAACAGGTGCTAG-0-3	Mono_IL1B	0.148415
P2_2_CATATGGTCAGGTAAA-0-3	Mono_IL1B	0.206933333333333
P2_2_CATCAAGTCGCAAACT-0-3	Mono_IL1B	0.155136666666667
P2_2_CATCGAAGTTTAGCTG-0-3	Mono_IL1B	0.184351666666667
P2_2_CCATTCGAGGGAGTAA-0-3	Mono_IL1B	0.169575
P2_2_CCCAATCTCGGTCTAA-0-3	Mono_IL1B	0.142306666666667
P2_2_CCGGGATTCCGAATGT-0-3	Mono_IL1B	0.122868333333333
P2_2_CCGTGGAGTAGCAAAT-0-3	Mono_CD14_FOS-	0.152085
P2_2_CCTACACTCCCTCAGT-0-3	Mono_IL1B	0.193318333333333
P2_2_CCTTACGAGCAGGTCA-0-3	MonoInter_CXCL10	0.155875
P2_2_CCTTACGCACTACAGT-0-3	Mono_IL1B	0.19422
P2_2_CCTTACGTCCTGCAGG-0-3	Mono_IL1B	0.203226666666667
P2_2_CCTTTCTTCTGACCTC-0-3	Mono_IL1B	0.16049
P2_2_CGAGCCAAGTCCTCCT-0-3	Mono_IL1B	0.146386666666667
P2_2_CGCGGTAAGGAGTTTA-0-3	Mono_IL1B	0.20355
P2_2_CGCGTTTTCCAACCAA-0-3	Mono_IL1B	0.18011
P2_2_CGCTTCAAGCGGCTTC-0-3	Mono_IL1B	0.188243333333333
P2_2_CGGAGCTAGCGTTCCG-0-3	Mono_IL1B	0.206621666666667
P2_2_CGGAGCTTCCAGTAGT-0-3	Mono_IL1B	0.179153333333333
P2_2_CGGAGTCCATTGGTAC-0-3	Mono_IL1B	0.150528333333333
P2_2_CGGTTAAAGTGAACAT-0-3	Mono_IL1B	0.148806666666667
P2_2_CGGTTAATCCAATGGT-0-3	MonoInter_CXCL10	0.173603333333333
P2_2_CGTAGGCAGATATACG-0-3	Mono_IL1B	0.187678333333333
P2_2_CGTTCTGAGACTAAGT-0-3	Mono_IL1B	0.187891666666667
P2_2_CTACACCTCCTCAATT-0-3	Mono_IL1B	0.165006666666667
P2_2_CTACCCAGTTATGCGT-0-3	Mono_IL1B	0.132701666666667
P2_2_CTACCCATCGCCAGCA-0-3	MonoInter_CXCL10	0.197115
P2_2_CTACGTCCACATTAGC-0-3	Mono_IL1B	0.188465
P2_2_CTCACACCAAGTTCTG-0-3	MonoInter_CXCL10	0.171541666666667
P2_2_CTCTGGTAGGTGCTAG-0-3	Mono_IL1B	0.17276
P2_2_CTGAAACCAATGTAAG-0-3	Mono_IL1B	0.182998333333333
P2_2_CTGTGCTGTCTTGTCC-0-3	Mono_CD14_FOS-	0.124873333333333
P2_2_CTTAACTCATCACAAC-0-3	Mono_IL1B	0.207233333333333
P2_2_CTTACCGAGTCGTACT-0-3	Mono_IL1B	0.175673333333333
P2_2_CTTTGCGGTACCAGTT-0-3	Mono_IL1B	0.188163333333333
P2_2_GAACCTACATCGGTTA-0-3	MonoInter_CXCL10	0.150463333333333
P2_2_GAACGGAAGGCGATAC-0-3	Mono_IL1B	0.160391666666667
P2_2_GAATAAGAGTAGGCCA-0-3	Mono_IL1B	0.178623333333333
P2_2_GAGGTGATCAGGATCT-0-3	Mono_IL1B	0.163595
P2_2_GATCGATAGAAGGTGA-0-3	Mono_IL1B	0.18724
P2_2_GATGAAATCAACCAAC-0-3	Mono_IL1B	0.160718333333333
P2_2_GCACATAGTGTTGAGG-0-3	Mono_IL1B	0.14463
P2_2_GCATGTATCTGCTGTC-0-3	Mono_IL1B	0.168233333333333
P2_2_GCCTCTAAGCGATCCC-0-3	Mono_IL1B	0.205913333333333
P2_2_GCGAGAATCATGCAAC-0-3	Mono_IL1B	0.227841666666667
P2_2_GCGCAACAGTACATGA-0-3	Mono_IL1B	0.146478333333333
P2_2_GCGCAACGTCCTGCTT-0-3	Mono_IL1B	0.183166666666667
P2_2_GCGCAGTAGCTAGTGG-0-3	Mono_IL1B	0.17835
P2_2_GCGCAGTTCAGAGCTT-0-3	Mono_IL1B	0.157721666666667
P2_2_GCGCGATAGACAAGCC-0-3	Mono_CD14_FOS-	0.144995
P2_2_GCTGCAGAGACCGGAT-0-3	Mono_IL1B	0.18284
P2_2_GCTGCGATCCAGAGGA-0-3	Mono_IL1B	0.148401666666667
P2_2_GGAAAGCGTAGCGATG-0-3	Mono_IL1B	0.20133
P2_2_GGAACTTTCAGCATGT-0-3	Mono_IL1B	0.188728333333333
P2_2_GGAATAACAGGTCGTC-0-3	Mono_CD14_FOS-	0.189536666666667
P2_2_GGACAGAGTTCCAACA-0-3	Mono_IL1B	0.147776666666667
P2_2_GGACAGATCACTCTTA-0-3	Mono_IL1B	0.179486666666667
P2_2_GGACAGATCGATAGAA-0-3	MonoInter_CXCL10	0.139866666666667
P2_2_GGCAATTAGGCCCTTG-0-3	Mono_IL1B	0.1722
P2_2_GGCCGATGTGCGGTAA-0-3	Mono_IL1B	0.176961666666667
P2_2_GGCGTGTCATTGTGCA-0-3	Mono_IL1B	0.15194
P2_2_GGGAATGAGAGGTACC-0-3	MonoInter_CXCL10	0.162491666666667
P2_2_GGGAATGTCCCTAATT-0-3	Mono_IL1B	0.206476666666667
P2_2_GGGACCTTCCGCAAGC-0-3	Mono_IL1B	0.146296666666667
P2_2_GGGCATCAGTGGTAGC-0-3	Mono_IL1B	0.158698333333333
P2_2_GTAACTGCAAGAGTCG-0-3	Mono_IL1B	0.180821666666667
P2_2_GTCACGGCATAGACTC-0-3	Mono_IL1B	0.188831666666667
P2_2_GTCGTAATCCACGTGG-0-3	Mono_IL1B	0.200021666666667
P2_2_GTGAAGGAGAACTCGG-0-3	Mono_IL1B	0.181413333333333
P2_2_GTGGGTCGTTATCGGT-0-3	MonoInter_CXCL10	0.187483333333333
P2_2_GTGGGTCTCGAACTGT-0-3	Mono_IL1B	0.131785
P2_2_GTTACAGCACATAACC-0-3	Mono_IL1B	0.2315
P2_2_GTTTCTAAGATCTGAA-0-3	Mono_CD14_FOS+	0.163843333333333
P2_2_TACAGTGAGGTTCCTA-0-3	MonoInter_CXCL10	0.144978333333333
P2_2_TACAGTGCACCGGAAA-0-3	Mono_IL1B	0.162831666666667
P2_2_TACCTTACAGGCTGAA-0-3	Mono_CD14_FOS+	0.168491666666667
P2_2_TACTCATTCTTGCAAG-0-3	Mono_IL1B	0.173868333333333
P2_2_TAGAGCTGTAATAGCA-0-3	MonoInter_CXCL10	0.179655
P2_2_TAGAGCTGTCCAGTGC-0-3	Mono_IL1B	0.182318333333333
P2_2_TCAACGATCTTCAACT-0-3	Mono_IL1B	0.181131666666667
P2_2_TCACAAGAGATGCGAC-0-3	Mono_IL1B	0.17712
P2_2_TCAGCAATCCTCCTAG-0-3	Mono_CD14_FOS-	0.146368333333333
P2_2_TCCCGATAGTTAGGTA-0-3	Mono_IL1B	0.207921666666667
P2_2_TCGCGTTAGAGCCCAA-0-3	Mono_IL1B	0.188928333333333
P2_2_TCGGGACAGTATTGGA-0-3	MonoInter_CXCL10	0.190418333333333
P2_2_TCGGGACGTCTCGTTC-0-3	MonoInter_CXCL10	0.17922
P2_2_TCGTACCGTAAGTAGT-0-3	Mono_IL1B	0.196328333333333
P2_2_TCGTAGACAAGCTGTT-0-3	Mono_IL1B	0.16317
P2_2_TCGTAGATCATTATCC-0-3	Mono_IL1B	0.194415
P2_2_TCTCATAGTACCATCA-0-3	Mono_IL1B	0.192291666666667
P2_2_TCTTTCCTCGCGTAGC-0-3	Mono_IL1B	0.175673333333333
P2_2_TGACAACAGCAATATG-0-3	Mono_IL1B	0.168496666666667
P2_2_TGACGGCGTGCGGTAA-0-3	Mono_IL1B	0.206105
P2_2_TGACTTTAGAGATGAG-0-3	MonoInter_CXCL10	0.179065
P2_2_TGAGAGGCAAAGGTGC-0-3	Mono_IL1B	0.191476666666667
P2_2_TGAGCATGTACTTAGC-0-3	Mono_IL1B	0.1532
P2_2_TGATTTCAGTGACATA-0-3	Mono_IL1B	0.193688333333333
P2_2_TGCGTGGTCCAGGGCT-0-3	Mono_IL1B	0.175115
P2_2_TGCTGCTGTAAGGGCT-0-3	Mono_IL1B	0.19799
P2_2_TGGCGCAAGTACGCGA-0-3	Mono_IL1B	0.191768333333333
P2_2_TGTGTTTGTCGTGGCT-0-3	Mono_IL1B	0.178398333333333
P2_2_TTAACTCCAGGAATGC-0-3	Mono_IL1B	0.141323333333333
P2_2_TTAGGACGTACAAGTA-0-3	Mono_IL1B	0.151775
P2_2_TTCCCAGGTTATCCGA-0-3	Mono_IL1B	0.173293333333333
P2_2_TTCCCAGTCGCACTCT-0-3	Mono_IL1B	0.172046666666667
P2_2_TTCGAAGCATATGGTC-0-3	Mono_IL1B	0.193731666666667
P2_2_TTCTACACAAGCGCTC-0-3	Mono_IL1B	0.159035
P2_2_TTCTCAACAATCACAC-0-3	Mono_IL1B	0.172951666666667
P2_2_TTGCGTCAGGCACATG-0-3	Mono_IL1B	0.196336666666667
P2_2_TTGGAACAGCCCAATT-0-3	Mono_IL1B	0.189896666666667
P2_2_TTTACTGCACACCGCA-0-3	Mono_IL1B	0.18189
P2_2_TTTGCGCGTCCGCTGA-0-3	Mono_IL1B	0.172386666666667
P2_2_TTTGTCATCCGTAGTA-0-3	Mono_IL1B	0.182163333333333
P2_3_AAGCCGCCACTTAACG-0-3	Mono_CD14_FOS+	0.165371666666667
P2_3_AAGCCGCTCGGAAACG-0-3	Mono_IL1B	0.18027
P2_3_AAGGCAGAGTTCGCGC-0-3	Mono_IL1B	0.149608333333333
P2_3_AAGGCAGTCGAGAGCA-0-3	MonoInter_CXCL10	0.172893333333333
P2_3_AAGGTTCGTCAGTGGA-0-3	Mono_IL1B	0.179668333333333
P2_3_AAGTCTGTCAGAGGTG-0-3	MonoInter_CXCL10	0.124253333333333
P2_3_ACACCAAAGAACTGTA-0-3	Mono_IL1B	0.172753333333333
P2_3_ACCCACTCAAGCGTAG-0-3	Mono_IL1B	0.185905
P2_3_ACGCCGAAGTGGGCTA-0-3	Mono_IL1B	0.210505
P2_3_ACGCCGACAAACCCAT-0-3	Mono_IL1B	0.217298333333333
P2_3_ACGGGCTTCCTCAATT-0-3	Mono_IL1B	0.229206666666667
P2_3_ACGTCAACAGTATAAG-0-3	Mono_IL1B	0.185485
P2_3_ACTGATGGTTTAAGCC-0-3	Mono_IL1B	0.161781666666667
P2_3_AGATCTGGTACCAGTT-0-3	Mono_IL1B	0.1327
P2_3_AGCTCTCCAGCCTTGG-0-3	MonoInter_CXCL10	0.16778
P2_3_AGCTTGAAGCCAACAG-0-3	Mono_IL1B	0.17125
P2_3_AGCTTGACACCCATGG-0-3	MonoInter_CXCL10	0.208055
P2_3_AGGCCGTCAGTAAGCG-0-3	Mono_IL1B	0.192188333333333
P2_3_AGGGATGAGCGTAGTG-0-3	Mono_IL1B	0.16182
P2_3_AGGGATGAGGCAGTCA-0-3	Mono_IL1B	0.193983333333333
P2_3_AGTAGTCTCATCGATG-0-3	Mono_IL1B	0.195521666666667
P2_3_ATCTACTAGAAGCCCA-0-3	Mono_IL1B	0.21411
P2_3_CACACCTAGAAGGTTT-0-3	Mono_IL1B	0.179651666666667
P2_3_CACAGGCGTCTAGGTT-0-3	MonoInter_CXCL10	0.196931666666667
P2_3_CCTTACGCAGACGTAG-0-3	Mono_IL1B	0.156061666666667
P2_3_CGCTATCCACAACGCC-0-3	Mono_IL1B	0.183291666666667
P2_3_CGCTATCTCGGAAATA-0-3	Mono_IL1B	0.170021666666667
P2_3_CGGACGTCAGGCGATA-0-3	Mono_IL1B	0.157568333333333
P2_3_CGGACTGAGCCACCTG-0-3	MonoInter_CXCL10	0.160278333333333
P2_3_CGGACTGTCGGAATCT-0-3	Mono_IL1B	0.226241666666667
P2_3_CGTAGCGCAGTTTACG-0-3	Mono_IL1B	0.182115
P2_3_CGTAGGCAGTCACGCC-0-3	Mono_IL1B	0.18736
P2_3_CGTCAGGTCCTTGACC-0-3	Mono_IL1B	0.195873333333333
P2_3_CGTGTCTTCTGAGGGA-0-3	Mono_IL1B	0.154793333333333
P2_3_CGTTAGACATGCTGGC-0-3	Mono_IL1B	0.187
P2_3_CTACACCTCGCGTAGC-0-3	MonoInter_CXCL10	0.168656666666667
P2_3_CTAGCCTAGTTAAGTG-0-3	Mono_IL1B	0.18084
P2_3_CTAGTGATCACATAGC-0-3	Mono_IL1B	0.185346666666667
P2_3_CTCGAAACAATGCCAT-0-3	Mono_IL1B	0.155621666666667
P2_3_CTCGTCATCGTATCAG-0-3	Mono_CD14_FOS+	0.126963333333333
P2_3_GACCTGGAGTTAAGTG-0-3	Mono_IL1B	0.161091666666667
P2_3_GACTGCGCACCAGATT-0-3	Mono_IL1B	0.178875
P2_3_GACTGCGGTCGCGTGT-0-3	Mono_IL1B	0.179831666666667
P2_3_GAGCAGAAGCTAGTGG-0-3	Mono_IL1B	0.220015
P2_3_GAGTCCGTCGTTACAG-0-3	Mono_IL1B	0.178313333333333
P2_3_GATGAGGGTTCTCATT-0-3	Mono_IL1B	0.168676666666667
P2_3_GCACTCTGTGCCTTGG-0-3	Mono_IL1B	0.178941666666667
P2_3_GCAGTTACATGCTGGC-0-3	Mono_IL1B	0.194018333333333
P2_3_GCATACAAGATCACGG-0-3	Mono_IL1B	0.156096666666667
P2_3_GCCAAATTCCCTCAGT-0-3	Mono_IL1B	0.178173333333333
P2_3_GCGACCAAGTACATGA-0-3	MonoInter_CXCL10	0.157841666666667
P2_3_GCGCGATAGCGATTCT-0-3	Mono_IL1B	0.15758
P2_3_GCTGCGAGTCCTAGCG-0-3	Mono_IL1B	0.162453333333333
P2_3_GCTGGGTCACGTCAGC-0-3	MonoInter_CXCL10	0.218041666666667
P2_3_GCTTGAATCTTGGGTA-0-3	Mono_IL1B	0.17957
P2_3_GGAATAACACTTCGAA-0-3	Mono_CD14_FOS-	0.106056666666667
P2_3_GGATTACTCGGATGGA-0-3	Mono_IL1B	0.16825
P2_3_GGCGACTAGAGGTACC-0-3	Mono_IL1B	0.13157
P2_3_GTAACGTTCTTCCTTC-0-3	Mono_IL1B	0.157186666666667
P2_3_GTCCTCACACATCCAA-0-3	Mono_IL1B	0.202781666666667
P2_3_GTGCATAAGAAGAAGC-0-3	Mono_IL1B	0.17029
P2_3_GTGGGTCGTAGAAAGG-0-3	Mono_IL1B	0.188105
P2_3_GTGTTAGCACGGATAG-0-3	Mono_IL1B	0.166175
P2_3_GTTAAGCGTAGAAAGG-0-3	Mono_IL1B	0.196848333333333
P2_3_GTTCATTAGATATACG-0-3	Mono_IL1B	0.186296666666667
P2_3_GTTCGGGTCATAGCAC-0-3	Mono_IL1B	0.159525
P2_3_TACACGACAAGCCTAT-0-3	Mono_IL1B	0.182563333333333
P2_3_TACAGTGGTACAGTTC-0-3	Mono_IL1B	0.176588333333333
P2_3_TACGGGCAGACAGGCT-0-3	MonoInter_CXCL10	0.173365
P2_3_TACTTACTCATGGTCA-0-3	Mono_IL1B	0.183076666666667
P2_3_TAGACCAAGCAACGGT-0-3	MonoInter_CLEC10A	0.131368333333333
P2_3_TATTACCGTGGCCCTA-0-3	Mono_IL1B	0.160161666666667
P2_3_TCAGGTATCAGTTCGA-0-3	Mono_IL1B	0.173981666666667
P2_3_TCTCTAAGTCACTTCC-0-3	Mono_IL1B	0.204656666666667
P2_3_TGACTAGTCCTCGCAT-0-3	Mono_IL1B	0.18162
P2_3_TGAGGGAGTGCAGGTA-0-3	Mono_IL1B	0.15068
P2_3_TGAGGGAGTGCGATAG-0-3	Mono_IL1B	0.204296666666667
P2_3_TGCCAAAGTTGGACCC-0-3	Mono_IL1B	0.182766666666667
P2_3_TGGTTAGTCTATGTGG-0-3	Mono_IL1B	0.151653333333333
P2_3_TTCCCAGGTCAACATC-0-3	Mono_IL1B	0.168396666666667
P2_3_TTCGGTCAGAGAACAG-0-3	Mono_IL1B	0.159445
P2_3_TTCTACAAGAGTACCG-0-3	Mono_CD14_FOS+	0.158241666666667
P2_3_TTGGCAATCTCTTGAT-0-3	Mono_IL1B	0.166256666666667
P2_3_TTTCCTCTCAGGCCCA-0-3	Mono_IL1B	0.193516666666667
P2_5_CATATTCCATGCCCGA-0-3	Mono_IL1B	0.167638333333333
P2_5_CTCGGAGGTCGCGGTT-0-3	Mono_IL1B	0.180536666666667
P2_5_CTCGTACTCGTTGCCT-0-3	Mono_IL1B	0.166266666666667
P2_5_GTTCATTAGTAGATGT-0-3	Mono_IL1B	0.14825
P2_7_AATCCAGAGCTAAACA-0-3	Mono_IL1B	0.237176666666667
P2_7_AGCGTATGTCTAGAGG-0-3	MonoInter_CXCL10	0.145925
P2_7_CAGCTAAGTAACGCGA-0-3	Mono_CD14_FOS-	0.134335
P2_7_CATTATCAGACAAGCC-0-3	Mono_IL1B	0.16499
P2_7_CGATGGCGTTCGGGCT-0-3	MonoInter_CXCL10	0.173268333333333
P2_7_CTAGAGTCACAAGCCC-0-3	Mono_IL1B	0.187283333333333
P2_7_CTCGAAAAGCTCCCAG-0-3	MonoInter_CXCL10	0.172625
P2_7_GCATGTATCTACCAGA-0-3	Mono_IL1B	0.180826666666667
P2_7_GGCAATTGTTGTGGAG-0-3	Mono_IL1B	0.163126666666667
P2_7_GGTGTTAAGCCCTAAT-0-3	Mono_IL1B	0.167625
P2_7_GTAGGCCCACTTACGA-0-3	Mono_IL1B	0.166696666666667
P2_7_TACACGACATCGGAAG-0-3	Mono_IL1B	0.178008333333333
P2_7_TCGTACCTCAGTTCGA-0-3	Mono_IL1B	0.125255
P2_7_TTATGCTCATACGCCG-0-3	Mono_IL1B	0.173196666666667
P2_1_AAGGCAGCACGGCGTT-0-3	MonoInter_CXCL10	0.195798333333333
P2_2_ATCATGGCACGGTGTC-0-3	Mono_IL1B	0.122113333333333
P2_2_CGTCAGGAGAGATGAG-0-3	MonoInter_CXCL10	0.168841666666667
P2_2_GCGGGTTAGTCGCCGT-0-3	Mono_IL1B	0.163201666666667
P2_2_TCAGGTAGTGAAATCA-0-3	MonoInter_CXCL10	0.198623333333333
P2_2_TGTCCCACACGGTGTC-0-3	MonoInter_CXCL10	0.149853333333333
P2_3_CCGGGATAGACGCAAC-0-3	Mono_CD14_FOS-	0.130128333333333
P2_3_CCTAAAGTCCGTAGGC-0-3	MonoInter_CXCL10	0.157658333333333
P2_3_CTAGAGTCAGATCGGA-0-3	MonoInter_CXCL10	0.161948333333333
P2_3_GGCTCGAAGATATACG-0-3	MonoInter_CXCL10	0.167073333333333
P2_3_GTACGTAAGGAGCGTT-0-3	Mono_IL1B	0.159783333333333
P2_7_TGGCGCACAGTCCTTC-0-3	MonoInter_CXCL10	0.18568
P2_1_CCTATTATCTCTGTCG-0-3	MonoInter_CLEC10A	0.11337
P2_1_GCACTCTAGAAAGTGG-0-3	MonoInter_CXCL10	0.190066666666667
P2_2_ATTCTACGTAGAGGAA-0-3	MonoInter_CXCL10	0.175878333333333
P2_2_CACATAGTCTGTGCAA-0-3	MonoInter_CXCL10	0.17784
P2_2_CTAGTGATCCATGAGT-0-3	Mono_IL1B	0.133391666666667
P2_2_GCGCGATAGTACGCGA-0-3	MonoInter_CXCL10	0.177711666666667
P2_2_TTTCCTCGTTCACCTC-0-3	MonoInter_CXCL10	0.200223333333333
P2_2_TTTGGTTAGCCCTAAT-0-3	Mono_IL1B	0.16252
P2_3_ACACCCTGTGCAGACA-0-3	MonoInter_CLEC10A	0.161398333333333
P2_3_ATTTCTGCAAGCGCTC-0-3	MonoInter_CXCL10	0.188388333333333
P2_7_GTTACAGCAGACACTT-0-3	MonoInter_CXCL10	0.156218333333333
P2_1_GCGGGTTCATCCCACT-0-3	MonoInter_CXCL10	0.144138333333333
P2_1_GGGACCTTCCCATTTA-0-3	MonoInter_CXCL10	0.166123333333333
P2_2_AAACGGGTCATCTGTT-0-3	MonoInter_CXCL10	0.178813333333333
P2_2_AAATGCCCACAGGTTT-0-3	MonoInter_CXCL10	0.183888333333333
P2_2_AACTTTCCACGCGAAA-0-3	MonoInter_CXCL10	0.14216
P2_2_AACTTTCTCGTAGGTT-0-3	Mono_FCGR3A	0.174541666666667
P2_2_AATCGGTCAACGATCT-0-3	MonoInter_CXCL10	0.157376666666667
P2_2_ACAGCTACATATGAGA-0-3	MonoInter_CXCL10	0.195321666666667
P2_2_ACGGGCTAGGATCGCA-0-3	MonoInter_CXCL10	0.175631666666667
P2_2_ACTTACTTCACCTCGT-0-3	MonoInter_CXCL10	0.162845
P2_2_AGCGGTCAGCTAAGAT-0-3	MonoInter_CXCL10	0.19538
P2_2_AGCTTGAAGGCCCGTT-0-3	MonoInter_CXCL10	0.152645
P2_2_AGGCCGTAGACGCTTT-0-3	MonoInter_CXCL10	0.138006666666667
P2_2_AGGCCGTTCTTAGCCC-0-3	MonoInter_CXCL10	0.166915
P2_2_AGGGAGTCACCACCAG-0-3	MonoInter_CXCL10	0.147841666666667
P2_2_AGGGATGAGAACAATC-0-3	MonoInter_CXCL10	0.189943333333333
P2_2_AGGTCCGCACATTAGC-0-3	MonoInter_CXCL10	0.16072
P2_2_ATTATCCCACCTCGGA-0-3	MonoInter_CXCL10	0.15295
P2_2_CAAGAAATCGTGACAT-0-3	MonoInter_CXCL10	0.160316666666667
P2_2_CAAGATCCAATGAATG-0-3	MonoInter_CXCL10	0.142803333333333
P2_2_CACACTCCAGCATACT-0-3	MonoInter_CXCL10	0.16945
P2_2_CACAGGCAGCTGGAAC-0-3	MonoInter_CXCL10	0.188656666666667
P2_2_CACAGGCTCGTTACGA-0-3	MonoInter_CXCL10	0.151713333333333
P2_2_CACAGGCTCTAAGCCA-0-3	MonoInter_CXCL10	0.163171666666667
P2_2_CACATTTGTCTCTTAT-0-3	MonoInter_CXCL10	0.177483333333333
P2_2_CACATTTTCCTAGTGA-0-3	MonoInter_CXCL10	0.15773
P2_2_CAGCTGGTCCTTAATC-0-3	MonoInter_CXCL10	0.172418333333333
P2_2_CATCCACGTATGAATG-0-3	MonoInter_CXCL10	0.151258333333333
P2_2_CATGACATCTGAGTGT-0-3	MonoInter_CXCL10	0.165928333333333
P2_2_CCAATCCGTAAATGTG-0-3	MonoInter_CXCL10	0.165235
P2_2_CCGTGGAAGGTTCCTA-0-3	MonoInter_CXCL10	0.148413333333333
P2_2_CCTTCCCTCTCGGACG-0-3	MonoInter_CXCL10	0.148556666666667
P2_2_CGAGCACAGGGCTCTC-0-3	MonoInter_CXCL10	0.182596666666667
P2_2_CGAGCACGTGGTACAG-0-3	MonoInter_CXCL10	0.166803333333333
P2_2_CGATGGCCACCACCAG-0-3	MonoInter_CXCL10	0.139798333333333
P2_2_CGGCTAGCAATGGTCT-0-3	MonoInter_CXCL10	0.127315
P2_2_CGTCACTGTGAAAGAG-0-3	MonoInter_CXCL10	0.16747
P2_2_CGTCACTTCATTCACT-0-3	MonoInter_CXCL10	0.165036666666667
P2_2_CGTGTCTGTATAGGTA-0-3	MonoInter_CXCL10	0.165286666666667
P2_2_CTACACCAGAGGGCTT-0-3	MonoInter_CXCL10	0.178026666666667
P2_2_CTACATTTCCTTGCCA-0-3	MonoInter_CXCL10	0.164111666666667
P2_2_CTACCCAAGCAGGCTA-0-3	MonoInter_CXCL10	0.151013333333333
P2_2_CTACCCACATTCACTT-0-3	MonoInter_CXCL10	0.154605
P2_2_CTACGTCCACGTCTCT-0-3	MonoInter_CXCL10	0.161511666666667
P2_2_CTAGTGAAGTTTCCTT-0-3	MonoInter_CXCL10	0.173008333333333
P2_2_CTCACACCAAGGACTG-0-3	MonoInter_CXCL10	0.167095
P2_2_CTCACACGTCGCTTTC-0-3	MonoInter_CXCL10	0.161495
P2_2_CTCCTAGTCTGGCGAC-0-3	MonoInter_CXCL10	0.150825
P2_2_CTGAAGTAGTGACTCT-0-3	MonoInter_CXCL10	0.149831666666667
P2_2_CTGATCCAGCGTAATA-0-3	MonoInter_CXCL10	0.168348333333333
P2_2_CTTCTCTAGAAGAAGC-0-3	MonoInter_CXCL10	0.152321666666667
P2_2_GAAACTCGTACACCGC-0-3	MonoInter_CXCL10	0.148958333333333
P2_2_GAAATGAGTAGCGTAG-0-3	MonoInter_CXCL10	0.131983333333333
P2_2_GAACATCTCGTAGATC-0-3	MonoInter_CXCL10	0.144591666666667
P2_2_GAATGAAAGGATGGAA-0-3	MonoInter_CXCL10	0.197746666666667
P2_2_GACGTGCTCGCCAGCA-0-3	Mono_FCGR3A	0.199458333333333
P2_2_GAGTCCGCATCACGAT-0-3	MonoInter_CXCL10	0.14919
P2_2_GATGCTAGTAAGGGCT-0-3	MonoInter_CXCL10	0.144271666666667
P2_2_GCACTCTTCTTCTGGC-0-3	MonoInter_CXCL10	0.17582
P2_2_GCATACATCAAGAAGT-0-3	MonoInter_CXCL10	0.137846666666667
P2_2_GCATGTACATAAAGGT-0-3	MonoInter_CXCL10	0.176721666666667
P2_2_GCGGGTTTCGAACTGT-0-3	MonoInter_CXCL10	0.169616666666667
P2_2_GCTCCTACATCGTCGG-0-3	MonoInter_CXCL10	0.140938333333333
P2_2_GCTCCTAGTTGCTCCT-0-3	MonoInter_CXCL10	0.149758333333333
P2_2_GGAATAAAGTAGATGT-0-3	MonoInter_CXCL10	0.16044
P2_2_GGACAAGTCAAACCAC-0-3	MonoInter_CXCL10	0.175191666666667
P2_2_GGCAATTCAGCTTAAC-0-3	MonoInter_CXCL10	0.140918333333333
P2_2_GGCCGATTCTCTGTCG-0-3	MonoInter_CXCL10	0.179043333333333
P2_2_GGGATGAGTCATTAGC-0-3	MonoInter_CXCL10	0.167245
P2_2_GGGTTGCTCCTCTAGC-0-3	MonoInter_CXCL10	0.162763333333333
P2_2_GTCATTTTCCTTCAAT-0-3	MonoInter_CXCL10	0.132711666666667
P2_2_GTCGGGTCACCAGTTA-0-3	MonoInter_CXCL10	0.167555
[truncated: 8,203 more rows]

## Sheet: S7a
Supp Figure 7a: the gene signature per subpopulation for 10x technology data
gene	Phenotype	Mac_Alv-like	Mac_Angio	Mac_Hypo	Mac_IFN	Mac_LA	Mac_Prolif	Mac_ES	Mac_AgPres	RTM_IFN	RTM_Int	RTM_LA	RTM-like_MT
MSR1	Alveolar-like	7.144826381002207	2.2857667301568028	1.7260425032273905	3.520472129521468	2.9912080627930058	1.6045805048086095	1.195057336214608	2.0142936426336084	2.6383002145758616	2.791494807350741	3.2267474625317565	2.355060314136002
FABP4	Alveolar-like	38.01299286289998	1.2136032856399954	0.7686845906320681	1.0213339006312836	25.456008331802206	4.721922037870498	0.3844309743300507	0.3843054631355925	0.47965207444132196	0.8575124000563111	1.920516320421969	2.2461691372577373
ALDH2	Alveolar-like	11.559124653241891	1.4373854806643878	0.760334573873974	1.5827936120298987	1.5351815306022056	1.7811170775712357	2.748573550990346	2.0709989652970053	1.9470152311093467	0.8667772734503972	2.9605269722025533	2.5798654372103127
CD52	Alveolar-like	29.405414348603948	8.476425541919193	5.627370329289621	6.653895920036439	11.654701926153082	3.193141384851383	5.681061244023737	0.9637649141221847	1.848450171052036	0.3931950451346136	5.426986253059351	4.760732779965656
MCEMP1	Alveolar-like	10.773104640577424	3.7958983277413147	0.6594176699147732	1.1614958638180628	0.9749157767818649	0.6634252199086627	1.289637871535102	0.04283908069342427	0.16431069941113016	0.039570539696235606	0.5786102622283643	0.17078441854411075
PPARG	Alveolar-like	1.6190712382481354	0.4325738101269918	0.2467382051759059	0.2745698963484507	0.37584475052706884	0.21665547109069946	0.1153519085378571	0.05928202703312527	0.11612916721907059	0.05152025980300951	0.30097857409257667	0.11544025583364051
CD300E	Angiogenesis	0.1574632970953973	1.2977418055252998	0.3256193959514347	0.654202619668358	0.048897928082067894	0.17185492468973057	0.9715675262801271	0.10626151094595185	0.19925602604839507	0.11222179754602668	0.103653722452919	0.7483721359368231
CD44	Angiogenesis	6.485142805310963	8.208772262617863	6.492354719142647	5.101678887443087	5.818704595554088	3.4437577140312103	5.604100381108464	2.6258878883534957	4.204857037321749	2.9658485623238113	4.455300515192306	5.172922402892021
CD55	Angiogenesis	2.07182669494486	1.5157291516842986	0.7289318920727995	0.8168096709720647	0.73628986216978	0.619891402009351	1.3378432250184047	0.5702955154237244	0.560780689466002	0.8758234016069143	0.7270685988260318	2.11172718893017
CEBPB	Angiogenesis	6.4126710460557526	5.805384492086657	4.009307991494321	3.690877170157353	3.580306263818197	2.488140665725136	4.143393424113584	1.9167966662269533	2.6206924156793105	4.250081966553397	2.7921313099497613	4.310126809221484
CLEC5A	Angiogenesis	0.1360918809102158	2.216913337883687	1.4999761347273897	0.946808803233836	0.4929584730885266	1.1317816421554556	1.372541779748521	0.5618188994819705	0.6299280522863917	0.12209886652528447	0.14836795068030834	0.04379439262196908
EREG	Angiogenesis	0.2774718640772907	2.399393999241348	0.9448030277994506	0.5268569173002776	0.27688444325299244	0.46376719323085047	1.9533770071232717	0.35576641340616283	0.29489063570079	0.4275636297281014	0.2726385992056744	2.0625263618852703
FLT1	Angiogenesis	0.05298637614567759	0.38680826885637337	0.36150105967697893	0.3194951939332165	0.11596649217713921	0.07926719925615618	0.1217016558896547	0.04646520352698646	0.0796968137819199	0.021580591784255095	0.02045822479959843	0.03763547470514409
IL1B	Angiogenesis	5.322726100512822	5.373142259835124	3.9001002910391773	2.427076190959859	0.22497585246010607	4.912904403927474	2.7250871752801977	7.395740860065547	2.156333155266756	16.16893134945056	0.2779512792409107	2.0750004525776973
IL1RN	Angiogenesis	1.3492480738384929	4.663278099275742	4.909570041377525	4.410500597874216	4.745568214631332	1.090104110573752	1.2040712580131971	0.6790928755601494	0.8517835286007999	1.0118554633915204	0.39293554944544357	0.46011816772416075
OLR1	Angiogenesis	5.405245259336573	4.819242688141275	2.0385666065831285	2.8210873776501044	1.3579319744930742	2.474398335772698	3.585096995469412	2.9772792122937997	1.3807600783640934	1.2267283274391134	1.490541038204572	2.5614805031970835
S100A12	Angiogenesis	0.017568787899217106	0.6033338974181296	0.08107035482705685	0.21375705235125594	0.035107333336255715	0.0421943217695217	0.40765046409712963	0.02158524286130769	0.020355903989148286	0.0072327288300854204	0.017171836296124482	0.07336962136468839
SERPINB2	Angiogenesis	0.011677122819083974	0.5036858246176401	0.1922013311175389	0.03745266817173493	0.005962330934051534	0.01763390904029672	0.05789257257508089	0.010495289661138961	0.020520669245385537	0.03269901365058352	0.002236151073358645	0.02988909420558264
THBS1	Angiogenesis	1.9532533650931858	2.538967366179611	0.7441458119458273	0.7645132649148418	0.17148646764740916	0.5424047208839125	2.3600239659367648	0.3460480696136019	0.4035797138938145	2.7082141069262797	0.516321950446462	2.31953573729051
TIMP1	Angiogenesis	3.043270368132201	55.80667162890426	22.240875364073304	25.84307546730146	6.83624423979298	5.11715870007462	20.906394095505952	4.786149303122704	6.749319448750441	3.9324130037061162	6.332560581962583	25.214730685955363
VCAN	Angiogenesis	0.997755853103624	7.735099277548906	3.893750904657856	2.234219020074004	0.5308932679881712	1.2207027754362396	3.7594438664254923	0.48450430645502857	0.5618506687131101	0.27765041490619324	0.617026482412019	1.7152203334289224
VEGFA	Angiogenesis	0.062491557666798536	2.1100317394240395	1.5624289310186261	1.2346538663339617	0.2997223927144132	0.77164787415819	1.2320377072721584	0.583271469041259	0.48353352122313986	1.423431555374907	0.33435429768877223	0.9970702326546185
ADM	Hypoxia	0.23012491013799694	2.0263994493814774	4.805583320471362	2.428333529577699	0.8401529182294395	0.9037408512127776	0.8763121636278508	0.5466806734671432	0.8430538963039669	0.8993383713949352	0.7898347709301196	1.3160060175771178
AK4	Hypoxia	0.011078211960836823	0.22871116851830162	0.6629376022213193	0.28284850817665397	0.23036577667992517	0.23229881385912418	0.0840639570348179	0.05884361604881536	0.09673316201040993	0.035678681999806755	0.04213069767251076	0.07470170180978015
ENO2	Hypoxia	0.00813685729088476	0.19346940708331112	0.9988150591407189	0.34675240617786446	0.14814495738745703	0.1821654086439023	0.05426611728736478	0.06396623114170084	0.11659576652179113	0.05164765581249657	0.03743092592315188	0.041813532117320626
ERO1A	Hypoxia	0.3717743347863235	1.2400011593578755	2.8263036812335764	1.9021405544695975	0.874145533552621	0.6659234507543591	0.6299614281253516	0.3311751151439262	0.6669497607720464	0.3687609023652169	0.5514429550604782	0.6319443418890711
FAM162A	Hypoxia	0.8660281110069872	0.9197888413263817	2.3363466187393627	1.9079766613065423	0.7774505339312835	0.9683630355338152	0.8063058780918897	0.7664408311036336	0.8071862360711962	0.607208663164073	0.6937876327094091	0.8517856914212304
GBE1	Hypoxia	0.1562910883725357	0.3601730509029554	0.9247999484531654	0.2609102814847894	0.3002835701433231	0.2314465858447331	0.15685977221897407	0.15112057043927368	0.15288881002979565	0.18824465405606639	0.17648491546342712	0.2246129460824732
HK2	Hypoxia	0.4366958121538966	0.8170362453268646	2.9901419050657796	1.381278303601962	0.6438213723520768	0.47854306101097877	0.37850847488529027	0.20202480504605305	0.4147491544823951	0.10260911408426167	0.3842061130473168	0.3970964163318596
MIF	Hypoxia	2.696246094200076	6.656104863677174	11.054813985428048	6.229951823266098	3.939203855912039	3.6067172771181153	3.43106284816673	1.732665557533105	3.549532777885549	2.3889755314088004	2.123503165974423	2.513725470287755
MXI1	Hypoxia	0.0702995301249863	0.2205956413556081	0.8834437323480243	0.3057710337043967	0.17846364313597518	0.11493496254464676	0.1459803616066966	0.10267703520959587	0.1668890186497493	0.22758470739636674	0.1810663810435585	0.3204650171546944
NDRG1	Hypoxia	0.20779281692939344	0.9597129078830644	2.5951287649305814	0.9672057039283304	0.5550853131757983	0.40591001414734457	0.4766501280035383	0.3279857512748695	0.4828386090398505	0.2806186097274588	0.3238872961599604	0.5246370063662718
P4HA1	Hypoxia	0.4893669553592449	0.8192464590502634	1.858614268188411	1.0416646453760305	0.5707319006682333	0.5340107942450644	0.54675058983395175	0.5496373488728172	0.6733889658335414	0.6654572923872443	0.5917457531239697	0.8460405868677066
PDK1	Hypoxia	0.04799733154439277	0.21327847794323976	0.4601179344267424	0.21824374005857192	0.09078832924801108	0.12776502763082273	0.1041650941233524	0.07548914812673739	0.09695349782712645	0.10400214785308928	0.09020344194803194	0.12982023820723715
PIM1	Hypoxia	0.20361568066438804	0.4553110291174895	0.8956711351827692	0.4708219903359293	0.45273179759529847	0.41712213760514694	0.35350117782570123	0.33695384562896685	0.3250174893812432	0.25707434685443936	0.1861320651355918	0.3293132625620575
SLC2A1	Hypoxia	0.011503566445322962	0.17683241753798443	1.6462566959614329	0.46220960785672066	0.160960017691857	0.22032325247985027	0.09759010850252178	0.15928931411409988	0.15747796983850826	0.06574392329262534	0.07043477911707208	0.0608629493405391
TMEM45A	Hypoxia	0.005191070068217567	0.12720253571647674	0.6533949891046048	0.3026813691728786	0.08362103602141524	0.13417046032829097	0.07223529487094571	0.11828210915720828	0.0667261170003296	0.058220112949473636	0.03375493036047153	0.08621453635135742
CASP1	Interferon-primed	1.051280422884543	0.468218651278882	0.5875474083235137	1.1505041894484187	0.3773081692796266	0.8677324254500267	0.9504604651587659	0.9907608962964418	1.017044073632189	0.8415230756256746	0.5687100124842897	0.5113147097620977
CASP4	Interferon-primed	0.7378239314170755	0.7669963734400038	0.7831021785403657	1.4433100372851908	0.504447055564967	0.8222985117507616	1.281398936654159	1.1336226150867894	1.288723425762961	0.7757614516559026	0.7811556067031565	1.0164634002662285
CCL2	Interferon-primed	0.5603479268040514	15.235616172648566	3.5848694902290448	18.72809104743067	3.680426779908655	7.302088183087916	1.9310523689266372	2.807832157936246	6.737567645645422	9.800578488320157	1.8764373542017687	0.6818592002483647
CCL7	Interferon-primed	0.0630606953701967	1.7698943694077713	0.6819503306149086	4.556202472769235	0.44721915211468116	0.3470688025271527	0.06042504479113942	0.025828087860124804	0.4074317825108668	0.039588886397298066	0.11634400179238456	0.02406376312796052
CCL8	Interferon-primed	0.04622225208893704	0.14191608049390997	0.11210488050034335	5.521121779351105	0.04886418035586907	0.4789571850349234	0.24926986799837078	0.29565756741504967	2.1046484980153846	2.0236888616352573	0.15971028787572017	0.16396176291062942
CD274	Interferon-primed	0.18764488096388926	0.0471909280108762	0.09910943430832048	0.3032754785944248	0.0508669978559985	0.05208978017496554	0.06484481321577995	0.03675784714535354	0.1803411917297688	0.06482874099798812	0.0517616516757508	0.03980029912620821
CD40	Interferon-primed	0.39516340209290085	0.31344078755871063	0.592299594118038	0.9001777800592361	0.36382972981632117	0.4939241915243279	0.6244088178184658	0.669987371263608	1.1775378462594452	0.6186424208166795	0.43082862400950156	0.44669047579297505
CXCL9	Interferon-primed	0.08725803173164766	0.1253633356608169	0.271439843826787	2.521127925243165	0.1395246560368714	0.5837858226140443	2.3268772406880593	0.5702200748513676	6.781996807027265	0.4300166482666918	1.382051310530002	1.0666065349347986
CXCL10	Interferon-primed	0.950036823799183	0.5708856902728967	0.408536675531113	16.216854434907503	0.012835190497641242	4.037183998817298	7.269359484449405	1.5351460542804891	12.080358491410756	1.483961798023692	0.37467076630384	2.783565861789708
CXCL11	Interferon-primed	0.03658271747762048	0.027205716840914183	0.07133716542637428	2.172530872141506	0.003104232137331751	0.1862312425774395	0.962076227145044	0.1383376899316819	1.3548729770432992	0.05782542950062376	0.06241767919488095	0.3235699708266748
IDO1	Interferon-primed	0.01298135597484028	0.0191067566131728	0.03641342486345111	0.3543095119778561	0.01198555438954014	0.0845929874943912	0.40133782497962345	0.04109858747591918	0.22486722346482027	0.014744977039613454	0.0094688835475299	0.1020593868373558
IFI6	Interferon-primed	6.312019064021921	5.091552488741612	4.817959435627244	17.88354634629637	4.608407058932282	6.381102251625979	4.362103375891039	3.600791506281096	7.923271446560983	1.7228885124056033	3.863366987682985	3.1860324539447995
IFIT1	Interferon-primed	0.31541988053605274	0.12772824297228366	0.2044236342880587	3.2717398824903463	0.06523302485888285	0.4101296176819159	0.4371278322669874	0.3073249606459514	0.7378904705115592	0.25034350429694846	0.16602733760441366	0.24820408219582912
IFIT2	Interferon-primed	0.3543607934035497	0.22509845099393394	0.20191385356071836	3.3206105074924266	0.06401929763208439	0.26685333499414937	0.4080037064661538	0.2872866701193165	0.7584715109925392	0.35063804795307246	0.22909145020004157	0.43152928974200644
IFIT3	Interferon-primed	0.8180228705635934	0.3236334481153622	0.3228918233155875	3.4730268040241796	0.20541802658608307	0.6660595811176304	0.6188216757310305	0.32911684734791374	1.282055447012972	0.30740913094694916	0.3592142486465205	0.4275815539704463
IFITM1	Interferon-primed	0.050400052549933724	0.11477635425435771	0.23925199927430138	1.9112718269439102	0.028024206685150953	0.5146320033984799	0.5222024937947423	0.3072654451753208	1.148770608082814	0.2710263361784407	0.052566046878471266	0.06781262826117197
IRF1	Interferon-primed	0.7614496928088192	0.6640008883134776	0.6550568005034009	1.2230619225036303	0.42242684879647624	1.0525856874965902	1.034791688732741	1.0069940411719907	1.272763385008509	1.3961696332929117	0.40620756521354673	1.2436319795597646
IRF7	Interferon-primed	0.5182869356268699	0.52867547172814	0.5860606797990022	1.918497799975155	0.2810771938726483	0.7685509281608314	0.9442245012486837	0.6397617959054831	0.9149790560391586	0.5106145743474882	0.32702974169651866	0.6294155847910354
ISG15	Interferon-primed	3.514501600376848	3.8581457047337926	3.4401433114698365	34.467481684082905	1.7676426548256556	4.923983005696273	4.62721652484468	2.4040604077276733	7.635358454550796	1.60344267400368	2.255557566043379	3.3265162931148224
LAMP3	Interferon-primed	0.01165896988993073	0.018042682711336185	0.028319439807180338	0.04287379472161169	0.03048602725363919	0.03685485056444849	0.05382736469971176	0.034341144348613635	0.07398685704930123	0.013815213849295734	0.02213485285567022	0.0020450505416635097
PDCD1LG2	Interferon-primed	0.062250413934955624	0.021763393217876025	0.02935445915689899	0.1585715337168133	0.02717884184033917	0.03758449123624829	0.06924598891574923	0.07981399688648179	0.29235905498439413	0.16568057519085827	0.12919260127454707	0.1356219118959918
TNFSF10	Interferon-primed	0.3120756765661365	0.22554231275231676	0.3095670116192964	3.1466257432347766	0.09636614639259743	0.6456139154542222	1.0621913209453806	0.7915104135760866	1.3777743177594126	0.5857822762801193	0.3620718630768433	0.7350673024176918
C1QA	Interferon-primed	47.86828833955042	8.375901892275618	13.871888737544964	25.574566854425132	12.320636411389986	26.46893073188542	18.163014918504626	48.12668287170059	59.361228374531464	59.69717367831608	45.99939386342389	57.32745831653928
C1QC	Interferon-primed	16.800960269001635	3.4314649247332643	5.210155724863902	10.952257234777695	7.7969236867646705	13.98760130791781	8.197847946136932	25.947797304918907	32.5496160788875	36.85505418443497	19.64310446012744	22.933947972423397
CD38	Interferon-primed	0.09274486355383073	0.1171286312451873	0.09915344747608604	0.5947650909305412	0.04278622488922259	0.2115690439245345	0.33314690215054205	0.1742996847510517	0.6114932125044514	0.27516594219999063	0.22267048597930975	0.349335363122202
IL4I1	Interferon-primed	0.11224252830116309	0.8643188734849262	2.474121592675176	3.0808779159664996	0.8989848930874872	0.9285755213232093	1.1590898618107532	1.0896910183539277	2.5074457493453983	0.29924985501884815	0.7052112272242824	0.9301063305635964
IFI44L	Interferon-primed	0.36413160689909524	0.3292642344851077	0.4086816372407221	2.3639732365293837	0.13371838770553005	1.159055389555216	0.9215820367722773	0.9523007194209835	1.6254756677215838	0.6817557142448087	0.38354103946907336	0.8870996806904261
ACP5	Lipid-Associated	10.590132465592562	3.575454970422297	2.6445467798405877	4.125448095238128	11.588611011074597	1.6850855297675	2.178573034744038	1.579038936285676	3.876694124037349	1.715750816793529	8.74828865751703	1.9269804796471148
APOE	Lipid-Associated	24.802425631268118	16.553659489339086	32.5678319964677	50.264319951411295	55.22026211744625	23.60712861561834	13.067383639424142	41.933930169043734	65.70452482255763	18.163386372428878	107.216424826977	39.05821634688177
APOC1	Lipid-Associated	68.77379049548983	24.521746159486607	37.88720952322995	48.281485581526695	76.24951842686866	16.30556733945786	8.793256570352822	12.567104693186373	32.83132587684609	6.45561130989253	92.74283524493386	25.066072561211172
CD36	Lipid-Associated	0.3059917799570575	1.1347751378011346	0.6410929252211287	0.7640025885886402	4.946790123542339	0.5449093623800915	0.8393585998745309	0.26774577002853533	0.4658517461871071	1.0777638234100102	1.2556462056834434	0.5744977150843308
CD63	Lipid-Associated	19.03211836050007	22.407367027139127	18.22630362630828	22.977668093264434	28.532703365364753	15.54508134498562	15.230480579846375	18.12810496897514	19.733731602140864	14.143236668263306	26.06617455588202	13.620948506113782
CHI3L1	Lipid-Associated	0.03483920375193154	0.07568591296063197	0.5314766461551012	0.5494983016003592	3.8034340447327786	0.16015213433343492	0.11305156281285125	0.11252124068237658	0.4628117516564766	0.030049019415817207	0.7397230100158695	0.07961620205960397
CTSB	Lipid-Associated	11.436996820454276	25.4660659404185	20.656555672641332	25.235834345058418	38.08596601713148	15.68150632083819	13.628574766866382	12.119296724237872	32.02818410232058	20.051848309122377	39.37125359252587	24.891356613523627
CTSD	Lipid-Associated	31.994623394506707	27.57656138001021	30.106600468056165	42.77844680897327	39.637191723787495	14.35912718681146	8.21687245788661	12.836693629673713	24.688699768211993	10.921515024214372	43.018776597735474	14.031728139690129
FABP5	Lipid-Associated	9.390348093611342	9.876897492315912	9.002839555168048	6.141068710848485	22.530297460422346	6.2202231129023655	3.1812785319374366	2.508008968746988	4.307630487375431	1.5107171087481674	7.653656486721014	3.6564773440392933
GPNMB	Lipid-Associated	3.9613749403109813	4.866643829240982	10.055510428068185	7.539704782457439	11.481493635238563	2.660211533346107	1.7516953892032596	2.8229982852150615	5.9647879905460375	2.7787009650001053	13.675821243268318	5.511717145728952
LGALS3	Lipid-Associated	26.658773552991406	12.465307488792442	10.077898841308604	12.830677550838633	21.604464134101246	5.201726340243957	5.385984208276695	3.771262357572844	7.238502970057024	3.059349781697672	15.042256353927225	3.7109718179144737
LIPA	Lipid-Associated	2.335992526501064	1.9411332743882317	2.286319601206896	2.7320359491065336	7.959723974669885	1.5335313240766542	1.6335200981299365	2.54180960852143	4.0792740932381415	3.3043873799713075	6.819707143054567	4.829764725902139
LPL	Lipid-Associated	2.909959941482216	0.8348552893975308	0.6238377431935344	0.5212329302147258	2.8317901549472775	0.41000335480581745	0.12327546027049514	0.06509084204247631	0.1452381979122239	0.04873896723017141	0.370569969937618	0.08572419383913701
MMP7	Lipid-Associated	0.017888324108072635	0.7623723979643481	2.028190747071709	0.6827123475945949	4.145960509350508	2.5292046959237457	0.7213509179675799	1.333698160397857	0.5523719763026705	0.36434051103685317	0.26098206221762577	0.3286940358126536
MMP9	Lipid-Associated	0.022976483734143197	0.6731988595233042	4.705439053898611	1.0550767077693581	12.185046347109488	1.5412433705649362	0.5455066124536521	0.7076747334533735	2.152271355403883	0.935476885243545	0.58604062489312	0.11127458209010682
NR1H3	Lipid-Associated	0.39209044968967144	0.3320826553676517	0.8946136253471662	0.9101805166644727	1.2455300737784296	0.23725956063342427	0.22189768734652074	0.21768694225611815	1.131485853889308	0.31350113577015354	1.0429499463429244	0.6410798421059128
PLA2G7	Lipid-Associated	0.12708487631348828	1.2272474903256785	1.0013799612041676	2.18497360276044	3.2602168852177376	0.42547217169984414	0.5719144408213287	0.5345314803602382	1.4709518369708554	0.4717045955630518	2.3235891333362013	0.2453406189746254
SPARC	Lipid-Associated	0.45395832488820254	0.597428588567417	0.938340718290476	0.5589738392296751	1.5826227898249705	1.0918791131960417	0.7306783977115311	1.6462951222500815	0.7116773020802328	0.8254931089421913	0.7019344029426543	0.778028921305043
SPP1	Lipid-Associated	1.750067751762763	85.71191132411549	199.51905802949818	116.53788445562984	89.51190284001103	104.14166926371617	26.42762606066866	33.04791438099963	64.93247829917756	7.707684555173245	15.742036984191083	6.685795530489809
TREM2	Lipid-Associated	1.307200750111917	1.7874578103231376	1.993517348828929	3.276911668743229	4.9406790763029544	3.4118718235956096	1.7336076515790724	5.164228699290304	2.9800651095370414	1.182723591716569	3.7030394365431714	1.9505146562804572
MKI67	Proliferative	0.003665934757388378	0.022233078179738856	0.05932253430870928	0.02551309279311756	0.039443629808991854	1.6657619787681324	0.02124627023157051	0.043857921416622314	0.028326264450247843	0.026101385938801788	0.014239829857871276	0.011749343246990087
STMN1	Proliferative	1.8337916056834773	0.7396048779147395	1.2587694700336358	0.9651395563620924	1.0816150670253035	10.426418260209234	0.9127772657690054	2.0909125040670755	1.2148229795406427	1.6183201045179527	1.127430495624951	0.7489236656994058
TOP2A	Proliferative	0.009016335473804503	0.043499610475172874	0.08671684649759445	0.05916357504300662	0.0506416342098703	2.090405997475965	0.03227630643310663	0.05350172395939568	0.056942402989911343	0.0373398668188353	0.02082008703662775	0.021432730042151606
SELL	Early Stage	0.024383753423187025	0.12856933648945099	0.07471881193763481	0.22830105500331335	0.0426004963572636	0.15663873675808132	0.27753745973355065	0.14580439662889647	0.15485785047122005	0.14436029241894696	0.0773155253146681	0.1899709020515559
CCR2	Early Stage	0.005561216403174937	0.1323934163751552	0.019280094075806647	0.0288244030513643	0.012373004661796647	0.06069184308095611	0.34091964677351333	0.04747545296148819	0.019612508659254995	0.005194714515107909	0.008170789285362953	0.016327088034354925
AREG	Early Stage	0.5969888042501806	4.638347938523236	1.7270999652548982	1.7708026725459824	1.4704652460753949	2.7439612234785957	9.003798281948841	3.2080604806664423	1.0161162781406967	1.1379794169433288	1.3324260301345199	3.2392188337141437
FCN1	Early Stage	0.35114080869328923	2.666699715990214	1.18521015293581	2.063517300325317	0.4807049475334342	0.7605788581799824	4.657984180588704	0.22566038719731593	0.4888007730726464	0.1147603394865348	0.43822628277438164	4.32001582126756
LGALS2	Early Stage	0.02977849452064185	0.32657748398337266	0.34434795257334583	0.6025836023247614	0.5169327432007697	0.16510100670841216	1.238866330849411	0.24483360832227663	0.5594783909134942	0.08371863909647603	0.4572285193933504	0.29225892975669004
SOCS3	Early Stage	0.463447045315308	2.255877188126993	1.2171585559615643	1.5438203957996282	0.850979842150223	1.2369263016447574	3.017071369259491	1.5815864969108178	1.4188969303124648	2.504235836362172	1.1818183821177177	2.930208345496679
TLR2	Early Stage	0.29252472375674465	1.0653090836430625	0.7496657492631934	0.8369851010042826	0.38309791475216765	0.67710760338795	0.9994143610589884	0.8120792563831476	0.8451645396675564	0.8929323593294076	0.5309751998510186	0.7643858940719218
CD80	Antigen Presentation	0.11960995717108668	0.040719068974396484	0.09537309536537503	0.2381518194328447	0.06065229909446756	0.09572437322241392	0.09191932438407362	0.13772378540914418	0.19235154540527818	0.09616898639869646	0.06213092728282333	0.049671037103131394
CD86	Antigen Presentation	0.910407265642631	1.282986473241887	1.8305086947418787	1.9835284399881947	1.1145189976199665	1.0718523408088185	1.5922087440187276	1.860893336945648	1.637491417305403	1.3624936566510137	1.3180174621683174	1.4517638807359765
CX3CR1	Antigen Presentation	0.0025115758051398713	0.04543179045655798	0.018944233296609395	0.030102478824975708	0.01721569653940038	0.41152148791964405	0.1460895793301628	1.2210312488203388	0.07628578655546142	0.24952367796260547	0.007458474951968056	0.04171862962362963
HLA-DRA	Antigen Presentation	89.16082949379532	49.03963333752884	51.251973679439814	64.80781544127929	46.064357164441574	58.9839060364937	107.81224461861633	129.44552046877064	92.73174872593921	91.7003793995536	117.71528725508048	70.00844378734878
HLA-DPA1	Antigen Presentation	28.072667472707746	14.390792581831082	15.882626574914719	21.304959487589677	16.85650369460474	24.515211891640732	42.078056846403584	71.05226187574017	41.791848059824474	45.833849776748266	41.51139149575301	25.61866966820676
HLA-DPB1	Antigen Presentation	26.1448035204871	15.124923979486285	16.485908236585438	21.48298997769137	17.677686322161584	23.069407819988516	44.9687461875969	61.504681198348244	36.67755839319742	38.08290392101075	41.812613271050715	26.99173474134056
HLA-DRB1	Antigen Presentation	42.67859069951956	20.478920175811844	19.05678926855469	32.33690650578497	21.26812406529243	34.178449982434955	53.45376838990302	80.33933328108503	50.00635569547198	53.798555298903985	41.89111161720141	27.106561741315268
HLA-DQB1	Antigen Presentation	9.836733109027715	5.948258477272214	7.329750922476339	7.339810654228614	6.274374288076003	10.871080914887065	15.644015690533877	23.291122476021247	13.787803730954685	15.092982422771405	13.081190990816298	7.3048286944953515
HLA-DQA1	Antigen Presentation	9.749838038901844	4.484619099852446	6.575100349514023	7.443060318464375	6.155566821090907	9.156450488253377	15.667937810895612	23.82779473906153	18.958051489356816	16.28712309734601	17.573621211180697	8.797319629579075
SLC40A1	Interstitial	0.04099797456464469	0.10575505852478388	0.18405256781509716	0.24287331476952267	0.16140824875953536	0.6910669653164876	0.25643533913458544	1.8577348414112267	3.4332121940303075	8.331512067844221	2.6361394090479098	1.0408533836034841
F13A1	Interstitial	0.009926742995645051	0.357484215834078	0.22399059130133722	0.3306998303762107	0.11363687765823197	0.7400146168017026	0.831904889469544	1.0566412016230644	1.272228553964651	8.197521956321541	0.8837900682027447	1.0188213371367443
LYVE1	Interstitial	0.010808548935104965	0.19651720345642476	0.059761939108456695	0.04901659611563106	0.010079461457514935	0.08713326840458688	0.192598960142928	0.06470856584709268	0.10598944268024121	3.922519641223541	0.13121767918404764	3.350039853036175
MAF	Interstitial	0.1781660069656947	0.5133756310173474	0.8249563962513212	0.6153752645144737	0.6132846780331345	0.561277980119949	0.28334046430313603	0.7823757145509812	1.1356251056096889	3.9892494112389003	1.0677812574446248	1.4394289941758545
PLTP	Interstitial	0.23261683718015766	1.1889683342966637	2.359613684693346	2.0581837386197175	1.4443941166844076	1.5712461018061479	0.8873561644682589	3.0913663630463373	4.587364432611901	8.196634570797743	6.20144110241045	9.506187734487307
SEPP1	Interstitial	0.08392238791314667	0.335285956312531	0.8475627501365349	0.9244652584358066	1.5826502042254247	1.4996190912956633	1.3514540514253461	6.639368868551336	7.96410656613541	41.52422406015705	8.891599201927335	10.08504179693173
IRF8	Interstitial	0.9481759103129324	0.6802597312528371	0.5600560846709983	0.6818429064237501	0.5862769564289568	0.7619343352451792	0.6576624196431506	0.8697654088994318	0.9238603143252719	1.1598046934418018	0.7575666077465303	0.6629052464799022
TGFB2	Interstitial	0.00169061283997608	0.023043292741082216	0.014880999977409114	0.01837472553994181	0.005501162005856647	0.027946583436355033	0.011261344878174215	0.03692688412340767	0.03129095099242617	0.05212482289342332	0.020652591579251107	0.006334422516532827
STAB1	Interstitial	0.03863366593629021	1.0915591485028053	0.36229119493434475	0.8195679458336101	0.4749195919488778	1.3798975755990797	0.8902920455275549	1.2573859893054244	2.011424208561401	7.626545929275554	1.197553400625884	1.4890416684740513
IER3	Interstitial	0.6093680154300887	5.448503779772861	3.732345699754299	3.596108858916538	1.244584560199815	4.297217987700377	4.0822851488521215	6.881683160005461	4.077784844534219	13.496940842123132	1.6386469655565548	4.7885046841588235
FOSB	Interstitial	0.9239313036506751	3.9804048624938453	1.7577748926510717	2.2492101989124436	1.386908651964722	3.260425442061965	3.7040457463545517	5.9296743553340905	2.720820783270796	14.068962796516367	2.0124446315551405	5.427748213066151
EGR1	Interstitial	0.5032903476013183	1.797596613627743	1.5912912030507012	1.4968122184865085	0.5741313185524012	1.7422729980162035	1.2706131749683065	4.081929140643962	1.988469472621942	8.341480501759582	0.9925667295231557	3.1201922640065747
NR4A2	Interstitial	0.3251465429124727	2.02257950730473	1.5909116721852403	1.6404410828961324	0.8684483187884157	3.002307701573536	2.8863516610551585	5.173076690039992	2.3293265892230868	9.138949532576852	1.4234820261743086	4.387477913751695
CXCL8	Interstitial	4.232847898452276	10.52983215786597	21.10635412376022	3.8605884415814025	2.181130874577116	4.71199421985907	3.6262394852079614	11.147049745335861	3.6783161633982284	22.8248899383642	1.3000123543126314	9.31536717808921
CXCL3	Interstitial	5.315294658487591	5.764971689806794	4.659997722852386	1.962402967269816	1.5463432273694004	2.4240791300457185	2.869970641432386	3.539911529199834	2.1524068383423614	11.059048905013439	1.445790242063948	11.03011210003093
CXCL1	Interstitial	0.6891534414577631	0.6901755534226051	0.6043636975940175	0.5522848112042879	0.09240320288518572	0.7061328284060432	0.23606542355716198	0.341575002027094	0.7513176848780276	2.8538618675398815	0.10863205208014946	0.47845788950853174
HAMP	Metallothioneins	0.08060800760234821	0.8795749205912581	1.184470012794504	2.1385361354587125	1.0380496747149812	0.7632924516868562	0.3143917723391374	0.8621862939901737	0.87205217512683	0.2198125391671451	1.4913561691346768	3.839316907369118
PDK4	Metallothioneins	1.1331390528531593	1.0331890433135642	0.5621395119758933	0.9363931730924384	1.3488762699475776	0.6646575555755475	1.4585147173178485	2.177153455640249	1.3997310747879324	6.425860598811455	5.016430172246325	10.677116953717196
MT1G	Metallothioneins	1.9949451094469188	3.8372191328703007	9.856955845540938	5.1986571194726	0.6824146022913029	6.4824934431192744	4.509158305620077	0.32199029576224886	5.634389061235108	0.4098091386953712	0.5759552859433713	8.89571676694917
MT2A	Metallothioneins	26.553028193286295	31.529734505832195	44.839539551444204	38.05489305099559	12.734152349782182	20.708906997082753	34.71071327275019	6.748233023015863	26.22811542005592	13.244631396684005	12.466077701003496	85.73679298819505
MT1E	Metallothioneins	1.7650627005807802	1.2348354519239828	3.84912739060061	2.0060537376454635	0.7278261399700231	1.975937455180735	1.3602410773341826	0.45397130745841846	1.8246956334183342	0.7184076650178766	0.3844491879998553	5.058223914690957
MT1X	Metallothioneins	5.019170123734429	5.665597553488861	10.809059197660966	4.957428164819523	1.3971493120106215	3.8774267825874036	3.86744593688104	0.8035451200195213	3.4367350522416427	1.7465777370203959	1.5000824776542347	10.720459116815963
MT1F	Metallothioneins	1.0251844102357348	1.1922405490256383	2.425802880235329	1.035459806785231	0.2885415334625343	1.4638839528105694	1.2024131359912582	0.2358063239548224	1.2396759882497168	0.309225169638305	0.2542548127521205	2.114590016227266
MT1H	Metallothioneins	0.3361905634728745	1.9139234961011526	5.795375242243053	1.6644620489539126	0.2900675114201237	3.9548012473438674	3.1872339257297932	0.07473383378047449	3.026002505110466	0.07031230809230117	0.0907943013565413	5.284724362473913

## Sheet: S7b
Supp Figure 7b: the gene signature per subpopulation for inDrop technology data.
Mac_Alv-like	Mac_Angio	Mac_Hypo	Mac_IFN	Mac_LA	Mac_Prolif	Mac_ES	Mac_AgPres	RTM_IFN	RTM_Int	RTM_LA	RTM-like_MT	gene	Phenotype
3.45737230299032	1.7616189215102371	1.7463550344766199	3.1894395793541914	2.5060578546214454	1.4999168134906007	1.2218359359971078	2.5887718014030554	2.907710376204366	2.94929069812621	3.6722680955959555	3.098341151026401	MSR1	Alveolar-like
6.045149481391025	1.3408400510225305	3.1607420057027187	0.9611827661909407	9.67092868467981	0.9150674227716689	0.43421491530530404	0.2523389145918326	0.3459897850144479	0.6350852259287718	2.5169963052752746	0.8340520047122046	FABP4	Alveolar-like
6.258341173815264	1.379546938332769	0.7735934499265673	1.8285009995192496	0.9182551851804592	1.8808575304745003	2.6479414281892737	2.6989071754951137	2.5075438775552303	1.2634101195836163	2.2700875651714036	4.987740786352541	ALDH2	Alveolar-like
13.666603357403238	7.208743568031771	6.351683831358532	4.715452140661351	18.30154008174705	4.986912839964237	6.14000415517459	1.6519202677238476	1.6317156856522654	0.6053526502264054	5.807307931463995	2.9913711630531608	CD52	Alveolar-like
3.7801799775444778	3.4238980554827174	1.0194085798143488	0.45695057027673996	0.5457446373465712	0.5822916160953778	1.2591029629789618	0.043227342587368066	0.1258294826630809	0.021169900167892875	0.28785056528965236	0.3010014927704633	MCEMP1	Alveolar-like
1.3551917540136857	0.4185561061315284	0.2744260471624387	0.3325117596932004	0.7725778120515091	0.3639612451713657	0.15985546176867546	0.14740122603660974	0.27037057388607	0.13065552814901693	0.42871460642739695	0.18995877894496896	PPARG	Alveolar-like
0.4433427837388468	2.625082627990326	0.7489255432931258	1.3935933295729406	0.021419510130312146	0.3509778861489132	2.761913736892688	0.05119050123230447	0.08299817909042735	0.16847285529959022	0.1203586342484928	0.9280076862782544	CD300E	Angiogenesis
8.076357856355095	12.815140663614118	10.916614239580117	6.518144439222639	9.035086349542999	6.164861228521412	9.963168866279222	3.344630031212593	8.39207964238372	4.562483534656586	5.576503160187842	8.255627765992324	CD44	Angiogenesis
1.9805332433306917	2.6687319250781596	1.4699663878573968	0.9746763754427551	0.7959119610192147	1.0186332747328333	2.2885892341180387	0.4807315201341669	0.6690426114281651	1.093687039658419	0.9581769791505447	1.6439062219922385	CD55	Angiogenesis
6.776294034915495	10.999084949064333	10.295209867892897	7.519261182680301	8.58692271328441	6.281745490318366	10.058061518463026	5.762803548796456	5.5342344228465095	8.49133678228999	6.863741759957001	7.216892282775538	CEBPB	Angiogenesis
0.2719308305084137	3.68833941386329	3.140415212752247	0.6476921095380305	0.4073886621622169	2.579047237721072	2.2289520375784115	0.8891363277606918	0.7912669167905942	0.09147235051138433	0.26040928677951514	0.06826368282799739	CLEC5A	Angiogenesis
1.8096045916186694	15.485768073064557	4.580970173803026	4.4105214115696585	0.497790274487131	2.0548493935322254	9.27457400734424	0.5103861302603582	2.1627296737384842	3.069772588068218	2.7930521913078494	5.594551358667409	EREG	Angiogenesis
0.13939546613425358	0.7670470641847378	0.4478346513469094	0.5325697159426818	0.7229703131135032	0.3252642788479072	0.35573189589655035	0.10180252880306721	0.31904878416081905	0.0804156118405612	0.09055537541388017	0.09995811521176462	FLT1	Angiogenesis
7.5274193513964835	35.18752914535402	6.787174477149598	8.310667707189793	0.5706919972254287	10.454767133496595	7.154277126694453	7.568255036305885	23.4384009128166	12.284727977890798	4.960837024234545	9.23531581409364	IL1B	Angiogenesis
2.7035965342255355	19.430429429360817	14.457787764276096	10.056385167971412	10.018703316649521	4.027694053471479	3.7604398755840247	1.5298178462753247	4.133910979497964	2.4458031919999446	2.1106712221733552	2.6734453718565443	IL1RN	Angiogenesis
8.752278252249262	12.613547657098188	3.5956126838157183	4.43320744999142	1.508296827341752	3.942163150981202	8.815458386083595	3.8426139337413456	3.987716242392369	2.012821917371149	3.8146700374879208	6.387192842511112	OLR1	Angiogenesis
0.003648106658122888	0.21549961074192808	0.03440962404464104	0.04111874469485664	0.01821279921929464	0.020159394208586902	0.39257544723279364	0.016560034808698606	0	0.03555087273404586	0.00838854615298542	0	S100A12	Angiogenesis
0.0886163428221731	2.433274191440338	0.3006453853044222	0.2951490863320691	0	0	0.22984224164411532	0.014432151671181295	0.0802897869278651	0.14889556680480015	0.07061078277350394	0.12468799814745885	SERPINB2	Angiogenesis
3.5272239228948328	6.732926392127315	0.6898617896184815	3.304667367845474	0.2622774696519503	1.2888861700981555	8.252540630586422	0.559891292104535	1.3156639416170455	4.996721704322634	2.8100845973021276	5.277696433918491	THBS1	Angiogenesis
2.701291223113127	25.719984699484264	14.886561792256304	6.970522203333639	1.0816117525057825	2.3014743257193184	12.001923949659217	1.171800561334549	2.015223583215462	1.7744112105428604	2.380201097551954	3.646973130017215	TIMP1	Angiogenesis
2.7362961220080027	11.08075512015862	5.98660945197231	2.0742093444746703	0.29938158065176457	1.8967953963507762	8.174591585286283	0.35061060449548764	0.924173177251771	0.72729356637372	1.0381105448068944	5.29560229890897	VCAN	Angiogenesis
0.5779264598422448	4.795812735154325	3.1653509895204253	1.91566455285845	0.41106289391115164	2.6721983430882355	5.328045280564386	1.6065022343169444	1.308068551682977	2.6772785918932533	1.4231450708038111	2.5015764042708963	VEGFA	Angiogenesis
0.48319909274998935	0.9239790723212175	4.567292422911795	0.8716099585702501	0.5496515554582504	0.37375967177322367	0.4714263767247454	0.22518387394206635	1.1857541937387712	0.9030151039021674	0.9314478602830372	0.47828023604445313	ADM	Hypoxia
0.042306357574700755	0.32174514904743906	0.8666809867010624	0.19919451908885993	0.11998997885962352	0.2471440555771541	0.11279922582264518	0.014867383224319302	0.18482738341371893	0.04028970835243946	0.09207444488675964	0.05076941041483686	AK4	Hypoxia
0.034276946265932265	0.18077327022695694	1.19723942290292	0.10554288314513266	0.36678228706407934	0.1130921776587028	0.03412219499921397	0.04253953063939488	0.18662908330855582	0.03180674648127321	0.03833223726845272	0.08775932881665323	ENO2	Hypoxia
0.6042984953474547	2.4794019358336454	4.303502989945001	1.328045331515481	1.8355137067895864	1.1264728764891714	1.1022042875943339	0.6930677603744797	1.4386294296906301	0.7098579730183714	0.9680118073614639	0.9777635178104304	ERO1A	Hypoxia
0.5223526962902628	0.8811553598347868	1.4259254956151781	0.8934244540532243	0.5025456684275786	0.7771967145875431	0.5553227901201128	0.5261893202257385	0.553103346152293	0.41703801587643496	0.46571481816958316	0.9676754436680451	FAM162A	Hypoxia
0.14078847100471567	0.4379114115386192	0.8253072824643237	0.42256648668949554	0.38789005961837486	0.6831813412373364	0.1701422821878805	0.21954437138521476	0.2837136354881231	0.31121745175216303	0.2703594297465925	0	GBE1	Hypoxia
0.799511501519735	3.0578829631821494	6.008742954162362	1.418205592564065	1.1222562004444714	1.569933697613144	1.1954675143919922	0.5546594076751955	1.0220189442928795	0.7569100916842678	0.9562550658304338	0.7887058568525696	HK2	Hypoxia
1.5175174939158413	3.671294060893395	7.020227322321195	2.5564784130317704	2.048189161214022	2.6370237471080036	2.188391007513823	1.4990724888458054	2.198335435364663	0.7004946607947836	1.1923654865838342	1.420144120199363	MIF	Hypoxia
0.37561827674362336	0.9768730040397683	1.886417114390227	0.5894074798609168	0.76221673829027	0.39591495817920735	0.4736343660795153	0.2257413647057883	0.41641619536323315	0.5223554424900565	0.5954274197337199	1.9894609738609998	MXI1	Hypoxia
0.70084316279596	2.68485903681665	6.981747842077932	1.5720061862513288	1.6383959247852404	1.3389071958963663	1.3870587840167339	0.6738545141039649	1.3843415686805158	0.7692868558546915	1.021711558452198	0.9456836436324038	NDRG1	Hypoxia
0.6023378117502719	0.8749465331233612	2.31834226764865	0.6280868483395692	0.7827714578824613	0.6255944395622576	0.5321243558138161	0.670852046715162	0.8995341310297075	0.8008122209347943	0.6735146991393743	1.0683242378963667	P4HA1	Hypoxia
0.1283521345360281	0.30746972934609157	0.5615019427786663	0.4528451374816083	0.0848883265454076	0.23413405707218823	0.2350669945260923	0.1053265139984377	0.1419467990239667	0.2697355524325566	0.1523943835156028	0.07604318389418933	PDK1	Hypoxia
0.5328357901645215	0.8219844140324359	1.8982707174149194	0.5920479604261625	0.8410581061962238	0.6971549045946651	0.5147073673021882	0.4682413278328505	0.7115612604757944	0.29954857653174227	0.36606868650883895	0.4592091567176399	PIM1	Hypoxia
0.12013962230878425	0.34136187998548595	3.6507879212555547	0.28832552485313906	0.29025601349190067	0.2804017424748458	0.14413751221109575	0.12031226233704156	0.3133566562069654	0.0723372270326219	0.1715967902661685	0.08415524960447034	SLC2A1	Hypoxia
0.022073615933993984	0.06929581625869057	0.7080894185794778	0.1163379382907957	0.05092063229716605	0.14309621691819696	0.04493950807215438	0.00762306144576862	0.1354065097484962	0.016030145893524944	0.04684686037754798	0.10388201933982832	TMEM45A	Hypoxia
0.5682504913847103	0.6526649728137947	1.1403876554819405	0.9403868034885714	0.3875062672562355	1.0029718815279605	1.3452549644835305	0.8931523532801913	0.803621765181676	0.6154759576853432	0.5344856436594867	0.3567459484436547	CASP1	Interferon-primed
0.8063204684702605	0.3975693193503687	0.7486815384544473	1.0506115296958694	0.4063426399362209	0.7889774939884349	0.9386042732315965	0.742892757878468	0.9332187578601178	0.8530923660894691	0.7141330161536688	1.3635375561721312	CASP4	Interferon-primed
0.7744075420734287	5.572272431703599	1.7668169490529486	2.4236150373450918	0.8180401868973146	1.6345042773784288	0.3839198673377896	0.5428465036441239	2.950037959175343	1.880824241591521	0.9649160979277349	0.2549319977152784	CCL2	Interferon-primed
0.02591460455491952	0.5081744016969788	0.2302199967022934	0.4783530567932889	0.05011632368365497	0.11824049085359738	0.049407980307472316	0	0.07012096099446644	0.006233566759629924	0.01671828984426143	0	CCL7	Interferon-primed
0.12717389971434467	0.032827047537546575	0.10729831712416449	1.7904239600301688	0.029381060966333517	0.06479696901070864	0.052160081122709326	0.08414098644911479	1.1226327141105241	0.9785302253376931	0.1197222103336724	0.04387966440832662	CCL8	Interferon-primed
0.26532289924454977	0.0791946082276909	0.3480626674832924	0.48764592837345694	0.10397431611116278	0.13174170032133234	0.04944726342492297	0.054206208657618056	0.7056216500906798	0.1393598137588161	0.12138135064982394	0.03688063582216158	CD274	Interferon-primed
0.40144517121873013	0.5009011808494618	0.8712068377992499	1.0442203227968958	0.4683542956359983	0.6049746838876024	0.4948058047810343	0.5044090392659872	1.9778008253461754	0.623966457891332	0.5689986545919253	0.9044877841449724	CD40	Interferon-primed
0.38531790612299904	0.16368913231784651	0.42298717980966305	3.5989291128993584	0.07829123531359947	0.6579587572276151	2.7562484783281596	1.1082831583426085	11.639900529638993	1.0391664724481837	1.028654177025	1.0526356280076852	CXCL9	Interferon-primed
0.8227687365880069	0.12791039001322102	0.05716827822946745	6.893248229963166	0.047579621000723826	0.6946301901763239	1.6334746207521964	0.5490711217684618	4.89850340095532	0.7245464850297553	0.09848954615858409	0.12454892177659671	CXCL10	Interferon-primed
0.05952870987495493	0	0.007990181664770332	0.7475779217240538	0.0048060102041208655	0.002324500232450023	0.24471894743043965	0.01700098497585898	0.712069609271246	0.04385760504206711	0.009199867614570647	0	CXCL11	Interferon-primed
0.006411777152273297	0.00953909208105564	0.038484820056052756	0.15869890086125132	0.0018170374149808193	0.04228138480244902	0.12872810944201035	0.021674083998171313	0.41577350565264637	0.024542868584564167	0.006161223235246701	0.03678959295994349	IDO1	Interferon-primed
4.9157291316556115	3.5892463190966546	3.606737063443495	14.58519664099273	8.95746944291878	4.4830004614550845	2.8540469916751667	1.646852026876901	4.34203465922385	3.3212855217995036	5.495051829022478	3.6947413992559612	IFI6	Interferon-primed
0.35259913881936117	0.20705723100980272	0.017792936518232015	4.235282361004088	0.2743743156343597	0.37798778287952955	0.4270801591506175	0.12199469755246146	0.4422290637337536	0.3780808919893709	0.4011838224645142	0.043472401545878614	IFIT1	Interferon-primed
0.48418270602195296	0.2104454029675729	0.054480736260943796	2.35547296739443	0.1544623774613781	0.28993206976400704	0.2578603056915578	0.3245714706607283	0.5916648942211313	0.2532296387979156	0.4080149417342016	0.5820371182057198	IFIT2	Interferon-primed
2.2255946408307445	0.9897998681528952	0.761019395602744	7.321114681304794	1.7111185223044585	1.6228617503109475	1.1824852865408726	0.5273015904459535	2.769362305948748	1.3758343162532773	1.6698682319470814	1.852432411379893	IFIT3	Interferon-primed
0.005054436278721834	0.05467149206668882	0.03907597730352161	0.6408713251343737	0.09521866120354658	0.13485432258407873	0.25939047595291304	0.14253034167281584	0.06818544258092035	0.05594729096744695	0.05929789773120381	0	IFITM1	Interferon-primed
1.1300097911940483	1.3053427362046768	1.2516358201855056	1.8941633143199694	0.4349584180274769	1.1071624664425725	1.1441326948962467	0.8016391163794345	2.537866143290028	1.1296492798897484	0.9486481934173342	0.931653112798407	IRF1	Interferon-primed
0.5276877480207404	0.744752594941127	0.5123422085091015	1.4818004676518317	0.6117951246450705	0.7111578479166969	0.8201973590907561	0.4415457100778102	0.7106694255982017	0.5298666271667222	0.4850566081900672	0.48769628424456885	IRF7	Interferon-primed
0.8890445322412739	1.3805945704092994	0.8189258707185658	8.212719994714538	1.0547971877746776	1.329163027660401	2.1434056130943224	0.6935206803053595	1.9846499216047546	0.8209079901306309	0.9020681808753227	0.6090071041576001	ISG15	Interferon-primed
0.0067823996413432395	0.015873093649548378	0.04270704508637204	0.041133541001172794	0.016125269323074776	0.061422618530431364	0.08489190598971831	0.03677093049434102	0.22263595025828076	0.024977473878879823	0.006171045309908867	0	LAMP3	Interferon-primed
0.1968378541412784	0.018291497743961892	0.08475500518957385	0.25426921842094996	0.05290925964163789	0.063501486432188	0.1342297026800849	0.11655322989828863	0.5077017035838914	0.3028888318167612	0.14354873291575507	0.5899693986770704	PDCD1LG2	Interferon-primed
0.3988761402978172	0.21469878340001136	0.26796766560692004	1.856697795534546	0.08540536129010169	0.5759615372423728	0.7499702546388776	0.5224119600477959	0.831219666983949	0.6231738236753706	0.44157782820563474	0.8270867615851697	TNFSF10	Interferon-primed
30.46112798422963	3.3672716085414507	9.249990536440706	21.565878023330857	6.574191918717299	16.23805816654185	9.04408235346189	28.279208529041256	40.43441435261174	50.31853709701078	30.273868303436863	33.73444099631388	C1QA	Interferon-primed
6.1516829122656915	1.0415065416568265	1.6226547244423195	7.072114198385193	3.3426639517752736	5.619917315529018	2.61845583390044	11.744475723824877	12.113970468456786	14.096195189775957	11.215487042557735	8.637573274171933	C1QC	Interferon-primed
0.049611962537263146	0.10412458310410816	0.09250705952140587	0.29599349290779053	0.016509651335237994	0.15346983758019334	0.18459728627307534	0.07738673449407812	0.4808606110729152	0.23477105360961198	0.15889721028511114	0.10581244234452838	CD38	Interferon-primed
0.2579089840247342	0.809574373498265	1.6224875078176857	2.3023474993494837	0.5770574370303956	0.5003746518631698	0.664598498488623	0.5280333558704893	2.5165656800343092	0.27008370756019806	0.7101887664697247	0.8340899283504237	IL4I1	Interferon-primed
1.1222764320982184	0.5188038342778929	0.22959741927279043	4.2224650821631124	0.46785620488452045	1.188992801707809	1.250963758324527	1.065285090562716	1.606343692937268	1.7268297217338606	1.443235987915265	1.7499386784887483	IFI44L	Interferon-primed
13.609697102442928	5.555158192155879	7.885046096841466	8.331596908921243	41.912489917909056	4.05330172402041	2.6867769520102085	1.9575857616133978	7.665803506159763	4.208941069259051	16.67246136645825	12.065338636613511	ACP5	Lipid-Associated
42.22081163314322	10.391966252573198	19.855019982456184	47.4018630476572	94.66657362299993	27.426367240731302	8.505496520844062	29.622694349179742	65.26035421727376	44.95413714594614	100.3117495690181	71.03802715622129	APOE	Lipid-Associated
20.662725458838597	4.206456167634348	4.551359564751674	16.36826392949848	23.87085027486198	8.595542840335067	2.2965679819370894	6.745847275170598	15.094170390155337	5.036711227288421	22.809739270000613	11.596998088025874	APOC1	Lipid-Associated
1.1912740853896882	2.8039824571140404	1.8840367880872697	2.408373492497456	7.107992507295022	1.19025075183599	1.9441048839602115	0.38872675904824844	1.0430514874788368	2.58942479524102	3.0843356356574283	2.116751080880229	CD36	Lipid-Associated
17.90033160744428	21.61084840213179	17.716213211260676	25.83896565574256	33.36449871653311	14.712249654099475	11.170468021081641	9.966949326567883	16.787703050916296	16.980927522887974	24.49613562333479	18.16764643499053	CD63	Lipid-Associated
1.6773659767168088	0.6861303526514919	2.1125720995212602	3.720066629310172	15.13920501819533	1.8148109490447775	0.3550284325673168	0.23686709435545447	1.8654392383251348	0.041516642934981814	1.925515974813497	0.6260130561257199	CHI3L1	Lipid-Associated
45.52009134240119	56.56550512574894	51.685165909022636	86.11636044375504	59.087668319502114	37.21542439392778	26.74111533088801	22.32355548851806	73.13392034468498	64.29285057354411	85.25824873570829	68.43025161123487	CTSB	Lipid-Associated
91.88878935525433	61.929083043402244	74.46567589105591	99.95269379572952	80.98012842873173	45.400838093627264	16.229696661537066	27.37858772896709	77.22376208106853	43.80948921066466	104.49101791287401	63.45803067600254	CTSD	Lipid-Associated
4.676089795494856	4.981902886506505	5.419095879949784	7.323198415771779	6.903683084054971	2.981803807034613	1.560010592958823	0.7607895510945684	2.5004540728206863	1.5192463339405167	3.9587528600816975	1.3581845080560973	FABP5	Lipid-Associated
18.353113646392	16.564599639234505	23.67651115546008	25.90286624997723	36.27616076042147	8.98026806307668	4.6768081015682705	7.62204138227363	22.91306262155647	18.553812261966428	42.358562921393215	25.766703584704352	GPNMB	Lipid-Associated
7.9494791882258085	5.530803319418026	6.730581167650866	6.770954215527705	24.485828575148716	4.06167141106906	3.215788950729393	2.3571387654429747	4.652323944368111	2.760074777216308	8.711966066272824	4.453874405272503	LGALS3	Lipid-Associated
8.390924649283061	4.431487468159177	4.454963611635343	6.947595527502616	23.016146677823308	3.9781283220171058	3.2094618654272247	4.0265000708491	6.877671796974206	4.88660862770694	13.090650261885857	8.641477887362646	LIPA	Lipid-Associated
5.642998712516249	1.786903530344162	1.886500064112244	1.7908916381862243	13.972194086155207	1.5721391850673374	0.2188240093290035	0.4757410119577742	0.7033832480006972	0.16498888857016292	1.5994615544655595	0.7404380502225072	LPL	Lipid-Associated
0.011107748257205305	0.10064303527107976	0.9447940095051396	2.0890005809414487	2.086911096864617	0.48601523309596784	0.01642616362398446	0.009759805605203968	0.03933414960045457	0.06220425931096058	0.22843056057949512	0	MMP7	Lipid-Associated
0.477284231683997	3.8699662925457567	13.639310635722195	4.961448737750851	13.311655667438464	5.056200255290413	1.0488494041518932	1.1201394685147867	6.899637242570274	2.394814754145068	2.590925783329125	2.007490174754535	MMP9	Lipid-Associated
0.7014800510192	0.40395181636184246	0.6806701410180359	0.9651032214819723	1.1231337457990833	0.2182160965799652	0.16694660057204208	0.12841029718641644	1.1689789863165334	0.5332245517581435	0.979014484919576	0.8869561007949476	NR1H3	Lipid-Associated
1.139629220298396	1.8476244064783998	1.9246291214288525	2.7865001912968763	3.634385009324678	0.8430317279088021	0.679704323427514	0.5355807801105278	1.7546227332927646	1.5035354327407162	3.284724324509331	1.3723334295107867	PLA2G7	Lipid-Associated
1.746266530834768	0.14399374666221634	0.529717066255455	0.655293410009709	6.487331010686293	0.8661653704277722	0.18251137451889812	0.22341062221645897	1.0735733787089685	0.6145619963219123	2.2776876168178415	1.4666815769224495	SPARC	Lipid-Associated
16.292781451702623	76.57334991039909	147.21111690971074	69.81028213645243	290.9932294279849	79.54124167048668	12.228755969791283	16.106733859911614	41.005986686051074	8.516991383710641	27.920294119249302	8.59080941595001	SPP1	Lipid-Associated
2.8402255806180965	2.266678330217179	1.4494975244208956	4.632718477763585	9.589937947332821	2.9988848227201057	1.7512819235273085	5.70768772128308	3.267284060971322	1.3135943982827507	5.377651205036573	2.3927963846194342	TREM2	Lipid-Associated
0.08336305511173625	0.022622310929002784	0.051928143926461626	0.035142368764338086	0.3741356559246654	2.6480217024298507	0.022733687564584132	0.01822612467343758	0.025451220719784996	0.01984727871140901	0.012278374943529161	0	MKI67	Proliferative
1.9193474784969302	0.4852962735525527	0.7745385228799362	0.5212562756793062	1.3907989238549878	7.9179380573640845	0.5057872642667914	1.2946351348344778	0.8534438435426887	1.4022593480241932	1.1451732996568191	0.38998493821754066	STMN1	Proliferative
0	0.011744937326939653	0.05186182723635786	0.00248485234013454	0.12270613835055101	1.7921720159544443	0.032635701543447505	0.02196498649960333	0.02696433522583756	0.012628498556538366	0.011277034226061685	0	TOP2A	Proliferative
0.10288022930298199	0.2138648455144939	0.0740449873235814	0.3479893749072701	0.07160525877794732	0.21062979284548133	0.5428806821515174	0.3178567129695548	0.1571044157187574	0.4272055330869966	0.1922297248850249	0.3651954868172527	SELL	Early Stage
0.13887843040976358	0.1161960994397801	0.01423380758520124	0.007366990253055116	0.011830993331833404	0.2190873541040261	0.544522142118005	0.2932315542312236	0.01958199853446492	0.013777891966772746	0.0019249544913580705	0	CCR2	Early Stage
2.850344258616947	6.431713555201713	1.7504880886473932	3.582358783841964	1.0151050382966385	2.9179735187327323	7.754020779310173	1.417554222619063	0.6944159985190098	2.1347870073242863	2.336287231041648	3.8658217549003044	AREG	Early Stage
1.1227437778592406	3.933687907820093	1.3088828976067253	1.3416744871929658	0.3177319312505903	1.4698117412053398	8.268724446099093	0.2158992138968835	0.5851641773289985	0.17298352411957296	0.5218751317279676	1.7125726710910656	FCN1	Early Stage
0.0031731324528948483	0.14613120561711096	0.23225208016474427	0.20493882358027934	0.07918086988577486	0.06770167578019153	0.6518152544474985	0.19246212193734755	0.13437021530939217	0.02377977315959317	0.07698160726251374	0.21438456343555912	LGALS2	Early Stage
4.058632437798035	5.713579994538123	5.969393237331069	5.727154795714131	2.350474020435253	4.451738337473969	6.555092075206821	2.735459321659155	5.909274472679069	7.661664776584551	5.159764784624556	4.789233945218297	SOCS3	Early Stage
0.407421069854592	1.2657964036472844	1.5124482016007597	0.9008784290508277	0.3200523711576175	0.7513885185199398	1.7776838113659905	2.3169018459583306	1.0385461018169646	1.121815371607575	0.6406715419213294	1.334443867268969	TLR2	Early Stage
0.06765431631756841	0.05937956781482616	0.22887795971783306	0.21375260628827775	0.05240426203797456	0.24672521823824342	0.152537137358834	0.1852388147817866	0.33482440223162596	0.1276721954805284	0.06035795907257424	0.029159449702865207	CD80	Antigen Presentation
1.1615589407034232	1.4415258768479906	2.2251072624999186	2.051070634401858	1.2903470241735564	1.6461218218629527	2.3028967007825925	1.9737857868513917	1.5596529848568594	1.6147893611897928	1.610010885631824	1.0070926372388098	CD86	Antigen Presentation
0.011308598703658197	0.017830144797515785	0.04713553226253915	0.007662294047692136	0.03931777350741254	0.7923341219051024	0.7083481958939127	4.981585087669501	0.07280491158850624	0.31880984055139483	0.027131883617086013	0	CX3CR1	Antigen Presentation
85.42897927174073	55.95650985506616	44.94373161223844	66.68612467795519	37.87778988504065	75.38608213116098	120.23904124805355	157.84655806479734	115.84885882803424	105.22293973098199	93.04127121709725	103.49837653589606	HLA-DRA	Antigen Presentation
25.34513976572666	13.248989316965616	10.188870630942082	19.621410063098693	9.155365205079272	24.723397841251252	33.35448340196788	59.74341420438279	30.874825465165888	32.833817697070515	24.57948438299132	25.66126268963086	HLA-DPA1	Antigen Presentation
17.71670674778042	9.358223024168142	8.880250955973281	14.759999293767006	7.627880551881642	16.947866677058865	28.452081532634054	49.32325910109836	25.577062487809467	28.668095522532333	21.690389740388408	26.548563588822773	HLA-DPB1	Antigen Presentation
71.1086456229729	39.37140096892553	29.29604470539088	51.03611511917043	18.457541565290043	50.97779439795646	69.69170670977289	66.58473042858738	71.98128745818357	77.79552285114038	61.49807165021285	72.1991234360728	HLA-DRB1	Antigen Presentation
13.031863648169095	4.720029243969243	3.205980798077068	7.726081029544464	5.374482330340716	9.592100785544796	15.983587231695308	29.87979536974655	18.849464671095493	14.993895388865328	13.971035785599966	15.28416996852802	HLA-DQB1	Antigen Presentation
5.76655511297346	1.8700876649980942	1.5577900956299888	3.7269514889902835	3.8430988008604707	5.181511548761159	9.969455243793492	18.59600124768538	11.67566090911537	10.663002919415852	9.763366719791057	7.108048993977795	HLA-DQA1	Antigen Presentation
0.1513340774497416	0.07102802973003966	0.20165787155089035	0.8701383871259215	0.17268020541143153	0.3094640471660038	0.23914972260537837	2.4096170831890795	2.558344688771214	8.89744178479505	2.1709819853189827	2.046440782101652	SLC40A1	Interstitial
0.20376333852823458	1.1569885078464845	0.34384040267171606	1.2160625803261467	0.13110315251166998	1.631869959173048	2.754026764208802	1.9045798254144848	3.1516142789348036	20.16369587812742	2.421339010567851	3.9122760323478913	F13A1	Interstitial
0.009151544927699578	0.07555299476034287	0.03876389685702324	0.11565207228142667	0.018946015297297576	0.04318935952250534	0.2218340219122147	0.032734859337123216	0.04419870143647919	3.83786772478871	0.13500325631828983	0.4309513689706389	LYVE1	Interstitial
1.1289236468537371	1.0277057262341311	1.4143760527594154	1.5154091689056797	1.8992784296404073	0.9002408511553068	0.6907381804766604	2.6736263424127236	1.8857340722457185	5.4951511142615646	2.3021248874382105	2.6874178531717607	MAF	Interstitial
4.6131714745132975	1.8921731542033058	2.8455142850403905	8.131384083150968	2.9003492468823824	2.6142841126997634	1.8625857784921878	2.7138357624983205	10.379539692517865	33.233646025394144	11.49652260188224	18.150457280733352	PLTP	Interstitial
0.13802920395706536	0.04379831721962754	0.14471875532943101	1.5096774578195995	0.5946921738726971	0.5357046015625827	0.9373171063805738	3.1337578019374606	3.9900377749693634	28.67711726745472	6.041826980836602	7.813453287454927	SEPP1	Interstitial
1.4892890012133546	1.0768088577971264	0.8873632007003305	1.1442222852368638	0.6078649061617538	0.9359661801955812	1.029602473415085	1.5189484951133299	1.5870556620991292	1.474265072286686	1.195346756322652	1.098918001714168	IRF8	Interstitial
0.0031505986137366094	0.00272086055108696	0.020373172926570732	0.048884597404794373	0.08023399352163554	0.049819183978312795	0.029616784546450354	0.04139889010674043	0.055226002790496775	0.045622469108352305	0.02911308182755099	0.0169809846933404	TGFB2	Interstitial
0.16449243630339597	0.8643781382816716	0.40116145810660975	0.9989176422670477	0.32837084641061187	1.4862689320904832	1.5853588125957592	1.9558336180869318	1.648080207248704	5.066009841540118	1.4728044461171848	1.1077046010369076	STAB1	Interstitial
5.197787427626807	15.21053725750214	6.917224163242182	9.715148849495693	1.74502531935828	5.828443615905875	5.492628720076105	6.06012546858651	16.457696584707143	13.027201151101307	7.13472990493202	10.841618340509378	IER3	Interstitial
6.215789136663265	8.661997423777288	6.7355112085008715	7.55831996641224	2.9604435865285983	5.319770464187723	8.344343300628907	7.359600055556068	7.280368823188391	14.63158066567729	7.83000967425488	11.346628414524393	FOSB	Interstitial
4.721402637937061	2.2488073305821223	3.6825938222905825	2.956482097488748	0.7394816916081794	2.3712808473568443	2.2761808774149	7.004534213731318	4.527238246373267	13.300748843590384	5.279852996678543	9.786059060498662	EGR1	Interstitial
5.285713322368784	6.645822912745952	5.667035040959543	6.509249173752585	2.240283553676811	6.324165500185972	7.162476463159608	6.901983043043834	7.773529764865699	13.679333407128789	7.464467936625606	8.85557833091223	NR4A2	Interstitial
6.690538541328384	38.619769032261225	36.40990454304631	11.938411340192479	2.2115671215529553	5.866149969266474	5.88388932765775	7.532588284452423	20.735830612317592	18.661989228454075	11.575913387759217	11.687173520614769	CXCL8	Interstitial
8.831332583847436	14.459269423539045	7.473501415905691	4.927238581731616	1.0657841063547018	2.9941345802049724	2.609113717256595	1.1790548151172486	8.010981215237017	7.119074437772181	4.720039944663433	9.019568459838034	CXCL3	Interstitial
0.42023842985590076	1.1450168460668173	0.9232205641034864	0.42013626779304414	0.03832717441358256	0.4541829155974244	0.09738582800309672	0.08893988350428703	2.9443981664503287	1.3073887973852234	0.3608313282510518	0.7085142089329473	CXCL1	Interstitial
0.26651993928240814	0.6545899085282649	0.2450871903920838	1.270543216281561	0.44986901782695454	0.5041960649457634	0.06253753710076632	0.5486850928833658	0.30973598583690476	0.0750397201642557	0.8650841457843007	0.11449841554094375	HAMP	Metallothioneins
2.5076515408122257	0.715621234334772	1.1537480081742104	1.6427249757659317	1.4062266401717833	0.9481292928659011	2.3008327522406398	7.247769766871746	1.2980354743660647	10.144586717057999	3.9257969541742064	5.294060797077359	PDK4	Metallothioneins
0.3747628431798076	1.1544155409601973	4.270129598722297	3.5058435349764796	0.2764866191022369	2.322500749945327	0.4605933870215177	0.1355241605949517	3.2373660044676047	0.4370059174953427	0.49481207875117417	2.4360208057475767	MT1G	Metallothioneins
4.679381856289408	7.991902175528868	13.517321424505145	14.764753043037356	5.033331643337558	7.519051195255446	7.7691199674393365	3.64966156562398	8.715634380527424	5.498189837021055	4.688677461067318	9.266398318354195	MT2A	Metallothioneins
0.3110416660081171	0.19676530902136374	0.7230305697713298	0.5099301680924547	0.4559360881596683	0.3856061934371233	0.3880294839049457	0.3271977553755812	0.47833627326625117	0.351809614151937	0.136955241422407	0.3217392185862443	MT1E	Metallothioneins
0.30823887821000306	0.5623124913145718	2.171715156622776	0.9331819519242958	0.21467438860887275	0.9268428451697849	0.3947475357843919	0.2635743727645208	0.8881223711730887	0.5172302549111523	0.3244651295547695	0.5116736480038683	MT1X	Metallothioneins
0.16834095449800762	0.645864537219671	1.3698552203916587	0.9820923169466529	0.2505115173043331	0.5541203050712442	0.42780808395864556	0.09658444078638287	0.5716307094298206	0.24377589981333755	0.21766955156988116	0.46654247028664086	MT1F	Metallothioneins
0.017255800605687956	0.11862767944505423	0.33295238429704493	0.26392662668121813	0.049734642877153026	0.29740477991685993	0.00962339918516972	0.0016256858362121522	0.2812796658704835	0.02341644978753546	0.015520347617606369	0.15717586407431275	MT1H	Metallothioneins

## Sheet: S8
Supp Figure 8: the main metabolism signature for each Mac states.
pathways	Mac_Alv-like	Mac_Angio	Mac_Hypo	Mac_IFN	Mac_LA	Mac_Rec	Mac_Reg	RTM_IFN	RTM_IM	RTM_LA	RTM-like_MT
Alanine and aspartate metabolism	0.18948629783227314	-0.4331104381912537	-0.3918905245880687	-0.393080504499268	-0.033126692369199365	-0.08931260030329825	-0.1356874674322363	-0.4007161358751262	0.2682372009813049	-0.25568872198295917	0.603726649159336
Aminosugar metabolism	0.09135038585622261	-0.4445297267776421	-0.14688523344648444	-0.3345787359488992	-0.02504392187073505	-0.11511300409133136	0.28157690089306747	-0.4261634526718876	0.5583114414060661	-0.33924791439221796	0.5319967044691272
Androgen and estrogen synthesis and metabolism	0.19679948745859974	0.473094108888711	-0.44301755582013663	-0.2945404912719608	-0.14159241531607059	0.19818722548863132	0.435956788448626	-0.68289555803636	0.566104949643223	-0.3126325160854895	0.5609974158462747
Arginine and Proline Metabolism	0.13551360119815176	-0.3562545143259131	-0.36886502601616356	-0.3195275650538197	0.1921629603048247	0.007283471644606497	0.14528068110269565	-0.063467858854703	0.6413998148791731	-0.3651101010733889	0.5489274761116915
Bile acid synthesis	0.2034199004304582	-0.34071260695924044	-0.4445939422129467	-0.3706827231442527	0.037496781192953146	-0.19605763281473962	-0.04394566489107166	-0.13753747224841456	0.18499116906198423	-0.19252330514999239	0.35385907555392604
Cholesterol metabolism	0.17274969890759145	-0.5122894917245842	-0.45663622976624024	-0.5065708666262928	-2.2312670778516016e-4	-0.1107255110382726	-0.25259660958573754	-0.39808954650552864	0.1013880158510598	-0.2757499944835888	0.3655665097745752
Citric acid cycle	0.24305509289373062	-0.3858219989790936	-0.43732597942782175	-0.21762141660276457	0.0045225680500236036	-0.035355492089021244	-0.15626448561850328	-0.2917385638702166	0.18725783787486924	-0.2704175083222026	0.5493916863229943
CoA catabolism	0.1690382348187135	-0.36634140072990523	-0.37181614869253315	-0.33407855479450665	-0.05015703586748686	-0.11273658052321969	-0.30414299427028063	-0.0037028000488651958	0.3895852151759713	-0.2556972207049892	0.44772342895732675
CoA synthesis	0.1518255410701109	-0.37719103321296293	-0.45371013224762563	-0.37255676027816687	-0.007568941715749025	-0.08612048425421308	-0.14139576192834735	-0.2072828999649785	0.17282521274228857	-0.2458935741439367	0.5896567280575822
Cysteine Metabolism	0.19847846230483937	-0.050135270543490984	-0.73245823979697	-0.3061631429457711	-0.009017555809087252	0.0156541565343485	0.1438396486063245	-0.87837176365536	0.45597554310445126	-0.22696728435105032	0.6439499057504872
Cytochrome metabolism	0.23894786153375128	-0.3683330762253118	-0.36410869555119413	-0.4033346586337476	0.030207438823094047	-0.11713125101588501	-0.02131976859803625	-0.4549455221703355	0.33900695942689957	-0.3846231238177808	0.6175276111235128
Eicosanoid metabolism	0.19463462104999688	-0.3030643498423753	-0.3905380616994295	-0.5058645470443576	-0.006494936035815059	0.08625018561789388	0.006595534352671287	-0.41413728192177973	0.17201583175642451	-0.24345948469894557	0.2446167250220483
Exchange/demand reaction	0.14012804217655314	-0.4726514967462164	-0.15256699198504858	-0.3534211168727878	-0.14316168408866686	-0.07733799729336625	-0.07834639428525322	-0.2808264702975824	0.14980260031591916	-0.31508722635252817	0.2720715937440119
Fatty acid oxidation	0.15065963022664405	-0.4686897917605133	-0.28043319756590357	-0.457511071323159	-0.10248275900701591	-0.11353917937274871	0.015323461977903734	-0.30122954788545836	0.21277488485036639	-0.3043006406285929	0.20907277896344537
Fatty acid synthesis	0.11541990001059411	-0.35346025274974974	-0.44719993565551563	-0.5341930641472727	-0.020117923756000633	-0.20725960190133902	-0.20755574961903392	-0.18389449043066602	0.3577719093361271	-0.3137640378196926	0.6693540086228027
Folate metabolism	0.0780751891571745	-0.5161302137481414	-0.4706969662223726	-0.3294352483898136	-0.02889216428804435	-0.07531407854727448	-0.1722728877689959	-0.23803089015136933	0.2009011681345892	-0.2996024422700121	0.6530609599394295
Fructose and mannose metabolism	0.24007944597319	-0.4053882459298616	-0.2755696597660725	-0.4262527601986627	-0.026643667919952034	-0.08887481489269364	-0.0639608966717275	-0.4197801238013018	0.4412412481975867	-0.3733671646305842	0.47780845793074617
Glutamate metabolism	0.15173207617136403	-0.44121907415455	-0.3049476341867064	-0.4137620342455538	0.11384206181635331	-0.04914145120014026	0.0338733358165876	-0.08766755347914851	0.07459826748559845	-0.14732343292040045	0.2917911158891513
Glutathione metabolism	0.15503487958353204	-0.3421796524432897	-0.1850222276961228	-0.34605677792845724	0.04583479025914654	-0.1209041430362692	0.08574312472011719	-0.4122178245799045	0.33129335342374155	-0.15366327700663146	0.6271791458667259
Glycerophospholipid metabolism	0.13155844040060355	-0.40258324336946494	-0.2057520240210321	-0.28222657705762566	-0.028022555727192575	-0.03673589717094795	-0.05476720078610644	-0.31494740576126484	0.33836885183989024	-0.31397514719796793	0.6356926122702246
Glycine, serine, alanine and threonine metabolism	0.008844777872638772	-0.5028846076364965	-0.4661979674018739	-0.5576479874508316	-0.05745537462013376	-0.17060141814466045	-0.21010924754468294	-0.3899021719027578	0.12060948513732175	-0.25764429266296324	0.5549816620639824
Glycolysis/gluconeogenesis	0.1780097039877778	-0.31002236380489206	-0.13925732237595026	-0.3457320634243662	0.0021060616234588564	-0.006957323505601867	-0.05436827140134855	-0.30694411542770905	0.294015607114256	-0.2649301006492472	0.43326978684834916
Glyoxylate and dicarboxylate metabolism	0.11530791851538476	-0.415934168519771	-0.6466975439377302	-0.5317414687106132	-0.0053483665051908685	-0.2245199556977824	-0.24414051112844057	-0.5187474112952574	0.5456084355495565	-0.3471463647596979	0.672185406320964
Hyaluronan metabolism	-0.16825539860993985	-0.009767872988222792	-0.7265270447024254	-0.801500720169884	-0.11306426879631118	0.022949715686371247	NA	-0.7546941724928935	0.560855157060757	-0.6351230692059864	0.756790422030388
Inositol phosphate metabolism	0.024706131343878376	-0.33868716510559926	-0.38073398428454286	-0.5033327531270207	-0.016280364290737995	-0.2276147599658379	0.11684463180798	-0.3930185426415212	0.31559761262378083	-0.4108609452461116	0.6041602654262942
Limonene and pinene degradation	0.43033988941015455	-0.020405981072940477	0.543774045207425	-0.147810569497873	0.610724004986808	0.55554552954168	NA	0.026741440702335473	0.5700145265786377	-0.439865943639376	0.810729817727231
Lysine metabolism	-0.0856648206672014	-0.3395961504721505	-0.5419406074747888	-0.06688593226460668	-0.01976717711941619	-0.07239750803398813	-0.20219223705109302	-0.46223456066159097	0.04546369579260702	-0.1950074569025658	0.47133622508954764
Methionine and cysteine metabolism	0.217036398312634	-0.4521725385832994	-0.44219636530511	-0.4433052023906475	-0.008683103754868256	0.006647081232834877	-0.1300850984714368	-0.3781621610151638	0.2215025811988381	-0.3247642464461182	0.5894800735374264
Miscellaneous	0.22602453077378862	-0.4096076415272448	-0.02613612639869613	-0.4493052236490564	-0.08582404160497083	0.014535385516316938	0.07405759190522408	-0.27719379923418563	0.2914066341350562	-0.2668465873082557	0.6078529794659999
NAD metabolism	0.12820118045414866	-0.3763456384806904	-0.47679333559908027	-0.2139321868695142	-0.10781692693272849	0.13385647387306804	-4.301287492328641e-4	-0.3497049695879177	0.1128792816486788	-0.3602774490479147	0.20940930276737774
Nucleotide interconversion	0.16557559810234895	-0.2705367171300339	-0.29773830300862303	-0.3104731050401376	-0.08970488344121531	-0.0022927117929542763	0.02605584671542998	-0.2645625497727994	0.23994322537643095	-0.22002881102381133	0.3838447983883671
Oxidative phosphorylation	0.0852385613238384	-0.2874491702153631	-0.6834562040177443	-0.7298312122534069	-0.014474689174086557	-0.1599490012900254	-0.18521228970648063	-0.6908641946987728	0.5339958486737734	-0.39725020861846705	0.41663188464440093
Pentose phosphate pathway	0.22082403897894334	-0.3659554230892205	-0.2181272007390822	-0.4946284310094559	-0.07706074641206995	-0.2178771015176254	-0.04833854890271089	-0.3604705952502136	0.29521593697069093	-0.23450290713847358	0.4745537628412985
Phenylalanine metabolism	0.03276420262305049	-0.0736131709340222	-0.45532815709103047	-0.3637928024482685	-0.062474637510972486	0.45589106972682203	-0.018355259944023983	-0.045051389575009336	0.12095572807054127	-0.2845729182391975	0.5055784796268005
Phosphatidylinositol phosphate metabolism	-0.045440862923968144	-0.289038237140723	-0.6863108318962975	-0.6912827750701497	-0.0346835199482555	-0.1379204270904995	-0.08021484959653861	-0.27289490393689414	0.23509139963764458	-0.27589806581013526	0.5433326091713907
Propanoate metabolism	0.10244485770227169	-0.2534919657403045	-0.73564240296047545	-0.4635608931007204	0.019316405196050872	-0.0851848892911544	-0.04726785853303611	-0.4476726015064064	0.2671927697158355	-0.39456822910141287	0.6838036700011683
Purine catabolism	0.11642196259112869	-0.23755347987634856	-0.46415052210769203	-0.33894378073468373	-0.19549358184964874	0.009132090770359624	-0.0027829388771751307	-0.3842146257702078	0.021363857823646814	-0.25757996959699436	0.4315148168792966
Purine synthesis	0.004639649370824006	-0.07700145566696101	-0.6900236330644189	-0.7234060802797995	0.11040772061098726	-0.09515289937444102	0.015562763312029493	-0.7535777482110805	0.5448677660431028	-0.25049623889385525	0.7317199102996963
Pyrimidine catabolism	0.12009589278407412	-0.3976035929966957	-0.6372278915820422	-0.4557374468686861	-0.19417072944547756	-0.20776263831341732	-0.10518941759382695	-0.3016030135070678	0.08777640556511943	-0.24074385488297798	0.6272703586782179
Pyrimidine synthesis	-0.04205299842195406	-0.09969432283557102	-0.43775489628059105	-0.3694299568712089	-0.043381906675819086	-0.030411196346684988	-0.12987026033889565	-0.20660783117162815	0.26756655007479524	-0.18198662972994759	0.47806957869545025
Pyruvate metabolism	0.14970657006282734	-0.5618392605156077	-0.1631412194822648	-0.3286357487955289	-0.025097801506702447	-0.04936953056691994	-0.06440726345306275	-0.37532353624452264	0.37428326569623227	-0.3806462879684245	0.4935672435007985
Sphingolipid metabolism	0.1038920484094873	-0.3580112241657143	-0.7283591430699806	-0.2904963460421875	-0.008093382985785567	-0.1381579934269612	0.0702859407687054	-0.37772559483282064	0.5481648032974471	-0.23818144181386486	0.5671232162263555
Starch and sucrose metabolism	0.07160476949575621	-0.40395051487492806	-0.4321989257417985	-0.3842169657427449	-0.1630453992357485	-0.09130632408193758	-0.07950757113962893	-0.31773974608028954	0.04173521528734338	-0.339796175718371	0.47603885147569724
Steroid metabolism	0.20302710319191025	-0.5579574970834967	-0.5021496428230654	-0.5045415224705951	0.014062750693209614	-0.06616721435730942	-0.14299414487452802	-0.3333852421337302	0.506683647503516	-0.40285197414371343	0.3687680359925318
Taurine and hypotaurine metabolism	0.14676910841319227	-0.22123144670876976	-0.30976923355977787	-0.08218613340562234	-0.07245074536722138	0.007509692975740001	0.05077295264254418	-0.328337515887681	0.4189749023666267	-0.2602941911118948	0.5494157083926515
Tetrahydrobiopterin metabolism	0.008946943673840912	-0.2761138541050434	-0.576255412368898	-0.680130021851495	0.21177106797880685	-0.27639719205363666	-0.05167932066917198	-0.26488246760690126	0.2123141391789392	-0.426945417646775	0.42645998541839614
Thiamine metabolism	0.02652873625977925	-0.06670714287291374	-0.6951439993990132	-0.3505328290050605	0.007926673402946236	-0.07362897133944511	0.014259364413941489	-0.6775831017709294	0.5000826735287704	-0.3121926737021893	0.7893853989036557
Transport, endoplasmic reticular	0.1656679813204151	-0.341120605563526	-0.4551372109774376	-0.2749317773869061	-0.04209777755843181	-0.04093407925768123	-0.16905823313184037	-0.23299376788644202	0.11590580082386351	-0.280911946620749	0.3477722047023908
Transport, extracellular	-0.41426529118532046	-0.08441465023372477	0.06223284794684376	-0.2718844495473624	0.13540717552068116	0.0831793328041362	-0.017317530391059495	-0.12531864514176166	0.1647302217955851	0.002662207195964389	0.49601574900216117
Transport, lysosomal	0.16614016350161506	-0.4561642734507739	-0.3456037898228865	-0.421497468876572	-0.003537940402863142	-0.13946183403448933	0.0589824815301074	-0.5099835516319229	0.4282354316839661	-0.2907277861310549	0.5490320485254803
Transport, mitochondrial	0.08805422954563755	-0.3734951935909599	-0.2347845443479245	-0.41478394500898774	-0.08705497301465195	-0.11642202075751495	0.012803581669620001	-0.3136915789179942	0.35332275804394453	-0.26466119386471054	0.3343084126364825
Transport, nuclear	0.16553773596377705	-0.3236575801751058	-0.2500169235531369	-0.34257958420987616	-0.033507169192038236	0.03679391429291545	-0.05682071890953076	-0.2953145864577047	0.2696626138725187	-0.20299452336762305	0.5644175325581269
Transport, peroxisomal	0.08107078545987365	-0.5194447818210801	-0.31021384121203965	-0.2209110560249813	0.01849708184272666	-0.15637699220727552	-0.06879652714795213	-0.29480219858502665	0.2689258047765248	-0.2905733500685694	0.16629003254505467
Triacylglycerol synthesis	0.2885242574674587	-0.4442209610652324	-0.17502609891281692	-0.7788872455455623	0.05259279555640932	0.059582366660128804	-0.05204362436720003	-0.5496924310126539	0.5694779016570584	-0.2676410098534257	0.844583775376567
Tyrosine metabolism	0.11871365311897454	-0.4079263026063635	-0.11128114012042221	-0.3631600824844262	-0.05273103218942148	0.04454825549718506	-0.1000957626333918	-0.30195232550339707	0.3562116744210909	-0.408627189900463	0.5607288005276517
Unassigned	0.19628357143307085	-0.39254808875579955	-0.055714268197946414	-0.2717176880040009	0.03085651334557035	0.042210372368804615	-0.023396489643901536	-0.21646686971097173	0.19080930679674643	-0.2087833009468442	0.26652543561861763
Urea cycle	0.09958813138964531	-0.49276502582189524	-0.26461328801755846	-0.1604697495777725	0.047805084543395424	-0.1312524585239701	-0.07416697302103573	-0.195820930765082	0.42823009112600036	-0.23646433513538845	0.090973164667261
Valine, leucine, and isoleucine metabolism	0.22032372230569458	-0.37759323638007447	-0.42830535365521544	-0.472964436083985	-0.044968839757359866	-0.03147624796567789	-0.22413593777607468	-0.20310829222791918	0.1243510798009233	-0.3126197876498281	0.34589181421784226
Vitamin A metabolism	0.095167505682381	-0.3294895441410765	-0.3872959511139584	-0.4375202919876693	-0.02204120011558163	-0.24566385973925173	-0.11893663070522441	-0.25801985845624803	0.34548327182389094	-0.2644208347077427	0.4505418660488623
Vitamin B2 metabolism	0.1475430591961555	-0.4164890370711234	-0.3106455773520759	-0.703367181496139	0.026360648768305073	0.0014749212768027469	-0.0029019551425541745	-0.41661099425421805	0.584186841082457	-0.3635310214050804	0.6149590781009419
Vitamin B6 metabolism	0.06579005499165741	-0.2835678309287338	-0.415756618737374	-0.7832542077947625	-0.055696349841635406	-0.2647730724753495	-0.2721124965445292	-0.46398653052883193	0.6005427019635153	-0.33663063238874275	0.8379947707498098
Biotin metabolism	0.4766454412735454	-0.7088264046369672	-0.34749713071160665	-0.37643501427719395	0.03888516123195386	-0.18009642883075835	-0.15146138610445078	-0.782130803369737	0.617865091544148	-0.3268091547618338	0.6458625424669033
Butanoate metabolism	-0.044553383534394496	-0.6441003996618614	-0.2986370432774573	-0.7502383032082044	-0.038691740906745944	-0.24644509598500386	-0.203204668242672	-0.37311565000942243	0.193755447436741	-0.37258519441021065	0.7487639021209365
Chondroitin sulfate degradation	0.2378568250962234	-0.665352530022696	-0.2689204882975915	-0.085945512672226	-0.019392846721327767	0.5972916584029866	0.44090576690376104	-0.477591688787261	0.5972916584029866	-0.7021090921209715	0.47363986479676223
Galactose metabolism	0.25800385577093954	-0.7455399562266324	-0.05874234182593718	-0.7133543067493269	0.145616069612742	-0.11017493309252363	0.011886527702907324	-0.2435595957966414	0.3723869689194857	0.0225931946102371	0.5662461626874696
Histidine metabolism	0.22801983535677192	-0.6160329656901237	-0.2977352907934032	-0.3909423103301439	-0.020198349901025373	-0.0683867070057375	-0.20893155192298196	-0.33642630533805123	0.30417997057962154	-0.3993658166852562	0.599203317019287
O-glycan synthesis	0.12851612080734348	-0.675166453777522	-0.24327601602078833	-0.6926055804091691	0.09726095675648948	-0.027042826440388523	0.08233258223559516	-0.55509478488309	0.6364431792902925	-0.3267348417035885	0.4882535298568783
ROS detoxification	0.2741184499571359	-0.662569546633805	-0.24804116008831686	-0.29801853553316265	0.054468099847471994	-0.02285320372109624	0.486912419075124	-0.5158062588350545	0.598871372238891	-0.3097708709355884	0.5372414711064674
Squalene and cholesterol synthesis	0.255512051126611	NA	-0.3322415583291703	-0.07486731956305248	0.1047915368077468	0.5256919061902793	0.3002716919506647	-0.520288896071217	0.572489397076849	-0.18675205155030697	0.5828025559640657
Tryptophan metabolism	-0.09016070310125014	-0.5529701202453107	-0.44411727319999894	-0.5557988310707779	-0.028111303353679215	-0.001616296161757437	-0.04601171375180099	-0.4285607257030027	0.21266938743237002	-0.38117116965995423	0.27019575956501735
Vitamin D metabolism	0.03953999459604872	-0.6431992660452942	-0.3232834988222923	-0.30842525165861034	-0.13993371066859028	0.16257197649616364	-0.003501547861052251	-0.23404195393404975	-0.006942714077282031	-0.43948248173650084	0.649861207451218
beta-Alanine metabolism	0.10109417364473851	-0.4977838547884005	-0.7163318168093493	-0.32214901108114596	0.040052902352461575	-0.11015532394005241	0.06241482728407222	-0.651326033536862	0.24683519523989236	-0.3342471001074585	0.11060863645660884
Blood group synthesis	0.41030485908732667	NA	-0.6076568611284597	-0.313826494784512	0.07107389502627641	0.5090896644306455	0.11524468887229951	NA	0.622941820004953	-0.32613012484286474	0.5658617280530407
Transport, golgi apparatus	0.133602832376976	-0.6551319685708282	-0.7134632418929375	-0.4539390967129201	-0.02292556279115906	-0.13423614974156658	0.18504338845714574	-0.4614447610720782	0.5137896488504449	-0.35014448991886377	0.6055378960656854
Ubiquinone synthesis	0.0951478279458532	-0.6193201325903546	-0.605247422394295	-0.324809503754954	0.027269232618357675	0.14773557233880347	0.14769063785863734	-0.521726264312057	0.575740184806001	-0.19598813215316802	0.6396448096358553
Heme degradation	-0.18302777097618766	NA	-0.6356934965657473	-0.7790238339910025	-0.11384713015095961	0.5070077307254495	0.366283259286041	-0.568601726511086	0.581801249002658	-0.24920370080693713	0.7135692705965835
Heme synthesis	-0.23983531013389175	NA	-0.633651592998296	-0.7783643041007078	0.011004487050457664	0.18592341360342265	0.631806044898253	-0.569939323279024	0.500582462334416	-0.3432403502339386	0.6874237607739573
Keratan sulfate degradation	-0.10160472661311151	-0.6379975072727777	-0.6042583302627877	-0.7823104992379755	-0.08926686786694986	0.019285300943747655	0.46379596636770126	-0.583777770304854	0.60055300695219	-0.30511029261554173	0.555363507299322
Keratan sulfate synthesis	-0.5106343230013966	-0.585951510337641	-0.600452803123303	-0.785325182320677	0.01100409798568124	0.019670275542544996	0.5851208800190685	-0.585471782005573	0.595586793567579	-0.616822883711289	0.76874207270609
N-glycan degradation	-0.2377660460218565	-0.6373082249130925	-0.5777024174908777	-0.731670647311086	-0.029343765894272178	-0.035367632368627264	-0.030320837569152992	-0.591350533116963	0.583604144883811	-0.3366686107152313	0.5411084365978434
N-glycan synthesis	-0.06858080899556467	-0.592487782144215	-0.6604173561393761	-0.7928224058453326	-0.012498364775848822	-0.10459518944286111	0.08408290478199766	-0.636862935390577	0.516083372641734	-0.36021588779062635	0.5442777586596304
Nucleotide salvage pathway	0.06590215110370126	-0.6543215049425102	-0.5989138956252951	-0.7107507961381735	-0.0840387362204013	-0.319323007018817	0.491102102966154	-0.7238354727404247	NA	-0.06092307718107698	0.45982748648123234
R group synthesis	-0.14877978537644868	-0.602056770790768	-0.608235817299698	-0.5951391548394509	-0.004203649400048822	0.09042387972188	0.408132030154786	-0.6605782263299675	0.6240420434632	-0.655070557407375	0.3993513984641205
Vitamin C metabolism	0.009903454459127466	-0.662537932079449	-0.3389352480813349	-0.7874442645032009	0.007530022780259919	0.019979698286200727	0.29590164413958736	0.206527940973918	0.20876174752639573	-0.10127763461287678	0.424912863857021
Glycosphingolipid metabolism	-0.07008918035286049	-0.501004291226095	-0.5639089469907195	-0.6599334077829839	0.1453199435862028	0.0256143061405803	-0.01730491360440227	-0.5355540145468359	0.6079521131561056	-0.3014874614779415	0.5339732080199658
Heparan sulfate degradation	-0.10219498734892149	NA	-0.5987250113419135	-0.6711724014446935	-0.03868681435698322	-0.041037479895419504	NA	-0.508970108577721	NA	-0.635606553636375	0.43244150045343654
Arachidonic acid metabolism	NA	-0.561948313102579	-0.6734239274086755	-0.486225189763844	NA	-0.105473907569193	-0.414264833542104	NA	-0.105473907569193	-0.493982690804664	-0.358506820495851
C5-branched dibasic acid metabolism	NA	-0.5305804801031767	-0.629291931332353	-0.696077278979163	-0.517277981951915	-0.688521561838351	NA	-0.06060111492326101	-0.385941896519264	0.430410545463785	0.652554205154687
D-alanine metabolism	NA	0.127781487878323	-0.6963068110082355	-0.8205492357945801	0.108356945934549	0.59615728478182906	0.064221597323833	0.06131925016107054	NA	-0.2702628898104877	0.742102021764683

## Sheet: S9d
Supp Figure 9d: Pearson correlation of their mononuclear phagocytes subpopulations to the ones described in this work with Mulder and colleagues (2021) dataset.
TME	Cheng et al	Correlation
DC_LAMP3	cDC1_CLEC9A	0.8437070983955445
DC1_CLEC9A	cDC1_CLEC9A	0.9121101251022835
DC2_CD14	cDC1_CLEC9A	0.878475853341978
DC2_CD207	cDC1_CLEC9A	0.8863044229237433
DC2_CXCL8	cDC1_CLEC9A	0.850608272544806
DC2_FCGR3A	cDC1_CLEC9A	0.8850696244664902
DC2A_AREG	cDC1_CLEC9A	0.8902058262031043
DC2B_FCER1A	cDC1_CLEC9A	0.878920189426576
Mac_Alv-like	cDC1_CLEC9A	0.8192252086392467
Mac_Angio	cDC1_CLEC9A	0.844509921982684
Mac_Hypo	cDC1_CLEC9A	0.8317474600379271
Mac_IFN	cDC1_CLEC9A	0.8348025850432976
Mac_LA	cDC1_CLEC9A	0.8322084645873623
Mac_ES	cDC1_CLEC9A	0.8725427202635273
Mac_AgPres	cDC1_CLEC9A	0.8568326264141465
Mono_CD14_FOS-	cDC1_CLEC9A	0.833557670040039
Mono_CD14_FOS+	cDC1_CLEC9A	0.8422269606347071
Mono_FCGR3	cDC1_CLEC9A	0.8530473843182523
Mono_IL1B	cDC1_CLEC9A	0.8378353544822139
MonoInter_CLEC10A	cDC1_CLEC9A	0.8696880492601946
MonoInter_CXCL10	cDC1_CLEC9A	0.8645657520731702
RTM_IFN	cDC1_CLEC9A	0.8438540519152062
RTM_Int	cDC1_CLEC9A	0.8316422133873126
RTM_LA	cDC1_CLEC9A	0.8262294557687494
RTM-like_MT	cDC1_CLEC9A	0.8212576058843577
DC_LAMP3	cDC2_CD1A	0.8389124259307774
DC1_CLEC9A	cDC2_CD1A	0.8714291552615556
DC2_CD14	cDC2_CD1A	0.9011588867638713
DC2_CD207	cDC2_CD1A	0.915610447954148
DC2_CXCL8	cDC2_CD1A	0.8644028941473051
DC2_FCGR3A	cDC2_CD1A	0.9106041788410323
DC2A_AREG	cDC2_CD1A	0.9078908634497965
DC2B_FCER1A	cDC2_CD1A	0.8974074477338675
Mac_Alv-like	cDC2_CD1A	0.8453576345128484
Mac_Angio	cDC2_CD1A	0.8752943464083989
Mac_Hypo	cDC2_CD1A	0.8609900242894641
Mac_IFN	cDC2_CD1A	0.8670832115572668
Mac_LA	cDC2_CD1A	0.8595623131766926
Mac_ES	cDC2_CD1A	0.9001045448323027
Mac_AgPres	cDC2_CD1A	0.8875914521284031
Mono_CD14_FOS-	cDC2_CD1A	0.8480116102082473
Mono_CD14_FOS+	cDC2_CD1A	0.8574977782980373
Mono_FCGR3	cDC2_CD1A	0.8675207050954384
Mono_IL1B	cDC2_CD1A	0.8575673638929823
MonoInter_CLEC10A	cDC2_CD1A	0.8900447019523985
MonoInter_CXCL10	cDC2_CD1A	0.8852515915885542
RTM_IFN	cDC2_CD1A	0.875329980279494
RTM_Int	cDC2_CD1A	0.859149554442389
RTM_LA	cDC2_CD1A	0.8546693258018818
RTM-like_MT	cDC2_CD1A	0.84620025988922
DC_LAMP3	cDC2_CD1C	0.8334255268570567
DC1_CLEC9A	cDC2_CD1C	0.8681763661960921
DC2_CD14	cDC2_CD1C	0.9152711711230428
DC2_CD207	cDC2_CD1C	0.904431246414426
DC2_CXCL8	cDC2_CD1C	0.8744428689421767
DC2_FCGR3A	cDC2_CD1C	0.9149886780737595
DC2A_AREG	cDC2_CD1C	0.9163867558718551
DC2B_FCER1A	cDC2_CD1C	0.9032458783724445
Mac_Alv-like	cDC2_CD1C	0.8495962764999313
Mac_Angio	cDC2_CD1C	0.884648390800138
Mac_Hypo	cDC2_CD1C	0.8657474129117285
Mac_IFN	cDC2_CD1C	0.874354336051614
Mac_LA	cDC2_CD1C	0.8625895642860439
Mac_ES	cDC2_CD1C	0.9108336538400025
Mac_AgPres	cDC2_CD1C	0.9008336124695594
Mono_CD14_FOS-	cDC2_CD1C	0.856853680642193
Mono_CD14_FOS+	cDC2_CD1C	0.8713056844539562
Mono_FCGR3	cDC2_CD1C	0.8744789133828009
Mono_IL1B	cDC2_CD1C	0.8750727524569002
MonoInter_CLEC10A	cDC2_CD1C	0.9027690800449226
MonoInter_CXCL10	cDC2_CD1C	0.8966594665463358
RTM_IFN	cDC2_CD1C	0.8821390465921238
RTM_Int	cDC2_CD1C	0.8794356014137853
RTM_LA	cDC2_CD1C	0.8664552995995511
RTM-like_MT	cDC2_CD1C	0.8625341115112167
DC_LAMP3	cDC2_CXCL9	0.841399881570843
DC1_CLEC9A	cDC2_CXCL9	0.871042754900641
DC2_CD14	cDC2_CXCL9	0.9023907945548968
DC2_CD207	cDC2_CXCL9	0.9009221601482623
DC2_CXCL8	cDC2_CXCL9	0.8608081286679158
DC2_FCGR3A	cDC2_CXCL9	0.910646131217227
DC2A_AREG	cDC2_CXCL9	0.9052168502199923
DC2B_FCER1A	cDC2_CXCL9	0.8963247247463488
Mac_Alv-like	cDC2_CXCL9	0.8462181357697933
Mac_Angio	cDC2_CXCL9	0.8704896185832834
Mac_Hypo	cDC2_CXCL9	0.8544721405147119
Mac_IFN	cDC2_CXCL9	0.8679128462762157
Mac_LA	cDC2_CXCL9	0.854379265557379
Mac_ES	cDC2_CXCL9	0.9019959983696305
Mac_AgPres	cDC2_CXCL9	0.8821188133374129
Mono_CD14_FOS-	cDC2_CXCL9	0.8497894046990213
Mono_CD14_FOS+	cDC2_CXCL9	0.8589362923135515
Mono_FCGR3	cDC2_CXCL9	0.8686132997763928
Mono_IL1B	cDC2_CXCL9	0.8564425275266246
MonoInter_CLEC10A	cDC2_CXCL9	0.8912543542431264
MonoInter_CXCL10	cDC2_CXCL9	0.8909739219727716
RTM_IFN	cDC2_CXCL9	0.8757641654986767
RTM_Int	cDC2_CXCL9	0.8541897036492269
RTM_LA	cDC2_CXCL9	0.8532090781579953
RTM-like_MT	cDC2_CXCL9	0.8494186409642505
DC_LAMP3	cDC2_CXCR4hi	0.8306457985671367
DC1_CLEC9A	cDC2_CXCR4hi	0.869320546345522
DC2_CD14	cDC2_CXCR4hi	0.9029692611055296
DC2_CD207	cDC2_CXCR4hi	0.8962794448352029
DC2_CXCL8	cDC2_CXCR4hi	0.8721529972252631
DC2_FCGR3A	cDC2_CXCR4hi	0.8998721511589787
DC2A_AREG	cDC2_CXCR4hi	0.9114948777125597
DC2B_FCER1A	cDC2_CXCR4hi	0.893711845254833
Mac_Alv-like	cDC2_CXCR4hi	0.8360589015524723
Mac_Angio	cDC2_CXCR4hi	0.8727835900396487
Mac_Hypo	cDC2_CXCR4hi	0.8494035268796701
Mac_IFN	cDC2_CXCR4hi	0.8560874209193322
Mac_LA	cDC2_CXCR4hi	0.8481259128012234
Mac_ES	cDC2_CXCR4hi	0.897773900936117
Mac_AgPres	cDC2_CXCR4hi	0.874342233095171
Mono_CD14_FOS-	cDC2_CXCR4hi	0.8535260143908957
Mono_CD14_FOS+	cDC2_CXCR4hi	0.8654768559338555
Mono_FCGR3	cDC2_CXCR4hi	0.8701526271710721
Mono_IL1B	cDC2_CXCR4hi	0.8717401972234201
MonoInter_CLEC10A	cDC2_CXCR4hi	0.8956441797300249
MonoInter_CXCL10	cDC2_CXCR4hi	0.8887928798472263
RTM_IFN	cDC2_CXCR4hi	0.8588831194066275
RTM_Int	cDC2_CXCR4hi	0.8528778298010721
RTM_LA	cDC2_CXCR4hi	0.8452729351703233
RTM-like_MT	cDC2_CXCR4hi	0.8426869080041438
DC_LAMP3	cDC2_FCN1	0.8213264716164675
DC1_CLEC9A	cDC2_FCN1	0.8555999713013691
DC2_CD14	cDC2_FCN1	0.9093559695873508
DC2_CD207	cDC2_FCN1	0.8853974308638249
DC2_CXCL8	cDC2_FCN1	0.8756594388496689
DC2_FCGR3A	cDC2_FCN1	0.8987141225443722
DC2A_AREG	cDC2_FCN1	0.9061104285646409
DC2B_FCER1A	cDC2_FCN1	0.887676466449096
Mac_Alv-like	cDC2_FCN1	0.8502352280065201
Mac_Angio	cDC2_FCN1	0.8944092331327905
Mac_Hypo	cDC2_FCN1	0.8653785333004257
Mac_IFN	cDC2_FCN1	0.8735461001144272
Mac_LA	cDC2_FCN1	0.8640798206019192
Mac_ES	cDC2_FCN1	0.9111441373773796
Mac_AgPres	cDC2_FCN1	0.8802732841700286
Mono_CD14_FOS-	cDC2_FCN1	0.8681588696240556
Mono_CD14_FOS+	cDC2_FCN1	0.8812763898951026
Mono_FCGR3	cDC2_FCN1	0.87520508599494
Mono_IL1B	cDC2_FCN1	0.8933316088595208
MonoInter_CLEC10A	cDC2_FCN1	0.9088501899042407
MonoInter_CXCL10	cDC2_FCN1	0.9014350854698937
RTM_IFN	cDC2_FCN1	0.8726788721698914
RTM_Int	cDC2_FCN1	0.8671664882467915
RTM_LA	cDC2_FCN1	0.8628242196303729
RTM-like_MT	cDC2_FCN1	0.8611029744549821
DC_LAMP3	cDC2_IL1B	0.8278614468738014
DC1_CLEC9A	cDC2_IL1B	0.8552904952414985
DC2_CD14	cDC2_IL1B	0.902620032923073
DC2_CD207	cDC2_IL1B	0.8896328608766362
DC2_CXCL8	cDC2_IL1B	0.8820073896959686
DC2_FCGR3A	cDC2_IL1B	0.9084970410450237
DC2A_AREG	cDC2_IL1B	0.9098583806728717
DC2B_FCER1A	cDC2_IL1B	0.885004613795981
Mac_Alv-like	cDC2_IL1B	0.8343608890552457
Mac_Angio	cDC2_IL1B	0.8819275434624527
Mac_Hypo	cDC2_IL1B	0.8570950340863537
Mac_IFN	cDC2_IL1B	0.8638130009375278
Mac_LA	cDC2_IL1B	0.8502487849200713
Mac_ES	cDC2_IL1B	0.8993333378249038
Mac_AgPres	cDC2_IL1B	0.8880623676920809
Mono_CD14_FOS-	cDC2_IL1B	0.841609875700366
Mono_CD14_FOS+	cDC2_IL1B	0.8606256458691035
Mono_FCGR3	cDC2_IL1B	0.8577927758729216
Mono_IL1B	cDC2_IL1B	0.8802725716571826
MonoInter_CLEC10A	cDC2_IL1B	0.8914388795539299
MonoInter_CXCL10	cDC2_IL1B	0.8868928788427333
RTM_IFN	cDC2_IL1B	0.869424485304344
RTM_Int	cDC2_IL1B	0.8769891783514744
RTM_LA	cDC2_IL1B	0.8523938859749035
RTM-like_MT	cDC2_IL1B	0.8511006969878612
DC_LAMP3	cDC2_ISG15	0.8251668200749467
DC1_CLEC9A	cDC2_ISG15	0.8604483556493261
DC2_CD14	cDC2_ISG15	0.9025571289598913
DC2_CD207	cDC2_ISG15	0.8964337513294591
DC2_CXCL8	cDC2_ISG15	0.8565048765666725
DC2_FCGR3A	cDC2_ISG15	0.9085302687883158
DC2A_AREG	cDC2_ISG15	0.9027935994011868
DC2B_FCER1A	cDC2_ISG15	0.8944883942103513
Mac_Alv-like	cDC2_ISG15	0.8434343855387003
Mac_Angio	cDC2_ISG15	0.872836673230472
Mac_Hypo	cDC2_ISG15	0.854282858632598
Mac_IFN	cDC2_ISG15	0.8725376923894793
Mac_LA	cDC2_ISG15	0.8540574927307419
Mac_ES	cDC2_ISG15	0.9014389437439204
Mac_AgPres	cDC2_ISG15	0.8855737877999269
Mono_CD14_FOS-	cDC2_ISG15	0.854104945845281
Mono_CD14_FOS+	cDC2_ISG15	0.8637405984559674
Mono_FCGR3	cDC2_ISG15	0.8721875015984307
Mono_IL1B	cDC2_ISG15	0.8623104101139358
MonoInter_CLEC10A	cDC2_ISG15	0.8936227780660986
MonoInter_CXCL10	cDC2_ISG15	0.8969082985722056
RTM_IFN	cDC2_ISG15	0.8750552552966575
RTM_Int	cDC2_ISG15	0.8598582694347122
RTM_LA	cDC2_ISG15	0.8527250855516221
RTM-like_MT	cDC2_ISG15	0.8486109857882003
DC_LAMP3	cDC3_LAMP3	0.9068055109184938
DC1_CLEC9A	cDC3_LAMP3	0.8557361309888047
DC2_CD14	cDC3_LAMP3	0.8594561972551429
DC2_CD207	cDC3_LAMP3	0.8677585741034523
DC2_CXCL8	cDC3_LAMP3	0.8502283065421489
DC2_FCGR3A	cDC3_LAMP3	0.8823410078442022
DC2A_AREG	cDC3_LAMP3	0.872552244380201
DC2B_FCER1A	cDC3_LAMP3	0.8550849276434226
Mac_Alv-like	cDC3_LAMP3	0.8070463466947836
Mac_Angio	cDC3_LAMP3	0.8354895459215185
Mac_Hypo	cDC3_LAMP3	0.8295900118971121
Mac_IFN	cDC3_LAMP3	0.8332787718494875
Mac_LA	cDC3_LAMP3	0.8202266214795083
Mac_ES	cDC3_LAMP3	0.8596236940522735
Mac_AgPres	cDC3_LAMP3	0.8468752131547519
Mono_CD14_FOS-	cDC3_LAMP3	0.8124545343721613
Mono_CD14_FOS+	cDC3_LAMP3	0.8222008282332177
Mono_FCGR3	cDC3_LAMP3	0.8336831572258506
Mono_IL1B	cDC3_LAMP3	0.8232041328151477
MonoInter_CLEC10A	cDC3_LAMP3	0.8490668239034062
MonoInter_CXCL10	cDC3_LAMP3	0.8496097644681543
RTM_IFN	cDC3_LAMP3	0.8413714920019915
RTM_Int	cDC3_LAMP3	0.8274286932430244
RTM_LA	cDC3_LAMP3	0.8190682266460425
RTM-like_MT	cDC3_LAMP3	0.8158394953085871
DC_LAMP3	Macro_C1QC	0.8096344320853452
DC1_CLEC9A	Macro_C1QC	0.8363700176761739
DC2_CD14	Macro_C1QC	0.906350057259922
DC2_CD207	Macro_C1QC	0.8792111122055521
DC2_CXCL8	Macro_C1QC	0.8532977156203159
DC2_FCGR3A	Macro_C1QC	0.907545894609605
DC2A_AREG	Macro_C1QC	0.8869307978076381
DC2B_FCER1A	Macro_C1QC	0.8816995551750184
Mac_Alv-like	Macro_C1QC	0.8672573430968251
Mac_Angio	Macro_C1QC	0.90264217488440035
Mac_Hypo	Macro_C1QC	0.8876496043179929
Mac_IFN	Macro_C1QC	0.9071922047714416
Mac_LA	Macro_C1QC	0.8912390529562224
Mac_ES	Macro_C1QC	0.9163464436469219
Mac_AgPres	Macro_C1QC	0.9238787913548913
Mono_CD14_FOS-	Macro_C1QC	0.8502544055549339
Mono_CD14_FOS+	Macro_C1QC	0.864003646882182
Mono_FCGR3	Macro_C1QC	0.8647446862521487
Mono_IL1B	Macro_C1QC	0.8685985797497555
MonoInter_CLEC10A	Macro_C1QC	0.8957195954502193
MonoInter_CXCL10	Macro_C1QC	0.8942673950477289
RTM_IFN	Macro_C1QC	0.921146404870625
RTM_Int	Macro_C1QC	0.9230693651126746
RTM_LA	Macro_C1QC	0.905078385671823
RTM-like_MT	Macro_C1QC	0.8917367585706225
DC_LAMP3	Macro_FN1	0.8189244256558218
DC1_CLEC9A	Macro_FN1	0.8499434650503788
DC2_CD14	Macro_FN1	0.9137816131277352
DC2_CD207	Macro_FN1	0.8824929289528067
DC2_CXCL8	Macro_FN1	0.8746820825699935
DC2_FCGR3A	Macro_FN1	0.9105321331784823
DC2A_AREG	Macro_FN1	0.9033395050048588
DC2B_FCER1A	Macro_FN1	0.8854039965846158
Mac_Alv-like	Macro_FN1	0.863907686399378
Mac_Angio	Macro_FN1	0.9058310209351869
Mac_Hypo	Macro_FN1	0.8805840791627012
Mac_IFN	Macro_FN1	0.8917006643379907
Mac_LA	Macro_FN1	0.8769491300213661
Mac_ES	Macro_FN1	0.9216707775948104
Mac_AgPres	Macro_FN1	0.9057533793525407
Mono_CD14_FOS-	Macro_FN1	0.8650105100930098
Mono_CD14_FOS+	Macro_FN1	0.8833080577301978
Mono_FCGR3	Macro_FN1	0.8768436932943517
Mono_IL1B	Macro_FN1	0.895969489568782
MonoInter_CLEC10A	Macro_FN1	0.9112982891097416
MonoInter_CXCL10	Macro_FN1	0.9072020784480097
RTM_IFN	Macro_FN1	0.8951900415346689
RTM_Int	Macro_FN1	0.8910726087717002
RTM_LA	Macro_FN1	0.8828791283021313
RTM-like_MT	Macro_FN1	0.8805975284640559
DC_LAMP3	Macro_GPNMB	0.8132044894304218
DC1_CLEC9A	Macro_GPNMB	0.8444020257056079
DC2_CD14	Macro_GPNMB	0.908317656041577
DC2_CD207	Macro_GPNMB	0.8865800106526804
DC2_CXCL8	Macro_GPNMB	0.8531372888560285
DC2_FCGR3A	Macro_GPNMB	0.9089185763115838
DC2A_AREG	Macro_GPNMB	0.8924716604319212
DC2B_FCER1A	Macro_GPNMB	0.8879893987424561
Mac_Alv-like	Macro_GPNMB	0.8670571140477278
Mac_Angio	Macro_GPNMB	0.8962639211309409
Mac_Hypo	Macro_GPNMB	0.8831810782165607
Mac_IFN	Macro_GPNMB	0.8990940865215252
Mac_LA	Macro_GPNMB	0.8885026108758597
Mac_ES	Macro_GPNMB	0.916068680322116
Mac_AgPres	Macro_GPNMB	0.9188679532001505
Mono_CD14_FOS-	Macro_GPNMB	0.8508549159446667
Mono_CD14_FOS+	Macro_GPNMB	0.8627837109869514
Mono_FCGR3	Macro_GPNMB	0.8676674167291241
Mono_IL1B	Macro_GPNMB	0.8627968372299399
MonoInter_CLEC10A	Macro_GPNMB	0.8960022754380378
MonoInter_CXCL10	Macro_GPNMB	0.8922739661161819
RTM_IFN	Macro_GPNMB	0.9112557317351199
RTM_Int	Macro_GPNMB	0.9013556995228764
RTM_LA	Macro_GPNMB	0.8969566278027006
RTM-like_MT	Macro_GPNMB	0.881769380845919
DC_LAMP3	Macro_IL1B	0.8134011517838587
DC1_CLEC9A	Macro_IL1B	0.8378963592916886
DC2_CD14	Macro_IL1B	0.9029600139086029
DC2_CD207	Macro_IL1B	0.8748105993266968
DC2_CXCL8	Macro_IL1B	0.8616100415063057
DC2_FCGR3A	Macro_IL1B	0.9053550242873796
DC2A_AREG	Macro_IL1B	0.893668203768365
DC2B_FCER1A	Macro_IL1B	0.8788608679628651
Mac_Alv-like	Macro_IL1B	0.8393369348747397
Mac_Angio	Macro_IL1B	0.8817349774673714
Mac_Hypo	Macro_IL1B	0.8648156146447362
Mac_IFN	Macro_IL1B	0.8759744754217427
Mac_LA	Macro_IL1B	0.8600443032224632
Mac_ES	Macro_IL1B	0.9013674367679115
Mac_AgPres	Macro_IL1B	0.9131029538391637
Mono_CD14_FOS-	Macro_IL1B	0.8363189107398001
Mono_CD14_FOS+	Macro_IL1B	0.8560262416441214
Mono_FCGR3	Macro_IL1B	0.8560354373424989
Mono_IL1B	Macro_IL1B	0.8673689794881686
MonoInter_CLEC10A	Macro_IL1B	0.8870893385204465
MonoInter_CXCL10	Macro_IL1B	0.8830087256784462
RTM_IFN	Macro_IL1B	0.8908362727537766
RTM_Int	Macro_IL1B	0.9072584706222018
RTM_LA	Macro_IL1B	0.8759317953833149
RTM-like_MT	Macro_IL1B	0.8705988083676358
DC_LAMP3	Macro_INHBA	0.8210302648925244
DC1_CLEC9A	Macro_INHBA	0.8414574361175462
DC2_CD14	Macro_INHBA	0.89908240191413
DC2_CD207	Macro_INHBA	0.8805179359885307
DC2_CXCL8	Macro_INHBA	0.8795855091809831
DC2_FCGR3A	Macro_INHBA	0.9126408312417985
DC2A_AREG	Macro_INHBA	0.8985009244173986
DC2B_FCER1A	Macro_INHBA	0.8715865287948436
Mac_Alv-like	Macro_INHBA	0.8479559149338333
Mac_Angio	Macro_INHBA	0.9011403802268763
Mac_Hypo	Macro_INHBA	0.8778940235877231
Mac_IFN	Macro_INHBA	0.8893406459651757
Mac_LA	Macro_INHBA	0.8632450387198526
Mac_ES	Macro_INHBA	0.9095891774625945
Mac_AgPres	Macro_INHBA	0.8983684911370083
Mono_CD14_FOS-	Macro_INHBA	0.8451352649792022
Mono_CD14_FOS+	Macro_INHBA	0.8662072014323549
Mono_FCGR3	Macro_INHBA	0.8615014370051327
Mono_IL1B	Macro_INHBA	0.8953920699787197
MonoInter_CLEC10A	Macro_INHBA	0.8953777986307037
MonoInter_CXCL10	Macro_INHBA	0.9004270889571419
RTM_IFN	Macro_INHBA	0.8895499123669037
RTM_Int	Macro_INHBA	0.8917445330372861
RTM_LA	Macro_INHBA	0.8681402028443558
RTM-like_MT	Macro_INHBA	0.8663273958373972
DC_LAMP3	Macro_ISG15	0.8166208832987403
DC1_CLEC9A	Macro_ISG15	0.8385423104241203
DC2_CD14	Macro_ISG15	0.8973446372280668
DC2_CD207	Macro_ISG15	0.8725209340983565
DC2_CXCL8	Macro_ISG15	0.8616592850738822
DC2_FCGR3A	Macro_ISG15	0.9104962320704992
DC2A_AREG	Macro_ISG15	0.8857698592701274
DC2B_FCER1A	Macro_ISG15	0.8683282354767895
Mac_Alv-like	Macro_ISG15	0.8626560209044186
Mac_Angio	Macro_ISG15	0.9043144621299979
Mac_Hypo	Macro_ISG15	0.876381818763421
Mac_IFN	Macro_ISG15	0.903770195203709
Mac_LA	Macro_ISG15	0.8733877767270771
Mac_ES	Macro_ISG15	0.9157474708703315
Mac_AgPres	Macro_ISG15	0.885924496660772
Mono_CD14_FOS-	Macro_ISG15	0.8660875433467549
Mono_CD14_FOS+	Macro_ISG15	0.8790927915669323
Mono_FCGR3	Macro_ISG15	0.8802772528768559
Mono_IL1B	Macro_ISG15	0.8971667722670338
MonoInter_CLEC10A	Macro_ISG15	0.9044620087998773
MonoInter_CXCL10	Macro_ISG15	0.9195966879400049
RTM_IFN	Macro_ISG15	0.897712897770695
RTM_Int	Macro_ISG15	0.8769158886630213
RTM_LA	Macro_ISG15	0.8728909749479319
RTM-like_MT	Macro_ISG15	0.871689746248476
DC_LAMP3	Macro_LYVE1	0.8031820189311478
DC1_CLEC9A	Macro_LYVE1	0.8284998277332436
DC2_CD14	Macro_LYVE1	0.9018031962334814
DC2_CD207	Macro_LYVE1	0.8629212119158592
DC2_CXCL8	Macro_LYVE1	0.8564710873413789
DC2_FCGR3A	Macro_LYVE1	0.8916092091344701
DC2A_AREG	Macro_LYVE1	0.8836892946797561
DC2B_FCER1A	Macro_LYVE1	0.8746265355348102
Mac_Alv-like	Macro_LYVE1	0.8408525384416405
Mac_Angio	Macro_LYVE1	0.8894535629474728
Mac_Hypo	Macro_LYVE1	0.8679711267240338
Mac_IFN	Macro_LYVE1	0.8807768437449157
Mac_LA	Macro_LYVE1	0.8674365796653422
Mac_ES	Macro_LYVE1	0.9008998279049683
Mac_AgPres	Macro_LYVE1	0.9093330035852727
Mono_CD14_FOS-	Macro_LYVE1	0.8448597174433233
Mono_CD14_FOS+	Macro_LYVE1	0.8613377191773267
Mono_FCGR3	Macro_LYVE1	0.8560592881900049
Mono_IL1B	Macro_LYVE1	0.871913276881238
MonoInter_CLEC10A	Macro_LYVE1	0.8904340318509666
MonoInter_CXCL10	Macro_LYVE1	0.8839729718024221
RTM_IFN	Macro_LYVE1	0.8954377544648519
RTM_Int	Macro_LYVE1	0.9262642661792196
RTM_LA	Macro_LYVE1	0.8843837001633106
RTM-like_MT	Macro_LYVE1	0.8809241716530368
DC_LAMP3	Macro_NLRP3	0.7978407468854023
DC1_CLEC9A	Macro_NLRP3	0.8264203728141635
DC2_CD14	Macro_NLRP3	0.8898702456797016
DC2_CD207	Macro_NLRP3	0.8491643751958383
DC2_CXCL8	Macro_NLRP3	0.8727526427382432
DC2_FCGR3A	Macro_NLRP3	0.8793475049812309
DC2A_AREG	Macro_NLRP3	0.880505300092843
DC2B_FCER1A	Macro_NLRP3	0.852092681801219
Mac_Alv-like	Macro_NLRP3	0.8411887425566591
Mac_Angio	Macro_NLRP3	0.9017537089675236
Mac_Hypo	Macro_NLRP3	0.8619757189413676
Mac_IFN	Macro_NLRP3	0.8704113925923447
Mac_LA	Macro_NLRP3	0.8503087641538966
Mac_ES	Macro_NLRP3	0.9006245085691271
Mac_AgPres	Macro_NLRP3	0.8603186735343512
Mono_CD14_FOS-	Macro_NLRP3	0.8795777533626146
Mono_CD14_FOS+	Macro_NLRP3	0.8984963971674877
Mono_FCGR3	Macro_NLRP3	0.8784574758788357
Mono_IL1B	Macro_NLRP3	0.9314345571941459
MonoInter_CLEC10A	Macro_NLRP3	0.9102383851531858
MonoInter_CXCL10	Macro_NLRP3	0.9113650559700817
RTM_IFN	Macro_NLRP3	0.8601676866901631
RTM_Int	Macro_NLRP3	0.8640867498060265
RTM_LA	Macro_NLRP3	0.8502890432457529
RTM-like_MT	Macro_NLRP3	0.8591469231491032
DC_LAMP3	Macro_SPP1	0.8030303910765827
DC1_CLEC9A	Macro_SPP1	0.8261045408347042
DC2_CD14	Macro_SPP1	0.8953979655166836
DC2_CD207	Macro_SPP1	0.8613761489853461
DC2_CXCL8	Macro_SPP1	0.864485333517647
DC2_FCGR3A	Macro_SPP1	0.8956898485136371
DC2A_AREG	Macro_SPP1	0.880584746663162
DC2B_FCER1A	Macro_SPP1	0.8596728406646973
Mac_Alv-like	Macro_SPP1	0.8743792633578052
Mac_Angio	Macro_SPP1	0.9240415840379202
Mac_Hypo	Macro_SPP1	0.90178699599531
Mac_IFN	Macro_SPP1	0.9097868311765603
Mac_LA	Macro_SPP1	0.8926395275766295
Mac_ES	Macro_SPP1	0.9178588720273411
Mac_AgPres	Macro_SPP1	0.8953327224284441
Mono_CD14_FOS-	Macro_SPP1	0.8547639774437094
Mono_CD14_FOS+	Macro_SPP1	0.8743139145156298
Mono_FCGR3	Macro_SPP1	0.8646969500901225
Mono_IL1B	Macro_SPP1	0.8994991953812306
MonoInter_CLEC10A	Macro_SPP1	0.9000649740903978
MonoInter_CXCL10	Macro_SPP1	0.9009848816350886
RTM_IFN	Macro_SPP1	0.9028209766310243
RTM_Int	Macro_SPP1	0.8945434249826337
RTM_LA	Macro_SPP1	0.8922241871520344
RTM-like_MT	Macro_SPP1	0.889899815257338
DC_LAMP3	Mono_CD14	0.811305537947677
DC1_CLEC9A	Mono_CD14	0.8445389491014068
DC2_CD14	Mono_CD14	0.9108261470159322
DC2_CD207	Mono_CD14	0.8699636075195271
DC2_CXCL8	Mono_CD14	0.8651978565450604
DC2_FCGR3A	Mono_CD14	0.8922202459537414
DC2A_AREG	Mono_CD14	0.8917530429184783
DC2B_FCER1A	Mono_CD14	0.8813427368250287
Mac_Alv-like	Mono_CD14	0.8582077387674271
Mac_Angio	Mono_CD14	0.9018683942263115
Mac_Hypo	Mono_CD14	0.8701101063585197
Mac_IFN	Mono_CD14	0.88130247319853094
Mac_LA	Mono_CD14	0.8648396608447987
Mac_ES	Mono_CD14	0.9146432222966663
Mac_AgPres	Mono_CD14	0.8796508247868584
Mono_CD14_FOS-	Mono_CD14	0.9105763330121334
Mono_CD14_FOS+	Mono_CD14	0.9212606417657565
Mono_FCGR3	Mono_CD14	0.906705684622579
Mono_IL1B	Mono_CD14	0.9251649511634311
MonoInter_CLEC10A	Mono_CD14	0.9297992139013045
MonoInter_CXCL10	Mono_CD14	0.9285039562275753
RTM_IFN	Mono_CD14	0.8769261550799726
RTM_Int	Mono_CD14	0.8723858814588861
RTM_LA	Mono_CD14	0.8661536497586144
RTM-like_MT	Mono_CD14	0.8731676102849931
DC_LAMP3	Mono_CD14CD16	0.8068044272530136
DC1_CLEC9A	Mono_CD14CD16	0.8447022945129349
DC2_CD14	Mono_CD14CD16	0.9077818101381588
DC2_CD207	Mono_CD14CD16	0.8713284175140834
DC2_CXCL8	Mono_CD14CD16	0.8278063164988969
DC2_FCGR3A	Mono_CD14CD16	0.8831028493625339
DC2A_AREG	Mono_CD14CD16	0.8765053499984914
DC2B_FCER1A	Mono_CD14CD16	0.8950501438229514
Mac_Alv-like	Mono_CD14CD16	0.8598702307103865
Mac_Angio	Mono_CD14CD16	0.8702744592657122
Mac_Hypo	Mono_CD14CD16	0.848580620509831
Mac_IFN	Mono_CD14CD16	0.8708920662227602
Mac_LA	Mono_CD14CD16	0.8580435603859136
Mac_ES	Mono_CD14CD16	0.9024257323050908
Mac_AgPres	Mono_CD14CD16	0.8790388825372306
Mono_CD14_FOS-	Mono_CD14CD16	0.9202910517086298
Mono_CD14_FOS+	Mono_CD14CD16	0.9167816305182787
Mono_FCGR3	Mono_CD14CD16	0.9280659322466863
Mono_IL1B	Mono_CD14CD16	0.8822562716860097
MonoInter_CLEC10A	Mono_CD14CD16	0.92350768344509
MonoInter_CXCL10	Mono_CD14CD16	0.9255834203672756
RTM_IFN	Mono_CD14CD16	0.8779806204483009
RTM_Int	Mono_CD14CD16	0.8595989550166458
RTM_LA	Mono_CD14CD16	0.862325076293373
RTM-like_MT	Mono_CD14CD16	0.8673125325303854
DC_LAMP3	Mono_CD16	0.7991723643948978
DC1_CLEC9A	Mono_CD16	0.8282847337353502
DC2_CD14	Mono_CD16	0.8842989870120823
DC2_CD207	Mono_CD16	0.8533873063530746
DC2_CXCL8	Mono_CD16	0.8342243437333818
DC2_FCGR3A	Mono_CD16	0.8750018111871917
DC2A_AREG	Mono_CD16	0.86726785631487
DC2B_FCER1A	Mono_CD16	0.8602979646480045
Mac_Alv-like	Mono_CD16	0.8380718436930404
Mac_Angio	Mono_CD16	0.8679302229771167
Mac_Hypo	Mono_CD16	0.8430885579916515
Mac_IFN	Mono_CD16	0.8575822639188534
Mac_LA	Mono_CD16	0.8395045543766105
Mac_ES	Mono_CD16	0.8859349289592956
Mac_AgPres	Mono_CD16	0.8598317632775866
Mono_CD14_FOS-	Mono_CD16	0.8815864642754474
Mono_CD14_FOS+	Mono_CD16	0.8901047132672076
Mono_FCGR3	Mono_CD16	0.9278429632128166
Mono_IL1B	Mono_CD16	0.8864606591484845
MonoInter_CLEC10A	Mono_CD16	0.902965871936695
MonoInter_CXCL10	Mono_CD16	0.9114338781990963
RTM_IFN	Mono_CD16	0.8548412405132215
RTM_Int	Mono_CD16	0.8479243865731119
RTM_LA	Mono_CD16	0.8390877684504183
RTM-like_MT	Mono_CD16	0.8492465863555495

## Sheet: S9h
Supp Figure 9h: Pearson correlation of their mononuclear phagocytes subpopulations to the ones described in this work with Cheng and colleagues dataset.
TME	Mulder et al	Correlation
DC_LAMP3	C1Q Macrophage -16	0.8454533883303408
DC1_CLEC9A	C1Q Macrophage -16	0.8803763464017342
DC2_CD14	C1Q Macrophage -16	0.9381023573685188
DC2_CD207	C1Q Macrophage -16	0.9137354072506355
DC2_CXCL8	C1Q Macrophage -16	0.8762804120443873
DC2_FCGR3A	C1Q Macrophage -16	0.9225956692364411
DC2A_AREG	C1Q Macrophage -16	0.9111804093469735
DC2B_FCER1A	C1Q Macrophage -16	0.9235949631801021
Mac_Alv-like	C1Q Macrophage -16	0.9757986378803546
Mac_Angio	C1Q Macrophage -16	0.9445700795539292
Mac_Hypo	C1Q Macrophage -16	0.9429257717836877
Mac_IFN	C1Q Macrophage -16	0.9554323878257956
Mac_LA	C1Q Macrophage -16	0.9527067984950868
Mac_ES	C1Q Macrophage -16	0.9560210761455029
Mac_AgPres	C1Q Macrophage -16	0.9462005542488456
Mono_CD14_FOS-	C1Q Macrophage -16	0.8920216199762242
Mono_CD14_FOS+	C1Q Macrophage -16	0.9049684518266493
Mono_FCGR3	C1Q Macrophage -16	0.9044815202141214
Mono_IL1B	C1Q Macrophage -16	0.8862660209072823
MonoInter_CLEC10A	C1Q Macrophage -16	0.9306278038041201
MonoInter_CXCL10	C1Q Macrophage -16	0.9248827317419682
RTM_IFN	C1Q Macrophage -16	0.9642540412380113
RTM_Int	C1Q Macrophage -16	0.9296194838133821
RTM_LA	C1Q Macrophage -16	0.9659385385425006
RTM-like_MT	C1Q Macrophage -16	0.9507044040384562
DC_LAMP3	CD16- Monocytes	0.8646870823695576
DC1_CLEC9A	CD16- Monocytes	0.8977697076220761
DC2_CD14	CD16- Monocytes	0.9550073459143891
DC2_CD207	CD16- Monocytes	0.9146885806057865
DC2_CXCL8	CD16- Monocytes	0.9085044581557089
DC2_FCGR3A	CD16- Monocytes	0.9233449114055616
DC2A_AREG	CD16- Monocytes	0.9328908516507676
DC2B_FCER1A	CD16- Monocytes	0.9343398458903156
Mac_Alv-like	CD16- Monocytes	0.9085715529702272
Mac_Angio	CD16- Monocytes	0.9385620819951083
Mac_Hypo	CD16- Monocytes	0.9242171685280044
Mac_IFN	CD16- Monocytes	0.9216385818148043
Mac_LA	CD16- Monocytes	0.8967037829915513
Mac_ES	CD16- Monocytes	0.9567018550000099
Mac_AgPres	CD16- Monocytes	0.9226870495862135
Mono_CD14_FOS-	CD16- Monocytes	0.9681914804002285
Mono_CD14_FOS+	CD16- Monocytes	0.9830933595130436
Mono_FCGR3	CD16- Monocytes	0.9488955878439929
Mono_IL1B	CD16- Monocytes	0.9641137112686328
MonoInter_CLEC10A	CD16- Monocytes	0.9766098598144778
MonoInter_CXCL10	CD16- Monocytes	0.971334341373415
RTM_IFN	CD16- Monocytes	0.9189859507787115
RTM_Int	CD16- Monocytes	0.9077933505328348
RTM_LA	CD16- Monocytes	0.9108703802333553
RTM-like_MT	CD16- Monocytes	0.9320137401286139
DC_LAMP3	CD16+ Monocytes	0.871997444002576
DC1_CLEC9A	CD16+ Monocytes	0.90680293513735
DC2_CD14	CD16+ Monocytes	0.9654349056661804
DC2_CD207	CD16+ Monocytes	0.9310521976909432
DC2_CXCL8	CD16+ Monocytes	0.9089817186118299
DC2_FCGR3A	CD16+ Monocytes	0.94249654049056375
DC2A_AREG	CD16+ Monocytes	0.9420246627999671
DC2B_FCER1A	CD16+ Monocytes	0.9478528453265103
Mac_Alv-like	CD16+ Monocytes	0.9317751286055487
Mac_Angio	CD16+ Monocytes	0.9478829783193157
Mac_Hypo	CD16+ Monocytes	0.933258705573283
Mac_IFN	CD16+ Monocytes	0.9422224102667712
Mac_LA	CD16+ Monocytes	0.9208829169260982
Mac_ES	CD16+ Monocytes	0.9712403542635932
Mac_AgPres	CD16+ Monocytes	0.9429830502332242
Mono_CD14_FOS-	CD16+ Monocytes	0.9537722131521288
Mono_CD14_FOS+	CD16+ Monocytes	0.9650338165623727
Mono_FCGR3	CD16+ Monocytes	0.9688482762907454
Mono_IL1B	CD16+ Monocytes	0.9461777712877396
MonoInter_CLEC10A	CD16+ Monocytes	0.9775685543838183
MonoInter_CXCL10	CD16+ Monocytes	0.9771666099246531
RTM_IFN	CD16+ Monocytes	0.9432991922216549
RTM_Int	CD16+ Monocytes	0.9213513611239699
RTM_LA	CD16+ Monocytes	0.933153179322959
RTM-like_MT	CD16+ Monocytes	0.9467979532478619
DC_LAMP3	DC2/DC3 -14	0.913728512784139
DC1_CLEC9A	DC2/DC3 -14	0.9467294200883953
DC2_CD14	DC2/DC3 -14	0.9838518685283028
DC2_CD207	DC2/DC3 -14	0.9714801846114927
DC2_CXCL8	DC2/DC3 -14	0.9522188009529556
DC2_FCGR3A	DC2/DC3 -14	0.9768378800422647
DC2A_AREG	DC2/DC3 -14	0.9856843977046602
DC2B_FCER1A	DC2/DC3 -14	0.9749819188431633
Mac_Alv-like	DC2/DC3 -14	0.9154283298924859
Mac_Angio	DC2/DC3 -14	0.9473748440877253
Mac_Hypo	DC2/DC3 -14	0.9408313539985151
Mac_IFN	DC2/DC3 -14	0.9366945093868356
Mac_LA	DC2/DC3 -14	0.9149249468531729
Mac_ES	DC2/DC3 -14	0.9767395274207141
Mac_AgPres	DC2/DC3 -14	0.9657186480555201
Mono_CD14_FOS-	DC2/DC3 -14	0.9193361675077886
Mono_CD14_FOS+	DC2/DC3 -14	0.9402943333068549
Mono_FCGR3	DC2/DC3 -14	0.9326681387559441
Mono_IL1B	DC2/DC3 -14	0.9402498602577825
MonoInter_CLEC10A	DC2/DC3 -14	0.9700131045748385
MonoInter_CXCL10	DC2/DC3 -14	0.9627383749434256
RTM_IFN	DC2/DC3 -14	0.9463925389944995
RTM_Int	DC2/DC3 -14	0.9421936086978512
RTM_LA	DC2/DC3 -14	0.9321822620261848
RTM-like_MT	DC2/DC3 -14	0.939192140312936
DC_LAMP3	FTL Macrophage -17	0.8802425811874843
DC1_CLEC9A	FTL Macrophage -17	0.912176285243527
DC2_CD14	FTL Macrophage -17	0.9576314941346296
DC2_CD207	FTL Macrophage -17	0.9390521048334837
DC2_CXCL8	FTL Macrophage -17	0.9126337362194866
DC2_FCGR3A	FTL Macrophage -17	0.9457959837935633
DC2A_AREG	FTL Macrophage -17	0.9411900459032975
DC2B_FCER1A	FTL Macrophage -17	0.9434042262791381
Mac_Alv-like	FTL Macrophage -17	0.956236250048723
Mac_Angio	FTL Macrophage -17	0.9583349335315307
Mac_Hypo	FTL Macrophage -17	0.9635229017942016
Mac_IFN	FTL Macrophage -17	0.9649812527344759
Mac_LA	FTL Macrophage -17	0.9465610737589679
Mac_ES	FTL Macrophage -17	0.9725190805623635
Mac_AgPres	FTL Macrophage -17	0.9645496534069762
Mono_CD14_FOS-	FTL Macrophage -17	0.9018305119425505
Mono_CD14_FOS+	FTL Macrophage -17	0.9226191670572748
Mono_FCGR3	FTL Macrophage -17	0.916343992327871
Mono_IL1B	FTL Macrophage -17	0.911409996973042
MonoInter_CLEC10A	FTL Macrophage -17	0.9485865039715564
MonoInter_CXCL10	FTL Macrophage -17	0.9439081682773327
RTM_IFN	FTL Macrophage -17	0.9757084475370421
RTM_Int	FTL Macrophage -17	0.9522499326316589
RTM_LA	FTL Macrophage -17	0.9690153950965239
RTM-like_MT	FTL Macrophage -17	0.9662473713047585
DC_LAMP3	HES1 Macrophage -2	0.8626485666782051
DC1_CLEC9A	HES1 Macrophage -2	0.8890503936008594
DC2_CD14	HES1 Macrophage -2	0.9534594371825736
DC2_CD207	HES1 Macrophage -2	0.9198802212164596
DC2_CXCL8	HES1 Macrophage -2	0.909093900553875
DC2_FCGR3A	HES1 Macrophage -2	0.9414764261375896
DC2A_AREG	HES1 Macrophage -2	0.9323638373977334
DC2B_FCER1A	HES1 Macrophage -2	0.9289615149640513
Mac_Alv-like	HES1 Macrophage -2	0.9233292284304113
Mac_Angio	HES1 Macrophage -2	0.9530396000715423
Mac_Hypo	HES1 Macrophage -2	0.9486116989621917
Mac_IFN	HES1 Macrophage -2	0.9592545262117675
Mac_LA	HES1 Macrophage -2	0.9375927299903334
Mac_ES	HES1 Macrophage -2	0.9629267077118819
Mac_AgPres	HES1 Macrophage -2	0.9736729424170428
Mono_CD14_FOS-	HES1 Macrophage -2	0.8891881391331187
Mono_CD14_FOS+	HES1 Macrophage -2	0.9108180168294161
Mono_FCGR3	HES1 Macrophage -2	0.9006707681453983
Mono_IL1B	HES1 Macrophage -2	0.9129645903504254
MonoInter_CLEC10A	HES1 Macrophage -2	0.9409727168028336
MonoInter_CXCL10	HES1 Macrophage -2	0.9345644358982551
RTM_IFN	HES1 Macrophage -2	0.9770948477844751
RTM_Int	HES1 Macrophage -2	0.9876940119337895
RTM_LA	HES1 Macrophage -2	0.9738153775103893
RTM-like_MT	HES1 Macrophage -2	0.9662539365777655
DC_LAMP3	IL1B Monocytes -15	0.8617891004206265
DC1_CLEC9A	IL1B Monocytes -15	0.8847390342142254
DC2_CD14	IL1B Monocytes -15	0.9439896993651447
DC2_CD207	IL1B Monocytes -15	0.9070800378453145
DC2_CXCL8	IL1B Monocytes -15	0.9401580400779039
DC2_FCGR3A	IL1B Monocytes -15	0.938718788442655
DC2A_AREG	IL1B Monocytes -15	0.9385646709765463
DC2B_FCER1A	IL1B Monocytes -15	0.9080864580024152
Mac_Alv-like	IL1B Monocytes -15	0.9089988941423224
Mac_Angio	IL1B Monocytes -15	0.9695788608472721
Mac_Hypo	IL1B Monocytes -15	0.9511760494503365
Mac_IFN	IL1B Monocytes -15	0.9456081269173743
Mac_LA	IL1B Monocytes -15	0.9083636032061222
Mac_ES	IL1B Monocytes -15	0.9635408295915622
Mac_AgPres	IL1B Monocytes -15	0.9310637247980144
Mono_CD14_FOS-	IL1B Monocytes -15	0.913856464109614
Mono_CD14_FOS+	IL1B Monocytes -15	0.9440253760561007
Mono_FCGR3	IL1B Monocytes -15	0.9166627384530842
Mono_IL1B	IL1B Monocytes -15	0.9780471250960538
MonoInter_CLEC10A	IL1B Monocytes -15	0.9584049675391672
MonoInter_CXCL10	IL1B Monocytes -15	0.962151778254525
RTM_IFN	IL1B Monocytes -15	0.9341726022970599
RTM_Int	IL1B Monocytes -15	0.929482945280814
RTM_LA	IL1B Monocytes -15	0.922074050295059
RTM-like_MT	IL1B Monocytes -15	0.9397158317369109
DC_LAMP3	IL4I1 Macrophage -6	0.8838477741757188
DC1_CLEC9A	IL4I1 Macrophage -6	0.9022329064475292
DC2_CD14	IL4I1 Macrophage -6	0.9570635535069207
DC2_CD207	IL4I1 Macrophage -6	0.9343813453727653
DC2_CXCL8	IL4I1 Macrophage -6	0.9181491463101962
DC2_FCGR3A	IL4I1 Macrophage -6	0.9690918080721903
DC2A_AREG	IL4I1 Macrophage -6	0.9427400332736252
DC2B_FCER1A	IL4I1 Macrophage -6	0.9336610788838006
Mac_Alv-like	IL4I1 Macrophage -6	0.9373563421781131
Mac_Angio	IL4I1 Macrophage -6	0.9575737825532625
Mac_Hypo	IL4I1 Macrophage -6	0.954168722686304
Mac_IFN	IL4I1 Macrophage -6	0.9752628624605628
Mac_LA	IL4I1 Macrophage -6	0.9402925238917387
Mac_ES	IL4I1 Macrophage -6	0.9767544567654217
Mac_AgPres	IL4I1 Macrophage -6	0.964641053298089
Mono_CD14_FOS-	IL4I1 Macrophage -6	0.8977699057397238
Mono_CD14_FOS+	IL4I1 Macrophage -6	0.9177420942397428
Mono_FCGR3	IL4I1 Macrophage -6	0.9144862330743894
Mono_IL1B	IL4I1 Macrophage -6	0.9235900263462953
MonoInter_CLEC10A	IL4I1 Macrophage -6	0.9487841505745204
MonoInter_CXCL10	IL4I1 Macrophage -6	0.9598420562974105
RTM_IFN	IL4I1 Macrophage -6	0.9825724026900153
RTM_Int	IL4I1 Macrophage -6	0.9522523478098485
RTM_LA	IL4I1 Macrophage -6	0.963229852745178
RTM-like_MT	IL4I1 Macrophage -6	0.957784743603602
DC_LAMP3	ISG Monocytes -4	0.8542163732698632
DC1_CLEC9A	ISG Monocytes -4	0.8793643271609815
DC2_CD14	ISG Monocytes -4	0.9453915646396688
DC2_CD207	ISG Monocytes -4	0.9126588799861618
DC2_CXCL8	ISG Monocytes -4	0.9008978578670458
DC2_FCGR3A	ISG Monocytes -4	0.9491830917281677
DC2A_AREG	ISG Monocytes -4	0.9251098175572917
DC2B_FCER1A	ISG Monocytes -4	0.9188499852635743
Mac_Alv-like	ISG Monocytes -4	0.9306205496493061
Mac_Angio	ISG Monocytes -4	0.9563186342376321
Mac_Hypo	ISG Monocytes -4	0.9473615699182616
Mac_IFN	ISG Monocytes -4	0.9786971070383444
Mac_LA	ISG Monocytes -4	0.9286322381517622
Mac_ES	ISG Monocytes -4	0.9701061644170142
Mac_AgPres	ISG Monocytes -4	0.9481434096190393
Mono_CD14_FOS-	ISG Monocytes -4	0.9123952089843735
Mono_CD14_FOS+	ISG Monocytes -4	0.9314240292206568
Mono_FCGR3	ISG Monocytes -4	0.922812853634466
Mono_IL1B	ISG Monocytes -4	0.9339454294730141
MonoInter_CLEC10A	ISG Monocytes -4	0.9504797601925895
MonoInter_CXCL10	ISG Monocytes -4	0.9716718705061096
RTM_IFN	ISG Monocytes -4	0.9673032356976472
RTM_Int	ISG Monocytes -4	0.9369391584181308
RTM_LA	ISG Monocytes -4	0.9475124598506938
RTM-like_MT	ISG Monocytes -4	0.9518897327256203
DC_LAMP3	Macrophage -11	0.861865862094463
DC1_CLEC9A	Macrophage -11	0.8912850181702626
DC2_CD14	Macrophage -11	0.9448288976402315
DC2_CD207	Macrophage -11	0.9176832812669024
DC2_CXCL8	Macrophage -11	0.9118716929129833
DC2_FCGR3A	Macrophage -11	0.9346691420839194
DC2A_AREG	Macrophage -11	0.9273917383171355
DC2B_FCER1A	Macrophage -11	0.9212468720065169
Mac_Alv-like	Macrophage -11	0.9527322900420103
Mac_Angio	Macrophage -11	0.9690853135951936
Mac_Hypo	Macrophage -11	0.9732288131023054
Mac_IFN	Macrophage -11	0.9713571966313573
Mac_LA	Macrophage -11	0.9473517926558075
Mac_ES	Macrophage -11	0.9714826376643232
Mac_AgPres	Macrophage -11	0.9538709969954676
Mono_CD14_FOS-	Macrophage -11	0.8929902925370953
Mono_CD14_FOS+	Macrophage -11	0.9163489320204176
Mono_FCGR3	Macrophage -11	0.9049449377131791
Mono_IL1B	Macrophage -11	0.9207621498023376
MonoInter_CLEC10A	Macrophage -11	0.9410659560285519
MonoInter_CXCL10	Macrophage -11	0.9423448711923463
RTM_IFN	Macrophage -11	0.9755479094783789
RTM_Int	Macrophage -11	0.9492563478749415
RTM_LA	Macrophage -11	0.9653740676427752
RTM-like_MT	Macrophage -11	0.970962148329094
DC_LAMP3	Macrophage -13	0.8630744472792758
DC1_CLEC9A	Macrophage -13	0.8873972022250464
DC2_CD14	Macrophage -13	0.9276901035684461
DC2_CD207	Macrophage -13	0.9060354606868478
DC2_CXCL8	Macrophage -13	0.8948228624027961
DC2_FCGR3A	Macrophage -13	0.916124237959529
DC2A_AREG	Macrophage -13	0.9132396516002221
DC2B_FCER1A	Macrophage -13	0.9150916487097072
Mac_Alv-like	Macrophage -13	0.9175491725737873
Mac_Angio	Macrophage -13	0.9332414828989232
Mac_Hypo	Macrophage -13	0.9350200849660663
Mac_IFN	Macrophage -13	0.928981032083546
Mac_LA	Macrophage -13	0.9230256375637244
Mac_ES	Macrophage -13	0.9410510569177883
Mac_AgPres	Macrophage -13	0.938731939776425
Mono_CD14_FOS-	Macrophage -13	0.8854038629725687
Mono_CD14_FOS+	Macrophage -13	0.9056440099352507
Mono_FCGR3	Macrophage -13	0.8910395781653876
Mono_IL1B	Macrophage -13	0.8967508794801409
MonoInter_CLEC10A	Macrophage -13	0.9235881058473707
MonoInter_CXCL10	Macrophage -13	0.9141268466805745
RTM_IFN	Macrophage -13	0.9368436003085171
RTM_Int	Macrophage -13	0.9291961627157881
RTM_LA	Macrophage -13	0.9306177851451858
RTM-like_MT	Macrophage -13	0.9332523164963877
DC_LAMP3	Macrophage -7	0.8837263164400241
DC1_CLEC9A	Macrophage -7	0.9137049731117329
DC2_CD14	Macrophage -7	0.9750687534812077
DC2_CD207	Macrophage -7	0.9456249529419858
DC2_CXCL8	Macrophage -7	0.9296185455942837
DC2_FCGR3A	Macrophage -7	0.9651517599212329
DC2A_AREG	Macrophage -7	0.9583292846752546
DC2B_FCER1A	Macrophage -7	0.9534990720233802
Mac_Alv-like	Macrophage -7	0.9489352072793488
Mac_Angio	Macrophage -7	0.9673019112912393
Mac_Hypo	Macrophage -7	0.960354500098916
Mac_IFN	Macrophage -7	0.9669641248223505
Mac_LA	Macrophage -7	0.9472632454334946
Mac_ES	Macrophage -7	0.9841741067475428
Mac_AgPres	Macrophage -7	0.9796579601212625
Mono_CD14_FOS-	Macrophage -7	0.913966380992846
Mono_CD14_FOS+	Macrophage -7	0.9358128496950535
Mono_FCGR3	Macrophage -7	0.9278249507469313
Mono_IL1B	Macrophage -7	0.9353340788415921
MonoInter_CLEC10A	Macrophage -7	0.9649906128030756
MonoInter_CXCL10	Macrophage -7	0.9602252085138161
RTM_IFN	Macrophage -7	0.9762552955289981
RTM_Int	Macrophage -7	0.9670906429684837
RTM_LA	Macrophage -7	0.9693880597006139
RTM-like_MT	Macrophage -7	0.966695978611947
DC_LAMP3	TREM2 Macrophage -3	0.8545401795923206
DC1_CLEC9A	TREM2 Macrophage -3	0.8839274692629251
DC2_CD14	TREM2 Macrophage -3	0.9451000575695603
DC2_CD207	TREM2 Macrophage -3	0.9171658231449603
DC2_CXCL8	TREM2 Macrophage -3	0.902274602306661
DC2_FCGR3A	TREM2 Macrophage -3	0.9369073738087532
DC2A_AREG	TREM2 Macrophage -3	0.9232837814761069
DC2B_FCER1A	TREM2 Macrophage -3	0.9215120630099667
Mac_Alv-like	TREM2 Macrophage -3	0.956724594950575
Mac_Angio	TREM2 Macrophage -3	0.9740576482997303
Mac_Hypo	TREM2 Macrophage -3	0.9708742082177796
Mac_IFN	TREM2 Macrophage -3	0.9807056969848569
Mac_LA	TREM2 Macrophage -3	0.9769542984078354
Mac_ES	TREM2 Macrophage -3	0.9710979729792378
Mac_AgPres	TREM2 Macrophage -3	0.9621788653070109
Mono_CD14_FOS-	TREM2 Macrophage -3	0.8930694261764386
Mono_CD14_FOS+	TREM2 Macrophage -3	0.9100483505669367
Mono_FCGR3	TREM2 Macrophage -3	0.9024355000106731
Mono_IL1B	TREM2 Macrophage -3	0.9115737968410635
MonoInter_CLEC10A	TREM2 Macrophage -3	0.9398211552264437
MonoInter_CXCL10	TREM2 Macrophage -3	0.9364281536527476
RTM_IFN	TREM2 Macrophage -3	0.9837907620995703
RTM_Int	TREM2 Macrophage -3	0.9575733048804465
RTM_LA	TREM2 Macrophage -3	0.9861025724769491
RTM-like_MT	TREM2 Macrophage -3	0.966832914315889

## Sheet: S10
Supp Figure 10k: Comprehensive validation within a myeloid cell pan-cancer atlas - the gene signature per macrophage subpopulation.
Gene	Phenotype	Mac_AgPres	Mac_ES	RTM_Int	Mac_Alv-like	Mac_Angio	Mac_Hypo	Mac_IFN	Mac_LA	Mac_Prolif	RTM-like_MT	RTM_IFN	RTM_LA
MSR1	Alveolar-like	3.0938695213218597	1.6822833288451582	3.806613577734268	4.431843384513855	2.9854648850341876	2.5062288146151186	4.982422601490251	3.053050033049745	1.9580154545383361	2.9004948018663343	3.361133926833344	4.545193567540849
FABP4	Alveolar-like	0.07591881152505342	0.1108399457987608	0.13808944872771275	0.7076090715915738	0.4462478502703896	0.16083095452546967	0.5499927346123326	6.972452611262877	0.11571947442192501	0.3547109834982744	0.10077053863213646	0.9339509290308157
ALDH2	Alveolar-like	0	0	0	0	0	0	0	0	0	0	0	0
CD52	Alveolar-like	0.9457428434284141	2.684782587174591	0.20760771239355189	4.06670172063599	3.9087081607975054	2.887637864973078	2.3592867861286493	4.3911849328199475	1.612044076388738	1.5450460029725377	0.67670740876495	1.7862320572939991
MCEMP1	Alveolar-like	0.026434601476841593	0.38568193674047446	0.01658630244934707	1.7073878297601521	1.800411903434721	0.3994693282329355	0.4130897213518975	0.38641972630394433	0.08694986140393919	0.1168743521562843	0.025933029994975314	0.10995829050557533
PPARG	Alveolar-like	0	0	0	0	0	0	0	0	0	0	0	0
CD300E	Angiogenesis	0.06509615556138264	0.7986413158820616	0.09221954140980956	0.24724953822428128	1.345695037568209	0.3397956721919087	0.7083583482521028	0.03200126414346678	0.1271033174160477	0.86154414024771	0.1732840076041683	0.08496335883225108
CD44	Angiogenesis	0	0	0	0	0	0	0	0	0	0	0	0
CD55	Angiogenesis	0.8566497364229357	1.7166695922994972	0.8999894188056006	1.5718286908096604	2.0831746523943133	1.5450511204378574	1.0265901232846055	0.8936940226950967	0.5816435746043053	1.9196020453907912	0.529261161904167	0.6440401241122812
CEBPB	Angiogenesis	0	0	0	0	0	0	0	0	0	0	0	0
CLEC5A	Angiogenesis	0.9340505345941273	1.10451870075105	0.23310310744206222	0.6056610118592535	2.349470216334372	1.4101400780740254	1.0539586087619537	0.4986732969153336	1.152805866170453	0.2279837013949381	0.5680359225670227	0.28764185112477
EREG	Angiogenesis	0.4494182459878035	4.444745659518748	0.5419743611636831	1.0061496697604828	6.946757718639271	2.2016567809511267	1.3367151575312872	0.37401286746850226	0.3699217394366348	2.6193361171359157	0.5687097066889499	0.538485946682787
FLT1	Angiogenesis	0.0997069775833102	0.15235746742970482	0.06591835979007159	0.30544786364293247	0.6655712370633365	0.533210868649967	0.29017753342422836	0.36401565960361104	0.11410455719824453	0.08498971682779788	0.08618660630337066	0.11916023136083075
IL1B	Angiogenesis	12.288664024325646	13.771665831239769	9.71375668504875	3.7871083168704027	16.175088771159075	7.380742005811016	4.7048138030516045	0.9083947626890011	5.594154281954679	5.83296481560532	5.121624845317519	1.990114761127716
IL1RN	Angiogenesis	1.0429777951026267	2.544992111272842	1.072438237474849	1.296085049979769	5.631593491625686	4.355743633841094	4.603580266135099	3.856597150911795	1.3273771701252008	1.1543669439953876	1.1960919427207153	0.4763028236335442
OLR1	Angiogenesis	3.12630200108275	4.19580493981485	1.521632970867391	3.420736198036704	6.409219671726202	2.6284781821347583	3.7986023282517025	1.5186218452216658	2.0620217051324055	3.47205470623546	1.8190807773166344	2.6467490889660525
S100A12	Angiogenesis	0.00980069120324729	0.2929157724954494	0.014244128178405556	0.027491951673594955	0.3363579814341579	0.1127929231430692	0.08316933328579326	0.016460982619408614	0.03106924831795035	0.12215341417664706	0.015857840877452005	0.013022071614444297
SERPINB2	Angiogenesis	0.004940225057265601	0.06301258555585627	0.017048055677142463	0.047237382896185516	0.7304210536737032	0.10702154773557215	0.043687283456671035	0.020113276076460233	0.011492278200110817	0.26701200510482	0.01036928549076304	0.015862918061741327
THBS1	Angiogenesis	0.3104019275099637	3.4061984831185663	1.9437841727135563	0.8409994703152648	4.085892914344695	0.8215538281705503	0.8271350726860252	0.22671546155482583	0.41161147800866627	4.000843525649316	0.43075381909561755	0.8491909986760877
TIMP1	Angiogenesis	2.190336528729202	9.662070495061984	2.5384563584948134	6.283122678218964	26.339424055522517	10.95137852255856	7.880409035574075	4.698101915251109	2.806415623025018	19.413330802300464	3.2921613468223376	3.079437525635434
VCAN	Angiogenesis	0.21909501310253168	2.5847502895928223	0.2690459556197534	3.2941657141843566	9.790959560231451	4.788610676807139	2.01560384319371	0.8724743870398823	0.7075607086711253	3.9684179388626455	0.34999454727660934	0.70902983608878
[truncated: 105 more rows]

## Sheet: S11
Supp Figure 11: Macrophages subpopulations displaying several polarization states.
mean_sig_clusters_m1	mean_sig_clusters_m2	ratio	celltype
[truncated: 12 more rows]

[truncated: 12 more sheets: S12, S15, S16a_d, S16e_h, S17a-c, S18b, S19, S20, S21a, S21b, S21c, S22]
